# Supplementary material for: Increasing the resilience of plant immunity to a warming climate
Source: Nature. 2022 Jun 29;607(7918):339–44. doi: 10.1038/s41586-022-04902-y (PMC9279160; doi:10.1038/s41586-022-04902-y)
Supplement: Supplementary file 3 — RNA-seq reads of the mock- and Pst DC3000-inoculated Arabidopsis Col-0 plants at normal and elevated temperature. [file 41586_2022_4902_MOESM3_ESM.xlsx]

## Sheet: Supplementary Data 1
Supplementary Data 1. RNA-Seq reads of the mock- and Pst DC3000-inoculated Arabidopsis Col-0 plants at normal and elevated temperature.
Gene ID	Col_0_23C_Mock1	Col_0_23C_Mock2	Col_0_23C_Mock3	Col_0_30C_Mock1	Col_0_30C_Mock2	Col_0_30C_Mock3	Col_0_23C_DC1	Col_0_23C_DC2	Col_0_23C_DC3	Col_0_30C_DC1	Col_0_30C_DC2	RS6_Col_0_30C_DC3
AT1G01010	7.77387	10.599	15.5407	4.37453	3.81552	5.53468	18.8704	14.8376	15.3293	8.52894	14.5667	8.71871
AT1G01020	3.84148	3.85373	3.77846	3.71374	4.43781	4.28337	5.82194	6.94447	5.17747	9.85313	7.83651	11.629
AT1G01030	1.50748	1.14443	1.15984	1.66698	2.16529	1.81052	5.29527	1.99913	2.66237	12.459	6.09786	8.82921
AT1G01040	6.94957	8.41437	8.70166	6.35391	6.66158	5.82313	10.8523	12.8959	13.2967	11.1534	10.1661	11.9185
AT1G01050	41.1293	37.5299	33.4232	39.0685	35.8919	35.4397	43.3579	51.0843	43.8093	38.4362	39.6164	41.9689
AT1G01060	1.47287	3.38643	2.16588	0.861843	0.574547	0.803759	15.1807	11.3266	9.80587	11.8417	15.3609	11.101
AT1G01070	5.11532	6.68794	6.05438	4.65815	2.37371	2.39467	1.75223	4.35964	2.57749	0.43973	0.874121	0.675792
AT1G01080	48.846	31.7261	25.7688	57.8244	66.7006	62.1337	13.1003	16.6875	24.1673	21.893	13.9613	21.2885
AT1G01090	65.3186	42.8371	40.8082	53.8185	64.3319	60.0661	41.1139	30.274	38.9153	45.4812	46.593	44.4918
AT1G01100	132.023	110.714	107.994	104.091	95.6664	130.635	126.207	119.527	96.8035	107.231	137.949	89.1653
AT1G01110	0.415276	0.114642	0.437278	1.33992	1.91789	1.75908	0.667335	0.211084	0.290481	2.35918	1.48741	2.02493
AT1G01120	17.999	8.49959	7.71345	35.6125	52.2116	51.8769	10.0257	3.81215	10.7839	8.70202	5.33067	9.23927
AT1G01130	2.02086	0.553688	0.857015	2.14257	3.95602	5.53632	0.385662	1.18939	0.947599	1.48805	1.06818	0.983604
AT1G01140	118.671	122.87	93.1295	105.418	77.9427	80.4448	110.807	109.548	125.36	53.2633	64.5981	68.9536
AT1G01150	0	0	0	0	0	0.02423	0	0	0	0	0	0
AT1G01160	21.3735	30.1304	27.4696	31.8213	23.7161	25.7446	29.4947	18.507	22.6332	34.005	38.0998	31.0044
AT1G01170	78.8414	53.4201	42.9027	79.0463	62.9516	77.7001	32.7158	27.0477	39.5181	24.271	14.2995	33.8771
AT1G01180	21.9424	25.859	28.3912	20.7593	14.7615	17.5019	27.6135	21.9617	18.4597	4.54794	7.04715	5.21864
AT1G01190	2.12407	0.450486	0.237707	1.47155	1.75563	3.2297	0.171152	0.0812055	0.477877	0.198113	0.0729297	0.152779
AT1G01200	0.231315	0	0.066566	0.0950957	0.329755	0.166458	0.509237	0.0284253	0.428229	0.400675	0.331869	0.672306
AT1G01210	8.30945	8.31863	7.91863	8.9519	7.01628	10.6253	13.037	9.84194	9.83631	9.41952	14.0238	10.64
AT1G01220	7.70866	6.00496	6.59116	7.72438	7.79808	7.30058	3.06661	3.73052	4.33003	3.22769	2.41635	3.81571
AT1G01225	1.07398	0.289182	0.484906	0.781545	1.27666	1.77223	0.872843	0.414133	0.419929	0.48358	0.171659	0.753457
AT1G01230	38.7926	36.0671	39.5764	30.5295	24.783	29.1281	27.4058	26.5153	28.1005	17.454	18.8887	17.6426
AT1G01240	48.0916	52.7751	57.213	37.2379	26.1524	25.7687	23.2586	33.8509	32.0456	15.6309	19.2245	17.8389
AT1G01250	1.61153	0.466067	0.856654	2.66232	1.2589	1.08989	2.55647	0.346559	1.95785	2.50513	1.31413	2.89782
AT1G01260	5.22677	6.37436	6.49523	5.67759	4.38097	4.80841	12.1454	11.4998	9.43258	21.917	18.449	18.5311
AT1G01280	0	0	0	0	0	0	0	0	0	0	0	0
AT1G01290	7.81524	7.34575	6.69874	7.98901	6.89287	6.06423	8.35467	7.65636	8.37583	10.6026	12.1513	10.111
AT1G01300	16.9639	11.4457	12.0206	16.7922	20.7237	23.9695	19.1125	8.33607	23.8602	24.7707	18.7387	21.5193
AT1G01305	0	0	0	0	0	0	0	0	0	0	0	0
AT1G01310	0	0.0354201	0.0822366	0.0783217	0	0	0.074014	0	0.033065	0.0761538	0	0.0377535
AT1G01320	51.2708	63.1471	56.8961	56.7128	60.9789	59.0164	41.9504	49.4419	56.3812	53.6587	54.0645	57.796
AT1G01335	0	0	0	0	0	0	0	0	0	0	0	0
AT1G01340	5.17728	6.32398	13.3593	1.78547	2.17099	2.36371	25.2524	30.6497	18.876	2.64055	4.24129	0.983604
AT1G01350	11.6263	11.6076	11.8781	11.7395	12.3134	10.3914	11.825	11.5082	11.016	14.5017	16.094	13.3754
AT1G01355	0.648948	1.03946	0.603343	0.526736	0.135856	0.167639	0.31676	0.987627	0.323449	0.372477	0.886976	0.784791
AT1G01360	12.7877	12.4744	11.585	14.8303	11.6314	10.2531	11.684	14.9867	12.7958	10.8227	10.4277	11.2939
AT1G01370	0.637702	0.100597	0.116781	0.250248	1.20961	0.632727	1.12987	0.748023	0.680836	0.216286	0.201537	0.0804182
AT1G01380	0.212722	0.138422	0.16069	0.663176	0.627174	0.0892956	0.144623	0.32022	0.172291	0.148805	0.0821674	0.0491802
AT1G01390	5.25722	5.89952	5.64516	4.75126	3.6459	3.42883	2.00866	3.92427	3.13192	0.749696	1.27547	0.783508
AT1G01400	0	0	0	0	0	0	0	0	0	0	0	0
AT1G01410	0	0	0	0	0	0	0	0	0	0	0	0
AT1G01420	10.6537	11.7261	9.73276	11.2331	6.5497	9.12914	19.8338	13.4435	13.8168	4.80412	4.26822	5.61827
AT1G01430	39.2312	30.5676	28.0681	47.5473	45.1356	44.1404	8.21724	9.48571	16.1371	8.41994	7.26281	8.90153
AT1G01440	12.924	14.5881	14.976	13.3573	13.2203	12.2229	10.6934	12.378	10.2393	6.36232	6.15167	6.89479
AT1G01450	6.40763	6.9064	5.48712	8.47518	7.24687	7.58349	4.40114	3.49649	5.02972	5.47618	4.77565	6.9176
AT1G01453	0	0.112997	0.0983818	0	0	0.0546708	0.029515	0.11203	0.0527421	0	0.0503066	0.0602207
AT1G01460	0	0.018838	0	0	0	0	0	0	0	0	0	0
AT1G01470	87.8484	153.414	89.7326	105.556	71.8294	73.5794	113.161	72.9709	76.4955	115.633	122.885	141.275
AT1G01480	0.298841	1.36555	0.662185	0.210221	0.0903674	0.501786	24.8684	23.547	9.18145	1.98827	3.37063	1.43708
AT1G01490	63.3985	81.276	78.689	68.972	57.7907	55.5928	98.8856	99.4526	65.4461	118.373	135.972	111.85
AT1G01500	18.4017	18.347	16.9028	14.2208	11.9386	15.7514	14.9273	13.3715	14.5215	12.0227	13.0515	12.6279
AT1G01510	12.1456	9.57983	10.0089	13.6529	12.898	14.3112	6.52643	6.86967	9.27361	9.62123	9.1375	10.141
AT1G01520	0.295666	0.179569	0.208457	0.538876	0.777843	0.322695	0.696851	0.864727	0.646569	1.79249	2.67242	3.1444
AT1G01530	0.0526192	0.273922	0.158994	0	0	0	0.763184	0.633681	0.511417	0	0	0
AT1G01540	24.6188	17.0301	16.0281	26.9842	36.3005	35.5341	22.5178	15.9782	22.9485	15.4631	13.179	17.2803
AT1G01550	167.128	198.871	214.611	152.797	135.042	126.658	162.264	207.777	147.22	111.84	143.499	106.526
AT1G01560	8.4772	7.74555	12.9459	4.41371	4.3329	7.6839	28.1086	34.5244	20.2739	1.49271	2.29888	0.92502
AT1G01570	0.63478	0.458959	0.639351	0.629212	1.05574	0.959276	0.92068	0.43683	0.342753	0.513119	0.31058	0.508761
AT1G01580	0.741728	0.995667	0.690686	0.630957	0.584008	0.446478	0.152235	0.192614	0.102014	0.143583	0.0973035	0.103537
AT1G01590	0.349605	0.356078	0.321503	0.422845	0.19305	0.191421	0.110231	0.130752	0.135423	0.0992409	0.129169	0.140568
AT1G01600	0.0515093	0.0893814	0.121054	0.115291	0.0467281	0.0720746	0.124514	0.118155	0.15297	0.0960856	0.0928495	0.158782
AT1G01610	20.13	13.7808	11.3431	21.5263	21.132	29.3438	3.642	2.6681	5.15928	3.00949	3.40935	2.79141
AT1G01620	252.213	143.605	142.199	289.557	273.417	316.44	43.6951	27.1329	41.2305	80.3343	96.0189	88.9149
AT1G01630	40.9101	38.5597	40.9603	42.2699	37.0883	41.0932	28.3086	30.3193	31.9332	14.0102	18.4793	15.3376
AT1G01640	2.83377	4.6407	4.49533	3.90757	3.72757	3.80656	3.37155	4.20487	2.95503	3.23776	3.85844	3.57059
AT1G01650	20.059	24.2037	27.1782	17.8856	15.5836	16.8556	76.9995	49.1474	47.8988	80.5608	60.5058	78.2383
AT1G01660	0.730212	0.445197	0.675837	0.340764	0.375975	0.364517	2.21837	0.322552	1.15088	6.12963	3.44566	7.92091
AT1G01670	3.52441	3.16553	3.14981	4.19029	2.81449	2.97976	2.31739	2.32714	2.83443	1.48156	1.07375	1.37717
AT1G01680	9.74453	15.1599	19.3248	2.25629	2.22525	5.98062	215.351	264.503	99.1452	4.9518	5.01	3.79106
AT1G01690	1.22515	1.41729	1.25682	1.02288	1.33783	1.16191	2.07721	1.26855	1.41493	0.973409	0.911413	0.713365
AT1G01695	0.0962253	0.0626155	0.218066	0.0923044	0.218233	0.161572	0.196262	0.165546	0.038968	0.112187	0.111506	0.244715
AT1G01700	0.732058	0.696617	1.07032	0.566314	0.856912	0.634427	1.17737	0.792222	0.994573	2.11445	1.58716	1.65972
AT1G01710	26.4496	27.3019	26.3566	22.2228	22.5267	22.1073	27.7174	23.7604	30.5763	27.6002	25.1611	35.3239
AT1G01715	2.43644	2.07476	1.59054	2.29388	2.61959	1.66672	1.47241	1.97938	1.16939	3.4087	2.8582	3.17112
AT1G01720	24.7323	22.4632	16.7932	32.6357	27.7119	30.2851	27.9973	16.1065	16.1229	19.0619	18.9015	19.1008
AT1G01725	10.4727	11.3418	12.568	11.5422	8.89417	9.97716	17.2363	21.1478	13.5956	27.4333	30.6406	34.6185
AT1G01730	18.993	20.5262	25.5735	12.8493	10.9426	13.8755	29.8429	30.6978	23.1286	21.5375	26.5911	18.7353
AT1G01740	4.42902	5.64859	4.46091	5.45579	4.39115	3.92158	2.06229	3.31018	3.64602	4.01809	4.26293	4.5435
AT1G01750	0.663834	1.24791	0.947203	1.5389	1.65609	0.835985	0.601762	0.761372	0.537662	0.567563	0.89746	0.972009
AT1G01760	2.6233	1.98235	2.10238	2.92228	2.91717	2.79443	1.25293	1.91686	1.23369	2.26259	3.05077	2.86943
AT1G01770	10.2356	12.3893	10.8839	11.2672	11.1731	10.0303	7.48367	10.7244	8.03196	11.1588	13.2999	10.2416
AT1G01780	7.3909	11.4983	8.72759	10.0234	10.4426	9.37889	9.24111	8.51339	8.42876	13.3908	15.6197	10.4488
AT1G01790	34.8096	28.9016	27.5237	31.855	39.369	31.6618	11.7831	12.4139	17.7717	8.35912	3.92847	10.4273
AT1G01800	59.344	54.82	52.2308	46.1846	45.4924	44.7561	61.8979	59.1253	66.2033	65.5535	66.9355	71.8007
AT1G01810	0.855123	1.11289	0.24608	1.28901	1.38526	1.07688	1.7718	1.1559	0.692593	1.70909	2.12339	0.734314
AT1G01820	53.1594	62.4105	63.7922	51.6906	40.4551	44.9485	41.1695	52.7417	38.6784	39.2351	41.336	40.8309
AT1G01830	12.4687	14.5125	13.0289	7.49693	6.82916	6.63683	6.2377	8.19096	9.03653	5.42936	7.30069	6.5629
AT1G01840	4.51258	4.7572	4.39846	6.70251	6.03052	5.37729	2.63911	3.08867	3.18329	3.57529	4.04839	5.07059
AT1G01860	8.41448	6.7217	5.93628	11.2718	7.5998	9.89637	4.16666	4.04952	4.65353	6.70727	4.89683	5.86186
AT1G01880	0.340739	0.410601	0.381325	1.08952	0.910159	0.619814	0.223078	0.407087	0.367968	0.547335	1.06755	0.542686
AT1G01900	1.57583	0.584059	0.816703	1.07134	2.23455	2.51754	3.34237	0.447456	2.04459	4.73755	4.4795	4.96613
AT1G01910	31.0347	29.5692	30.332	26.1592	26.7984	28.1783	31.0763	35.8913	29.6047	27.0432	32.0781	25.4051
AT1G01920	5.68574	7.59362	6.04841	8.29345	8.73186	6.52554	6.44744	6.81424	5.7779	12.5527	11.269	13.6276
AT1G01930	9.24521	9.63551	9.50298	10.9445	9.78201	9.77002	7.98492	7.65877	7.59563	10.6415	10.0461	8.86578
AT1G01940	9.18682	11.9561	10.9936	11.5609	11.841	11.722	14.9241	15.4529	13.5554	22.3122	36.1883	18.2533
AT1G01950	4.59112	4.08521	3.57323	5.26734	6.3421	5.24517	1.90356	2.70391	2.96847	1.90993	1.61218	1.20619
AT1G01960	19.6174	23.4307	22.3242	17.4716	19.1507	18.4129	11.4892	17.4521	18.4233	12.9134	13.0604	12.9937
AT1G01970	10.4029	9.95667	7.40021	14.0287	13.648	12.6894	8.01349	7.58417	9.71024	11.1821	9.1177	10.8714
AT1G01980	0	0	0	0.0197932	0	0	0	0	0.0167121	0	0.0159404	0
AT1G01990	18.8534	21.3513	17.8244	26.4442	22.2027	24.7475	30.1339	24.0373	23.918	40.2364	52.3381	36.8852
AT1G02000	6.17001	7.15976	6.06052	7.12797	7.03561	7.36111	6.75325	4.63373	5.07465	5.34499	9.47404	5.12294
AT1G02010	2.85543	3.47366	2.87599	2.82604	3.33049	2.7778	1.67084	1.96239	2.30047	2.86054	2.45102	3.39511
AT1G02020	9.74136	8.18103	8.40513	9.73838	10.0144	11.2401	9.66439	7.12187	9.28688	8.22777	9.50526	9.9353
AT1G02030	0.0186817	0	0.112897	0	0.0338952	0.0313685	0.135479	0.12856	0	0.0522733	0.0288644	0
AT1G02040	0.0340029	0	0.0342477	0	0.123387	0	0.0308234	0.0292492	0.11016	0.126858	0.0525367	0.157226
AT1G02050	3.98854	4.40433	3.7564	5.26698	4.25269	5.32729	5.42338	6.21578	5.93648	8.69637	8.94371	9.24524
AT1G02060	2.67098	3.77939	2.90687	4.91794	3.72401	4.46979	2.92497	4.42552	4.6896	7.00552	7.50585	8.02356
AT1G02065	0	0	0	0	0.021135	0	0	0	0.0754778	0	0	0
AT1G02067	0	0	0	0	0	0	0	0	0	0	0	0
AT1G02070	0	0	0	0	0.0917189	0	0	0	0	0.0942995	0	0
AT1G02080	13.5303	16.6975	16.1907	13.9072	13.7148	12.9796	9.30913	12.632	14.0934	14.2253	11.068	15.9435
AT1G02090	19.438	19.2096	18.7909	22.4876	19.3174	23.2077	40.9668	30.5003	30.8541	39.2662	51.1366	36.0722
AT1G02100	28.2626	34.1702	34.5018	40.2387	34.1856	34.141	55.4339	60.9943	55.1502	72.3486	75.9661	84.4415
AT1G02110	5.44675	3.60411	3.61102	8.33324	8.91287	10.7809	3.98433	2.00162	3.12714	6.57531	6.13859	7.31646
AT1G02120	53.6505	58.0567	65.4346	39.3101	37.0414	44.03	78.063	74.6347	80.2955	31.7334	30.4975	36.4906
AT1G02130	37.1904	43.6466	42.2717	43.5683	36.1831	36.4724	49.3153	38.4512	37.3394	43.0662	54.4082	43.797
AT1G02140	87.6567	88.1154	88.7928	86.0963	77.9074	93.7986	114.583	99.3206	87.8313	120.574	148.253	113.901
AT1G02145	10.8691	11.584	11.6998	12.0444	11.8497	11.6543	9.19735	10.9873	10.111	13.7566	12.9209	12.3471
AT1G02150	51.595	38.9596	35.1789	52.7407	56.8252	64.772	36.503	33.3211	42.1477	55.4728	55.5222	49.7829
AT1G02160	42.0584	27.4898	27.8172	32.6792	26.8353	36.0164	24.7817	25.6868	26.2864	25.2366	32.2749	28.7173
AT1G02170	31.5839	34.5339	44.5747	31.1671	22.7921	32.3781	60.9741	40.7408	44.2823	25.5357	29.3051	22.4972
AT1G02180	0.908452	0.675595	0.261427	0.871436	1.49128	1.5617	0.588219	0.520966	0.665711	1.65428	1.23652	1.92027
AT1G02190	0	0.0315312	0	0	0.0329687	0.0762775	0	0	0	0	0.0701886	0.0168042
AT1G02205	8.35528	2.56151	2.95415	37.89	50.1172	45.1824	3.51588	0.763536	1.18778	16.0899	24.4177	14.7755
AT1G02210	0	0	0	0	0	0	0	0	0	0	0	0
AT1G02220	3.13564	4.41818	3.99199	1.9491	1.57021	1.81118	8.52732	12.9901	8.51295	3.8137	5.03857	2.04144
AT1G02230	2.69421	2.60264	4.50403	4.1564	4.28352	3.66106	1.18337	1.98306	1.70971	0.284967	0.450605	0.12843
AT1G02250	0.0338012	0	0	0	0.0306637	0	0	0.0290757	0	0	0.0261125	0
AT1G02260	6.58864	7.29197	8.10897	6.10436	5.51056	5.58547	6.46785	8.28013	7.49694	4.91619	6.05827	5.67693
AT1G02270	18.8061	17.5717	20.5373	16.2997	15.4148	16.8489	33.2834	35.3364	27.5063	9.55194	11.1401	9.76809
AT1G02280	21.7497	18.785	17.075	27.7339	31.9508	31.4723	16.4101	18.596	18.3343	34.1981	34.0108	25.3396
AT1G02290	6.83943	6.54116	5.13809	7.96816	7.53559	6.06421	3.51942	3.39792	4.24145	6.31599	6.59153	6.6172
AT1G02300	37.1882	35.7637	35.398	32.772	26.0993	22.3925	14.3981	25.5679	21.4039	22.895	15.1328	25.3711
AT1G02305	87.3113	110.113	101.902	68.4169	54.9047	61.117	79.7125	91.6866	92.4593	65.3862	65.896	76.2346
AT1G02310	0.0563751	0.0978247	0.0283905	0	0.0511422	0.0473298	0.357726	0.606172	0.11415	0.236615	0.0435516	0.208538
AT1G02320	0	0	0	0	0.246144	0	0	0	0	0	0	0
AT1G02330	16.0812	18.1585	18.9919	13.7262	13.7696	12.8273	17.8203	17.8305	16.6803	17.2129	15.8584	16.3247
AT1G02335	10.4749	0.664146	5.11287	9.23655	21.6002	24.218	11.9059	2.01004	7.89666	7.66569	4.60635	8.53202
AT1G02340	2.66667	8.93125	7.45113	10.2045	9.33842	3.89986	0.337905	1.1346	0.719942	1.36395	1.48415	1.27282
AT1G02350	3.77167	2.29067	2.37426	4.61293	3.93481	3.95814	0.598324	0.486657	0.45822	0.527676	0.145687	0.261597
AT1G02360	7.83817	7.7188	17.4881	5.64702	5.34046	8.52417	4.82678	6.85617	4.01797	0.0925402	0.0255496	0.0305847
AT1G02370	3.23341	5.31454	4.24785	4.37314	4.75518	3.77685	3.71389	5.49364	3.75747	5.45092	7.32308	5.70179
AT1G02380	0.817696	0.551796	0.549056	2.35313	5.13762	4.32239	0.658877	0.442869	0.466048	0.536691	0.538112	0.36409
AT1G02390	3.36545	6.07348	5.4816	11.0132	10.6246	8.67015	2.23141	2.89495	1.82239	0.46636	1.30739	0.835874
AT1G02400	2.42584	6.58336	7.95496	1.83995	1.63771	3.31543	2.6337	3.9793	1.59923	0.684038	0.610154	0.495628
AT1G02405	0.528984	0.78023	0.852468	1.11634	0.575859	0.932629	8.53547	4.27729	2.18505	5.08186	5.14909	4.84301
AT1G02410	15.511	18.6837	20.5264	13.6515	17.5536	13.8083	23.7927	24.5373	22.9013	14.0887	13.4535	16.3357
AT1G02420	2.02051	2.68648	2.82794	3.12122	2.73754	2.48941	2.47382	2.32491	2.59286	3.49985	3.7097	3.13039
AT1G02430	1.0301	2.39521	2.44853	2.29245	1.75682	2.07557	2.05431	1.55951	2.00235	2.1137	2.2282	2.59111
AT1G02440	1.16768	1.11975	4.02345	0.825335	0.780529	1.3415	1.39275	1.69168	1.19462	0.458566	0.332341	1.07984
AT1G02450	9.5392	7.22105	18.7644	16.1516	13.5904	14.0286	57.977	40.9729	45.2159	0.776268	0.593505	0.355234
AT1G02460	1.68827	3.04608	3.16898	0.717723	0.939821	1.15968	17.4953	10.2482	12.1356	16.3907	15.1618	8.03703
AT1G02470	1.57551	5.57573	5.80456	1.15337	0.752248	0.939831	28.188	51.0003	16.0179	50.2718	118.158	35.8883
AT1G02475	64.343	62.3914	60.2773	56.7766	52.1024	51.0728	96.9679	82.6757	88.149	60.1834	61.0889	65.7915
AT1G02490	0	0	0	0	0	0	0	0	0	0	0	0
AT1G02500	275.41	252.414	335.308	199.487	240.696	285.204	757.908	513.442	667.14	777.819	608.129	765.578
AT1G02510	0	0	0	0	0	0	0	0	0	0	0	0
AT1G02520	0.629282	6.91307	2.52593	0.798936	0.251855	1.0644	0.36072	0.979129	0.4722	0.733665	0.707765	0.864362
AT1G02530	0.0775603	0.117763	0.0488242	0.0465	0.0263854	0.016279	0.017577	0.0500379	0	0	0.00748974	0.0537946
AT1G02540	0	0	0	0	0	0	0	0	0	0	0	0
AT1G02550	0	0	0	0	0	0	0.446369	0.188254	0.0886269	0	0	0
AT1G02560	196.272	215.963	203.172	182.635	165.699	174.584	189.629	171.5	184.784	159.872	158.731	178.066
AT1G02570	0.0394905	0	0.0397748	0	0	0	0.0357979	0.101909	0	0	0.0305077	0
AT1G02575	0	0	0	0	0	0	0.0345328	0.0327692	0.0308544	0	0.0294296	0
AT1G02580	0.068151	0.206953	0.120123	0.0490305	0.0309125	0.0429122	0.123557	0.102591	0	0.0476734	0.0131622	0
AT1G02590	0	0	0	0	0	0	0	0	0	0	0	0
AT1G02610	63.264	80.029	87.4092	56.6427	41.3567	29.3521	7.09631	13.4373	9.43888	6.11209	6.4581	5.9619
AT1G02620	8.65192	15.5387	13.9137	10.1529	7.24709	6.05312	0.209144	0.793853	0.583957	0.268989	0.289636	0.213363
AT1G02630	0.111849	0	0.0901235	0.0429166	0.0608802	0.0751225	0	0	0	0.0208644	0	0
AT1G02640	6.90407	2.48341	3.25958	5.96047	8.14218	10.3005	0.847505	0.259825	1.10672	0.979331	0.955607	1.46317
AT1G02650	1.33389	0.853754	1.0792	1.36344	2.00356	2.44168	0.158578	0.150479	0.265662	0.0611861	0.0337859	0
AT1G02660	18.8059	20.4808	26.2634	22.0514	34.91	41.7689	6.50093	8.32985	5.76298	3.66514	5.36676	3.56911
AT1G02670	0.124109	0.174979	0.140627	0.223222	0.63331	0.429807	0.210944	0.280239	0.201039	0.188104	0.22771	0.344319
AT1G02680	12.0052	14.0787	12.1802	13.3721	11.6887	11.1866	16.4635	14.1474	13.4988	17.4316	19.568	16.7142
AT1G02690	1.21301	1.92649	1.34599	1.65663	2.05162	2.17485	2.25508	1.80389	1.84835	3.27907	5.70195	2.90898
AT1G02700	0.117656	0.178642	0.118503	0.451447	0.400256	0.469197	0.159982	0.177113	0.452644	0.493821	0.795315	0.870446
AT1G02705	0	0	0	0	0	0.0786052	0.169746	0	0	0.0873267	0	0
AT1G02710	0	0	0	0	0	0	0	0	0	0	0	0
AT1G02720	3.50303	1.72405	1.65064	3.02623	4.01415	4.19648	1.76415	1.63881	2.15695	2.13997	2.56378	1.9513
AT1G02730	1.65639	0.502551	0.286581	0.945538	1.50264	1.71482	0.432949	0.166083	0.534979	0.530768	0.211961	0.52626
AT1G02740	10.5444	12.176	12.2878	10.2858	10.0509	8.78843	8.75036	12.6633	9.17976	6.6753	8.34267	6.66571
AT1G02750	15.9108	19.2636	16.3531	16.3031	11.5143	14.0562	17.2748	22.6759	15.464	13.9631	18.5771	14.2458
AT1G02770	0.905751	1.5717	1.33583	1.17915	0.645603	0.40737	1.23159	1.97564	1.1266	1.38788	1.97422	1.7949
AT1G02780	369.866	324.212	312.614	270.133	262.548	339.931	318.621	280.476	287.595	237.396	302.627	208.606
AT1G02790	0	0	0.0238271	0	0	0.0397222	0	0	0	0	0	0
AT1G02800	0.0437579	0	0.0220365	0.272837	0.654988	0.514319	0.0198332	0.0188203	0	0.0204066	0.0507067	0.404664
AT1G02810	0	0	0.0188427	0.0358913	0.203657	0.219888	0.0169587	0	0.0151522	0	0.0433576	0.0173007
AT1G02813	0	0	0	0	0	0	0	0	0	0	0	0
AT1G02816	6.74715	5.85399	5.91806	6.61552	6.16604	6.81422	11.0138	8.37387	7.64258	8.19726	9.17459	8.84139
AT1G02820	4.64352	2.33248	3.05233	8.48663	7.2721	6.64792	7.62109	2.0182	5.50285	2.50743	2.64325	5.83111
AT1G02830	0	0.0777651	0	0.0859779	0	0	0	0	0.0725944	0	0.0692422	0
AT1G02840	46.0378	42.7721	43.4828	40.404	41.3589	49.9087	70.1667	61.3587	59.3066	73.2988	64.6723	73.8919
AT1G02850	12.116	22.1751	16.0334	5.45059	4.75355	6.03265	32.5483	36.8388	25.2133	11.713	15.9017	13.1061
AT1G02860	10.1225	11.999	11.44	14.7795	12.6653	10.1098	1.8352	4.99826	2.87482	3.89913	4.32638	5.0088
AT1G02870	16.6228	16.9146	17.5488	15.5841	12.8157	15.6953	23.5205	18.0256	17.8495	23.7613	25.4651	21.9917
AT1G02880	14.4309	13.7379	13.9965	9.93355	11.0004	9.45119	15.5949	13.1031	14.9618	10.7802	11.5354	10.874
AT1G02890	26.1757	29.7086	31.7546	29.4476	27.8489	23.8665	20.9777	29.3246	27.1532	35.4962	33.8264	33.3823
AT1G02900	0.233521	0.688868	0.564486	0.40321	0.42369	0.70579	1.43946	0.241049	0.98351	0.871221	0.865933	1.33892
AT1G02910	31.5129	25.4988	25.6426	29.2922	32.0643	31.0881	23.8531	22.6139	25.5036	23.1084	18.1218	24.9438
AT1G02920	243.751	497.885	830.939	67.3732	67.6532	127.428	192.523	274.05	200.911	4.75365	2.56561	3.49694
AT1G02930	241.734	443.89	795.22	64.6165	69.651	133.407	226.508	305.11	215.073	5.64604	3.66324	3.11005
AT1G02940	0.122724	0.24845	0.576837	0.31393	0.185554	0.274756	0.296663	0.0703781	0.198797	0.0763101	0	0
AT1G02950	2.83137	1.24608	2.19048	0.826609	3.01526	3.20389	2.64101	2.11786	2.65881	1.684	0.570607	1.25227
AT1G02960	8.87603	8.48888	8.52838	7.64332	8.58757	6.88013	6.23519	6.83453	7.17061	8.21517	9.13686	8.83816
AT1G02965	0	0	0	0	0	0	0	0	0	0	0	0
AT1G02970	0.294357	0.0912111	0.0635307	0.121013	0.667585	0.776688	0.152476	0	0.22138	0.039221	0.0974574	0.0583318
AT1G02980	0.0163197	0	0	0	0.0148049	0	0	0.0280764	0	0.0456643	0.0882526	0.0301843
AT1G02990	5.85666	6.93058	8.70604	5.89761	6.75077	4.68756	7.49703	9.50381	8.40257	9.59975	8.64081	9.54348
AT1G03000	10.4465	11.9097	11.6555	12.0528	12.848	10.7724	4.34529	6.43495	7.99034	5.50961	5.01234	6.55985
AT1G03010	0.74656	0.496136	0.719938	0.472348	0.504344	0.373398	0.187187	0.245945	0.154382	0.0592611	0.147253	0.0734472
AT1G03020	3.37811	4.57636	3.6412	4.88912	3.01078	2.08975	7.62872	8.10577	2.64004	7.40706	9.2942	4.27495
AT1G03030	10.6416	14.5258	11.8479	8.89588	8.58666	8.58965	13.763	12.8719	10.3693	6.30225	8.13643	8.42439
AT1G03040	21.8773	25.1676	26.5448	21.5695	19.8908	20.3285	26.957	24.701	27.5741	25.1261	22.8605	21.2444
AT1G03050	0	0.0311481	0	0	0	0.0301403	0.878675	0.663952	0.203539	0	0.09707	0.0166
AT1G03055	2.0906	1.52933	1.15604	3.26371	3.97903	4.23305	3.4558	3.34983	3.6521	2.40871	1.67839	3.14642
AT1G03060	4.79161	6.00943	7.02949	4.73175	4.69894	4.80485	4.21243	7.10832	7.34739	3.71222	3.7044	4.09835
AT1G03070	0.458048	0.550264	0.390369	1.21675	0.671241	1.0945	0.958194	0.757715	0.456601	2.8591	2.7492	2.93257
AT1G03080	12.4206	18.3948	17.9154	12.6281	11.5328	9.54667	18.5566	23.728	20.6469	30.6096	29.5351	28.7895
AT1G03090	20.6048	28.6085	27.7734	19.4581	19.207	22.4053	6.37113	7.42263	6.88283	8.98474	8.52101	9.8504
AT1G03100	0.968315	1.81362	1.06817	1.37117	1.36645	1.23878	0.613047	0.846164	0.79672	1.92098	1.92357	1.57775
AT1G03103	0	0	0	0	0	0	0	0	0	0	0	0
AT1G03106	0.0427038	0.185254	0.0430113	0.0819276	0	0.0717041	2.36136	2.86523	0.726333	0.677109	1.91343	0.868815
AT1G03110	3.38912	3.99378	2.19077	2.93563	3.87758	3.84333	2.13221	2.676	2.47866	4.62361	5.31457	2.83012
AT1G03120	0.253643	0.3301	0.574806	0.121654	0.0575248	0.106473	0.0574815	0	0.102717	0.118287	0.0489869	0.117282
AT1G03130	2379.65	1699.98	1712.63	2358.96	2219.09	2605.28	1174.54	618.716	1284.68	455.753	155.321	501.962
AT1G03140	45.1247	45.3236	41.6988	40.9702	35.6239	37.5179	42.4418	44.8915	33.6982	39.1175	36.7849	37.4789
AT1G03150	19.7701	26.1359	22.3953	26.4842	20.9764	21.0683	14.2568	17.7696	14.7746	16.9681	19.9578	18.1006
AT1G03160	28.4896	27.2018	23.9532	28.3438	29.8941	26.4356	12.6054	13.2336	19.2508	15.5637	10.0823	14.6537
AT1G03165	1.22455	0.758892	1.05717	1.00685	0.634791	1.17494	0.158578	0.752397	0.425059	1.14214	0.540575	0.970662
AT1G03170	0.0518216	0.0299744	0.156584	0.11599	0.203716	0.101516	0.0156587	0.118872	0.167888	0.290005	0.226859	0.255592
AT1G03180	0.855175	0.74197	0.930239	1.08284	0.775796	0.976431	0.99227	0.617921	1.0251	0.638099	0.977764	0.695947
AT1G03190	3.61197	4.08065	3.97855	4.2757	4.67104	3.92281	3.98481	4.12505	4.84256	3.8133	4.049	4.05097
AT1G03200	0.640361	0.714333	0.276417	0.789774	0.497933	0.537617	0.414631	1.8099	0.51865	0.597266	0.565372	0.253797
AT1G03210	26.3717	24.4925	33.3487	11.8799	11.0036	12.6604	32.2266	28.5754	32.924	4.17876	3.15163	4.04221
AT1G03220	30.7946	35.246	26.1515	53.2729	55.9681	65.1477	21.357	16.438	13.8204	3.50175	5.13275	5.59812
AT1G03230	15.3356	10.8998	13.4696	17.2068	17.4143	22.8133	8.04323	5.6326	7.08281	1.09415	1.26876	1.55825
AT1G03240	0.0729166	0.253057	0	0	0	0.0612173	0	0	0.0590576	0	0	0
AT1G03250	24.2664	25.5906	24.7449	20.7055	19.3686	18.3187	26.0079	26.2077	24.5677	28.4792	29.5699	24.6728
AT1G03260	4.89238	5.41985	5.92984	4.71955	5.06513	5.10526	5.01121	4.44618	4.02967	4.27955	4.50554	4.29432
AT1G03270	0.926516	0.803867	0.842144	1.30063	1.78353	1.51777	0.286789	0.15551	0.292845	0.337234	0.174577	0.376166
AT1G03280	19.05	22.2489	21.3123	18.196	17.9995	15.3292	28.156	28.0268	24.9596	32.5841	34.872	33.1891
AT1G03290	15.3594	22.4233	28.1922	10.3371	9.2149	7.83321	27.187	34.5127	26.5743	10.8821	13.896	10.4449
AT1G03300	0	0	0	0	0	0	0	0	0	0	0	0
AT1G03310	25.2141	21.1509	14.0137	30.5781	28.2544	23.5487	7.21222	9.96802	15.7343	14.9877	11.2533	18.3641
AT1G03320	0.455183	0.296195	0	0.0545794	0.206466	0.477687	0.0515775	0.14683	0.230417	0.106137	0.131866	0.105236
AT1G03325	0	0	0	0	0	0	0	0	0	0	0	0
AT1G03330	23.6739	22.594	21.1489	19.8953	18.6285	18.0607	38.0686	41.6582	31.6376	48.6255	69.776	45.5948
AT1G03340	3.44068	4.75337	4.63837	3.45281	3.1213	1.9776	2.47117	3.84756	3.19401	2.61667	3.35322	2.6434
AT1G03350	30.8572	28.9483	31.0574	24.2029	21.9591	23.0135	33.4081	31.5518	27.677	26.0347	31.7225	24.2204
AT1G03360	4.78624	4.91006	3.51699	7.50766	6.69046	7.48061	5.40291	6.68061	5.24186	8.22637	9.1857	6.95947
AT1G03365	8.27497	9.11804	9.07078	8.61251	9.02076	8.00094	6.31352	7.66384	7.8974	10.0721	9.09893	10.2926
AT1G03370	20.5672	25.0126	33.1094	16.7241	15.7326	16.2702	19.9804	24.4727	20.8951	4.42098	4.7532	3.98579
AT1G03380	17.7448	26.8042	24.432	20.4243	14.5148	14.5935	14.9274	17.5525	16.8357	19.0675	18.9164	20.5104
AT1G03390	0	0	0	0.0552095	0	0	0.0782594	0	0	0	0.0222314	0
AT1G03395	0	0	0	0	0	0	0	0	0	0	0	0
AT1G03400	50.8667	53.9816	58.5683	54.634	45.5257	45.0697	79.8936	66.2204	67.0284	16.2656	21.1865	19.3108
AT1G03410	11.0091	10.6739	11.0732	14.5856	14.2167	13.9651	8.05736	6.00284	8.84354	4.46077	4.33377	5.34084
AT1G03430	23.6189	24.4158	27.5572	22.4693	20.5116	17.4531	22.7965	27.3131	26.7711	7.07004	6.81098	7.94265
AT1G03440	6.35342	7.3176	7.52183	7.66273	9.15111	9.1084	5.25413	4.39453	5.89817	6.01248	5.78368	5.05088
AT1G03445	0	0.0380698	0	0.0280603	0	0	0.0530339	0.0251627	0.0236923	0.0545671	0.112991	0.0405777
AT1G03457	0.711886	0.600492	0.956015	1.25194	1.79391	1.69338	0.286809	0.238141	0.320322	0.184438	0.305531	0.292594
AT1G03470	1.87834	2.01165	2.51263	3.82883	3.67422	4.33665	1.27703	2.95378	1.141	4.27033	5.55492	2.79556
AT1G03475	123.844	93.7505	96.3173	100.491	113.801	126.297	104.775	94.2867	123.454	54.1049	46.7583	51.0213
AT1G03490	0	0	0	0	0	0	0	0	0	0	0	0
AT1G03495	2.3122	1.53098	2.5127	6.42047	3.94675	6.18121	4.63324	7.45855	4.63253	5.41985	8.69621	4.78297
AT1G03510	0.922519	0.729775	0.79252	1.7178	1.40302	1.34399	0.393533	0.443454	0.439517	1.06289	0.985171	0.853126
AT1G03520	6.56979	7.69191	9.00452	7.08986	8.73677	7.78777	3.31612	3.96556	3.32569	3.8646	4.64282	4.19424
AT1G03530	4.19199	6.23159	4.49724	6.2479	5.59903	5.8007	4.62934	5.73192	4.65601	7.48863	8.19635	7.43765
AT1G03540	1.11654	1.30959	1.06211	1.38839	1.59438	1.63176	0.412353	0.622512	0.887578	0.597841	0.766725	0.898705
AT1G03550	4.97775	9.5729	7.18508	6.93428	6.12639	5.72294	6.52415	8.29096	7.6781	14.0465	11.0955	15.2173
AT1G03560	4.72551	4.4552	5.5843	4.50023	4.5345	5.05582	2.72174	2.9496	3.02596	4.37567	4.07235	5.37974
AT1G03590	13.0495	13.0219	14.4107	13.3454	13.4199	12.7364	27.4387	22.3111	20.5998	43.8065	31.9514	40.0767
AT1G03600	267.065	119.159	107.84	202.852	241.45	325.004	98.9268	62.409	141.427	76.326	30.391	77.8936
AT1G03610	40.5372	36.3567	37.0596	39.8737	40.4938	42.6472	12.6936	13.9082	18.3575	13.9823	12.3933	16.119
AT1G03620	1.12128	0.509585	0.779789	0.97315	1.06563	1.00861	0.750222	0.183718	0.562194	0.771911	0.391863	0.913488
AT1G03630	116.71	70.4116	68.408	129.853	141.877	147.398	49.388	49.8608	91.418	42.3848	16.553	51.4163
AT1G03650	4.42674	5.47015	3.78307	4.71818	3.85358	4.16696	6.76909	4.38482	5.10643	4.96293	4.90517	4.67267
AT1G03660	1.05683	3.70167	2.60195	0.413015	0.248559	0.854398	4.04491	8.4174	2.50447	0.474598	0.846671	0.832541
AT1G03670	0	0	0.0217032	0	0	0	0	0.0185356	0	0	0	0
AT1G03680	372.68	302.228	263.158	318.155	308.672	358.057	162.002	142.292	216.714	99.3197	70.3832	112.737
AT1G03687	5.26322	3.66271	4.11389	5.78504	6.14243	6.14482	2.43524	3.20692	4.04084	3.96301	3.706	3.8533
AT1G03700	0.142958	0	0	0	0	0	0	0	0	0	0	0
AT1G03710	0	0.0347096	0.0402934	0.115126	0.326628	0.570972	0.108794	0.103238	0.129607	0.671636	0.278149	0.110988
AT1G03720	0	0	0	0	0	0	0	0	0	0	0	0
AT1G03730	11.5482	14.3758	16.4041	13.3053	14.1202	18.653	7.93665	10.0957	7.62498	3.33669	4.4607	2.93108
AT1G03740	68.7295	94.0013	113.863	54.6556	47.0791	44.807	24.2484	40.5818	31.6553	15.6884	17.5987	13.0921
AT1G03750	3.4327	3.57644	3.86247	2.19063	2.39744	1.61581	2.62999	2.9528	3.30374	3.01414	3.07351	2.60335
AT1G03760	5.88757	9.5403	10.6681	8.05623	6.30979	6.85709	15.1478	17.0057	11.5006	17.8738	21.9391	19.3767
AT1G03770	2.11568	3.14975	2.591	3.15952	2.90076	2.84599	3.00754	3.76389	3.60237	8.54348	9.19369	7.73721
AT1G03780	0.3456	0.340739	0.174044	0.361656	0.555786	0.474789	0.156642	0.22972	0.330806	0.219778	0.303395	0.334131
AT1G03790	0	0	0	0	0	0	0.253383	0.0924779	0	0.0401091	0.166107	0.159073
AT1G03800	0.0623209	0.0270355	0.0313848	0.0298908	0.169608	0.209286	0.0564935	0.32165	0.0252379	0.290634	0.28887	0.115266
AT1G03810	0	0	0.092992	0	0	0	0	0	0	0	0	0
AT1G03820	16.209	10.8699	7.2717	9.03035	3.4032	4.60542	5.58218	2.405	3.26771	2.44267	1.28501	1.8328
AT1G03830	1.84473	1.771	1.44023	2.57581	3.03011	2.25438	1.48423	1.01407	1.70629	2.1889	1.9648	2.51352
AT1G03840	0.68446	0.521872	0.438702	0.716259	0.470399	0.487573	0.883684	0.499564	0.587966	0.75447	0.689001	0.805604
AT1G03850	26.7709	40.6552	83.5473	12.9613	17.1411	19.6547	25.2174	53.4529	46.2914	0.909811	0.976854	0.501157
AT1G03860	36.3191	42.9969	42.9599	41.0517	42.9901	42.9711	67.6047	59.2192	53.0321	74.216	96.2073	66.8577
AT1G03870	33.3406	10.3757	13.1148	116.49	156.079	221.801	2.54706	4.4213	7.29904	2.4609	1.61476	2.94701
AT1G03880	0	0	0	0	0	0	0	0	0	0	0	0
AT1G03890	0	0	0	0	0	0	0	0	0	0	0	0.0242666
AT1G03900	71.1112	76.1935	78.724	66.2991	60.3052	68.5122	99.4797	98.2758	87.1361	75.183	87.3899	72.6391
AT1G03905	0.59265	0.694166	0.955068	0.540077	0.403229	0.398049	1.28936	0.637246	0.576009	0.469851	0.457842	0.219228
AT1G03910	20.0074	20.6707	22.1063	22.2176	20.5419	19.9476	18.2539	20.6468	19.9381	26.7016	24.2654	26.5944
AT1G03920	0.463576	0.0928176	0.0538747	0.188137	0.517595	0.538887	0.630343	0.076686	0.389907	1.26387	0.826449	1.13772
AT1G03930	19.3738	18.2827	16.3912	14.2032	15.5712	13.5521	13.721	13.4174	13.902	16.4245	14.2536	14.9431
AT1G03940	0.686245	0.721699	1.21481	2.19427	1.20736	2.06013	1.94163	2.30756	1.04425	2.52145	4.22511	2.11542
AT1G03950	17.8178	18.6389	20.3415	11.9306	11.8488	10.3764	28.8399	24.0802	25.4205	25.2008	25.5117	26.6453
AT1G03960	5.71438	5.9438	5.34086	6.36616	6.27453	4.78369	3.46332	3.18728	3.84133	5.23765	3.982	6.76177
AT1G03970	41.9352	37.8008	38.8078	39.06	33.441	38.0653	24.8808	25.4032	29.5468	27.0583	27.6725	27.2783
AT1G03980	0.0239984	0	0.0725137	0.0460411	0.0435417	0.0604437	0.0217544	0	0.0583114	0	0.111237	0.0665797
AT1G03982	0	0	0	0	0	0	0	0	0	0	0	0
AT1G03990	1.84035	2.4967	1.95471	2.64804	2.44357	2.1631	4.32232	2.64803	3.40119	21.9712	30.3475	21.7845
AT1G04000	7.90152	5.95422	6.84868	7.42857	9.90966	10.8888	9.0461	5.87618	6.85865	2.40765	4.32887	3.52258
AT1G04010	2.73474	2.87839	3.50701	2.52296	2.58935	3.07382	2.24873	2.66093	3.18325	4.02815	3.47495	4.31179
AT1G04020	1.20816	0.15374	0.292046	0.479025	3.68261	2.84007	0.438076	0.304849	0.756729	0.165272	0.0373337	0.178765
AT1G04030	1.89316	2.93045	2.01513	2.31129	2.34195	1.73389	1.56012	2.16515	1.60303	2.80915	3.80589	3.34235
AT1G04040	14.7275	5.51266	4.88285	12.2954	34.6172	47.1145	0.565976	0.916179	2.37971	1.13042	0.680945	0.88307
AT1G04050	0.39117	0.278783	0.225135	0.643253	0.63368	0.738917	0.12664	0.204294	0.169726	0.221513	0.0971331	0.284229
AT1G04070	5.54927	6.11865	4.65769	4.32506	4.77198	4.07654	9.95596	8.90053	7.11636	8.35678	11.5213	5.39913
AT1G04080	27.205	31.3937	28.7702	31.7393	30.3337	28.5811	27.126	26.7944	27.7363	38.9589	35.6796	37.0843
AT1G04090	0.037806	0.0492021	0.0951956	0.108797	0.205781	0.11109	0.239897	0.227645	0.382755	0.105785	0.248255	0.122368
AT1G04100	1.98207	2.03717	1.93492	2.04756	1.46614	1.35684	2.07316	2.54435	1.87702	2.41751	2.04947	1.43818
AT1G04105	0	0	0	0	0	0	0	0	0	0	0	0
AT1G04110	0	0	0	0	0.331163	0.293151	0.0287751	0	0	0.0148035	0	0
AT1G04120	7.73577	10.7819	12.6379	8.02647	9.29687	8.75279	22.4913	23.0214	17.8997	24.7699	21.6622	25.0386
AT1G04130	4.42869	5.35112	5.14472	5.78594	5.32395	4.03746	4.72883	5.07161	5.76552	8.97085	11.4813	9.14591
AT1G04140	32.8692	41.928	40.1726	38.1261	34.442	32.344	30.2912	33.544	34.2811	34.107	34.5932	32.7594
AT1G04150	0	0	0	0	0	0	0	0	0	0	0	0
AT1G04160	0.576156	0.293267	0.35592	0.817966	1.61681	1.02547	0.334261	0.2445	0.429316	0.472896	0.314537	0.468879
AT1G04170	30.9862	35.4799	34.0819	33.961	32.1563	33.7739	33.726	35.1025	33.5376	42.0613	45.2252	35.973
AT1G04180	0.0483752	0	0	0.139212	0.197482	0.101534	0	0	0	0	0	0
AT1G04190	14.6828	16.4974	15.8367	17.9429	16.8157	16.2706	15.7321	13.6947	14.6487	17.7348	21.6646	15.3732
AT1G04200	8.51177	9.29082	10.8873	6.87574	8.18053	7.69204	7.87307	9.48479	8.75499	3.96273	3.24874	4.58392
AT1G04210	9.62374	11.09	11.5236	10.6321	12.0911	10.6561	8.94893	13.0539	10.9237	12.8203	12.4141	12.5553
AT1G04220	0.761022	0.304745	0.45204	1.08566	0.902808	1.11401	0.972883	0.352493	0.410918	1.58342	3.82899	1.78651
AT1G04230	5.9858	6.42253	6.51121	5.68448	5.9551	5.31016	6.49322	6.00713	6.36717	6.29014	7.01341	6.07065
AT1G04240	14.0997	7.04879	7.73804	16.4618	22.511	17.4472	5.06982	3.44359	7.81984	11.6957	8.04998	12.4675
AT1G04250	11.5992	4.96616	3.9959	7.08844	11.072	9.91608	42.3877	16.7248	30.1214	45.1668	35.8196	47.5838
AT1G04260	10.382	9.46475	11.9238	9.45356	6.97235	11.214	21.8565	11.5964	14.0313	12.1691	13.0242	10.0596
AT1G04270	125.533	118.476	112.466	94.552	102.591	120.883	113.756	123.186	105.313	107.936	127.224	91.8333
AT1G04280	21.53	24.2326	31.4305	14.87	14.9359	14.4463	13.7	17.8809	13.8956	1.68523	1.55238	2.5298
AT1G04290	13.3075	10.6429	9.73426	11.446	10.1839	13.3881	14.3882	10.5198	11.1094	11.3372	13.1234	11.2409
AT1G04300	29.9417	33.8098	34.4527	26.9623	25.0676	24.5439	26.6111	27.476	28.1345	32.8937	31.0262	33.3397
AT1G04310	1.0235	0.713099	0.78096	0.952042	1.42088	1.06759	1.79936	1.89422	1.33137	1.50425	1.35375	0.846122
AT1G04330	0.229887	0.149591	0	0.33078	0.0521371	0.289503	0.208391	0	0.27929	0.214416	0	0.265743
AT1G04340	11.6141	13.4908	14.122	10.8844	10.9173	10.9053	16.8658	16.0044	12.8104	17.104	17.679	17.3473
AT1G04350	33.5917	35.9287	27.5141	42.5751	34.2741	29.369	40.9335	43.1773	38.6059	50.85	51.0215	58.7913
AT1G04360	1.66665	1.12909	1.51768	1.05122	1.65693	1.49507	0.0620879	0.137473	0.0739657	0.191649	0.1411	0.0211134
AT1G04370	0	0	0	0	0	0	0.294749	0.372927	0.131676	0	0	0.150347
AT1G04380	0.078309	0.0452951	0	0.0751181	0.1184	0	0.0473244	0	0	0.0730389	0.0604963	0.0241395
AT1G04390	3.82053	4.36313	3.75531	4.57003	3.87303	3.12058	3.22336	4.2367	3.90525	4.91579	4.53391	5.10816
AT1G04400	119.821	135.093	123.643	126.844	117.714	95.9147	68.3714	82.6724	76.9675	72.2494	73.5176	73.3961
AT1G04410	435.327	403.595	396.62	254.396	243.748	307.372	329.863	360.812	321.062	181.762	229.673	177.131
AT1G04420	59.5559	36.5842	31.9762	83.9287	86.8489	83.9213	26.0773	19.5066	29.3658	44.8154	37.4999	46.5439
AT1G04430	27.0722	18.0701	19.8461	29.2743	40.0624	37.9153	13.3998	14.0254	19.6717	9.82753	6.21484	10.5691
AT1G04440	35.8753	45.187	48.5175	35.0652	30.6061	27.9767	53.31	59.5389	44.7861	36.9693	38.0583	40.1952
AT1G04445	0.108482	0.0627479	0.0364212	0	0.0656085	0.0607177	0.131118	0	0.0878636	0	0	0.0334408
AT1G04450	0	0	0	0	0	0.0316801	0	0	0	0.0703901	0.0291512	0
AT1G04455	0.225341	0.0977556	0	0	0	0	0	0	0.0912557	0	0	0
AT1G04470	0	0	0	0	0	0	0	0	0	0.0206044	0	0
AT1G04480	52.3556	43.4042	42.665	39.2376	42.3457	60.3315	74.5989	83.6864	67.6351	77.163	106.945	58.6932
AT1G04490	0.743504	0.478609	0.36235	0.345101	0.413397	0.503395	19.2411	44.5629	7.6342	0.917166	0.778194	0.554497
AT1G04500	0.234896	0.427983	0.780739	0.09013	0.085237	0.25637	1.70346	2.58633	1.50298	1.29262	2.63124	1.30336
AT1G04510	16.0233	18.1312	17.8056	17.1499	16.9778	16.6131	22.7685	18.946	21.8162	21.4929	22.4246	18.3669
AT1G04520	0.737206	0.132335	0.307247	0.975403	4.28939	2.71045	0.230439	0.043734	0.123535	0.308231	0.137469	0.282105
AT1G04530	71.5267	53.7248	66.8225	54.9551	56.5064	49.1521	67.5194	69.6542	73.851	26.6804	22.0582	27.083
AT1G04540	1.76109	1.20256	1.54384	0.750813	1.30176	1.24579	1.31556	1.19227	1.84899	0.334597	0.428305	0.361915
AT1G04550	9.65491	7.71281	8.24205	11.0686	12.5239	11.9116	8.91222	10.2801	11.086	8.7306	9.23246	9.20088
AT1G04555	7.20432	5.55224	6.72921	4.28545	4.08931	5.47397	8.61027	6.99342	7.6931	4.88007	6.43617	6.40187
AT1G04560	0	0	0	0	0	0	0	0	0	0	0	0
AT1G04570	0.645394	0.815941	0.575751	1.00824	0.986964	0.526361	0.802349	0.682062	0.716882	1.34151	2.50719	1.67117
AT1G04580	0.0086632	0.0075164	0	0.0249306	0.0157181	0.0072732	0.0471188	0.0521645	0.0280665	0.0565613	0.0401557	0.0480693
AT1G04590	8.00069	10.0666	6.83915	9.45884	9.9363	9.93917	9.25975	9.0408	9.39724	12.9144	14.6651	12.0402
AT1G04600	0.276694	0.378104	0.43893	0.0530838	0.075303	0.0174224	0.0877874	0.42842	0.565861	0.0645181	0.00534387	0.102352
AT1G04610	0	0	0	0	0.0203963	0	0	0	0	0	0	0
AT1G04620	4.02085	3.70662	2.53112	6.68089	4.39669	5.54581	4.50728	2.87198	2.457	7.85209	8.27868	10.3916
AT1G04625	0	0	0	0	0	0	0	0	0	0	0	0
AT1G04630	21.2008	15.7467	17.0396	18.3854	23.0698	25.7998	32.0792	20.6777	25.887	23.619	26.1805	21.438
AT1G04635	1.32034	1.19329	0.332463	1.31932	0.948247	0.738998	0.648312	0.899141	0.668369	0.718367	1.10501	0.864894
AT1G04640	40.5675	38.6091	32.2108	43.6489	37.348	41.133	16.7685	22.0905	23.2696	17.0287	15.4064	20.6319
AT1G04645	0.0807396	0	0.081321	0	0	0	0	0.0694521	0.261575	0	0	0
AT1G04650	0.519218	0.532392	0.344676	1.13196	1.37025	1.15913	0.256728	0.487233	0.477877	0.44025	0.519624	0.894847
AT1G04660	0	0	0	0	0.0514696	0.357246	0	0	0	0.0264589	0	0
AT1G04670	0	0	0	0	0	0	0	0	0	0	0	0
AT1G04680	17.9042	6.30707	6.52756	13.2822	25.9597	31.9843	9.6404	2.28288	10.8409	2.45736	1.30739	3.23679
AT1G04690	79.1014	74.9535	81.1691	65.0827	56.0625	62.3099	80.9181	85.7413	77.7999	54.4492	69.458	57.1502
AT1G04700	0.0879393	0.144119	0.35429	0.112475	0.230466	0.205082	0.20372	0.176506	0.2849	0.328085	0.362326	0.361442
AT1G04710	11.4742	11.5904	9.68274	13.8441	11.9023	11.696	7.0279	6.15598	7.53514	12.3707	12.7158	13.6555
AT1G04730	1.00928	0.367568	0.36395	0.585676	2.10249	2.10267	0.372741	0.428733	0.696348	0.278921	0.115512	0.368736
AT1G04750	51.5759	49.4945	55.4734	39.6395	37.1756	39.9153	61.3459	58.5893	50.1024	33.1778	39.3853	30.9882
AT1G04760	0.372128	0.264164	0.238514	0.421868	0.276207	0.45443	0.0919996	0.0873011	0.137	0.189319	0.0522693	0.0938554
AT1G04770	98.2535	69.2649	71.5848	102.951	86.2871	70.5185	24.5263	23.5409	23.8258	24.4241	17.3262	23.0101
AT1G04778	0.329242	0.0816167	0.0947466	0	0.0426688	0.157952	1.7481	1.29469	0.876184	0.394824	0.981067	0.826437
AT1G04780	30.4976	43.3964	45.3832	28.6618	26.6594	23.8564	40.6968	48.4194	32.8462	34.1883	41.4574	33.4195
AT1G04790	10.9029	10.6295	11.4487	11.5712	8.91754	8.82487	9.31825	11.0748	10.2397	9.69583	9.8005	10.3375
AT1G04800	0.582552	0.0336957	0.0782328	0	2.46623	4.04308	1.51383	0	2.79951	0.0724463	0	0.287324
AT1G04810	18.3693	21.0454	19.4372	17.2644	17.0119	17.3327	33.7665	31.3928	29.1634	36.7138	41.6668	34.8879
AT1G04820	46.199	22.5963	32.2644	58.6617	98.7279	110.039	38.9625	29.8879	35.5169	23.272	25.7008	23.1866
AT1G04830	9.5924	10.8547	9.84376	10.4168	10.0566	9.57281	11.3	11.151	10.0597	13.8212	13.3703	15.2311
AT1G04840	0.973894	1.10103	0.951182	1.38716	1.29847	0.891965	0.361157	0.774276	0.537811	0.798249	1.02595	0.941575
AT1G04850	48.3691	58.678	60.8486	36.2658	36.2048	37.4183	73.7198	66.8508	60.583	68.0052	80.512	66.1237
AT1G04860	12.5526	16.8095	15.3072	13.2876	13.3871	11.7366	12.9879	19.0208	15.0247	20.8621	23.9924	20.2986
AT1G04870	13.9084	16.9409	20.1851	13.1534	12.9957	13.139	41.8038	39.1413	34.0727	26.7455	32.6699	18.9643
AT1G04880	0.0225724	0.0783373	0	0.0216526	0.0614314	0.0189507	0.0818469	0.0388334	0	0.147373	0.0871895	0.0834978
AT1G04890	0	0	0	0	0	0	0	0	0	0	0	0
AT1G04895	0	0	0	0	0	0	0	0	0	0	0	0
AT1G04900	3.79532	4.64999	4.12383	5.89127	5.46711	5.32993	3.54469	4.82784	4.48984	7.80924	8.95596	7.46637
AT1G04910	15.7297	17.344	18.1418	15.0523	14.4594	14.0522	13.0865	13.2198	15.174	13.1277	12.666	11.4508
AT1G04920	0.131998	0.0954371	0.0443161	0.443168	0.279406	0.332457	0.129627	0.0378481	0.20491	0.348825	0.26343	0.447586
AT1G04930	2.6043	2.33323	2.16687	3.23134	2.72208	2.40033	3.87476	2.97071	3.16396	5.12209	5.92638	4.50266
AT1G04945	2.2211	4.10018	3.71263	2.78036	3.101	2.06311	5.56903	5.70467	5.00133	8.41874	9.45558	6.54085
AT1G04940	3.76214	3.9285	2.71617	5.14181	3.47334	5.17102	3.9536	3.00708	3.20888	4.16106	3.0607	3.9102
AT1G04950	11.7851	12.4819	12.7255	16.0238	13.2436	11.5433	9.2876	9.14814	10.4624	16.1084	16.0079	17.1825
AT1G04960	16.6306	16.9359	18.7141	17.8232	15.4492	15.4019	22.1023	25.2572	18.7967	24.1873	29.2885	25.068
AT1G04970	19.1298	28.9635	25.1219	27.109	20.6674	19.6503	25.4363	31.3209	27.7952	36.7026	39.8278	38.8623
AT1G04980	12.5135	16.3374	30.8223	9.24946	10.0497	9.17998	30.495	34.227	27.8668	33.519	23.5116	34.3406
AT1G04985	23.0138	27.2751	25.0589	23.0207	19.8666	18.0593	44.214	40.8858	35.9779	67.2957	85.2507	61.643
AT1G04990	9.17717	11.2589	9.36872	9.42065	7.19518	8.3671	12.7609	11.6091	15.3871	5.96458	8.21246	6.95077
AT1G05000	1.15998	2.06446	1.43794	0.998588	1.18722	1.07374	4.8801	7.70105	3.51712	0.943206	1.97606	0.797666
AT1G05005	0	0	0	0	0	0	0	0	0	0	0	0
AT1G05010	87.3096	103.816	164.92	104.571	121.399	90.1205	383.195	439.559	333.968	22.7246	27.5481	21.3254
AT1G05020	0.275177	0.106111	0.230965	0.615917	0.859852	0.73158	1.1918	0.999428	1.08961	0.0285176	0.0826713	0.141377
AT1G05030	6.43927	5.45822	5.82427	5.81116	5.74549	5.28162	5.06912	5.26574	6.70795	3.95126	3.14182	3.42799
AT1G05035	0.659262	0.667323	0.664009	1.054	0.598068	0.461237	0.498015	0.94516	1.69087	0.204965	0	0.101612
AT1G05040	0.0481126	0	0	0	0.0436467	0	0.0436138	0.0413864	0	0	0	0
AT1G05055	4.17086	4.11712	3.97449	4.50402	4.46341	4.46618	5.65996	5.3709	5.80551	6.59231	6.2899	5.47388
AT1G05060	24.4584	33.8656	29.0461	25.135	22.3287	20.7619	23.2255	32.9089	24.613	26.2107	29.4653	28.7841
AT1G05065	1.11256	1.06181	0.392201	2.02774	2.11951	1.07416	0.605119	0.526363	0.991212	0.415076	0.343797	0.308662
AT1G05070	18.0309	14.5266	10.8235	17.9139	17.6352	19.7671	17.4395	14.6446	16.1034	11.0365	12.0017	13.7715
AT1G05080	0	0	0	0	0	0	0	0	0	0	0	0
AT1G05085	0	0	0	0	0	0	0	0	0	0	0	0
AT1G05087	0.927567	0.475551	0.89178	0.48533	0.688474	0.566357	0.191099	1.26937	0.819565	0.235948	0.39086	0.545869
AT1G05090	0.0526887	0.022857	0	0	0	0.0221175	0	0.0906455	0.0213372	0	0.0407038	0.0243627
AT1G05100	0.208201	0.103223	0.0299572	0.171186	0.107929	0.0749124	3.88251	3.0446	1.01177	2.66317	2.87218	2.83309
AT1G05120	6.83215	8.03486	7.91624	5.74735	5.52007	6.69941	9.04804	10.8128	9.24067	11.5748	13.1952	11.6369
AT1G05136	0.282875	0	0	0	0	0	0	0.729986	0	0	0	0
AT1G05140	35.9337	37.0512	28.6568	47.2819	43.7352	35.6091	22.8064	22.956	27.3543	28.5766	22.8755	31.6715
AT1G05150	8.47599	8.21492	7.55144	8.92385	10.2773	8.33096	6.44659	7.95493	8.08171	8.47117	8.48576	8.65412
AT1G05160	5.8633	7.03126	7.48534	6.80658	6.69117	4.73442	6.85539	7.51721	6.95696	9.05646	7.7609	9.20402
AT1G05170	5.80473	6.41917	7.59057	5.70033	5.94424	5.17073	11.5228	12.61	11.2835	7.23101	7.8286	8.55255
AT1G05180	17.4059	22.7035	25.9431	18.5685	18.0562	16.8904	24.6935	26.0006	24.181	22.9322	22.8533	21.7088
AT1G05190	311.113	202.76	171.737	344.196	394.847	379.241	110.944	93.5264	143.08	153.194	102.905	168.668
AT1G05200	19.2363	19.3864	17.5132	18.6332	19.4586	17.1679	9.68994	12.8204	13.8829	16.7339	19.2716	17.5498
AT1G05205	12.9288	9.64691	11.6546	8.99145	6.80266	11.777	22.971	11.5662	15.4454	10.3705	10.1378	14.766
AT1G05210	1.50218	1.1685	1.8782	2.33536	2.53752	2.82673	1.83127	1.51496	1.67816	0.869637	0.720299	0.431125
AT1G05220	0.834422	0.144793	0.448229	0.0533615	0	0.326919	1.10938	1.10058	1.39671	0	0.214873	0
AT1G05230	7.65886	8.12018	7.63546	7.34679	7.33002	6.65264	5.31662	5.28661	7.40338	5.54307	6.25414	5.84219
AT1G05240	0	0.0418953	0	0.0154399	0	0	0	0	0	0	0.0124345	0.0297701
AT1G05250	0	0	0	0	0	0	0	0	0	0	0	0
AT1G05260	0	0	0	0	0.0288542	0.0534064	0.0576648	0	0.0257612	0	0	0.058828
AT1G05270	20.8695	22.6931	22.9097	16.5948	16.6903	16.8678	25.1618	23.9949	23.3897	24.9715	25.5624	21.7967
AT1G05280	0	0	0	0	0	0	0	0	0	0	0	0
AT1G05290	0	0	0	0	0	0	0	0	0	0	0	0
AT1G05291	0	0	0	0	0	0	0	0	0	0	0	0
AT1G05300	30.5429	59.7468	60.9568	24.6451	13.1554	21.0525	17.3567	26.7807	18.0647	8.30682	5.78979	9.39931
AT1G05310	4.35514	5.54836	4.66413	6.13432	6.15138	6.80362	2.37374	0.806162	2.21019	1.414	1.59707	1.78435
AT1G05320	10.3639	9.11583	11.0568	10.0786	10.5286	6.68758	3.62335	5.74687	5.41106	4.46041	2.45929	5.26742
AT1G05330	0.0579729	0.100597	0.233561	0	0.0525917	0.0973425	0	0.149605	0	0	0	0
AT1G05340	6.90809	27.9556	17.7247	5.90106	4.29989	9.10171	6.30785	12.8823	3.14469	5.03227	11.1799	11.2381
AT1G05350	9.59084	8.70112	11.4449	7.66003	8.62493	8.78719	12.3229	13.6305	13.5601	5.34779	6.44282	4.78177
AT1G05360	3.37091	3.4154	3.21289	4.60077	5.1309	4.21659	4.65535	5.33225	3.84796	10.1918	7.56774	9.89602
AT1G05370	0.255974	0.181709	0.304693	0.401799	0.316655	0.683783	0.105472	0.0400342	0.169627	0.15193	0	0.0860797
AT1G05380	10.4469	12.8952	12.6881	13.9636	13.8385	12.1891	10.8216	16.9697	14.724	22.1977	22.8604	21.1694
AT1G05385	16.2983	12.8234	10.5529	18.159	19.6987	17.5928	13.4896	16.5016	15.0044	29.5532	31.5948	29.349
AT1G05400	0.881002	0.486422	0.806678	1.3829	0.762897	0.706027	0.653419	0.413365	0.421645	0.634959	0.80435	0.888799
AT1G05410	9.16592	6.77149	6.39836	9.293	8.37686	8.60956	8.06206	8.86031	7.60755	9.67061	14.1269	10.092
AT1G05420	0.115054	0	0	0.147155	0.24354	0.386375	0.0695305	0.0989692	0.124248	0.286163	0.177766	0.070933
AT1G05430	23.6056	22.0992	23.7073	24.4332	25.4143	23.0642	27.824	29.0871	28.8158	28.8499	30.708	35.1287
AT1G05440	0.123179	0	0.0744396	0	0.0446981	0.0413661	0.111661	0	0.0399067	0.0229779	0	0.0227827
AT1G05450	0.182542	0	0.045964	0.0437759	0	0	0	0	0	0	0.14102	0
AT1G05460	3.92721	3.4585	3.64665	5.82613	6.47273	5.65358	2.41609	2.66805	3.85897	4.4109	3.7081	4.54793
AT1G05470	1.3215	0.509585	0.605008	0.845104	2.07072	1.75946	0.375111	0.137788	0.443268	0.610059	0.247492	0.629566
AT1G05490	0.0336941	0.0365422	0.050905	0.0404014	0.0458498	0.0353599	0.0916305	0.101443	0.0545799	0.361405	0.455522	0.342756
AT1G05500	20.1862	19.7209	20.2952	17.7371	18.9671	19.6584	24.9542	22.3453	24.1225	29.8821	30.4086	27.6597
AT1G05510	0	0	0.0409924	0	0	0	0	0	0	0	0	0.0376379
AT1G05520	12.9113	16.9148	17.903	12.7751	13.5441	12.3525	15.3883	17.6907	18.2481	15.1509	18.2742	14.7841
AT1G05530	0.0239408	0	0	0	0	0	0	0.0205938	0.0193905	0.0893185	0.0369901	0.15498
AT1G05540	2.33448	0.963322	0.831552	5.21605	6.12091	5.42561	0.696794	0.269381	0.76092	1.5932	0.96771	1.39537
AT1G05550	0.0749256	0.0216691	0.0754651	0.167703	0.0906277	0.272584	0.249038	0.343738	0.161826	0.768715	0.733178	0.808379
AT1G05560	44.2362	35.1077	21.6285	55.7961	55.4435	51.3732	41.0139	51.5604	22.5043	63.4126	77.407	62.5632
AT1G05570	24.2205	33.3454	42.6188	15.2725	14.1112	13.2744	22.9238	41.8105	39.145	3.47196	3.5546	3.6682
AT1G05575	11.3477	8.57826	19.9731	13.8491	10.8549	19.7142	4.83776	8.79478	3.73094	0.890732	1.21515	0.467558
AT1G05577	0.0524808	0.0683003	0	0	0.0476094	0	0.14272	0.11286	0.0425059	0.0244744	0	0.0970662
AT1G05580	0	0	0	0	0	0	0	0	0	0	0	0
AT1G05590	9.91511	7.17632	8.10423	9.27871	8.50813	10.1402	7.32529	6.90652	8.92754	4.53515	4.89261	4.65665
AT1G05600	4.53293	5.9186	3.87178	6.35183	6.06747	6.11886	3.84722	6.28845	4.21128	10.3624	10.2824	10.5416
AT1G05610	0.0993409	0.0430952	0.0500281	0	0.0450599	0.0834018	0.112565	0.170906	0.120689	0.208475	0.383721	0.0918684
AT1G05615	0	0	0	0	0	0	0	0	0	0	0	0
AT1G05620	3.74005	3.37831	4.1024	3.80882	4.43865	4.49489	10.8677	8.52775	6.99205	12.926	11.9729	12.4372
AT1G05630	6.34039	4.55381	5.71011	5.96674	7.78727	6.01265	8.30804	6.8498	7.66644	1.65359	1.69463	1.81554
AT1G05640	0.42649	0.473642	0.378014	0.540028	0.680948	0.644509	0.819615	0.528287	0.718492	0.493257	0.579881	0.473291
AT1G05650	0	0	0	0	0	0	0	0	0	0	0	0
AT1G05660	0	0	0	0	0	0	0	0	0	0	0	0
AT1G05670	1.60858	1.75512	2.23385	1.695	2.1889	1.59603	1.3256	1.65624	1.75686	2.52327	2.14644	2.26518
AT1G05675	5.61013	8.43697	13.4536	7.81604	4.19268	8.54528	1.79205	2.32099	1.51461	0.323922	0.474678	0.444697
AT1G05680	4.88624	52.5885	14.8787	2.83409	3.27813	5.55235	64.0505	78.7844	26.6535	99.1183	109.732	80.5799
AT1G05690	4.09501	5.13398	3.05212	4.51737	2.9162	3.23169	3.99051	5.54796	4.75944	5.84371	6.29542	7.6497
AT1G05700	0.0406441	0	0.177392	0.025992	0.0245809	0	0	0	0.032919	0.0252725	0.0209326	0
AT1G05710	1.7811	3.60029	4.44665	1.25413	1.01416	1.92484	4.55169	3.84656	2.25594	4.5419	5.63559	2.73353
AT1G05720	29.2968	34.7703	35.964	25.8256	22.2698	20.8091	32.1529	37.2093	35.7657	26.0408	31.7665	24.2388
AT1G05730	0.864648	1.18578	1.79793	0.909682	0.53136	0.585417	1.41589	1.70347	1.31025	1.74299	2.11165	1.83136
AT1G05740	0	0.200032	0	0.073719	0.069717	0	0.139329	0	0.0622438	0	0	0.142139
AT1G05750	1.65674	2.16687	1.49433	2.65663	1.87309	2.19018	1.74839	2.2334	1.88259	1.41839	1.62374	1.28058
AT1G05760	0	0	0	0	0	0	0	0	0	0	0	0
AT1G05770	0.304856	0.0440834	0.460577	0.0487391	0.368745	0.341257	0.552701	0.0874123	0.288066	0.09478	0.235512	0.328912
AT1G05780	4.70869	4.12542	4.6961	3.94115	3.18277	3.10054	4.18471	4.72547	4.18762	2.23896	2.38942	2.39071
AT1G05783	1.30534	2.57968	2.19123	3.4782	2.96044	2.37445	4.27296	5.61425	4.87504	4.46414	4.98607	5.29805
AT1G05785	3.70499	4.5922	4.0363	3.01004	3.12101	3.20575	7.4368	8.42286	6.67524	7.51075	7.88574	6.74771
AT1G05790	10.9097	11.5307	10.9114	10.2749	9.49564	8.301	11.5079	11.9833	12.1605	11.5702	11.2572	12.6713
AT1G05800	0.0845029	0	0	0.0810597	0	0.0236482	0	0	0	0	0	0
AT1G05805	63.7722	64.8925	65.8203	57.9764	49.0034	46.9734	22.8215	26.7785	30.3248	10.8184	7.96497	10.4799
AT1G05810	8.74576	7.21373	7.7027	6.35788	9.81961	9.77905	13.7229	9.00746	11.2446	10.169	11.2102	11.1345
AT1G05820	0.494447	0.699101	0.793122	1.054	0.863876	0.953224	0.979429	1.4965	0.830603	3.99682	2.29186	4.23383
AT1G05830	6.55911	8.01061	7.71579	7.16598	7.5037	6.42309	4.78387	5.6852	5.98562	7.30387	6.00319	7.01957
AT1G05835	0	0.115544	0.134132	0.19162	1.08731	1.28577	0.241441	0.343666	0.107861	0	0	0.0615779
AT1G05840	19.3092	23.5521	26.3721	19.7377	14.8776	15.8171	30.9877	38.2852	28.0859	24.7059	27.9309	24.8432
AT1G05850	318.123	153.695	157.789	362.338	405.519	421.239	204.571	94.6895	234.148	182.676	114.977	180.373
AT1G05860	7.04883	5.81372	5.20052	8.18072	7.81555	6.86764	4.62795	4.41655	6.4609	8.84711	6.96929	8.58418
AT1G05870	7.87578	5.47096	5.10128	11.223	10.9353	8.5256	6.19815	4.79241	6.33784	4.46414	3.18888	4.80093
AT1G05880	0.207977	0.340842	0.674974	0.0886678	0.209636	0.194008	6.17959	6.44045	1.92779	0	0.0892607	0.0427406
AT1G05890	28.5672	38.3362	36.6382	33.2505	29.353	27.4553	45.4002	50.1531	45.7013	67.5491	70.191	65.9545
AT1G05894	0.200555	0.108754	0.176749	0.0961915	0.113712	0.0841881	0.136351	0.150952	0.0203045	0.140293	0.0968346	0.115918
AT1G05900	10.2823	11.4153	9.63251	11.6928	11.5846	9.32869	14.6828	12.1973	12.2009	17.969	16.8691	18.4554
AT1G05910	6.23395	7.22598	8.35845	6.66554	6.13258	6.27547	6.38891	9.00001	8.53038	6.26809	8.74997	5.14079
AT1G05920	0	0	0	0	0	0	0	0	0	0	0	0
AT1G05930	0	0.0361604	0	0	0	0	0	0	0	0	0	0
AT1G05940	22.0424	24.4787	24.465	27.4611	19.9785	26.9641	32.921	28.56	29.8134	28.1721	28.7566	30.5036
AT1G05950	1.22044	0.644537	1.72804	2.18872	1.70085	1.58891	1.5232	1.59755	1.63313	2.19413	3.21109	2.06099
AT1G05960	11.4731	11.4757	10.9016	15.1899	15.1704	13.5397	7.37835	8.50052	9.31001	10.4991	9.47378	11.0706
AT1G05970	4.50544	3.42419	2.81419	5.02542	4.49913	5.54188	3.03937	3.66527	3.28137	3.38785	2.45531	2.74539
AT1G05990	0	0	0	0	0	0	0.0911875	0.346122	0.122211	0	0	0
AT1G06000	14.1999	11.6878	11.5177	18.5394	12.745	14.6224	143.667	66.4351	92.9238	123.535	101.273	114.63
AT1G06010	4.39751	4.61661	3.7205	5.35727	4.98665	4.79951	5.78015	7.4898	6.62474	6.80859	6.93033	8.33678
AT1G06020	0.399424	0.321796	0.316093	0.301046	0.310585	0.311385	0.362076	0.343584	0.577691	0.532205	0.176325	0.580453
AT1G06030	0.0328005	0.199209	0	0	0	0.0550754	0.178401	0.225719	0.0265662	0.152965	0.152037	0.0909996
AT1G06040	148.461	149.154	125.622	201.079	180.422	153.222	122.925	120.341	116.765	134.918	120.884	142.298
AT1G06045	0	0	0	0	0	0	0	0	0	0	0	0
AT1G06050	6.9548	8.50597	9.17105	8.01106	7.19608	6.5893	7.79832	8.86564	6.53782	4.11609	4.16447	5.32097
AT1G06060	23.1385	24.9085	24.7797	26.4773	24.3272	17.7172	18.2236	19.443	20.3602	19.4498	20.2752	18.9214
AT1G06070	8.22399	7.6018	8.62416	8.57654	9.44771	8.50938	7.76187	7.38258	7.87049	7.05763	7.07632	7.66062
AT1G06080	0.239193	0	0	0.0286808	1.16632	2.6859	0	0	0	0	0	0
AT1G06090	0.120708	0.0149613	0.121577	0.0992482	0.18772	0.275067	0.234474	0.133499	0.167598	0.241253	0.199823	0.430566
AT1G06100	0	0	0	0	0.0755389	0	0.037741	0.0358135	0	0.116496	0	0
AT1G06110	18.5057	21.6172	18.9305	22.7498	19.4702	21.751	43.2221	35.9812	32.9576	53.8057	57.5843	61.0928
AT1G06120	0	0	0	0	0	0	0	0	0	0	0	0
AT1G06130	26.3025	32.0062	38.3826	23.2824	19.5541	19.6737	30.9085	28.915	29.9603	24.5561	26.9882	26.1554
AT1G06135	0.214054	0.371436	0.215595	0.136888	0.0647283	0.239612	0.129359	0.184129	0.231159	0	0	0
AT1G06137	0	0.0831863	0.0965687	0.0919716	0	0	0.0869131	0.742269	0.46593	0	0	0
AT1G06140	0.662964	0.559657	0.77602	1.08284	0.763974	0.962755	0.422306	0.601107	0.49342	0.568212	0.609058	0.695947
AT1G06143	2.02735	2.33295	1.99896	2.55887	3.03946	2.11414	2.06992	2.6067	2.17783	2.22928	2.52239	2.70373
AT1G06150	10.7528	14.869	12.7675	13.031	11.5965	10.4854	8.54857	8.23837	10.321	10.7891	9.13239	11.3398
AT1G06148	0.152525	0.297753	0.384059	0	0.103776	0.0960397	0.311092	0.0984015	0.185303	0.284521	0.176746	0.141052
AT1G06160	6.17011	10.7704	9.09986	3.52304	2.46552	3.39175	0.632561	3.66472	1.10061	0.376807	0.397218	0.23775
AT1G06170	0	0	0.0517021	0	0.116419	0.0646445	0.0232663	0	0.0623639	0.191512	0	0.0474713
AT1G06180	1.70514	2.5729	2.68813	1.74233	2.8247	2.11621	12.7016	10.8731	6.54497	5.84293	5.2691	8.50141
AT1G06190	42.9017	35.4339	31.8233	50.3544	56.8142	53.3259	21.7171	22.2693	30.0021	33.6187	24.6435	31.7277
AT1G06200	51.0863	54.5091	47.9829	51.9663	48.2333	46.7777	76.8353	71.8303	64.9289	95.8658	108.441	87.3159
AT1G06210	20.7988	22.5897	23.5862	19.3716	18.9824	13.6565	23.6474	24.1292	23.7593	27.5486	31.6103	25.8476
AT1G06220	14.1977	15.1092	14.2766	17.0378	17.341	17.2141	14.9574	15.9851	16.007	23.0632	25.8874	19.625
AT1G06225	0	0	0	0	0	0	0	0	0	0	0	0
AT1G06230	26.4018	32.8418	33.4368	26.2952	24.5513	22.7413	25.863	31.3088	31.8661	33.4317	34.6133	33.5815
AT1G06240	9.10348	7.54033	5.86818	11.6201	8.65488	9.96627	6.46976	4.23907	7.55017	6.45303	4.01335	6.98192
AT1G06250	0.861804	0.654256	0.651007	1.24003	1.27044	0.79136	0.488263	0.463326	0.959756	1.00476	0.915437	1.24528
AT1G06260	2.08725	2.69995	1.98761	3.23992	2.40991	2.74004	1.34165	1.10991	1.32169	2.54851	1.05543	2.38648
AT1G06270	1.08532	1.24126	1.16766	2.20049	1.49924	1.88448	1.76643	1.69743	1.77805	3.05984	3.65866	4.28844
AT1G06280	0	0	0	0	0	0	0	0	0	0	0	0
AT1G06290	31.0184	31.803	31.1939	23.1019	21.3881	22.5322	24.6158	30.7	32.1891	17.4265	21.7977	18.8599
AT1G06310	0	0	0	0	0	0.0142614	0	0	0	0	0.026246	0
AT1G06320	0	0	0	0	0	0	0	0	0	0	0	0
AT1G06330	0	0.071278	0	0	0	0	0	0	0	0	0	0
AT1G06340	0	0	0.0489909	0	0	0	0	0	0	0	0	0.0449819
AT1G06350	0	0	0	0.0618096	0	0.0270483	0	0	0	0	0	0
AT1G06360	0	0	0	0	0.897566	0.441286	0	0	0	0	0	0
AT1G06380	4.28973	4.85691	4.62705	5.74924	5.05073	5.18507	6.75681	5.31258	5.59353	6.64002	10.0594	5.54262
AT1G06390	23.9628	21.2987	22.9558	24.1962	25.2526	25.0529	22.1712	19.5278	22.9287	18.485	15.1541	16.4119
AT1G06400	56.3701	61.8398	58.9978	55.1884	46.5945	51.8305	82.1478	65.9262	64.947	87.9426	105.91	85.4865
AT1G06410	37.1059	39.1334	40.1371	36.584	41.9388	34.7166	35.7519	40.2007	40.3878	42.0249	38.3144	41.9717
AT1G06420	0.0346829	0	0	0.299427	0.0314636	0.291181	0	0	0.0280909	0	0.0535874	0.0320741
AT1G06430	60.0822	59.0981	48.1146	59.5053	57.0929	53.2773	129.376	116.987	112.302	126.955	155.837	125.664
AT1G06440	1.08645	1.55897	1.3468	1.82382	1.81958	1.45591	0.681829	0.97051	0.829188	1.01334	0.936166	0.714904
AT1G06450	2.97695	2.50764	2.91106	3.022	3.12014	3.39711	3.30119	2.56077	2.85591	3.01922	2.88033	3.23413
AT1G06460	295.2	256.489	212.753	301.274	206.964	239.344	137.972	103.655	156.681	147.763	120.732	167.896
AT1G06470	8.38681	8.67914	8.38272	8.35214	8.59567	7.41741	7.68965	8.61863	8.2965	11.6142	8.38325	13.7801
AT1G06475	0	0	0	0	0	0.116675	0	0	0	0	0	0
AT1G06490	0.38345	0.212233	0.286329	0.215622	0.46181	0.477338	0.245714	0.142174	0.331987	0.246651	0.137899	0.207873
AT1G06500	21.1744	16.3358	15.5964	19.0738	16.0163	17.974	15.8448	13.1183	15.2971	19.3118	17.2189	20.6123
AT1G06515	16.1936	15.7447	18.5314	15.8964	16.0052	18.6209	14.0511	16.5313	14.2895	10.461	10.9037	10.1391
AT1G06510	28.2574	25.6501	26.2148	26.3726	25.5189	25.4621	26.7415	28.2805	30.8596	21.1262	18.975	21.6244
AT1G06520	1.18984	1.8552	1.5284	1.40602	1.03246	0.796248	0.406421	0.489497	0.167598	0.369921	0.359682	0.159469
AT1G06530	0	0	0	0	0	0	0	0	0	0	0	0
AT1G06540	0	0	0.0207825	0	0.0187186	0.0173232	0	0	0	0	0.0159404	0
AT1G06550	9.92098	8.21443	9.51055	13.5988	13.1575	12.4726	6.52814	6.49798	6.62813	7.72675	6.5944	7.7077
AT1G06560	4.86023	6.24845	5.35106	7.64448	7.30088	7.15312	7.27755	7.87066	7.63387	10.2592	10.2304	11.1183
AT1G06570	67.3103	90.4708	79.8948	77.9787	68.9318	70.5004	172.024	131.263	115.166	165.681	197.312	167.83
AT1G06580	1.40072	1.59507	1.28736	1.64596	1.77898	1.79336	1.52369	1.38563	1.54574	2.26996	2.50235	2.16972
AT1G06590	1.77379	1.87496	2.59178	1.21023	1.6998	1.84576	1.52867	2.04158	2.01334	1.30489	1.32206	1.14364
AT1G06620	6.47368	7.35744	8.19078	7.00538	3.1548	5.77187	131.577	101.524	84.282	59.4819	64.4361	52.0746
AT1G06630	10.1713	9.00337	8.28775	10.612	8.50148	9.09587	8.45363	10.9121	9.47846	13.7932	12.4311	14.9866
AT1G06640	21.6114	10.8231	11.0029	21.798	27.6626	38.906	141.036	41.5728	81.3595	249.845	173.817	311.188
AT1G06645	16.9227	18.1685	17.4197	16.4884	12.2139	11.5715	8.49023	10.1166	12.2408	9.00868	5.85833	10.9499
AT1G06650	100.359	118.397	116.973	100.967	77.5809	81.4494	99.5084	87.4635	97.056	80.2834	72.7272	89.6635
AT1G06660	0.19227	0.055606	0.0430343	0.245914	0.310086	0.233163	1.31687	0.900459	0.77863	0.0597769	0.214551	0.0395128
AT1G06670	6.45362	9.63773	8.90582	8.48186	8.51449	8.7346	7.64755	9.44329	9.67275	11.2175	11.2192	11.1009
AT1G06680	4208.51	2218.87	2032.65	3682.46	3350.7	4836.96	2318.44	1116.54	2254.55	1038.11	450.993	1115.37
AT1G06690	18.9375	14.7509	16.099	15.7374	14.5453	16.3366	28.8212	22.4815	24.6455	21.6216	15.1284	26.3728
AT1G06700	30.2579	33.5223	36.102	32.577	29.7527	29.1869	51.0402	48.5609	41.9359	86.2238	96.149	83.6716
AT1G06710	1.46861	1.98599	1.78522	1.8654	1.76413	1.51358	1.41392	2.23037	1.83753	2.78678	2.5899	2.93171
AT1G06720	5.45983	7.85964	7.35278	7.13026	6.58549	5.78556	4.86589	7.11516	6.50065	9.66982	9.23357	6.89292
AT1G06730	5.25281	5.75314	5.08946	7.75932	6.72205	7.37795	5.44963	5.39466	5.74266	7.43278	7.65305	7.35117
AT1G06740	1.96965	1.86556	1.63666	1.74769	2.26331	2.10837	1.30935	1.59545	1.66175	2.49539	1.9781	2.034
AT1G06750	0.0416123	0.0361038	0	0	0	0.0524035	0	0	0	0.0388118	0.0321469	0.0577233
AT1G06760	119.691	114.655	107.97	83.7498	72.9282	82.8912	56.9946	66.9313	71.9117	26.8015	37.858	36.4714
AT1G06770	4.70897	5.18558	5.61443	5.01899	5.02036	4.13927	5.91044	7.39156	6.161	8.78413	11.8307	9.02589
AT1G06780	6.58554	8.18458	7.67597	5.47904	5.8715	4.89043	6.43912	6.69484	5.84495	8.72303	9.45009	7.46681
AT1G06790	4.40401	5.26292	5.35634	6.21728	5.91745	5.30192	5.83766	6.00413	6.6628	6.89771	8.79448	5.917
AT1G06800	10.3051	9.61062	8.19419	9.80517	8.74299	11.4714	7.5829	6.72908	7.772	5.837	4.64126	7.25357
AT1G06810	0	0	0.129589	0	0	0	0	0	0	0.0600019	0	0
AT1G06820	14.6814	13.4027	12.362	16.7829	19.3185	16.907	9.4677	9.76424	11.5617	14.408	13.7939	16.5123
AT1G06830	14.5038	4.46725	6.50065	15.791	22.4335	17.9606	0.723117	1.18523	3.93528	0.405831	0.616256	0.737703
AT1G06840	5.72406	6.5653	6.44138	5.59619	5.54704	5.12329	1.18381	2.03672	2.11541	1.74167	1.9423	1.7946
AT1G06850	3.40281	1.47618	2.41597	3.82602	4.80755	5.058	0.758514	0.719776	1.4458	1.01458	0.818801	0.361114
AT1G06870	8.9336	8.39692	8.9752	8.67779	9.57788	8.44722	12.8427	14.9424	11.0179	9.08987	13.6984	8.67886
AT1G06890	19.9754	21.2811	25.1435	20.9794	20.5321	19.4953	19.9242	21.5675	17.0962	21.2926	23.4251	20.9909
AT1G06900	9.24894	9.68954	9.66389	9.9744	11.1738	10.5656	11.671	13.7813	11.476	18.5954	19.453	18.0763
AT1G06910	3.431	2.86737	2.23604	3.5332	2.92944	2.71106	1.16632	2.34371	2.22719	2.4236	3.02086	2.28637
AT1G06920	0	0.0282033	0	0.0311819	0	0	0	0	0	0	0	0
AT1G06923	0	0	0	0	0	0	0	0.125983	0	0	0	0
AT1G06925	0	0	0	0.0885652	0.0837572	0.0775135	0	0	0	0.258341	0	0.0853823
AT1G06930	0.0383145	0	0	0	0.034758	0.064334	0	0	0	0	0	0
AT1G06950	32.8147	34.2636	32.1871	38.5159	48.16	46.6719	27.9706	32.016	37.7402	42.6608	39.6152	36.5207
AT1G06960	9.58402	9.09683	7.47565	7.32715	7.77921	7.89503	6.85883	6.53954	7.58733	5.54489	5.09371	5.83099
AT1G06970	0.0138251	0.0239899	0	0.0795705	0	0.0232138	0.0250647	0	0.055987	0.0773681	0.0961231	0.0767109
AT1G06980	1.19004	0.266452	0.773293	1.80438	2.2288	1.4503	0.243591	0.297193	0.497471	0.107414	0.23725	0.284005
AT1G06990	0	0	0	0	0	0	0	0	0	0	0	0
AT1G07000	37.5021	45.0814	73.7085	31.0318	26.883	40.3419	86.5135	98.9483	67.8451	5.44288	7.47305	5.41285
AT1G07010	39.6267	36.8721	27.407	55.4301	41.0404	38.1982	44.9721	31.9953	46.8227	34.8369	29.3741	44.2287
AT1G07020	17.6781	14.4084	17.6092	10.6045	12.1052	11.0393	20.0866	21.8675	19.4064	8.13066	9.44323	8.42189
AT1G07025	0	0	0	0	0	0	0.0721674	0	0	0	0	0
AT1G07030	10.5791	14.8806	12.7271	12.5057	10.4696	11.7077	20.7539	17.5798	16.2929	11.8356	14.6531	10.5245
AT1G07040	32.0387	40.4576	38.2477	26.0747	19.9884	20.6691	35.8094	36.9976	31.0662	36.4043	51.621	40.6693
AT1G07050	1.07461	0.910671	0.478245	2.80479	2.44848	2.24498	0.0679621	0.171977	0.566746	0.23309	0.115838	0.115555
AT1G07060	0	0.151645	0.105625	0.0670643	0.0634235	0.0880434	0.0950636	0.150348	0.2265	0.130416	0.216041	0.0969812
AT1G07070	7.58055	5.00869	3.99376	5.92921	7.0885	11.2109	6.87173	5.01598	5.80914	4.07907	4.3246	3.82872
AT1G07080	91.5113	79.7935	81.8233	92.1623	66.745	94.1327	82.0971	62.6152	74.8313	75.8015	79.7152	73.4084
AT1G07090	13.8732	18.2385	17.3385	12.8616	11.396	11.8603	4.02584	7.5677	8.01618	1.77524	1.73179	2.97272
AT1G07110	50.1821	54.6442	44.7674	47.0124	42.4753	39.1769	17.151	22.5858	26.4783	19.6877	14.7711	22.1258
AT1G07120	0.951776	1.00642	1.01854	0.941525	1.40307	1.09871	0.781894	0.511698	0.650426	1.02643	1.26376	1.67785
AT1G07130	17.5279	22.1793	23.6926	15.8552	12.9549	18.945	9.51073	10.4217	6.9802	5.24233	6.23975	5.0823
AT1G07135	78.6726	20.0087	73.4875	98.1365	135.966	334.6	21.5422	24.3339	19.5321	1.18814	1.01804	0.934316
AT1G07140	107.58	106.053	113.548	93.1267	97.0691	98.337	120.321	122.391	112.107	89.6165	112.885	78.7581
AT1G07150	2.90202	2.55815	3.48412	2.36064	2.9275	3.41096	1.83094	1.49779	1.22223	1.01773	1.32721	1.71759
AT1G07160	0.855242	1.14677	1.85332	0.273465	0.376173	1.15318	0.164452	0.111466	0.0419812	0.0966892	0	0
AT1G07170	15.4335	16.6171	14.14	14.4033	13.4949	14.1281	20.6063	29.8307	19.4655	28.4428	35.7687	27.9003
AT1G07175	0	0	0	0	0	0	0	0	0	0	0	0
AT1G07180	19.3267	13.5773	8.44568	22.2964	29.4937	23.559	34.2389	26.163	28.2534	35.2802	34.6626	34.9805
AT1G07190	0	0	0	0	0	0	0	0	0	0.450923	0	0
AT1G07200	4.82963	5.73503	5.39001	4.23041	4.75263	3.77983	6.06617	5.61553	5.16309	4.38054	5.22505	3.55793
AT1G07210	25.4418	26.5002	25.6584	24.6276	25.1839	20.6922	29.0388	29.8639	28.8433	42.2684	51.5423	46.2903
AT1G07220	7.4554	8.30389	10.4465	5.14207	5.58956	6.69027	14.5778	12.7732	12.9584	3.31401	3.9825	3.05794
AT1G07230	31.9634	37.3006	37.0809	33.6584	26.1452	26.7269	20.7938	23.2892	23.4766	25.2008	30.1738	24.6298
AT1G07240	38.4579	34.4233	34.3793	40.9585	34.9834	39.2313	13.7963	17.4978	17.1894	5.71723	5.61117	5.4163
AT1G07250	53.2955	34.7177	29.8797	44.4852	39.5667	43.8574	30.6054	23.4416	30.8901	24.9147	22.2518	28.252
AT1G07260	0.61049	0.41197	0.409924	0.260273	0.594847	0.664402	0.307448	0.136148	0.256385	0.400693	0.349351	0.418199
AT1G07270	0.265766	0.124161	0.144135	0.137274	0.556378	0.566393	0	0.0879275	0.165579	0	0.04738	0.0567173
AT1G07280	124.216	120.001	104.542	137.176	102.539	89.0829	42.8209	64.3406	73.5751	41.5315	28.6556	43.3179
AT1G07290	0.83925	0.637134	0.464911	0.644043	0.551978	0.510831	0.532543	0.721921	0.59477	0.704493	0.664558	0.388061
AT1G07300	4.60695	4.64527	4.72372	4.9368	2.97447	3.6587	3.34846	4.35561	2.8237	1.81941	6.2844	3.416
AT1G07310	30.3776	28.4139	29.0328	36.068	25.1326	37.9928	38.1102	23.2562	27.5199	22.9441	24.8168	24.6233
AT1G07320	187.535	106.145	93.6601	217.286	230.45	299.001	95.5877	62.3983	103.274	142.824	96.1481	126.355
AT1G07330	0.0545628	0.0355049	0.0549556	0.104679	0	0.125973	0.0247304	0.0821359	0.0331442	0.0127227	0.0316137	0.0126146
AT1G07340	0	0	0	0	0	0	0	0	0	0	0	0
AT1G07350	16.7351	14.8718	14.2762	26.4392	26.591	29.8669	57.3253	38.2572	31.9348	92.66	102.252	95.8827
AT1G07360	24.8215	24.5986	24.5143	24.3149	23.2137	29.1781	28.9605	20.7855	26.6215	19.2039	21.7841	18.3108
AT1G07370	2.54137	0.459365	0.74657	1.76065	4.73903	5.54146	1.34385	0.759056	1.51517	0.296292	0.436287	0.522268
AT1G07380	7.06229	8.66073	7.62018	6.333	4.97143	4.61291	3.4161	4.10772	3.80944	3.93074	5.84476	4.92157
AT1G07390	1.96043	2.56149	2.24487	2.35068	2.01135	1.88101	0.497169	0.893367	0.633236	0.522427	0.378624	0.474824
AT1G07400	0.743783	0.967986	2.24742	1.56073	1.22297	1.87333	3.24476	4.07873	3.80275	6.28691	13.6467	4.51392
AT1G07410	0.938071	0.482306	0.419922	0.933175	0.598849	0.875065	0.377936	0.747154	0.647216	0.486078	1.1273	0.963898
AT1G07420	13.7206	13.2033	10.3831	14.221	12.0017	12.7143	5.87394	6.05955	7.61392	13.0261	11.4718	14.9357
AT1G07430	2.0717	3.63122	2.50815	1.82669	1.13903	0.825726	6.33581	3.00612	2.93215	14.131	10.5404	14.9979
AT1G07440	87.5921	71.7373	56.6099	109.519	76.4207	78.0862	27.5005	36.8723	30.4672	77.7498	61.6779	96.9723
AT1G07450	0.818161	0.177464	0.494432	1.8051	1.85554	1.40812	0.667493	0.035189	0.629524	1.83144	0.126411	2.15636
AT1G07460	0	0	0	0	0	0	0	0	0	0	0	0
AT1G07470	8.1199	7.8023	8.23165	5.50561	5.85456	5.95106	13.7143	13.3324	11.0966	8.68356	9.33783	8.58534
AT1G07473	0.129498	0.149807	0.173907	0.124221	0.117478	0.10872	0.0782594	0.185656	0.0349616	0.120783	0	0
AT1G07476	0.0533941	0.416934	0.591564	0.358529	0.145314	0.31379	0.968028	0.367436	0.216228	0.597609	0.164995	0.345644
AT1G07480	7.14092	7.46652	6.79276	5.64974	5.78598	5.99517	10.1801	9.66016	8.89795	6.85959	6.71893	7.84551
AT1G07485	0.0602498	0.0522741	0	0.173384	0.109315	0.0505828	0	0	0	0	0	0
AT1G07490	0	0	0.125148	0.476762	0.67632	0.260793	0	0	0	0	0	0
AT1G07510	5.28637	6.38514	5.73125	6.50679	6.28826	5.7098	9.88027	8.44065	8.1543	16.0771	18.4464	14.9518
AT1G07500	0	0	0	0	0	0	0	0	0	0	0	0
AT1G07520	0	0	0	0	0	0	0	0	0	0	0	0
AT1G07530	21.0153	29.6461	28.2175	20.9578	19.3847	19.1246	14.1118	20.7847	16.1751	17.2315	19.506	17.3201
AT1G07540	0	0.0144551	0	0	0	0.0139874	0	0	0	0	0	0.0308147
AT1G07550	0	0	0	0	0	0	0	0	0	0	0	0
AT1G07560	0	0	0	0	0	0	0	0	0	0	0.0115274	0
AT1G07570	2.66495	2.63973	3.01965	3.83454	3.88827	4.67981	8.33437	5.57813	5.97166	3.74911	3.68861	3.12168
AT1G07590	103.649	138.264	133.936	76.425	40.9334	60.0018	387.425	504.876	160.503	543.814	721.623	510.385
AT1G07600	0	0	0	0	0	0	0	0	0	0	0	0
AT1G07610	16.2445	18.4723	12.6714	9.88001	2.69649	5.3972	26.5059	32.8228	12.989	111.539	233.846	87.7061
AT1G07615	4.45287	5.39226	5.15648	5.41353	4.6228	4.29818	6.28141	6.49317	6.36447	12.393	9.28982	11.0986
AT1G07620	8.01409	12.0116	17.6349	6.51577	6.16204	4.97237	16.0059	25.1867	14.211	0.345254	0.74351	0.581947
AT1G07630	19.4793	23.1099	28.6794	14.0069	12.2678	12.8458	20.5641	26.9508	19.8996	6.57575	7.4655	5.60655
AT1G07640	8.52571	13.5092	14.7745	12.5269	14.312	14.1858	23.2322	22.0346	20.6219	22.1261	21.958	21.033
AT1G07650	24.494	35.1491	41.9282	20.5672	23.4296	20.6979	13.188	20.3053	20.4106	3.28339	2.06827	4.08782
AT1G07645	0	0	0	0	0	0	0	0	0	0	0	0
AT1G07660	9.72275	7.76467	10.5717	8.26674	10.6745	9.32223	8.06245	8.74365	6.89044	6.07997	6.87099	6.02832
AT1G07670	12.3544	16.1975	17.9626	10.8818	9.94239	11.4324	29.8943	29.1894	21.8269	34.4049	36.5732	25.4601
AT1G07680	0	0	0	0	0	0	0	0	0	0	0	0
AT1G07690	0.0470902	0	0	0	0	0	0.213435	0.202534	0.15256	0	0	0
AT1G07700	39.5225	43.8246	38.0582	37.4398	31.9982	30.7443	47.0801	52.0547	50.5663	22.5769	22.9644	30.7496
AT1G07705	9.85288	10.9728	10.5821	8.65203	9.35336	8.93047	8.99082	10.8227	10.3094	10.3633	11.1461	9.23262
AT1G07710	0.240405	0.151695	0.0880495	0.0838579	0.0793055	0.11009	0.13868	0.0187996	0.0531033	0	0.0675349	0.0808442
AT1G07720	14.0112	10.3915	8.54002	18.0359	22.8171	21.3396	9.16821	5.34754	8.86911	5.4791	5.14036	6.22371
AT1G07725	6.3894	6.8595	6.2079	7.10413	5.50358	5.66225	7.67873	7.56415	7.12215	7.19343	7.74059	8.3111
AT1G07740	1.44056	1.75761	1.49627	1.85687	1.61994	1.48658	1.11542	1.00682	1.05737	2.26734	2.31849	2.24808
AT1G07730	0	0	0	0	0	0	0	0	0	0	0	0
AT1G07745	4.28363	4.59755	3.48354	4.35259	3.74209	4.1824	7.85246	4.44902	6.91322	32.9099	26.4495	60.5069
AT1G07747	0	0	0	0	0	0	0.753247	0.476518	0	2.45424	1.9258	3.45798
AT1G07750	13.7879	13.2009	12.347	12.6149	8.27703	10.6556	47.7303	29.8809	34.1829	145.429	126.815	209.668
AT1G07770	60.2262	50.516	52.2268	46.8242	49.864	60.8741	70.89	70.3206	59.0588	70.3964	69.6969	66.5629
AT1G07780	1.50629	1.74253	1.26428	3.28116	3.21691	2.95076	1.19476	0.647855	1.09291	1.22931	1.74549	0.899638
AT1G07790	10.5675	10.3857	9.56041	11.0789	13.5316	14.6427	7.29051	6.31485	8.21815	12.2114	11.5593	10.551
AT1G07795	0	0	0	0	0	0	0.0438253	0.0415871	0.078314	0.0901846	0.0373488	0.223546
AT1G07810	9.20264	11.7118	10.8943	8.82766	8.60561	8.76966	13.4127	15.6258	11.9574	13.9428	19.2306	13.2093
AT1G07820	20.5952	13.5874	11.337	13.1837	17.1666	20.8516	9.46411	8.27914	10.1075	7.18918	6.42721	7.65612
AT1G07830	6.988	6.96463	5.55847	7.97517	6.50191	6.82955	10.3302	10.2651	9.34596	12.9352	13.2055	9.84267
AT1G07840	12.6606	14.2375	12.5485	13.445	14.2064	11.743	10.0651	12.0318	11.212	13.9874	18.7149	15.2288
AT1G07850	0.0367269	0	0.0184957	0	0	0.0616682	0	0	0	0	0.0567455	0
AT1G07870	3.64951	4.56792	3.83648	4.99295	4.21533	3.85087	5.8934	7.92545	6.62242	9.13288	9.45952	10.3278
AT1G07860	0	0	0	0	0	0	0	0	0	0	0	0
AT1G07880	0.701567	0.360709	0.392566	1.12163	1.22575	1.0253	0.541749	0.201162	0.35777	0.87247	0.541984	1.27356
AT1G07885	0.238359	0.206806	0	0.0762155	0.0720779	0.13341	0.144047	0.136691	0.257406	0.444635	0.36828	0
AT1G07890	260.417	291.531	275.672	125.385	120.544	251.012	591.02	534.901	491.003	334.957	408.136	353.488
AT1G07900	3.38649	2.42518	3.46502	2.47505	2.24316	3.52007	7.50405	10.3113	7.83667	0.601636	0.705953	0.347973
AT1G07902	4.08013	4.04573	3.52244	5.83088	4.68341	4.54401	3.01928	4.94226	3.37208	5.51416	7.33331	7.08442
AT1G07901	7.55997	8.36865	4.72618	5.00133	3.31087	5.6904	8.50726	3.81215	6.12308	4.37661	3.62503	4.58051
AT1G07910	6.00001	6.39964	5.2687	6.40581	6.35178	5.75087	3.75133	4.36047	5.18741	5.3131	4.99477	5.88553
AT1G07920	61.4381	63.9401	70.0533	52.1393	43.447	56.7709	66.2792	71.5547	57.4805	50.5559	63.3005	49.7295
AT1G07930	73.4531	67.8041	67.7461	56.7236	56.2806	69.2701	69.9637	74.6871	64.0291	45.9024	60.1939	42.3576
AT1G07940	27.8046	32.0623	33.9094	21.3494	21.0451	24.7848	30.519	44.449	26.2506	18.5518	23.7444	17.6003
AT1G07950	13.5122	15.1134	12.9536	12.9226	12.0733	11.0708	13.8351	14.9841	10.9769	16.4368	17.796	16.6736
AT1G07960	18.4628	21.5622	20.1099	17.1247	18.2407	14.6722	26.7443	35.9662	27.7765	34.4406	40.6845	30.7594
AT1G07970	4.46478	4.9584	5.42629	5.59626	5.54898	5.89751	6.65106	5.65848	6.70198	9.96658	10.4511	9.8544
AT1G07980	6.93079	8.12376	8.69231	9.58902	8.76617	9.84713	10.2396	10.4332	9.39179	14.3583	14.2094	13.0038
AT1G07985	0.127023	0	0	0.487391	1.19074	1.56409	0.729258	0.0364218	0.102881	1.18475	0.556069	1.13553
AT1G07990	25.9438	30.4096	30.659	24.8987	22.2217	21.2736	21.3602	22.5443	23.7158	22.9057	22.8834	22.7926
AT1G08000	3.02648	2.57367	2.54359	3.17233	3.34557	4.02167	4.72388	2.84474	2.97072	3.1406	4.28902	3.18806
AT1G08005	0	0	0	0	0	0	0	0	0	0	0	0
AT1G08010	7.14602	6.15413	6.34444	7.28644	9.41193	9.68801	7.77339	3.82479	6.4952	7.30693	8.03545	6.36373
AT1G08030	9.51067	10.3834	8.64119	8.03977	8.0347	7.45239	9.66311	10.5502	9.62877	16.115	18.4142	16.711
AT1G08035	0	0.0504453	0	0	0.0527451	0	0	0	0.235456	0	0.0449166	0.0537685
AT1G08040	11.7991	11.912	10.9849	12.9154	13.4182	11.952	8.07109	7.1815	8.79433	9.78978	9.71171	11.6479
AT1G08050	5.07778	5.90656	11.8582	2.95018	2.20877	3.99409	40.846	37.0513	22.8726	2.77888	3.93513	1.15544
AT1G08060	5.19477	5.87401	5.64879	5.67163	5.52928	4.79026	4.16313	5.04934	5.69036	7.13727	6.36744	6.55349
AT1G08065	0	0	0	0	0	0	0	0	0	0	0	0
AT1G08070	0.629514	0.854283	0.569016	1.95094	1.84503	1.2874	0.643811	0.888627	0.836701	1.06891	0.922762	1.3136
AT1G08080	0	0	0.13043	0.0414071	0.0783184	0.0362401	0	0	0	0.161044	0.166736	0.119757
AT1G08090	2.13503	3.77037	4.87171	0.942458	1.1484	1.63384	0.428184	0.633853	0.627421	0.0528676	0	0.0698914
AT1G08100	0	0	0	0	0	0	0	0	0	0	0	0
AT1G08110	90.0116	85.0173	75.025	127.81	112.396	119.795	112.279	90.1006	98.6888	148.939	134.688	152.126
AT1G08120	0.0761898	0.0661041	0.0383692	0.109628	0	0.0639653	0.0690656	0.262153	0.0308544	0	0.0294296	0.0352294
AT1G08125	15.9236	17.0243	16.7463	15.392	15.305	14.0871	15.8476	13.2768	15.4468	19.2135	23.2335	20.0961
AT1G08130	6.21308	7.02413	5.65975	8.04381	10.6946	10.0676	6.76117	7.18826	7.27262	9.34757	14.075	8.18331
AT1G08135	0	0	0	0	0	0	0	0	0	0	0	0.0132442
AT1G08140	0	0	0	0	0	0	0	0	0	0	0	0
AT1G08150	0	0	0	0	0	0	0	0	0	0	0	0
AT1G08160	3.67571	1.15352	1.89047	1.8755	3.54736	5.71229	4.04095	1.04273	3.51549	1.64123	0.845841	1.77193
AT1G08165	0.513987	0.0891894	0.41415	0.0493043	0.41965	0.302063	0.652296	0.221065	0.499554	0.0479396	0.119122	0.0950649
AT1G08170	0.212609	0.0737857	0.0856558	0.0815782	0	0	0	0	0.0688795	0	0	0.0393232
AT1G08180	4.20503	4.29859	3.39664	4.23338	2.37947	3.21576	2.71735	2.6502	1.98953	3.65022	3.24853	4.04274
AT1G08190	24.692	21.821	22.5733	23.62	24.5933	24.0105	17.8962	16.5288	19.8875	23.6074	23.9527	22.2413
AT1G08200	61.3621	45.8532	42.8928	64.3542	82.1274	73.4657	174.022	95.2335	126.611	267.139	240.376	280.595
AT1G08210	6.78803	7.51004	6.60748	8.78389	8.63766	9.10295	8.67245	8.79776	7.39812	20.2684	19.3042	18.8955
AT1G08220	3.23745	4.52231	3.16294	2.32915	3.31874	2.98981	4.49013	4.78994	3.38253	4.71054	5.57731	3.71247
AT1G08230	5.87933	9.52875	7.4613	11.5728	10.3472	10.3459	21.9792	14.6867	10.3428	47.5104	54.1949	42.3222
AT1G08250	0	0	0	0	0	0.0182584	0	0	0	0	0	0
AT1G08260	1.02318	0.77475	0.660486	0.874416	1.78468	1.54232	0.349923	0.436068	0.783505	0.433782	0.301804	0.533321
AT1G08270	0.308591	0.468546	0.777032	0.592034	1.11979	0.712465	0.594439	0.364993	0.68733	0.719558	0.804589	0.677774
AT1G08280	1.48499	0.858943	0.690316	1.86279	1.43351	1.90206	1.07001	1.32652	1.15649	1.7402	2.00026	1.42611
AT1G08290	0.0210477	0.0547844	0.0423985	0.0403801	0.09547	0.229718	0.610547	0.543155	0.49437	0.176681	0.211381	0.35036
AT1G08300	0.818709	1.05005	0.84253	2.09996	1.96981	2.0471	0.726021	0.581773	0.735176	1.16202	0.714977	1.64592
AT1G08310	0.0268951	0.373357	0.270887	0.361188	0.0975944	0.112899	0.0731406	0.161946	0.0217832	0.15051	0.228551	0.37308
AT1G08315	17.0608	18.3458	18.7096	17.3766	12.9076	16.7014	12.8382	9.71767	9.25654	6.11315	10.6102	6.36581
AT1G08320	0.12374	0.0536797	0.166174	0.0989146	0.0748358	0	0.112169	0	0.0334069	0.057706	0.0318643	0.0572159
AT1G08340	0.889086	0.107138	0.298496	0.663334	1.32186	1.78315	2.28353	0.127465	0.7201	1.91189	1.52633	2.05552
AT1G08350	3.32873	3.69607	3.85162	3.97237	4.17014	3.74283	3.23301	3.42582	3.75522	2.31006	2.02051	2.84014
AT1G08360	125.19	114.759	117.333	101.51	94.4673	108.874	98.142	120.886	102.239	79.0273	96.9076	68.6862
AT1G08370	20.3374	22.3586	23.0793	23.161	19.3763	21.7521	27.2116	21.7279	20.8343	23.2561	24.7507	22.3501
AT1G08380	3581.89	1966.34	1807.96	2503.64	2334.89	3552.81	1570.9	981.691	1936.5	469.307	158.579	524.049
AT1G08390	2.73408	1.58143	1.83584	2.41697	3.11253	3.01553	1.50649	0.922294	1.91048	0.450014	0.207075	0.396615
AT1G08400	1.84615	1.65143	2.29187	1.79838	1.50601	1.33367	1.46595	2.72062	2.01686	1.86873	2.62025	1.81316
AT1G08410	7.19591	8.88416	7.56669	6.64954	7.18236	7.57752	10.7973	10.3064	9.49043	11.0931	13.3608	8.62335
AT1G08420	16.9049	18.8757	18.9456	17.3817	16.0236	16.2247	15.6238	19.1657	17.7939	18.2606	19.518	17.1525
AT1G08430	0.0203393	0	0	0.0390211	0	0.0170759	0	0	0	0.0189705	0	0
AT1G08440	0	0	0	0	0	0.0185312	0	0.0189869	0	0	0.0170519	0
AT1G08450	216.566	239.903	371.876	111.393	110.364	108.544	167.436	240.42	267.557	16.4238	13.3172	19.8472
AT1G08460	34.7456	34.5651	31.7867	33.3745	23.1234	31.7871	42.607	32.989	39.7072	43.0796	42.2036	44.1332
AT1G08465	8.42279	9.72479	11.8174	8.42541	9.00861	8.14446	10.4873	9.33146	12.0777	5.07427	3.84843	4.54624
AT1G08470	7.15956	5.06637	5.24212	7.08702	8.15329	7.33235	4.39578	3.90921	5.32582	3.03103	4.84453	4.57836
AT1G08480	42.8546	41.8342	39.994	32.3086	26.8961	42.4154	72.0305	47.2325	49.067	44.352	53.0322	42.7048
AT1G08490	25.803	20.2814	20.747	22.654	21.6027	23.5906	51.5379	43.9776	41.6381	41.5862	44.5637	41.5565
AT1G08500	0.310151	0.188366	0.0937152	0.505772	0.703404	0.729085	0.22492	0.0800373	0.200961	0.404989	0.311482	0.401549
AT1G08510	47.8767	33.6481	34.0597	55.0257	58.3515	61.1292	87.8002	62.7703	56.8825	78.5026	78.9088	83.4319
AT1G08520	101.879	69.0669	64.5527	92.8783	113.889	115.471	46.1285	42.0202	62.0789	50.2068	34.0071	53.5205
AT1G08530	7.40501	6.56263	6.81813	6.4021	7.32312	7.3909	8.87331	6.91654	9.57552	7.5588	6.48173	9.02291
AT1G08540	56.9179	47.0358	41.3293	54.3933	63.2719	61.3498	26.786	22.7724	36.8451	29.612	21.6095	29.7566
AT1G08550	75.4842	63.9952	47.649	62.8644	60.9533	51.7867	16.9328	19.9651	29.3126	20.3152	15.3458	24.5418
AT1G08560	1.84175	0.749036	0.405783	1.40784	2.24513	1.73952	0.808681	0.321805	0.51277	1.01995	0.933721	1.17096
AT1G08570	51.1715	73.4912	67.0793	57.0108	41.0174	40.7925	39.0036	46.3796	34.5285	34.7703	31.7296	42.9323
AT1G08580	13.6683	19.2657	20.3917	18.8392	16.2083	16.4883	24.1462	18.82	20.1384	25.3229	26.9927	19.2838
AT1G08590	1.80086	1.34058	1.59917	1.98303	2.31038	2.09342	1.44894	1.38411	1.62256	1.85857	1.97571	2.07929
AT1G08600	5.20992	6.07675	6.6253	6.02702	6.50241	5.08236	5.62127	6.86327	7.32474	9.27546	8.09397	9.33303
AT1G08610	2.60567	3.488	2.79315	5.01685	5.09907	4.75021	1.6028	2.32144	2.17072	4.02738	5.33436	3.71778
AT1G08620	8.30982	10.9845	11.1924	9.4733	8.48281	8.18659	10.3153	13.1635	11.9476	16.0655	17.7742	14.3739
AT1G08630	0.277278	0.832752	1.09562	0.24552	0.27089	0.769995	1.31476	2.07324	0.811931	0.696278	0.955691	0.710089
AT1G08640	35.6767	30.4713	31.378	39.4203	42.0637	38.8265	23.0441	31.7502	29.699	34.6745	36.269	28.6089
AT1G08645	0	0	0	0	0	0	0	0	0	0	0	0
AT1G08650	33.4837	28.4798	25.287	20.1915	24.9267	17.0747	14.854	17.064	17.0698	6.41314	7.30633	5.3598
AT1G08660	18.2709	14.5234	12.8622	17.7334	16.5945	17.3496	6.39425	6.86557	8.1067	10.0799	9.56546	11.3508
AT1G08670	0	0	0	0	0	0	0	0	0	0.0759207	0	0.0376379
AT1G08680	13.4777	15.6682	15.7313	18.2623	17.6925	16.1925	13.2857	13.6923	14.6668	20.7138	18.5672	20.722
AT1G08695	0	0	0	0	0	0	0	0	0	0	0	0
AT1G08700	20.3617	19.2187	20.0293	20.4228	19.5607	25.1381	37.0798	31.6986	34.2123	22.9206	28.1007	22.0138
AT1G08710	7.43222	6.24184	7.72549	8.06813	5.80657	6.70605	7.02498	7.16673	5.37694	7.00605	8.99047	8.04723
AT1G08720	14.0056	16.1877	16.8217	12.9178	11.1473	11.19	10.0591	11.7241	12.8467	9.28567	8.78566	9.65902
AT1G08730	0.0673313	0.0876273	0.0508621	0.121102	0.152704	0.113056	0.0381471	0.0217193	0.0409004	0.1884	0.117035	0.132316
AT1G08750	7.19118	7.01914	7.34643	6.08517	5.49853	6.55486	9.31252	8.10787	8.27894	9.39012	9.96009	8.90659
AT1G08760	8.01841	8.85757	8.22878	8.55072	7.58658	6.81284	8.28025	8.1655	7.58793	12.3104	12.4528	11.1484
AT1G08770	14.9963	14.5779	14.5507	15.2137	10.2922	14.3699	17.9	14.5544	14.5307	11.9366	17.9842	13.2148
AT1G08780	17.0229	14.6261	15.037	12.4715	11.3447	13.6903	17.1291	15.5908	14.189	17.2132	21.0667	14.8254
AT1G08790	0	0	0	0	0	0	0	0	0	0	0	0
AT1G08800	10.2703	12.9389	15.2064	8.68783	8.19225	5.90579	11.223	16.3907	10.875	9.56273	15.4404	9.0424
AT1G08810	4.69629	1.49211	3.73079	4.06078	5.61048	4.10937	3.86742	1.13795	6.50912	5.55241	4.67557	5.597
AT1G08820	35.7946	39.7277	40.8046	33.9347	26.0198	25.3095	35.7345	40.6673	36.672	39.239	48.1405	39.83
AT1G08830	302.681	203.074	276.054	270.363	299.661	362.015	555.425	308.587	545.809	310.436	231.714	446.509
AT1G08840	1.15324	0.789077	1.10489	0.683539	1.0547	0.834391	0.390966	0.443585	0.470823	0.279839	0.210054	0.182085
AT1G08845	6.789	9.22813	7.00883	9.93136	9.70015	8.69207	7.17989	7.54318	5.91104	7.44023	9.70275	7.22008
AT1G08860	0.0927136	0.0321762	0.14941	0.0711486	0.0336431	0.249081	1.54641	3.49314	1.12638	0.0691793	0.0429746	0.0514437
AT1G08880	44.984	39.6253	33.6532	28.7558	30.508	35.4288	21.7001	24.9155	26.0662	18.7861	22.8232	18.6599
AT1G08890	11.8762	17.8013	13.7839	20.7838	17.2227	12.4008	2.23804	2.92929	2.53402	1.64765	1.64423	1.47619
AT1G08900	35.2067	38.9564	42.3075	32.4083	28.1633	26.997	10.6851	23.2805	15.4928	3.18247	2.29648	4.11163
AT1G08910	8.28146	10.2781	9.69444	8.18076	9.07998	8.66787	4.42471	3.73876	5.94119	6.53482	6.64132	5.51566
AT1G08920	19.8699	26.3377	21.6265	29.4585	21.3097	18.481	52.9984	48.4483	33.2819	58.9746	52.9941	49.2379
AT1G08930	151.38	194.587	264.652	126.644	118.357	147.583	66.9153	117.894	84.2841	6.80618	6.58684	4.81265
AT1G08940	6.24588	8.59983	10.8722	4.39585	4.92706	5.41473	12.0314	15.3589	9.01777	2.2479	2.96327	2.32298
AT1G08960	3.73356	3.87139	3.72376	3.98325	3.98179	4.28129	1.99765	2.34995	3.2157	2.17431	2.06826	2.61059
AT1G08970	35.6184	34.48	37.2589	27.958	23.7503	27.8694	40.1222	27.124	35.7312	34.3681	34.4723	34.2433
AT1G08980	88.5186	70.5749	65.788	77.7608	68.6398	83.4485	20.296	19.543	22.6316	62.9794	51.1653	57.7782
AT1G08985	0	0	0	0	0	0	0	0	0	0	0	0
AT1G08990	0	0	0.0179422	0	0	0	0	0	0	0	0	0
AT1G09000	0.645564	0.499554	0.562346	0.8201	1.18711	0.65917	0.45867	0.435245	0.466338	0.471931	0.62003	0.693815
AT1G09010	37.5726	38.1703	37.4007	35.9549	33.4755	33.1604	16.8189	23.5842	26.9989	30.9708	25.6524	32.9063
AT1G09020	14.7385	17.9637	17.4453	15.5533	14.5198	15.9553	18.4486	17.5754	18.7436	16.8879	17.3454	18.0792
AT1G09030	0	0	0	0	0	0	0	0	0	0	0	0
AT1G09040	1.80787	1.73082	2.49901	2.08105	2.7372	2.18773	2.0231	2.69198	2.35291	1.79087	2.21536	1.81024
AT1G09050	2.00915	2.73314	3.42266	3.15266	3.5103	2.8009	2.76565	3.41386	3.24451	2.55642	3.43961	2.60352
AT1G09060	17.603	18.5567	19.5053	17.5696	18.7912	18.0325	10.2816	13.581	13.0289	11.3163	10.2542	11.0883
AT1G09070	306.839	325.132	348.146	343.841	264.321	491.049	177.267	159.412	159.491	74.6803	110.147	88.1937
AT1G09080	7.46437	8.45512	19.213	1.2657	1.14568	1.23436	14.6605	18.4032	11.7554	0.316456	0.669843	0.209179
AT1G09090	0	0	0	0.0145642	0	0	0.0137632	0	0	0.0283222	0	0
AT1G09100	26.5117	31.7898	27.0453	22.4189	18.0678	19.2917	33.5699	32.801	31.7534	37.6405	60.372	35.2878
AT1G09130	212.126	210.892	199.602	192.445	181.97	182.37	197.398	170.034	228.208	176.525	180.778	187.651
AT1G09140	26.8027	32.7883	25.5894	31.8544	32.1077	31.5745	53.7385	50.0018	41.2288	76.0444	99.7546	72.3949
AT1G09150	24.5625	24.706	21.9244	26.5897	22.4616	22.4435	23.8456	25.6825	24.6878	30.3314	36.325	29.2223
AT1G09155	0.0325064	0.0282033	0.0327405	0.0623638	0.0294891	0	0.0294669	0.391467	0.315937	0.576057	0.778481	0.541103
AT1G09157	0	0.121281	0.0469306	0.134089	0.08454	0.117357	0	0.080162	0	0.478052	0.683929	0.560172
AT1G09160	7.79097	5.88895	4.88834	10.0814	14.1521	13.0052	3.6222	4.1121	4.46293	5.2245	4.66561	5.6357
AT1G09170	0.105322	0.0274139	0.0424321	0.212164	0.0955456	0.106108	0.00954736	0	0.0170607	0	0	0.00973994
AT1G09176	0.0559402	0.048535	0.169029	0.429287	0	0.0939294	2.63689	1.68419	0.679618	2.29572	4.19192	2.43142
AT1G09180	2.70593	2.20686	1.79877	3.37437	3.19118	2.1809	10.4984	8.23982	6.4872	22.0582	18.0612	22.8218
AT1G09190	1.58158	2.42281	1.96632	3.29502	2.64536	2.32368	1.43369	1.93442	1.30099	3.15772	3.30273	2.55957
AT1G09195	4.47946	6.20977	6.39298	3.3773	3.82374	3.33054	5.24432	5.84382	5.38185	3.60757	4.46932	4.67752
AT1G09200	16.1316	4.30304	5.04786	4.50709	27.8477	25.3774	6.1995	3.50278	9.55605	1.11993	0.806617	1.20698
AT1G09210	77.3243	91.4113	131.25	55.087	61.7299	60.384	161.675	140.355	144.321	129.722	110.904	132.224
AT1G09220	1.45254	1.88006	1.463	2.28419	2.3762	1.27946	0.625982	1.29044	1.19575	2.02108	1.78438	2.42231
AT1G09230	10.5864	15.524	14.9427	11.3231	9.85173	11.7044	14.6651	12.9542	13.4451	21.0922	26.1861	17.8336
AT1G09240	29.1678	49.3554	44.668	8.86283	1.88266	6.68285	30.3833	29.5652	32.0743	20.4169	42.9139	28.8404
AT1G09245	0	0	0	0	0	0	0	0	0	0	0	0
AT1G09250	14.3798	8.44298	10.0197	21.4935	16.8124	20.3205	13.1757	9.7303	9.38763	11.4465	13.6946	9.94495
AT1G09260	0	0.0786488	0	0	0	0.0761042	0	0	0	0	0	0
AT1G09270	23.1522	22.0707	23.411	20.4019	20.4722	19.7752	24.4023	28.3787	26.0539	25.5172	27.5775	23.9305
AT1G09280	9.17932	11.1886	9.32723	8.66893	8.73258	8.69541	18.667	18.395	15.3627	21.9532	23.5802	20.5085
AT1G09290	8.71094	8.41195	7.87226	9.64374	9.25552	8.51547	8.41022	10.0593	8.77078	16.0546	20.3498	14.5113
AT1G09300	7.30209	11.8368	10.3007	8.82927	7.75618	7.79619	16.2238	15.1489	12.226	17.2652	20.9369	17.9129
AT1G09310	821.582	276.634	326.823	1152.6	1117.51	1057.33	109.089	29.0016	138.658	81.8877	43.9916	68.1014
AT1G09320	5.30421	5.68296	5.68462	5.57697	6.25028	4.94443	5.09912	5.94284	4.75471	5.52824	6.98501	5.28926
AT1G09330	21.7218	21.1396	25.3254	19.6664	18.6295	19.7444	24.8207	29.4996	24.2352	21.7138	24.2157	19.6804
AT1G09340	241.295	139.729	118.501	264.874	361.4	339.635	115.314	64.4067	137.198	78.544	32.237	84.3849
AT1G09350	5.64796	5.9737	2.51925	5.67582	3.3914	3.29665	0.0975208	0	0.108916	0	0.0207773	0.024872
AT1G09360	0	0	0	0	0	0	0	0	0	0	0	0
AT1G09370	0	0	0	0	0	0	0	0	0	0	0	0
AT1G09380	0	0	0	0	0	0	0.0881313	0.104538	0.0393717	0.0453396	0.0375537	0
AT1G09390	16.3748	6.81483	7.48207	16.8314	16.2075	15.737	1.64125	1.92389	3.34259	0.32284	0.205693	1.03416
AT1G09400	0.472416	0.966143	0.88366	0.356059	0.642847	0.736575	0.825895	1.68354	1.09322	0.629461	1.22521	0.65532
AT1G09410	0.697297	0.710864	0.895455	1.32105	1.12282	1.00984	0.363455	0.629804	0.677717	1.26822	1.09084	1.08012
AT1G09415	46.7055	33.0733	30.8501	30.4329	30.7142	28.987	43.0006	23.6237	35.5103	20.3896	13.4541	26.6925
AT1G09420	3.60163	7.30165	6.6625	4.29294	3.55846	4.01171	5.7539	6.07353	6.05078	2.76057	2.41048	4.05621
AT1G09430	89.152	99.6155	107.757	62.4123	56.297	60.5692	89.5575	89.5305	76.2922	33.1743	31.9038	35.7657
AT1G09440	4.49169	1.79866	2.17502	4.97154	5.72034	4.98571	1.54646	0.817331	1.83648	1.79258	1.051	1.37795
AT1G09450	0.090443	0.251106	0.0546565	0.121461	0.344601	0.273354	0.0491916	0.0933587	0.146506	0.0506138	0.0279481	0.0501839
AT1G09460	0.408104	0.448502	0.438445	0.365377	1.20939	1.55323	0.986517	0.257437	0.396645	0.583647	0.840731	0.805133
AT1G09470	0.0644873	0.083926	0.0974274	0.0618596	0.234006	0.351913	0.175372	0.0554718	0.156691	0.421032	0.0996371	0.149091
AT1G09480	3.00959	7.37447	6.72874	3.14076	2.10018	2.33235	1.499	4.46647	0.642876	0.771168	0.996433	1.59041
AT1G09483	0	0	0.391927	0	0	0.163346	0	0	0	0	0	0
AT1G09490	29.4598	37.7068	32.2221	34.3741	30.7246	28.6093	20.0356	22.5227	21.3755	16.3363	18.6395	17.0515
AT1G09500	3.36822	16.8522	5.31488	4.1195	3.15743	6.90454	28.1919	50.4137	19.5282	23.5616	35.3664	27.9299
AT1G09510	0	0	0	0	0	0	0.0326906	0	0	0	0.0278597	0.0667001
AT1G09520	13.3754	13.3649	15.2032	17.415	12.5705	17.6378	19.0753	12.659	12.6155	8.62682	10.3329	7.50422
AT1G09530	9.5515	11.2316	10.0255	12.8541	10.4582	9.64921	7.65933	7.83998	7.76442	8.9087	9.04112	7.00495
AT1G09540	0	0	0.0257847	0.0245572	0.0464482	0	0	0.0440428	0	0.0716325	0.0791085	0.0236747
AT1G09550	0	0	0	0	0	0	0.0258811	0.0736779	0	0	0.0441128	0
AT1G09560	77.7228	89.9404	156.925	41.9708	35.6523	86.6211	118.368	74.7982	79.2737	7.88288	10.3212	8.35703
AT1G09570	39.7876	43.3777	43.5802	32.4728	25.4054	28.7326	8.90822	13.4832	12.822	17.912	19.4742	15.0742
AT1G09575	2.85931	0.898844	1.64864	1.31178	2.23677	2.5397	0.431992	0.338637	0.335631	0.115952	0.0800332	0.249095
AT1G09580	5.32778	3.51437	3.41816	5.70577	6.38915	6.49497	2.4148	1.5695	1.5369	3.33551	4.42599	3.1047
AT1G09590	53.8361	52.3448	48.6954	44.5784	41.6604	52.1104	60.7435	46.6638	56.7181	50.4263	61.8729	39.2962
AT1G09600	0	0	0.0129589	0	0.0817038	0.0108019	0	0	0.0208416	0	0	0
AT1G09610	1.01403	0.0586534	0.37449	0.486358	1.53318	1.24862	1.01114	0.0872271	0.793924	0.378317	0.705038	0.437621
AT1G09620	33.9133	39.9172	37.03	40.4406	40.6476	40.435	27.1169	36.6519	34.7881	36.1311	39.1206	31.8779
AT1G09625	0	0	0	0	0	0	0	0	0	0	0	0
AT1G09630	16.7132	15.4822	22.3834	8.64617	10.9576	12.8367	23.0564	18.6771	19.5955	3.91412	5.61001	3.44217
AT1G09640	115.136	144.456	145.548	114.643	106.545	118.145	130.513	131.537	122.989	134.439	145.721	123.65
AT1G09645	25.5817	25.1387	30.1063	19.262	16.0537	17.3972	28.0104	37.898	27.1432	15.8639	20.3294	15.814
AT1G09650	0.0756121	0.0164007	0.0761565	0.0906639	0.0171484	0.0793503	0.034271	0.0162603	0.122482	0.0352618	0.102222	0.139849
AT1G09660	13.8285	14.3033	11.1079	17.4034	19.3875	19.5974	10.3339	8.84768	11.7555	16.3355	14.7442	16.9365
AT1G09665	0	0	0	0	0	0	0	0	0	0	0	0
AT1G09680	3.01238	4.10237	4.03262	3.2737	2.5598	3.04126	3.40473	3.77206	3.56708	2.47178	2.20933	2.06289
AT1G09690	122.17	105.318	97.2774	90.7889	88.5888	112.012	95.6935	91.1962	88.6705	86.0469	109.277	61.4245
AT1G09700	4.24031	4.04305	3.42557	5.42337	5.26919	5.24723	4.78474	4.12244	5.58085	7.76569	7.57523	6.88278
AT1G09710	3.96261	5.91217	3.37569	6.14578	5.2914	5.50324	2.43389	3.18564	3.17946	7.85818	7.59591	7.51745
AT1G09720	0	0	0	0	0	0	0	0	0	0	0	0.0132347
AT1G09730	12.663	14.0629	16.266	13.0396	13.0584	11.8377	17.3839	19.8601	17.2113	20.8309	21.3487	21.0897
AT1G09740	14.3998	25.0214	23.0068	11.1639	8.1242	11.1951	20.027	21.9905	12.8132	6.91772	12.4044	9.7047
AT1G09750	35.2852	6.82022	5.72803	37.6055	78.1216	123.842	2.49746	1.34802	8.08636	0.87227	0.546741	0.864861
AT1G09760	20.2779	24.282	21.3691	24.21	21.6491	20.8794	28.2866	27.7934	25.0021	37.0761	38.2441	35.6763
AT1G09770	44.7729	50.5939	52.0146	43.5106	46.3176	42.1216	61.3937	62.3445	62.7004	85.1591	85.2336	80.8268
AT1G09780	39.7231	37.0698	42.7881	21.0373	25.2693	24.8844	42.2983	43.9599	40.964	36.1604	49.0089	31.313
AT1G09790	0	0	0	0	0	0	0	0	0	0	0	0
AT1G09794	3.44249	2.00835	3.82596	1.76498	1.50763	1.74405	5.32653	4.85028	4.3265	4.15191	5.22717	4.00687
AT1G09795	61.1962	54.0996	46.9033	77.0756	70.1943	73.0018	34.4864	29.172	39.3152	58.8936	62.4792	59.6343
AT1G09800	1.40906	1.26197	0.938504	1.76585	1.85554	2.21331	0.88587	1.07522	1.08602	2.07733	1.61526	2.24884
AT1G09810	6.65873	7.9486	8.01201	9.73116	8.37178	7.37251	5.73227	6.22757	6.53329	8.0863	9.58044	7.56301
AT1G09812	0.153998	0.200418	0.23266	0.184653	0.314332	0.2909	0.174497	0.0993513	0.124728	0.287268	0.0594841	0.0712069
AT1G09815	16.4266	17.1597	18.4816	14.8087	10.8649	14.8057	31.5243	26.4645	21.9813	17.0633	23.5552	15.8007
AT1G09820	2.01658	1.98188	1.58174	2.31102	3.14073	2.29232	1.79566	1.78071	2.39935	2.94613	3.08817	2.35999
AT1G09830	16.5186	18.5991	17.5363	19.2296	16.5667	19.8789	25.8283	22.4385	24.3376	21.9491	24.8811	16.37
AT1G09840	18.9444	22.5616	24.4435	28.3873	24.1293	20.4946	20.9437	17.4	23.4679	20.8176	15.8104	21.7618
AT1G09850	24.3137	22.3988	21.5079	26.4021	21.1275	24.0632	22.5149	20.1117	24.9844	35.7997	44.1966	36.5904
AT1G09860	0.0308233	0.0534861	0	0.0295674	0.0279622	0	0.335294	0.0265142	0.0249648	0	0.0476241	0.0285048
AT1G09870	10.4972	15.8638	14.9119	12.4947	11.4861	11.0035	14.521	16.163	13.6131	19.4684	23.2033	18.8915
AT1G09880	0.161262	0	0.018047	0.0171879	0.162548	0.0752153	0.178668	0.015413	0.145124	0.217257	0.166107	0.198842
AT1G09890	0.986374	0.12448	0.234822	0.653726	1.52932	1.38521	1.18677	0.262256	1.00225	1.70617	1.38547	1.29363
AT1G09900	8.30113	9.59017	7.04194	10.5604	11.7187	10.5284	4.50691	6.94969	7.17279	8.11511	8.14472	8.29249
AT1G09910	13.6224	15.9396	16.1661	12.1939	8.84332	9.48815	20.101	20.1955	17.4826	24.5454	28.1094	26.764
AT1G09920	36.1448	37.4981	40.9916	29.5239	26.7039	24.884	31.1803	29.4829	29.5713	23.4735	24.7821	21.6573
AT1G09930	0.0989302	0.10014	0.381963	0.0948991	0.0598315	0.0415285	0.13452	0.156016	0.106836	0	0	0
AT1G09932	9.96356	9.26595	25.2137	3.31528	2.4574	5.90773	26.8981	42.9603	28.4966	0.696977	0.529181	0.547087
AT1G09935	0.0958783	0.0415931	0.0965687	0	0	0	3.21579	6.35052	1.47545	0	0.0370346	0
AT1G09940	14.7871	16.5874	24.2204	13.2285	13.5954	17.7394	19.3839	24.7694	15.3377	7.57207	7.92369	6.18384
AT1G09950	0.867724	0.467291	1.17534	2.23878	2.55155	7.03378	0.216989	0.231646	0.315048	0.279078	0.439192	0.304379
AT1G09960	0.845563	0.952158	0.77917	1.57044	1.58311	1.52552	1.63085	1.03686	1.04913	2.76869	2.91867	2.06304
AT1G09970	76.127	130.013	159.146	52.6298	46.6006	67.0335	191.901	187.577	153.563	78.3616	69.4449	62.6174
AT1G09980	8.68384	8.13077	9.20798	7.90193	7.21036	6.59186	6.19908	9.17128	8.58653	6.31081	6.27064	6.16798
AT1G09995	3.45464	5.63134	3.95399	2.9624	4.03617	3.82319	3.08416	5.17792	3.30676	3.46625	5.29721	2.32348
AT1G10000	0.931761	1.04312	1.08984	1.49927	1.39061	1.8421	0.572173	0.542951	0.632944	0.252306	0.464398	0.361347
AT1G10010	0	0	0	0	0	0	0.0447751	0	0	0	0	0
AT1G10020	9.80546	3.77398	4.77096	18.0516	23.8434	28.5496	3.49195	3.04408	4.56801	2.20044	1.85105	1.48291
AT1G10030	5.69791	4.42326	3.66774	6.08218	6.52928	7.30142	3.88355	3.50095	3.67806	2.43745	3.34274	2.7337
AT1G10040	0.608077	1.09424	1.2476	0.345659	0.265602	0.453789	1.10244	1.3561	1.09445	0.231063	0.59155	0.479028
AT1G10050	6.44012	8.46066	10.2358	5.67385	5.56265	4.97542	5.43425	7.44531	6.55708	3.24831	4.11072	3.72759
AT1G10060	3.40092	1.53647	2.91869	2.58671	5.47676	4.54475	2.33499	1.55794	3.21089	2.10218	1.83446	2.4007
AT1G10070	3.10921	15.6167	26.4963	0.72233	1.21198	2.08012	14.5108	23.5067	13.7127	2.53747	3.79061	6.17748
AT1G10090	23.4652	23.9384	23.8965	25.1781	22.6176	21.2998	15.183	15.7398	20.2819	19.8406	19.3136	18.9623
AT1G10095	5.12451	5.25653	5.13599	4.14082	4.03052	3.85723	3.61559	4.29952	4.43676	5.41536	4.87544	5.27598
AT1G10100	0.244696	0.212304	0.0821525	0.0782417	0	0.0684782	0.0739384	0.210487	0.198187	0	0	0
AT1G10110	0.319083	0.604023	0.847276	0.278256	0.236835	0.3653	0.604789	0.399236	0.516872	0.162332	0.336139	0.134128
AT1G10120	2.90941	1.92763	2.14893	3.26446	4.68685	3.83414	0.959041	1.06174	1.72805	1.56238	1.33495	1.85893
AT1G10130	10.7332	12.2304	14.107	10.4257	11.5798	11.7589	10.7424	12.4267	14.7994	8.93712	7.89937	9.43525
AT1G10140	25.6117	41.9833	34.0549	15.5371	8.02028	10.397	55.8244	60.8105	32.1679	20.3001	28.1277	22.6866
AT1G10150	0	0	0	0	0	0	0	0	0	0	0	0
AT1G10155	0.28646	0.687139	0.492186	0.032328	0.0458595	0.0282939	0.0916498	0.434846	0.0545915	0.0471498	0.039053	0.0779154
AT1G10170	20.2346	35.3009	25.124	20.9667	18.9847	22.8694	17.1406	32.4368	20.1072	27.9724	34.7188	27.3047
AT1G10180	6.36051	6.85556	6.28457	6.68104	7.07215	7.25526	5.87533	5.1334	7.01155	7.41205	8.24008	7.32115
AT1G10190	0	0	0	0	0	0	0	0	0	0	0	0
AT1G10200	69.3476	53.5881	52.2633	60.8262	57.1143	53.9675	42.6499	42.9977	49.3715	26.5465	17.8993	32.9161
AT1G10210	9.20432	10.7653	12.3381	10.7769	8.04297	7.32976	12.9245	12.3809	11.5478	6.48074	8.0169	8.30333
AT1G10220	0.135205	0.645187	0.136178	0.129695	0	0.227023	0.520889	0.755968	0.219014	0.0315264	0.0261125	0.0312586
AT1G10225	0	0	0.0750889	0.0715143	0	0.0625903	0.067581	0	0.0603823	0	0.28797	0.137888
AT1G10230	10.0341	7.9803	7.74817	12.6732	11.1508	10.8109	15.7661	12.0119	9.48141	8.18893	10.2709	6.26352
AT1G10240	3.8822	2.85572	3.07712	5.22981	4.16496	4.5772	2.49403	3.12167	3.02128	4.23492	4.69429	3.94919
AT1G10250	0	0	0	0	0	0.101472	0	0	0	0	0	0
AT1G10270	2.90478	4.69016	3.87032	4.36081	3.85228	4.00255	5.27814	4.89653	5.34892	6.41483	7.63779	6.15556
AT1G10280	2.31819	2.51415	2.85607	2.44214	2.6851	2.3633	4.65317	3.917	3.41989	1.52511	1.53504	1.60786
AT1G10290	25.6604	31.9951	38.8722	27.2908	26.6981	25.5499	30.9728	34.0218	30.8387	21.9981	23.5816	22.8667
AT1G10300	0	0.0167662	0	0	0	0.0324475	0.0700695	0	0	0.144191	0.343359	0.107224
AT1G10310	18.9316	15.5785	16.2235	15.7522	13.2208	16.1575	28.8235	23.5127	27.9841	31.673	38.5429	32.1456
AT1G10320	6.29677	7.2285	7.93205	5.09799	5.05991	4.50601	7.21845	7.34769	6.40692	11.0753	9.45792	10.1702
AT1G10330	0.693882	1.11487	0.854185	1.15865	0.746044	0.776733	0.885259	1.03901	1.14481	0.719094	0.873558	1.18831
AT1G10340	37.9907	48.2985	104.563	23.9079	15.7526	41.6687	38.1389	63.0572	47.3177	1.43922	1.64476	0.77672
AT1G10350	9.81854	9.35699	10.346	7.41374	7.83401	7.41555	5.21874	6.4277	5.94032	4.8915	4.41706	4.97758
AT1G10360	47.5255	22.5378	20.5598	73.4761	76.1694	74.7346	25.7495	12.9081	26.4338	58.3598	46.9456	62.5019
AT1G10370	10.7278	8.20389	9.90461	12.2037	16.1264	14.9532	21.4442	8.45902	8.07613	39.0612	33.23	50.2401
AT1G10380	1.6256	1.36004	1.87121	3.75919	4.52947	4.89858	1.81569	0.923905	2.0925	2.13893	0.964301	1.71809
AT1G10385	0	0	0	0	0	0	0	0	0	0	0	0
AT1G10390	22.8093	25.9251	26.3325	25.0888	24.2684	24.274	22.7199	19.6382	24.0429	32.641	30.8684	28.0708
AT1G10395	0	0	0	0	0	0	0	0	0	0	0	0
AT1G10400	0.0254696	0	0.0769589	0	0	0	0.207792	0.0876356	0.061886	0.0950221	0.177085	0.117769
AT1G10410	12.9015	23.5323	22.4561	10.4603	8.72679	9.54864	51.2824	55.0114	40.0818	94.9059	94.3432	85.9905
AT1G10417	0.77683	0.863557	1.46704	0.209581	0.418429	0.244571	0.704192	0.668228	1.16005	0.701909	1.06898	0.448998
AT1G10430	17.5886	19.9617	22.4871	18.4626	17.4872	17.4266	17.5545	18.9249	17.9629	11.2681	12.3983	11.9938
AT1G10450	7.36101	10.0122	10.1401	8.53847	8.39341	7.53954	5.62561	9.89729	8.97959	9.81257	11.1458	9.1218
AT1G10455	0	0	0	0	0	0	0	0	0	0	0.13426	0
AT1G10460	0.629769	0.130096	0.241639	0.575341	0.843366	1.28404	0.434958	0	0.437204	0.447533	0.764528	0.77653
AT1G10470	24.7974	23.5564	21.1718	21.2451	19.2845	26.8285	14.681	13.3019	19.7319	3.117	1.94012	2.90766
AT1G10480	0	0	0	0	0	0	0	0	0	0	0	0
AT1G10490	5.56445	7.62479	7.30034	7.59295	7.30182	6.80922	5.39779	6.66758	6.57731	5.47724	5.79772	4.52876
AT1G10500	56.0183	55.0913	55.0004	48.908	38.7859	36.2105	105.483	121.094	97.0659	96.8634	140.765	122.835
AT1G10510	13.4868	12.6833	13.2663	18.8809	21.4238	18.8767	10.1405	11.0428	13.2073	16.2993	16.7249	16.2981
AT1G10520	0.8477	0.565757	0.656772	0.479555	0.453521	0.675191	0.748732	0.710493	0.633767	0.466281	0.839585	0.66333
AT1G10522	15.1377	16.7072	11.4259	25.0216	30.8409	23.7495	7.40147	10.9392	10.0366	12.7374	12.8387	14.567
AT1G10530	0.279757	0.104024	0.241518	0.0383368	0.145022	0.167765	6.15881	3.3003	3.07508	34.4055	28.6516	30.3434
AT1G10540	0	0.101186	0.0587318	0.0372906	0.0528993	0	0.176198	0.250799	0.220401	0.145034	0.195208	0.107851
AT1G10550	0.0330177	0	0.0665109	0.0316723	0.569105	0.637561	0	0	0	0	0	0
AT1G10560	2.11313	1.30765	2.26919	2.87659	3.17148	3.24814	3.80291	1.5504	2.26522	4.62297	4.15318	5.31652
AT1G10570	7.8874	8.73536	7.61575	6.92085	7.70994	6.29677	5.11761	6.31137	6.15717	10.6642	9.17928	12.3265
AT1G10580	13.5134	13.8233	14.4716	12.0381	12.7705	11.7116	18.4819	17.4754	15.2463	14.5887	17.7318	12.7324
AT1G10585	0.88978	5.20257	1.94823	0.927744	0.842284	1.33164	25.8456	21.7303	3.88531	5.52064	6.57499	4.00692
AT1G10586	0.103464	0.0448839	0.0521045	0	0	0	0.891	1.29049	0.083799	0.096501	0.119894	0
AT1G10588	0	0	0	0	0	0	0	0	0	0	0	0
AT1G10590	89.8496	86.7831	101.514	67.7228	66.9063	78.4411	163.199	180.545	134.634	88.3917	115.243	74.2562
AT1G10600	21.5458	22.6438	21.9593	23.805	19.3132	19.65	22.3794	22.643	22.073	25.0599	25.9828	24.3727
AT1G10610	4.7682	6.28005	5.45153	7.64379	6.02078	4.77854	5.51002	6.59581	7.23677	12.2201	9.85611	13.2087
AT1G10620	0	0	0.0320995	0	0	0	0.014445	0	0	0	0	0
AT1G10630	29.2626	29.0408	33.107	24.0648	28.5465	31.4385	33.8848	31.3496	33.6843	18.7564	21.5741	19.8636
AT1G10640	0.0375745	0	0	0.360435	2.76103	2.52366	0.0170305	0.0161608	0.0912987	0.0525688	0.0145138	0
AT1G10650	7.28322	6.69784	7.08111	9.91767	9.8378	7.83136	6.53971	7.17413	6.41996	8.14311	8.87465	6.8841
AT1G10657	15.5605	3.06101	4.8626	10.2953	16.5755	14.6228	2.65951	1.66116	5.83526	1.14305	0.143449	0.377781
AT1G10660	18.4138	24.93	22.4414	25.0826	16.7862	18.3096	27.5958	38.5448	31.3576	64.777	57.3007	73.9783
AT1G10670	75.884	53.3735	63.9872	70.6393	85.8404	76.7028	49.1795	39.3841	48.3069	57.2691	62.3941	60.2272
AT1G10680	0	0	0	0	0	0	0.0274185	0.0346909	0.0244979	0	0	0
AT1G10690	10.0465	8.82831	9.51342	6.09527	5.18014	4.57772	12.2206	14.2925	16.0305	4.8854	3.1841	3.73219
AT1G10700	22.3092	20.0663	28.01	18.7742	15.1788	19.1164	50.3028	49.0542	38.1479	85.2835	60.8745	66.1047
AT1G10710	0.169365	0.0734724	0.0284307	0.108309	0.102429	0.118492	0.230292	0.0242812	0	0.157967	0.174453	0.234937
AT1G10715	0	0	0	0	0	0	0	0	0	0	0	0
AT1G10717	0	0	0	0	0	0	0	0	0	0	0	0
AT1G10720	12.2707	12.3605	13.3982	8.78068	8.58279	8.68015	15.5408	16.3899	15.7878	13.349	13.1425	11.7131
AT1G10730	6.2677	8.49926	8.23317	5.59187	4.05569	4.52611	7.80728	9.21827	8.00513	6.78614	7.41538	5.59357
AT1G10740	6.89091	7.72444	7.53236	11.7684	12.0826	12.1984	10.298	8.74581	8.65299	11.4759	9.60148	13.5355
AT1G10745	0	0	0	0	0	0	0	0	0	0	0	0
AT1G10747	0	0	0	0	0	0	0	0	0	0	0.276348	0.248106
AT1G10750	0.407389	0.11782	0.0586176	0.483835	0.774347	0.651475	0.334125	0.0333748	0.219972	1.28467	0.929179	1.00465
AT1G10760	189.44	196.16	137.416	247.355	214.112	179.628	21.5357	40.6334	64.9936	54.7536	34.6644	63.3708
AT1G10770	1.85122	2.19022	1.82217	3.59194	1.87022	1.62484	0.305113	0.470486	0.136306	0.627868	0.617556	0.778168
AT1G10780	0.409081	0.510209	0.412026	0.367886	0.927772	1.0518	0.208591	0.219932	0.144956	0.333857	0.395036	0.354665
AT1G10790	0.468392	0.281345	0.254027	0.518431	0.4576	0.36299	0.0653222	0.247944	0.175092	0.302448	0.361848	0.433159
AT1G10800	0.341735	0.211784	0.147512	1.12392	1.50578	1.76241	1.32763	0.0839885	0.474485	1.50262	0.603433	0.632059
AT1G10810	0.304468	0.144089	0.16727	0.265511	0.225988	0.278855	0.125454	0.119047	0.381108	0.438876	0.192446	0.307163
AT1G10820	12.2361	12.2745	11.2243	12.9518	12.5639	12.1899	8.99959	7.17357	9.10637	14.6767	10.7375	14.3914
AT1G10830	17.332	13.0215	11.9224	14.7901	15.4752	19.4397	13.8527	10.0177	13.1742	13.1568	13.833	14.3344
AT1G10840	51.1338	57.9669	51.6541	48.5192	49.1725	48.5914	69.0269	74.9826	62.204	82.4058	97.6094	75.283
AT1G10850	1.26304	0.576758	0.77667	1.26259	2.42427	2.09845	0.807481	0.606131	0.969135	0.97963	1.08872	1.09426
AT1G10865	30.4768	36.809	39.4749	21.2618	22.5163	25.7322	76.1837	62.0646	68.91	63.8503	78.4366	65.7634
AT1G10870	6.32363	6.13416	5.87268	6.12001	8.96912	5.8884	4.08541	4.04637	4.79092	5.77984	4.83082	4.36318
AT1G10875	0	0	0	0	0	0	0	0	0	0	0	0
AT1G10880	0	0	0	0	0	0	0	0	0	0	0	0
AT1G10890	29.1321	36.6213	33.8722	25.7735	26.5091	26.0584	29.5133	28.1342	26.4661	43.3134	32.4466	43.3587
AT1G10900	29.8686	34.7873	33.5029	33.0069	25.8288	21.4403	16.1847	21.8955	23.2638	18.6592	19.9447	25.6064
AT1G10910	14.5308	12.1218	10.8841	21.5706	23.7308	20.9195	4.31144	5.09902	6.85462	11.4653	8.98312	11.8854
AT1G10920	9.97801	12.3723	12.1189	12.4122	9.13654	8.20907	6.57819	9.27155	8.13555	3.5957	2.88548	4.47803
AT1G10930	2.82138	2.01844	2.25341	2.68742	5.16388	4.37169	0.798677	0.613123	1.24279	0.877168	0.871843	1.05282
AT1G10940	51.6884	57.3667	60.8084	56.6746	50.7695	48.1254	41.8891	45.9373	41.5034	45.0942	46.2794	47.1002
AT1G10950	41.8718	38.449	39.8868	37.126	41.3746	43.2404	52.133	48.5077	50.1039	48.435	40.9335	55.1528
AT1G10960	176.121	86.3516	70.3725	234.534	262.095	339.995	186.198	91.0362	194.13	149.197	126.138	178.854
AT1G10970	5.03442	6.70577	4.60645	7.1419	4.76009	6.10186	6.97406	6.86186	6.20247	6.5474	5.31349	6.59015
AT1G10980	0	0.0877421	0	0	0	0	0	0.0173982	0	0.056594	0.0156251	0
AT1G10990	1.42898	0.91163	1.43927	1.45139	2.36391	2.39941	0.0761978	0.289225	0.408487	0	0	0.0388674
AT1G11000	1.28662	0.321361	0.274886	1.3464	2.35208	2.07854	0.176715	0.0670759	0.742088	0.0545471	0.0753	0.144224
AT1G11020	10.4904	10.3579	10.2633	8.25476	8.05446	8.02743	10.6239	14.3817	10.687	9.45317	9.66593	8.74128
AT1G11040	0.0238978	0	0.0240698	0	0	0	0.389937	0.555034	0.30969	0.356632	1.05232	0.287302
AT1G11050	17.4433	20.8816	27.1103	23.0533	24.8462	30.3016	23.5282	24.2811	18.2049	14.0197	15.0823	10.4416
AT1G11060	4.8273	5.34252	5.38527	5.33552	4.73553	5.14839	5.03058	6.55016	4.9052	5.0933	4.20886	4.79226
AT1G11070	0.751609	0.184765	0.227106	0.396541	0.863667	0.872903	0	0.140082	0.22321	0.198624	0.0967738	0.173768
AT1G11080	0	0.0206723	0	0	0.0216148	0	0	0.0204954	0	0.15556	0.0184067	0.0220341
AT1G11090	10.1415	7.32266	8.39785	8.71627	9.20014	9.37146	8.57622	6.79161	8.40689	7.11012	7.15109	7.77358
AT1G11100	0.223911	0.346308	0.372604	0.186772	0.291443	0.228851	0.538322	0.577824	0.275972	0.299643	0.338437	0.297098
AT1G11110	0	0	0	0	0	0	0	0	0	0	0.0237021	0.0283732
AT1G11112	0	0.0452359	0	0	0.0945964	0	0	0	0.0422281	0	0	0
AT1G11120	0.392959	0	0.0659648	0.188474	0.772382	1.04471	0	0	0.212181	0.0610856	0	0.1817
AT1G11125	0.236408	0.556735	0.272126	0.194379	0.337015	0.170123	0.551063	0.377664	0.109414	0	0	0.0312321
AT1G11130	2.09644	1.3239	1.01567	4.88753	5.48886	5.64781	0.5172	0.365236	0.763014	1.02718	0.533022	0.94483
AT1G11145	0	0.495375	0	0	0	0.0684782	0	0	0	0	0	0
AT1G11160	0.10309	0.0536658	0.0934487	0.118667	0.280562	0.250992	0.0560701	0.0177355	0.0667966	0.105767	0.0557481	0.181137
AT1G11170	1.64763	3.28604	2.45691	2.72994	2.6982	1.6707	1.10562	1.58294	0.762553	1.45691	2.62834	2.73077
AT1G11180	13.2057	13.2606	12.5919	17.0402	13.2874	17.7559	6.68428	6.42939	6.65093	8.37807	6.57685	8.27592
AT1G11190	1.53405	0.108651	1.04058	2.82296	5.33942	5.94019	2.61094	0.915633	2.18068	2.97843	2.3944	2.92418
AT1G11200	10.1976	11.5962	15.0115	8.85599	7.82781	8.73874	9.68167	12.3275	10.0188	5.12149	5.87354	6.89156
AT1G11210	27.156	38.3719	26.7269	26.6444	19.1575	21.5658	2.42617	4.043	3.70101	1.88746	1.5129	2.71658
AT1G11220	0.574303	0.423537	0.607361	0.605993	0.625194	0.554481	0.468542	0.419912	0.53492	0.455306	0.244018	0.424883
AT1G11230	0.164002	0	0	0	0	0.0275377	0	0	0	0	0	0.0303332
AT1G11240	8.28983	7.61554	7.53659	7.98431	7.76442	8.06088	8.24634	7.72394	6.94574	9.48849	9.9505	8.36603
AT1G11250	0	0	0	0	0	0	0	0	0	0	0	0
AT1G11260	319.533	359.727	390.74	360.921	289.115	382.059	59.3812	95.7151	75.7068	15.2071	12	19.8612
AT1G11270	2.03497	1.88329	2.40489	2.96712	3.22448	3.02967	2.31201	2.42733	2.61513	4.0238	4.38086	4.84275
AT1G11280	7.3081	7.15765	6.44063	9.61223	10.4418	8.75493	3.00662	3.07067	3.7791	7.6421	7.35034	7.88911
AT1G11290	2.63536	2.99733	2.4893	4.78088	5.42561	4.47089	0.643651	0.822202	1.31607	1.19716	0.875543	1.25013
AT1G11300	1.59829	2.52358	2.6395	2.25141	1.85487	1.43856	0.600422	2.14278	0.991294	0.33575	0.233599	0.292951
AT1G11303	2.27747	1.10347	1.86191	2.41165	2.69663	2.01139	0.469208	0.852326	1.5212	0.0965547	0.0571242	0.0957346
AT1G11310	96.4699	116.675	173.612	106.586	95.5852	85.4805	85.9793	109.917	83.8825	11.4569	10.6927	11.6862
AT1G11320	1.31835	1.4888	2.21307	2.3486	2.39196	2.16094	4.87516	4.01415	3.18638	2.71299	2.66742	1.97392
AT1G11330	11.1255	10.8692	10.5856	8.12441	10.4237	8.56525	37.5302	37.8001	36.0621	2.10512	1.92855	2.92003
AT1G11340	1.37096	1.14798	1.71801	1.16218	1.5474	1.28483	0.765891	0.726776	1.40735	0.981325	0.320197	0.64866
AT1G11350	25.3965	18.9391	21.9722	22.141	23.7803	18.9437	3.11071	6.14967	7.33441	0.965274	0.778472	0.931889
AT1G11360	22.0296	21.3847	19.85	19.9948	16.3552	20.5891	16.6115	16.2305	17.6225	16.0322	17.1521	16.33
AT1G11362	0.110486	0.4793	0.333844	0.423935	0.150345	0.371034	0	0.190079	0	0	0	0.0510875
AT1G11370	0.0322436	0	0.0649516	0	0	0.0270702	0	0	0	0	0	0
AT1G11380	6.18528	4.06699	5.25205	10.7756	11.1468	12.2952	2.18745	2.33819	2.08923	2.74223	3.62125	2.84719
AT1G11390	3.90183	5.44069	5.28668	4.73796	4.98642	5.10867	8.05647	8.04458	6.34553	8.49157	10.3706	7.30258
AT1G11400	12.6074	15.3139	14.3528	13.6329	17.6757	12.926	69.0563	51.6612	41.0304	125.465	154.536	133.726
AT1G11410	7.98001	4.96364	4.96432	11.5948	11.684	9.54451	4.89347	4.40381	6.97416	6.71783	4.69161	7.01347
AT1G11420	0.47412	0.274239	0.397945	0.530602	0.627246	0.663414	0.196986	0.458817	0.576009	0.755447	0.625718	0.548071
AT1G11430	80.8082	70.9112	62.8132	112.016	103.286	114.91	59.5631	55.4304	66.8498	82.7529	64.8018	85.1059
AT1G11440	14.2652	10.1224	10.2591	17.4726	14.2847	11.5183	17.7835	15.0201	17.1729	32.7661	26.0754	31.022
AT1G11450	0.0553963	0	0	0.0265696	0.226144	0.186032	0	0	0.0448674	0.0516683	0.0213978	0
AT1G11460	0	0	0	0	0.0284012	0.026284	0	0	0	0	0	0
AT1G11470	0	0	0	0	0	0	0	0	0	0	0	0
AT1G11475	36.2654	38.7741	36.1288	26.5801	25.4954	29.5626	41.8239	51.9735	42.9661	43.033	56.7443	42.9718
AT1G11480	30.6386	34.7701	33.9521	28.1325	26.3392	26.5482	46.6179	45.6171	38.159	63.1068	77.8582	60.8159
AT1G11490	0	0.0528328	0	0	0.0276207	0.0511234	0.0551998	0	0.0493199	0.113591	0	0.0563132
AT1G11500	0.189705	0	0	0.0454937	0.0860478	0.2389	0.171966	0.244775	0.19206	0.132703	0.183191	0.131576
AT1G11510	0	0	0	0	0	0	0	0	0	0	0.0255284	0
AT1G11520	0	0	0.0679739	0	0	0	0	0	0.0546608	0	0	0
AT1G11530	65.089	60.6127	54.2206	56.3927	52.1103	42.525	12.9762	21.0487	18.6791	18.1441	15.3119	22.4026
AT1G11540	0.137157	0.214202	0.165774	0.184196	0.273737	0.207271	0.223798	0.165176	0.222177	0.230268	0.233109	0.304417
AT1G11545	1.40926	0.0853052	0.330095	0.723076	5.76789	6.68616	0.713016	0.0281917	1.00869	0.672494	0.354461	0.545549
AT1G11560	0.0334328	0	0	0	0	0.112274	0.09092	0	0.16247	0	0.180796	0.030918
AT1G11570	0.349361	0	0.234584	0.223417	0.211288	0.488844	0.580605	0.450779	0.660238	0.706007	1.07957	0.269235
AT1G11572	0.0644352	0.279527	0.0648991	0.0618096	0	0	2.51163	1.55196	1.04376	3.36553	3.63382	2.68147
AT1G11580	14.4025	7.97912	7.50813	12.0863	8.61853	11.0883	61.8634	33.3335	34.8967	83.7734	91.875	80.3831
AT1G11590	0	0	0	0	0	0	0.0214448	0	0	0	0.0182757	0
AT1G11591	2.38309	2.88379	2.33708	3.91024	4.20998	3.36964	4.43421	3.07489	3.65711	7.6625	7.07337	6.90147
AT1G11593	0	0	0	0	0	0	0	0	0	0	0	0
AT1G11600	0	0	0	0	0	0	0	0	0	0	0	0
AT1G11608	0.0321656	0	0	0.030855	0	0.0270047	0	0	0	0	0.024849	0
AT1G11610	0	0	0	0	0	0	0	0.0203858	0	0	0	0
AT1G11620	0	0	0	0	0	0	0	0	0	0	0	0
AT1G11630	6.6398	7.29707	6.8284	8.44763	7.43952	6.68934	7.60287	8.87794	8.66108	10.5389	13.0486	10.2985
AT1G11650	157.16	153.795	151.779	144.81	133.267	158.696	182.608	149.05	165.519	113.326	116.98	121.062
AT1G11655	0	0	0	0	0	0	0	0	0	0	0	0
AT1G11660	14.1428	16.1028	15.9821	14.6222	14.8672	13.3344	15.9479	17.9606	16.7545	15.7432	17.1871	13.9729
AT1G11670	1.00834	0.243016	1.05321	0.859779	2.16828	2.33586	1.47264	0.289123	1.19478	0.452823	0.216382	0.259025
AT1G11680	38.371	39.2639	36.4485	38.3356	38.5918	36.7056	28.9532	27.576	30.616	30.524	33.259	32.4655
AT1G11684	0	0	0	0	0	0	0	0	0	0	0	0
AT1G11690	0	0	0	0	0	0	0	0	0	0	0	0
AT1G11700	2.71791	1.97493	1.36874	3.84557	3.08204	3.65093	1.17029	2.45484	2.66911	1.93294	2.38838	2.13645
AT1G11710	1.20591	1.08551	1.27532	1.83637	1.18969	1.30349	0.956504	1.75048	1.00112	1.95426	2.85304	2.48132
AT1G11720	17.6375	16.2236	13.8876	15.8492	14.8915	13.5024	17.0574	14.3048	19.5216	24.3208	15.3981	27.2276
AT1G11730	0.0941248	0.102081	0.0711019	0.135434	0.725797	0.197557	0.0853235	0.0607245	0.0762348	0.197528	0.181786	0.108806
AT1G11740	0.161407	0.01556	0	0	0.0650775	0.0752829	0.0487714	0.0154269	0.0871524	0	0.0277093	0
AT1G11750	80.8141	74.125	71.608	91.018	92.5401	86.9681	82.5532	57.3361	76.8982	98.925	93.0832	96.3205
AT1G11755	5.77513	6.73844	6.36113	6.49495	5.49715	5.42174	4.51303	6.28923	6.01389	8.46446	7.82407	7.44544
AT1G11760	5.26788	5.18506	4.14656	5.5628	4.89938	4.90581	6.82186	6.51154	6.52544	8.17517	8.27602	7.32791
AT1G11765	0	0	0	0	0	0	0	0	0	0	0	0
AT1G11770	0	0	0	0	0	0	0	0	0	0	0	0
AT1G11780	3.02388	3.95386	4.67572	3.49305	3.22615	3.55776	5.26991	5.01909	4.98452	6.25647	6.48171	6.18363
AT1G11785	0.372181	0.861101	0.562291	0.595026	0.450179	0.41662	0.674759	0.106716	0.301442	2.77707	1.05425	1.54883
AT1G11790	5.46468	4.22978	3.53994	5.87279	9.25662	9.32806	11.2229	5.87101	9.05408	4.94887	2.73269	7.42317
AT1G11800	5.45502	4.79437	6.23162	6.07089	4.82013	5.07541	10.211	10.3192	7.55493	6.21121	9.74187	6.59522
AT1G11810	0.0305869	0	0.0308072	0	0	0	0.277269	0.131554	0.247734	0	0.0236294	0
AT1G11820	6.9255	6.65556	6.16519	10.2943	13.2594	12.4687	4.49947	4.75909	5.94289	9.89957	7.01737	9.74291
AT1G11840	149.7	106.449	107.824	131.485	117.155	134.379	291.576	155.627	212.935	454.548	313.598	496.901
AT1G11850	0	0	0	0.0881571	2.29271	3.12483	1.04136	0.0395269	1.04208	1.15718	0.354986	0.807394
AT1G11860	316.241	177.565	149.399	345.367	440.922	414.087	209.844	109.657	234.622	172.644	96.8477	173.049
AT1G11870	10.3531	9.8065	8.43961	12.807	13.9867	12.7409	10.4146	9.0979	10.8587	10.6463	10.1702	9.88426
AT1G11880	3.23094	2.37792	3.07466	3.24891	2.62782	2.39452	2.50465	2.70258	2.58075	2.8888	2.27223	2.59639
AT1G11890	31.7262	33.3414	39.769	28.0575	28.3847	27.1862	38.8304	37.0039	33.9566	22.1508	24.4532	23.1753
AT1G11900	2.77578	2.43701	2.7292	3.77213	2.90784	2.66333	2.45632	3.41103	2.30173	3.29787	3.75267	3.66713
AT1G11905	6.92169	8.14596	12.1139	5.52209	6.4968	6.96183	15.2513	22.6371	13.6545	6.93527	8.76205	6.43272
AT1G11910	199.12	250.313	235.532	176.081	138.371	157.101	214.697	232.6	208.524	187.219	273.658	186.979
AT1G11915	0.156046	0	0.15717	0	0.0849369	0.131009	0.339492	0	0.252774	0.174653	0.0482203	0.17317
AT1G11920	0	0	0	0	0	0	0	0	0	0	0	0
AT1G11925	0.0496087	0	0.0999317	0	0	0	0.04497	1.45089	0.281258	0	0	0
AT1G11930	57.4031	55.1113	51.364	41.3154	44.6215	49.6514	71.4915	61.3645	68.6544	75.1112	63.5828	76.7493
AT1G11940	2.00052	1.67061	2.01492	2.03894	3.38012	2.77124	3.01488	1.78538	3.26083	4.03498	4.67504	2.96006
AT1G11950	1.26463	1.35539	1.83568	1.23688	1.16974	0.832722	0.651862	1.2798	0.743094	1.15639	1.10148	0.928722
AT1G11960	4.57612	4.69864	4.51362	6.40267	5.5638	6.50166	2.12321	2.24769	2.6427	3.72517	4.28827	4.34459
AT1G11970	0	0	0	0	0	0	0	0	0	0	0	0
AT1G11980	0	0	0	0	0	0	0	0	0	0	0	0
AT1G11990	0.0382777	0.0166053	0.0192767	0.110154	0.208348	0.0803403	0.104096	0.0493896	0.0620048	0.0357017	0.0443562	0.0884961
AT1G12000	14.0393	11.4914	12.5206	14.0299	14.9504	18.9033	18.9184	16.3083	19.9221	8.84145	11.8691	9.43126
AT1G12010	4.80371	4.77404	3.89996	5.64128	3.14291	3.17749	2.61272	3.0052	2.26367	9.58541	12.1002	11.7386
AT1G12020	3.81163	3.671	3.01248	4.47856	3.57364	3.56754	4.11651	4.58085	4.85971	6.10664	5.39611	6.0379
AT1G12030	0.372128	0.410922	0.204441	1.10335	0.153448	0.340823	0.0919996	0.261903	0.1096	0.0315531	0.078404	0.156426
AT1G12040	0	0	0	0	0	0	0.0134408	0	0	0	0	0
AT1G12050	43.4812	45.7096	42.7459	39.9848	32.2128	36.5246	32.982	30.8906	35.351	28.1546	24.4711	30.0376
AT1G12060	3.41308	1.2396	1.59891	2.09384	2.48421	1.96584	1.11526	0.443802	1.18932	2.10992	2.54474	2.09199
AT1G12064	0	0	0	0	0	0	0	0	0	0	0	0
AT1G12070	0.0341484	0	0	0.065514	0	0.0286694	0.0309554	0	0	0	0.0263808	0
AT1G12080	5.0746	2.26314	4.68123	2.77511	9.42224	11.507	3.82624	2.28457	7.18305	6.76787	4.06685	5.43848
AT1G12090	657.908	190.91	188.279	881.009	949.579	979.867	90.3896	26.2061	235.249	61.7215	7.25158	69.0129
AT1G12100	0.456354	0	0.183856	0.437759	1.07639	1.53253	0.0827365	0	0.147847	0	0	0
AT1G12110	36.6612	28.2564	45.3355	15.655	19.6362	25.3501	94.396	71.4232	68.9808	71.902	85.7636	56.9358
AT1G12120	40.4436	33.6869	31.9907	37.5585	42.8539	34.1161	33.0847	32.2726	41.3005	28.3318	27.794	37.4014
AT1G12130	0.0265725	0	0	0	0	0.022309	0	0	0.021522	0.0247842	0	0
AT1G12140	28.5458	24.767	26.3013	22.2184	18.5459	20.7672	31.5188	31.8477	31.2325	15.2642	20.5603	17.5659
AT1G12150	0.135819	0.333878	0.182395	0.0868562	0.225888	0.0380089	0.143638	0.233662	0.073336	1.79461	1.22412	1.8003
AT1G12160	0.935727	0.405929	0.683287	0.53856	0.594209	0.746312	1.06029	0.704297	1.5347	0.56729	0.307224	0.302869
AT1G12170	0	0	0	0	0	0	0	0	0	0	0	0
AT1G12180	0	0	0	0	0	0	0.0540446	0	0	0	0	0
AT1G12190	0	0	0	0	0	0	0	0	0	0	0.0273163	0
AT1G12200	7.8164	8.40177	10.1033	9.24742	8.98176	9.27833	13.8955	11.729	11.3426	5.81205	6.22294	6.606
AT1G12210	0.0666311	0.208119	0.174488	0.0639161	0.0846247	0.0783164	0.0724808	0.171948	0.107934	0.0372882	0.102949	0.0369714
AT1G12211	0	0	0	0	0	0	0	0	0	0	0	0
AT1G12220	12.8944	15.6779	17.1039	13.243	12.0304	9.55069	3.85418	6.6507	7.64567	2.82077	1.9649	2.85532
AT1G12230	37.0331	28.1471	26.626	40.5291	36.3514	42.7528	16.8167	13.6439	18.0492	22.5802	15.3347	25.1548
AT1G12240	99.7223	107.294	96.2784	141.881	95.3407	107.604	404.627	305.321	403.498	1290.81	895.16	1751
AT1G12244	6.16742	4.36529	3.51459	8.48496	9.45988	8.44811	2.83215	2.19887	3.05628	5.82805	4.98396	6.04121
AT1G12250	43.9789	32.1163	26.3941	60.6457	52.2751	47.8789	38.9151	30.0056	33.6647	45.7835	24.2448	58.4339
AT1G12260	0.85775	0.248068	0.452533	0.822799	1.57479	1.44025	0.87011	0.386485	0.67818	2.1715	1.53038	1.45425
AT1G12270	22.692	24.1028	25.7898	24.6408	26.4487	24.0636	20.7561	19.1843	22.1346	19.0216	23.9655	18.2908
AT1G12280	7.65925	7.04282	6.77714	7.41583	6.38984	4.976	2.81616	6.31755	5.28746	3.36493	2.43317	3.90564
AT1G12290	2.29713	4.27558	6.21718	1.34181	1.54838	1.18515	2.1405	4.29418	4.80202	2.32208	1.90349	2.67026
AT1G12300	1.08398	0.801548	0.707176	1.22886	1.57561	1.15825	0.368482	0.519196	0.997669	1.04549	1.56062	1.35557
AT1G12320	1.71958	1.79228	2.12559	1.24249	1.31685	1.0687	5.5165	5.35963	3.67179	2.47869	2.51885	2.70546
AT1G12310	0	0	0	0	0	0	0	0	0	0	0	0
AT1G12330	3.75045	1.37106	2.24949	4.76989	5.98273	6.47428	2.02458	1.23245	3.07174	2.73162	2.16487	2.76687
AT1G12340	0	0	0.0601386	0	0.0541663	0.150385	0	0	0	0	0	0
AT1G12350	11.783	12.7481	13.2759	10.2082	10.6634	8.33553	11.1985	11.6819	11.3459	11.6021	10.8881	12.6381
AT1G12360	31.0688	37.9081	46.1583	25.805	25.3323	24.1007	39.2927	45.2194	40.4446	19.3934	18.1785	20.5227
AT1G12370	0.959212	0.561275	0.292082	0.620551	0.910649	1.27351	0.768413	0.537282	0.650426	0.894659	1.30972	1.5472
AT1G12380	0.493036	0.120653	0.241927	0.545708	0.883074	1.0932	5.53511	2.75127	4.17757	8.73726	4.32649	9.30605
AT1G12390	6.87149	7.52728	8.69954	6.03914	5.22374	6.51024	11.3792	10.3687	10.5713	7.66222	8.03683	7.56164
AT1G12400	8.7821	10.0233	10.3196	8.27382	5.97519	6.58306	11.2306	8.31877	9.69559	9.99507	10.2575	7.92814
AT1G12410	114.081	103.845	103.372	112.407	111.363	101.51	103.802	108.263	118.904	121.081	118.332	128.32
AT1G12411	0	0	0	0	0	0	0	0	0	0	0.190202	0
AT1G12420	5.12645	4.81848	9.56396	2.4029	2.48385	3.19534	7.34031	6.48102	6.57414	6.55639	3.55532	4.99225
AT1G12430	5.72796	7.29892	7.21461	7.07291	7.08174	6.25263	2.96065	4.41637	5.95188	7.15407	5.76306	6.66999
AT1G12440	66.1265	88.3959	83.4191	74.1955	65.0373	64.3089	58.0989	62.4157	46.8936	40.6896	45.3292	40.095
AT1G12450	6.73021	3.72895	3.54394	5.93497	6.74818	6.4434	3.70335	2.62043	2.96459	4.36106	2.84594	4.06195
AT1G12460	1.30715	1.09397	0.908776	1.98624	3.53646	3.25341	0.408955	0.467673	0.880691	1.54286	1.33153	1.47626
AT1G12470	15.3036	15.4959	16.2479	15.4169	16.4528	14.1179	13.0892	14.9916	17.1293	17.7777	16.2548	16.4612
AT1G12480	1.63273	1.3982	1.85806	2.01369	2.69305	2.06505	2.76791	1.71455	3.05699	3.75769	3.0305	3.72577
AT1G12490	0.376632	0.196065	0.151738	0.469672	0.580843	0.505924	0	0	0.0915142	0.0351286	0	0.0696604
AT1G12500	10.8692	5.92235	6.49181	14.0538	20.562	19.3687	3.88077	1.47303	5.06624	3.21656	1.92924	3.71711
AT1G12520	61.9054	44.0333	50.3445	83.6941	141.369	132.548	98.6754	60.7561	101.702	62.926	44.7872	78.5288
AT1G12530	12.8904	12.4807	12.2776	14.426	12.7107	10.4692	9.31415	7.91444	11.1212	14.4623	16.6692	15.8943
AT1G12540	0	0	0	0	0	0	0.0337275	0	0.0301348	0	0.114973	0.0344078
AT1G12550	4.23589	3.03133	2.74045	3.79636	3.7866	4.62053	1.93392	1.40961	2.55431	2.68194	1.76755	1.6584
AT1G12560	0	0	0	0	0	0	0	0	0	0	0	0
AT1G12570	0	0	0	0	0.0617987	0.0285959	0	0	0	0	0	0
AT1G12580	20.3934	19.8118	28.3137	21.0215	27.6825	27.8891	19.661	19.723	19.5896	13.6089	14.2168	14.2748
AT1G12600	0.0542658	0	0.0273283	0	0.172301	0.0683384	0.0983833	0	0.0659276	0.0506138	0.0209611	0.0501839
AT1G12610	0.316272	0.579299	0.81407	0.57306	0.0318794	0.383538	0.0637108	0.0302285	0	0	0.0271478	0
AT1G12615	0	0	0	0	0	0	0	0	0	0	0	0
AT1G12620	1.83507	1.68741	1.31118	2.34707	2.3477	2.27804	1.46443	1.68646	2.04523	3.52555	3.02918	3.32155
AT1G12630	0.528283	0.343763	0.0886812	0.506757	0.119812	0.554401	0	0	0.0713124	0.0821218	0	0.203561
AT1G12640	17.2232	21.8608	20.273	16.3436	15.0265	15.8262	36.8655	41.2208	28.0495	37.7584	50.2618	36.9233
AT1G12650	17.5058	18.6691	18.4667	15.1387	14.5875	13.3331	15.6285	18.1956	14.4739	17.5337	19.6198	15.0852
AT1G12660	0	0	0	0	0	0	0	0	0	0	0	0
AT1G12663	0	0	0	0	0	0	0	0	0	0	0	0
AT1G12665	0	0	0	0	0.139434	0	0	0	0	0	0	0
AT1G12672	0	0	0	0	0	0	0.12052	0	0.161523	0	0	0
AT1G12680	14.2649	15.3292	15.078	13.0071	13.6287	11.9909	12.6593	11.9673	12.6533	12.2524	12.0418	13.2408
AT1G12700	1.72909	1.94144	1.46348	2.04891	2.1354	1.92742	0.68492	1.16239	1.02386	1.54497	1.43681	1.19591
AT1G12710	9.91009	7.81871	6.03274	9.48017	8.22456	8.2286	2.46798	4.07496	4.07941	2.84405	2.75527	2.99613
AT1G12730	5.73007	5.53972	4.94685	6.96889	5.42097	4.74197	1.31712	2.39408	2.45309	2.5577	2.43467	3.29298
AT1G12740	0.0209372	0	0	0	0	0	0	0	0	0	0	0
AT1G12750	8.22858	7.18675	7.627	5.9003	6.94398	6.60995	4.33672	2.91594	4.67186	1.75934	1.09819	2.02249
AT1G12760	36.0985	35.2483	43.7172	31.4886	27.8935	31.758	42.2938	39.5672	32.0211	21.9982	22.3385	23.4482
AT1G12770	26.3036	22.8682	19.7073	27.7068	30.0226	30.9285	10.7688	11.4827	14.9332	17.0296	14.4374	16.2222
AT1G12775	0.993314	1.17672	1.07743	1.85071	1.97551	2.0207	0.658009	0.755857	1.23772	1.72821	1.40192	1.37789
AT1G12780	66.633	79.4493	78.4038	60.239	53.0614	46.5797	26.065	35.3413	30.1222	35.2934	43.3324	35.3756
AT1G12790	4.8061	4.23787	4.91963	3.58298	3.50694	3.1578	1.4917	1.23576	1.43858	1.24247	1.37215	1.25608
AT1G12800	65.2696	44.7636	38.8315	63.1654	88.1996	73.0225	26.2248	29.4169	45.9132	37.2416	25.122	38.9998
AT1G12805	0	0	0	0	0	0	0	0	0	0	0	0
AT1G12810	23.7245	29.3474	24.4632	23.0733	18.7521	27.964	49.7835	28.6921	34.1309	52.0115	63.5128	48.1375
AT1G12820	35.5469	31.9411	25.499	32.6085	29.996	25.1818	21.7518	24.5418	31.3935	24.8452	18.0132	27.9693
AT1G12840	42.1495	41.1905	43.2848	36.8123	36.3898	37.7777	39.4991	48.1139	39.409	29.2323	34.344	30.3009
AT1G12830	0	0	0	0	0	0	0	0	0	0	0	0
AT1G12845	4.42029	0.267568	0.517688	5.67	12.8226	20.756	0.605704	0.221065	0.707702	0.767034	0.952973	0.998181
AT1G12850	17.6066	18.0915	17.3857	16.9555	16.3273	18.8394	22.261	18.788	20.0202	16.4861	18.3668	17.0272
AT1G12855	0.0526887	0.045714	0.0265341	0.101084	0.167293	0.132705	0	0.0226614	0.0213372	0	0	0
AT1G12860	9.36322	6.21425	4.78337	10.5188	15.3069	13.7282	2.90507	2.7401	3.97161	4.32153	2.8337	4.15985
AT1G12870	0.0318828	0	0	0.0305837	0.0289234	0	0	0	0.0516459	0	0	0
AT1G12880	5.78778	5.23995	6.01955	4.70709	2.93916	4.46302	7.47069	10.6067	8.63662	7.01189	6.75548	9.45401
AT1G12890	0.330999	0.287182	0.277819	0.105837	0.100092	0.0926303	0.150024	0.142362	0.178725	0	0	0.0510168
AT1G12900	523.855	237.91	228.089	479.558	658.154	667.131	180.595	163.555	307.295	133.943	54.9793	144.928
AT1G12910	24.7032	23.1944	19.2368	27.8106	21.3467	28.901	30.0651	31.0137	23.7826	36.9878	43.8889	37.4404
AT1G12920	39.1628	46.6631	48.2265	38.7916	38.1059	33.6072	59.8668	72.5758	51.9291	69.6174	83.0233	60.0943
AT1G12930	6.8398	7.04519	7.1911	7.16963	6.63392	6.50737	4.5796	5.53632	6.52069	6.47631	5.81861	6.68797
AT1G12940	1.76598	3.84921	13.5572	0.454494	0.703343	1.44647	1.99131	3.22345	1.65709	0.060261	0.0665503	0.0398328
AT1G12950	0	0.0359351	0	0.0794604	0.0375733	0.0521586	0.0938625	0	0.0335457	0.0193152	0.0319967	0.0766047
AT1G12960	0	0	0	0	0	0	0	0	0	0	0	0
AT1G12970	15.3112	20.2936	19.426	11.8676	10.0338	9.09053	8.10919	9.38686	8.70132	5.87802	7.53165	6.2388
AT1G12980	0	0	0	0	0	0.0268316	0.028971	0	0	0.0596172	0	0.147777
AT1G12990	16.2813	20.2319	25.0959	19.8325	25.813	25.9168	19.121	27.0941	24.3863	4.08024	3.35017	4.99542
AT1G13000	15.8774	19.3824	23.8525	12.6737	12.6815	11.543	16.3223	17.3361	15.9348	8.42392	8.90312	9.57596
AT1G13020	17.2118	17.2563	19.9091	15.1162	16.9465	15.3621	25.8514	22.5833	22.4905	15.9964	16.9843	13.2147
AT1G13030	2.51774	4.08602	3.594	4.25692	4.71596	3.48241	4.17057	5.39102	4.37182	6.23398	7.03852	5.92977
AT1G13040	1.56934	2.2414	1.77518	2.89499	1.6646	1.90537	1.11619	1.76531	1.34928	2.54463	2.36878	2.29974
AT1G13050	1.35113	1.78185	1.60581	2.56623	2.08372	2.22331	1.95967	1.11575	1.75092	3.1253	2.44248	3.12374
AT1G13060	66.1536	66.94	66.4417	49.9176	53.4832	54.8331	104.231	79.2063	89.9731	65.4217	86.7091	65.5288
AT1G13080	31.7745	31.3227	34.1509	43.8949	35.6901	30.9937	45.0622	40.7648	38.7383	24.0599	24.2562	26.6393
AT1G13090	63.6957	64.555	59.7476	67.8017	54.0554	52.0755	63.0646	69.0553	71.1091	44.9796	45.1921	48.8449
AT1G13100	13.3696	12.8219	14.9296	15.5914	13.7512	10.8116	1.90507	2.7309	3.69401	0.31279	0.276348	0.454862
AT1G13110	205.893	215.28	251.073	173.982	153.986	114.934	23.6977	66.6361	56.3298	2.56766	1.66511	2.82214
AT1G13120	5.23011	7.72901	6.86216	6.20797	6.0399	5.3421	7.07642	7.26236	7.66761	10.9432	10.8264	11.0799
AT1G13130	0.0634444	0	0.0852016	0.223151	0.115111	0.408364	0.498437	0	0.0856429	0.315598	0.0980258	0.37159
AT1G13140	0.328613	0.160376	0.248234	0.118209	0.0931594	0.120701	0.204796	0.088335	0.282789	0.268185	0.206265	0.512822
AT1G13143	0	0	0	0	0	0	0	0	0	0	0	0
AT1G13150	0.679985	0.903393	0.492258	0.693045	0.655421	0.820644	0.577877	0.639758	0.636796	0.852237	1.06704	1.06116
AT1G13160	6.34198	7.31487	7.43208	6.94853	7.45748	6.88895	6.471	7.53667	7.36406	8.42423	10.925	7.03236
AT1G13170	4.80007	2.59874	3.06838	3.53624	5.92214	5.35172	1.89134	1.28825	2.70587	1.24163	0.820751	1.39681
AT1G13180	6.44013	6.65029	7.30229	5.41972	5.41223	5.22439	7.19894	7.95283	5.10408	2.61643	2.93019	2.42978
AT1G13190	28.8032	25.5454	30.0206	24.6776	22.5537	24.0076	32.0967	31.4093	34.2229	42.3451	40.5094	45.1352
AT1G13195	7.00812	7.34937	7.45755	6.37182	4.92024	5.34648	13.1752	14.1798	8.85968	8.4406	10.8986	8.87611
AT1G13200	0	0	0	0	0	0	0	0	0	0	0	0
AT1G13210	89.2333	125.187	155.853	60.5011	50.1853	56.5922	66.0271	92.2359	85.352	10.653	10.7264	9.34882
AT1G13220	3.42288	2.98772	2.59346	3.74964	4.51234	3.08205	3.15907	3.08668	3.24134	6.28861	4.64149	5.42232
AT1G13230	0	0	0	0.0478252	0.158301	0.104643	0.0225974	0.0214433	0	0	0.019258	0.0230532
AT1G13245	130.346	190.046	162.214	143.222	117.378	82.8468	52.8397	99.5447	66.0793	46.6543	42.6938	56.8899
AT1G13250	9.01896	2.82738	2.19585	7.92501	11.3046	11.4253	5.20078	1.55951	6.87725	4.34513	1.40058	4.478
AT1G13260	241.458	217.997	243.486	221.349	224.905	223.016	83.1805	107.571	124.936	28.8861	27.9588	33.6119
AT1G13270	30.1221	32.8247	26.7351	46.7743	43.4801	39.5403	7.86981	11.5716	11.3448	18.3936	16.2635	18.8273
AT1G13280	28.0653	15.6665	17.2296	25.4403	25.7835	19.2487	110.675	37.8859	73.1722	221.046	148.718	225.101
AT1G13290	0	0	0	0	0	0	0	0	0	0	0	0
AT1G13300	0.0298543	0.129512	0.270624	0	0	0	0	0	0	0	0	0
AT1G13310	0.438868	0.671951	0.806051	0	0.117097	0.195063	12.4732	18.3649	4.87181	0.288941	0.33904	0.167117
AT1G13320	26.2664	25.4741	26.4555	25.6103	25.6073	26.4473	24.7889	24.2347	26.272	20.3373	19.1242	22.8598
AT1G13330	0.821169	1.11959	0.630158	1.16281	0.957788	0.787902	0.212681	0.403639	0.696764	0.583548	0.543755	0.723239
AT1G13340	15.1514	30.9708	37.5955	4.90885	3.39074	10.0458	188.897	296.873	92.0171	32.7557	57.5172	25.2861
AT1G13350	13.4294	14.0209	13.8868	11.2934	12.0475	11.1745	9.75248	12.643	10.3331	19.8879	15.8271	19.1532
AT1G13360	42.39	72.6925	58.6178	37.4335	23.1611	24.08	142.695	113.77	96.281	134.035	147.157	126.919
AT1G13370	0.229226	0	0.173158	0.329829	0.363911	0.144336	0.623377	0.049295	0.092829	0.26725	0.132814	0
AT1G13380	23.3308	15.8888	15.4643	22.7915	24.3944	23.9082	13.6848	10.4035	12.9218	28.8009	22.2316	25.3833
AT1G13390	17.8056	24.4753	25.5777	14.9401	10.0813	11.6579	28.6714	31.5832	24.5197	40.8571	39.3978	39.546
AT1G13400	0	0	0	0	0	0	0	0	0	0	0	0
AT1G13410	0.73285	1.39884	1.01492	1.23023	1.26317	1.01519	0.6145	0.803755	0.816145	1.3158	0.948303	1.15213
AT1G13420	0.0578049	0.0501529	0	0.110899	0.157318	0.0970604	0.0261999	0	0.0702272	0.0269574	0	0.0267284
AT1G13430	0	0	0	0.179205	0.451936	0.209123	0	0	0.0756546	0	0	0
AT1G13440	519.625	428.651	431.299	360.531	351.597	396.252	310.245	345.721	369.976	197.588	204.322	184.797
AT1G13450	37.0277	35.8982	36.8269	37.4167	31.0647	31.8044	34.4953	36.3473	34.7971	33.9891	33.228	36.9303
AT1G13460	6.1121	6.95169	8.03057	6.42681	6.13122	4.62157	8.63052	12.6891	9.71039	8.58769	9.65548	8.42417
AT1G13470	46.5898	60.6582	107.556	28.2591	18.0142	16.4329	78.7497	88.2414	95.441	0.794896	1.18511	1.23476
AT1G13480	0.917225	1.59161	2.37956	0.159973	0.226932	0.606712	1.159	1.64972	1.03555	0	0.064417	0
AT1G13485	0	0	0	0	0	0	0	0	0	0	0	0
AT1G13490	0	0	0	0	0	0	0	0	0	0	0.0219777	0
AT1G13500	0	0	0	0	0	0	0	0	0	0	0	0
AT1G13510	0	0.0225737	0	0	0	0	0	0	0	0	0	0
AT1G13520	0.59937	1.67827	2.30498	0.182938	0.51902	0.503202	1.38301	3.77309	0.9709	0.0254106	0.021047	0
AT1G13530	0.426908	0.317481	1.81207	0.0292509	0.248966	0.30721	0.165853	0.498377	0.83972	0	0	0
AT1G13540	1.01781	0.745094	1.53771	0.427147	0.490521	0.453955	0.634313	0.848157	0.927402	0.059332	0.0491432	0
AT1G13550	0.533899	0.871949	3.13156	0.150631	0.284906	0.474602	1.76509	2.67451	2.03493	0	0.024262	0
AT1G13560	33.6113	32.6419	30.6259	30.8876	29.1701	31.7175	31.3012	28.8352	32.486	34.8395	30.6397	34.6057
AT1G13570	5.30067	5.89952	6.47662	5.73069	5.9714	5.43506	12.2883	11.4925	10.0292	10.3539	9.64997	10.9088
AT1G13580	2.61954	2.33207	2.40898	2.77501	2.70702	2.84945	1.96163	2.3513	1.71577	2.06083	2.5692	2.61208
AT1G13590	0	0	0.136641	0	0	0	0	0	0	0	0	0
AT1G13600	0.0422515	0.0733167	0	0.0405298	0.0383296	0	0.0766014	0	0.102663	0.078816	0	0
AT1G13605	0	0	0	0	0	0	0	0	0	0	0	0
AT1G13607	0	0	0	0	0	0	0	0	0	0	0	0
AT1G13608	0.0627128	0	0	0	0	0	0	0	0	0	0	0
AT1G13609	0.0859599	0.149162	0	0.164915	0.311923	0	0	0	0	0	0	0.158988
AT1G13610	0	0.0245603	0	0	0	0	0	0	0	0	0	0
AT1G13620	0	0	0	0	0	0	0	0	0	0	0	0
AT1G13630	0.837359	1.03635	1.07904	1.46473	1.17296	0.796051	1.00464	1.20755	1.20681	1.50459	1.88358	1.51458
AT1G13635	0	0	0.0243766	0.0464322	0.0658673	0.0609572	0.0658177	0	0.0392045	0.0225735	0.0747883	0
AT1G13640	9.77674	11.9404	10.051	11.2302	11.1854	10.1817	10.7536	14.3692	11.7265	18.6877	23.0675	17.9531
AT1G13650	55.4876	14.2239	16.4826	94.3845	169.715	134.534	2.97754	3.5823	22.5181	10.2577	1.26876	7.13294
AT1G13670	0.0958783	0.110915	0.0321896	0.0613144	1.36267	1.36841	0	0	0.025885	0.0894258	0.0246897	0
AT1G13680	0	0	0	0	0	0	0	0	0	0	0	0
AT1G13690	15.8063	17.403	15.827	14.2312	13.5844	16.1803	18.057	16.2602	13.4758	20.9068	21.5654	20.1736
AT1G13700	34.7501	26.0295	32.3947	23.2969	19.8604	30.8601	2.17005	4.88235	4.15924	0.612216	0.715883	1.14262
AT1G13710	0.0413106	0	0	0	0	0	0	0	0.0334588	0.616487	0.367009	0.744962
AT1G13730	7.15579	5.80286	5.95832	9.20428	10.7701	9.04561	5.87855	5.57832	6.15794	7.16719	6.5803	7.59511
AT1G13740	0.957946	0.566684	0.701704	0.981566	1.5208	1.31604	0.730222	0.580562	0.705339	2.23369	1.54737	1.77178
AT1G13750	23.9576	25.2672	31.3255	13.9588	11.5081	11.489	29.9191	29.2667	32.0144	2.05696	2.47551	2.3184
AT1G13755	0	0	0	0	0	0	0	0	0	0	0	0
AT1G13760	0	0	0	0	0	0	0	0	0	0	0	0
AT1G13770	6.89949	5.64772	5.91784	5.8466	5.97154	4.95328	5.87864	6.85767	5.62762	8.25429	8.02338	9.92022
AT1G13780	3.09612	2.98255	2.6369	3.12283	3.55222	3.07718	2.53834	3.93617	2.47078	2.59049	2.98982	3.09482
AT1G13790	0.993928	0.570267	0.710447	2.22979	3.40307	2.50336	0.668476	0.413698	0.519365	1.54008	1.16415	1.79385
AT1G13800	0.281659	0.467498	0.32069	0.528618	0.555467	0.390685	0.23312	0.263351	0.307473	0.468298	0.624392	0.566244
AT1G13805	0	0	0	0	0	0	0	0	0	0	0	0
AT1G13810	3.59521	5.49209	3.8687	6.01315	5.38008	4.28247	5.57101	6.29092	5.05225	9.08534	11.2521	6.50748
AT1G13820	42.2878	29.4893	25.5719	48.2639	47.8727	45.0833	41.1053	33.276	39.8002	73.4602	65.4007	82.7328
AT1G13825	0	0	0	0	0	0	0.0507807	0	0	0.104498	0	0.051805
AT1G13830	1.73766	3.7165	5.53543	1.00787	0.476576	1.15351	4.68891	5.49227	5.85867	0.904587	0.593154	1.00902
AT1G13860	6.72066	5.85556	4.71696	6.1618	6.17385	5.35726	1.55192	2.36112	3.64414	2.03227	1.4756	2.17202
AT1G13870	8.06635	8.99023	9.50526	8.9916	9.11086	7.20039	12.5144	11.5187	9.73525	10.9135	12.3153	10.7619
AT1G13880	18.3532	19.5093	21.0255	22.2812	21.3407	19.9812	22.631	21.4388	19.4994	23.9179	23.1178	23.1463
AT1G13890	0	0	0	0	0	0.0330561	0	0	0	0	0	0
AT1G13900	10.3269	8.94583	8.98511	9.05346	9.28035	8.20864	10.211	12.3725	12.0684	12.2697	12.7471	11.6275
AT1G13910	1.70618	2.15981	1.69029	2.09277	2.08066	1.54984	1.57199	2.2135	1.60843	1.61744	1.05878	1.73303
AT1G13920	3.49259	1.42422	1.23121	2.88124	3.86545	3.13746	1.86795	0.75108	1.6124	4.26738	3.37268	5.58768
AT1G13930	1014.43	944.999	600.036	902.026	814.179	920.659	570.296	381.311	581.34	660.045	484.095	845.208
AT1G13940	6.68169	7.21844	6.62125	7.1951	6.61874	6.02582	4.96276	7.1752	7.73353	6.44311	5.85285	6.797
AT1G13950	15.5981	14.2688	14.8139	17.3208	17.111	17.8639	27.9334	18.7042	24.8206	16.5646	18.1406	18.5798
AT1G13960	13.8302	17.8767	19.9175	12.9621	10.002	10.6337	17.6062	18.1334	15.2164	16.3218	19.4334	16.1995
AT1G13970	1.00341	1.10377	0.848208	0.584387	0.585172	0.586679	1.47807	2.99012	1.65441	1.32026	1.95175	1.47474
AT1G13980	13.5778	12.9092	14.6376	15.5284	13.9384	12.8855	9.95704	13.762	14.325	15.6515	16.8185	17.7497
AT1G13990	88.6987	117.797	123.808	78.5395	59.8552	69.7139	339.187	251.529	235.038	354.173	402.276	399.427
AT1G14000	47.531	55.0812	63.6307	39.4684	36.3034	35.6007	81.6061	76.5449	64.9312	43.1781	44.0085	45.7744
AT1G14010	42.1521	45.4977	62.3443	31.2772	34.6804	36.0476	56.0317	44.9583	58.8542	41.7141	44.1481	46.1165
AT1G14020	3.73799	4.01452	4.07017	3.0236	3.99591	3.78285	5.53144	5.31847	4.84404	6.25673	7.22711	6.50255
AT1G14030	25.6589	22.4037	19.6055	27.4053	29.0859	24.2005	4.26356	6.92996	9.76867	5.19035	3.21978	6.30902
AT1G14040	0.865337	0.669933	0.925203	1.92833	1.25602	1.15122	0.712014	0.93904	0.711648	1.22928	1.35757	1.14497
AT1G14048	0	0	0	0	0	0	0	0	0	0	0	0
AT1G14060	9.69366	14.6599	14.374	7.68432	7.93891	8.9013	14.6759	16.8217	10.1957	16.4187	18.6437	14.5673
AT1G14080	0.252306	0.638478	1.96945	0.0806751	0.0953693	0.105912	0.0190595	0.434066	0.0851463	0	0	0.0388879
AT1G14100	0.154295	0.13387	0.0777032	0.789378	0.746525	0.431797	0	0.0884831	0.0416564	0.0959411	0	0.118908
AT1G14110	0	0	0	0	0	0	0	0	0	0	0.043246	0
AT1G14120	0.364805	0	0.0612387	0.349941	0.441257	0.484932	20.255	3.76566	8.79017	93.4849	66.1817	82.4856
AT1G14130	9.13131	11.7503	9.3004	7.92268	5.74741	7.4724	38.9228	25.5279	27.464	70.5028	62.5172	71.5169
AT1G14140	9.34003	7.50336	8.98918	8.99263	10.1677	9.61302	8.12174	8.71867	8.46137	4.8397	4.40946	4.83058
AT1G14150	65.5663	35.0544	23.8288	65.1957	71.4702	68.3538	12.8336	12.4614	29.2569	16.7581	10.5011	19.704
AT1G14160	0	0	0	0	0	0	0	0	0	0	0	0
AT1G14170	8.41079	6.69954	12.2886	2.21629	3.40136	3.21587	5.64017	8.75167	7.96122	0.283545	0.328795	0.318622
AT1G14180	1.03171	0.552316	1.52554	1.62137	1.79223	2.13779	0.756149	0.585354	0.906731	0.67564	0.813986	0.994702
AT1G14185	0.147724	0.183098	0.148787	0.202435	0.076578	0.425217	0.11478	0	0.051277	0.0590495	0.0163031	0.0780638
AT1G14190	0.775614	0.367059	0.710181	0.58619	1.15138	1.10501	0.29828	0.0808705	0.133254	0.63573	0.290515	0.652065
AT1G14200	42.8468	44.2	42.4379	22.69	19.0778	13.6587	33.1315	33.213	24.4105	7.90175	9.35388	8.42396
AT1G14205	11.1562	9.48962	7.56449	10.3519	12.6343	10.8355	1.45417	3.26158	3.66157	3.12843	2.47854	4.31563
AT1G14210	16.0072	17.8015	14.2964	12.513	14.6818	13.2904	8.61808	9.05279	10.0996	7.21752	4.95327	6.37925
AT1G14220	0	0	0	0	0	0	0	0	0	0	0	0
AT1G14230	10.8536	11.464	13.4942	7.12458	6.45861	6.85564	15.8647	14.0308	15.0389	12.9553	14.2652	13.9268
AT1G14240	0.172851	0.0187462	0.0870478	0.186534	0.49002	0.671168	0.293791	0.0557573	0.122498	0.282132	0.166916	0.239774
AT1G14250	17.6133	11.2042	2.92239	8.64382	14.6252	17.2232	440.26	202.393	369.946	183.261	68.2711	236.182
AT1G14260	0.926221	1.02963	1.95324	0.916245	1.31289	1.06921	3.75202	4.28244	2.62562	0.45894	0.357768	0.18737
AT1G14270	23.4515	19.4222	15.568	22.9504	26.5397	26.9975	9.17988	8.20163	13.6701	8.61675	4.52927	8.76262
AT1G14280	28.6856	10.3701	13.0639	56.0951	68.3102	51.195	7.24321	6.96849	8.74839	11.375	10.3792	12.2405
AT1G14290	16.4417	7.96511	7.88824	20.0754	28.89	25.7349	14.4576	10.1277	14.2409	15.698	16.0275	16.524
AT1G14300	9.96477	16.1964	15.0415	17.0494	15.289	13.0456	15.349	19.7895	14.7361	26.8525	34.5501	25.9679
AT1G14310	11.7548	9.53058	7.7569	12.4812	13.0539	13.8844	12.4929	10.6345	12.5081	11.3796	12.3376	12.37
AT1G14315	0.043734	0.0379446	0	0.0419519	0.119023	0.0734339	0	0.188099	0	0	0	0.0404443
AT1G14320	188.803	160.24	169.95	130.805	120.946	194.668	221.702	212.902	167.462	119.01	166.997	102.584
AT1G14330	5.4261	7.55084	9.74149	5.13741	7.65535	8.81518	18.9563	23.08	12.2426	9.4646	11.0104	8.48815
AT1G14340	15.2661	13.8982	17.1446	16.0191	12.5487	12.6061	8.12126	11.7447	9.7523	5.71554	5.97984	6.62806
AT1G14345	43.2026	23.7099	17.4611	50.2307	59.4693	71.4143	27.9939	16.747	30.5454	26.9248	16.4437	30.9689
AT1G14350	2.18278	1.56672	1.41903	1.59893	2.57422	2.29903	0.521652	0.580357	1.01253	0.499717	0.260606	0.532174
AT1G14360	23.8516	29.2038	46.3001	25.1704	24.6551	21.3851	57.4937	54.4596	46.3039	58.4665	46.1643	63.7801
AT1G14370	25.9211	37.3694	48.9191	26.9789	19.4573	29.0528	30.5386	32.7515	27.5507	10.0736	12.8274	7.42546
AT1G14380	17.349	16.2187	17.5217	12.2426	11.535	11.0602	3.78475	6.40749	6.53263	2.87638	2.48017	3.58321
AT1G14390	0	0	0.0473175	0.0150217	0.0426185	0.0525887	0.0425864	0.0134705	0.0507334	0.0876352	0.036293	0.072409
AT1G14400	61.7956	62.3194	66.8156	50.0039	39.9513	46.558	74.9981	70.2066	66.1829	78.2991	85.8705	79.4985
AT1G14410	6.6253	6.07276	6.05414	7.35477	6.64044	7.17714	8.57279	7.7443	9.90989	4.95849	5.30401	5.31166
AT1G14420	0.0399653	0	0	0	0	0.0167765	0.0181142	0	0.0161846	0	0	0
AT1G14430	0.134553	0.183451	0.193603	0.165948	0.523129	0.742337	0.243943	0.231485	0.186821	0.10757	0.356389	0.124432
AT1G14440	1.03748	0.883473	0.909494	1.51124	2.02179	2.17755	0.470235	0.264426	0.451267	0.698866	0.341375	0.62186
AT1G14450	10.336	13.6441	10.9852	8.3333	5.81001	8.99699	15.635	24.0002	10.0663	12.4201	16.9005	12.0214
AT1G14453	0	0	0	0	0	0	0	0.071627	0	0	0	0
AT1G14455	0	0.118919	0.13805	0.197217	0	0.0575358	0	0	0	0	0.0529429	0
AT1G14460	3.63886	2.28566	2.03297	3.7633	5.47604	4.21656	2.47396	2.43727	3.07772	2.61619	2.2987	2.42746
AT1G14470	1.07734	1.49556	0.747509	1.44681	1.97639	1.20597	0.282129	0.391283	0.465371	0.714548	0.702813	0.797038
AT1G14480	1.28194	1.34309	1.24245	2.15779	3.79605	3.93951	2.49956	1.33159	2.2333	1.80479	1.00903	1.27499
AT1G14490	0.220564	0.191367	0.222152	0.24684	0.333485	0.678975	0.166617	0.063243	0.297737	0.0685736	0.198792	0.169978
AT1G14500	0	0	0	0	0	0	0	0	0	0.0532205	0	0
AT1G14510	20.448	23.4102	27.413	20.1559	20.4263	18.0749	21.0075	23.1896	20.0071	20.6283	22.4786	18.8447
AT1G14520	3.58355	2.72585	1.953	2.99018	5.23263	3.37949	17.1768	10.7467	13.3592	15.0865	16.0606	16.7288
AT1G14530	1.31427	1.61129	1.58273	2.00071	1.73658	2.01491	3.98854	2.94923	2.77689	8.07446	8.54194	6.73762
AT1G14540	1.82874	1.53194	7.62167	0.665394	0.829494	2.51475	5.80209	11.7438	3.09	0.235264	0.0243579	0.0291582
AT1G14550	0	0	0	0	0	0	0	0.423921	0.02661	0	0	0
AT1G14560	6.82759	7.23232	6.63042	5.72827	6.00895	4.36325	7.51938	8.43269	7.62631	8.64922	8.51799	7.87839
AT1G14570	34.0655	39.46	35.3745	32.0308	30.985	29.8637	39.8631	43.4134	39.2932	40.785	43.8843	42.0595
AT1G14580	8.95792	8.10183	8.47561	10.6066	11.0158	11.7747	22.3924	12.002	14.9797	6.44775	7.13	6.69422
AT1G14590	3.81176	3.8344	3.75575	4.68979	4.15955	5.07853	6.10944	4.84702	5.66	8.01216	10.0078	8.91477
AT1G14600	4.68669	3.70172	2.63693	5.67392	4.07573	3.12064	1.55289	1.89063	1.41365	0.75367	0.374548	0.269017
AT1G14610	28.8936	33.1647	32.9322	33.2246	33.0634	31.8759	21.6857	25.0754	27.0896	36.172	36.4655	32.0306
AT1G14620	8.3685	11.6523	9.65229	9.1928	10.806	11.0486	8.22836	8.56282	9.21034	14.3517	14.4679	11.983
AT1G14630	0.547446	0	0	0.45012	0.922315	0.820731	0.283575	0.10091	0.411724	0.656491	0.543755	0.867886
AT1G14640	1.81915	2.6699	2.70557	3.04972	1.8508	1.84129	1.81858	2.35456	2.17567	3.23488	3.86145	3.2703
AT1G14642	0.906486	3.40812	2.4347	2.60865	2.19292	2.53681	1.64345	2.07935	0.489462	1.97279	3.26802	2.79433
AT1G14650	19.6331	22.8418	22.0433	19.4476	18.8954	19.0195	21.5909	20.1485	19.6629	22.9719	22.3096	23.2803
AT1G14660	3.16146	3.74394	3.03332	3.44945	3.22141	3.1448	1.50763	1.98484	2.31787	3.38192	2.87061	3.06222
AT1G14670	38.919	37.1818	45.1809	37.5354	41.6026	43.6939	46.9708	42.3652	47.7452	23.4843	24.4195	20.8962
AT1G14680	1.14991	0.883666	1.35673	1.70185	1.46044	1.07574	1.1913	1.72394	0.851519	1.37896	2.71579	1.51916
AT1G14685	19.1896	17.7083	19.4324	18.7066	19.3165	20.7324	14.7589	13.8935	14.4066	12.6668	11.7153	12.9434
AT1G14686	0.0318319	0	0	0	0.0577544	0.0534491	0.0288554	0.0821452	0.0257817	0.0296897	0.0245912	0
AT1G14687	2.09275	1.95813	1.57053	2.79472	2.45688	2.96274	0.446369	0.317679	0.830877	0.459273	0.285304	0.189739
AT1G14688	0	0	0	0	0	0	0	0	0	0	0	0.0575432
AT1G14690	23.7417	29.8172	29.194	22.1143	21.108	15.6584	7.6774	13.5317	12.0353	9.45357	9.58987	9.74085
AT1G14700	13.0883	6.33152	6.21931	23.8914	28.464	29.0211	1.25876	1.4232	2.75187	3.27921	1.07274	2.34972
AT1G14710	13.0952	13.6848	12.8947	13.5862	16.1138	18.6224	14.7754	11.9692	15.8915	16.8674	14.0952	16.1829
AT1G14720	27.3125	32.447	29.1258	31.5627	36.7898	33.5757	8.26905	9.06631	11.3965	5.26455	3.82318	5.02192
AT1G14730	0.963242	0.619061	0.790516	0.479108	0.679647	0.77874	1.35827	0.245505	1.24248	0.898418	0.44097	1.15472
AT1G14740	48.135	59.2692	68.4055	44.9508	44.0525	45.8985	53.7822	80.9332	55.2096	46.0026	50.883	42.4545
AT1G14750	0.0499608	0.0866943	0.0670941	0.0958501	0.0755389	0.18176	0.0150964	0.0859524	0.0539532	0.0155328	0.0128655	0.0462027
AT1G14755	0	0	0	0	0	0	0	0	0	0	0	0
AT1G14760	0.0468138	0	0.188604	0	0	0.0393026	0.169746	0	0.113748	0	0.0361652	0
AT1G14770	2.80215	2.68609	1.82085	3.01312	3.56706	3.26321	2.13043	2.93524	2.10483	4.32081	5.1151	4.28411
AT1G14780	2.50334	3.5276	4.73813	1.80503	1.18883	2.44021	2.25403	2.45686	1.82342	0.141032	0.0389378	0.357354
AT1G14790	13.0059	13.4401	13.8444	12.1638	11.5035	10.2155	9.51046	11.018	13.1534	4.9203	6.06353	5.26149
AT1G14800	0	0	0	0	0	0	0	0	0	0	0	0
AT1G14810	23.2603	19.9224	19.0476	20.8345	21.9353	26.0167	45.2342	40.4658	35.4243	56.9722	58.7075	57.6374
AT1G14820	7.61855	6.63596	6.89102	5.53125	4.82442	4.76577	8.36866	8.35246	7.7918	6.71571	6.18564	7.95725
AT1G14830	23.2609	24.601	29.1101	24.223	24.3529	21.9803	21.9883	25.4608	21.7558	28.6901	33.3634	29.0601
AT1G14840	8.27426	6.21542	5.30908	10.5928	13.778	10.571	2.39621	2.83893	4.78867	2.34878	1.51043	2.02507
AT1G14850	4.4874	6.27832	6.66519	6.79112	6.52191	6.11463	7.67416	10.3878	9.70467	14.6453	17.0611	13.8256
AT1G14860	1.2905	2.13518	3.05299	0.748506	0.680645	0.957458	1.30585	1.65222	1.45844	0.783771	0.973767	0.444065
AT1G14870	15.563	26.4755	65.0804	3.86901	4.10248	14.8104	42.9512	60.6984	23.3292	1.93796	1.35337	2.29826
AT1G14880	292.379	377.082	905.167	88.2676	75.9923	95.7809	555.559	1498.05	1188.69	2.1813	1.41253	1.96616
AT1G14890	13.8826	12.1696	8.94736	9.17692	14.4863	19.0226	24.4191	12.0655	15.9047	17.5439	20.1714	13.0046
AT1G14900	2.65278	1.89545	1.47739	3.08357	5.32271	4.82112	1.81062	0.671153	1.64303	1.86297	1.78415	2.22235
AT1G14910	20.9402	21.7991	23.5579	19.9314	21.7187	20.6035	21.0407	16.1571	20.7831	17.4281	18.0441	16.6051
AT1G14920	16.141	11.0897	12.0815	16.8351	22.8486	23.4979	8.27396	7.56948	10.6045	3.94326	3.87375	4.97056
AT1G14930	0.0539721	0.0468274	0	0.0517729	0	0	0	0	0	0	0	0.0998245
AT1G14940	0	0	0	0	0	0	0	0	0	0	0	0
AT1G14950	0	0	0	0	0	0	0	0	0	0	0	0
AT1G14960	0	0	0	0	0	0	0	0	0	0	0	0
AT1G14970	0.797368	0.353267	0.410098	1.07408	1.55444	1.45281	0.384473	0.335651	0.439704	0.996883	0.589781	1.41202
AT1G14980	36.6883	45.8024	43.1178	38.6716	37.4564	42.5529	68.6007	61.0726	55.4513	77.6024	103.673	68.1817
AT1G14990	8.83688	9.40772	8.8524	12.9214	9.57661	10.2663	10.089	10.3133	9.86545	12.4746	13.8012	12.4129
AT1G15000	17.6786	9.29243	9.64032	20.7297	19.6289	24.8355	10.3232	7.06711	8.36711	24.6828	22.5388	21.2384
AT1G15010	10.4339	9.05272	15.9965	8.52965	6.15486	20.7129	35.6433	33.2482	13.8626	2.25316	2.58097	0.998181
AT1G15015	0	0	0.142963	0	0	0.0397222	0	0	0.0383209	0	0	0
AT1G15020	10.0356	9.67289	11.0738	8.5917	7.90777	8.411	12.3728	13.0078	12.0119	10.9415	11.444	11.6563
AT1G15030	20.707	20.0173	22.0588	15.3041	14.8416	17.0036	18.3161	16.8876	20.5047	10.8039	8.57961	10.16
AT1G15040	0.195791	0.19414	0.281715	0.0804912	0.0761216	0.0469647	0.557804	0.818034	0.271847	0.182614	0.151255	0.181063
AT1G15050	0.1205	0.0696989	0	0	0.0728764	0.134888	0.109232	0.0691024	0	0.0374634	0	0.0742904
AT1G15060	12.0668	12.3493	12.3449	14.321	12.8406	13.3704	17.017	11.8219	15.1403	12.0365	12.4009	13.1482
AT1G15080	1.59305	1.58694	0.95083	1.69794	2.6495	1.98141	0.53485	0.685171	0.501771	0.963048	0.410229	0.545639
AT1G15085	0.221585	0.192253	0	0	0.804069	0.74413	0	0	0	0	0	0
AT1G15100	5.39802	5.94724	5.52319	3.98629	3.49783	5.75482	28.0392	14.5934	14.5735	31.4472	40.0467	30.0707
AT1G15110	4.08913	5.04663	4.51501	3.71275	4.60224	4.07558	7.71087	6.50824	4.90589	12.1148	11.994	9.24151
AT1G15120	89.474	82.1415	88.2824	54.2533	55.3446	72.8677	181.362	161.816	150.841	85.5527	122.009	85.9662
AT1G15125	253.711	371.577	327.854	99.4603	90.1904	141.107	4.85979	25.738	13.1628	0.785387	0.411994	0.700844
AT1G15130	33.9447	41.1262	44.5558	30.9315	29.0016	33.5206	42.8059	42.1409	41.894	27.8332	30.1084	26.1403
AT1G15140	42.8722	35.8358	34.5204	47.3187	48.9102	65.2746	55.2457	36.6451	51.3158	54.9575	48.5499	52.0912
AT1G15150	0.563466	0.453957	0.222956	1.40918	0.292094	0.27032	0.145937	0.36352	0.374876	1.93326	1.41471	2.99622
AT1G15160	2.17693	2.12756	1.68856	1.99222	2.13376	2.5419	0.839251	0.990106	1.70237	1.16691	1.43046	1.22642
AT1G15165	2.81046	2.70564	2.59803	4.35782	4.29587	4.00796	1.64028	1.98703	2.86874	3.55494	4.58028	4.02319
AT1G15170	7.48618	8.71348	8.83796	9.41789	6.69851	8.01943	10.3276	7.74159	6.16271	8.58488	12.4199	7.66077
AT1G15180	10.9717	7.33547	5.74203	19.0682	18.599	19.9217	9.55575	6.43994	7.57954	16.9753	13.8441	16.2541
AT1G15190	0.783988	0.481813	0.625126	0.407356	0.266706	0.685623	0.592233	0.618186	0.608521	1.00544	1.51414	0.664598
AT1G15200	23.9494	25.7621	23.1615	23.7357	24.4241	24.7951	28.1715	25.4244	24.7294	43.4472	38.722	35.7515
AT1G15210	0.0329019	0.00713662	0.00828471	0.00789032	0	0.00690572	0.0521945	0.0424533	0.0599589	0.0230158	0.0508357	0.0760676
AT1G15215	8.57041	6.78218	5.21722	8.80842	7.60401	6.56275	3.96989	3.88866	6.29309	7.94972	5.92973	8.62251
AT1G15220	5.64448	7.28692	5.75362	6.03421	5.42901	4.93866	4.06869	4.38738	4.73689	5.10604	5.20113	6.10036
AT1G15230	26.6126	29.6909	25.3864	22.924	15.5983	18.6564	33.2391	30.3306	29.8613	44.5163	47.9281	46.8349
AT1G15240	10.3216	14.235	13.6467	11.922	11.3561	10.265	10.5044	11.6164	12.1902	16.2644	14.1813	16.5719
AT1G15250	12.9845	14.2303	13.4534	19.3685	13.9209	20.0289	12.6714	13.7879	11.9255	10.8358	14.7345	9.53729
AT1G15260	45.6673	26.4005	23.8864	45.0756	44.94	36.3655	3.68665	4.13061	7.77848	1.59956	0.794924	1.31409
AT1G15270	229.487	179.818	170.335	128.679	117.463	144.919	360.502	369.953	343.615	313.686	454.215	308.865
AT1G15280	24.3355	27.0254	27.4986	26.0332	23.6735	23.2499	24.1876	23.7655	24.4363	27.3498	28.307	25.384
AT1G15290	29.1897	21.8614	20.9501	43.1066	47.4225	44.8495	21.8608	20.8993	34.2601	63.3979	32.5388	61.4797
AT1G15310	2.17596	4.75755	2.60804	2.88047	2.0332	1.64415	3.17572	3.55634	2.32635	5.90591	9.19508	7.42533
AT1G15320	0	0	0	0	0	0	0	0	0.022279	0	0	0
AT1G15330	0	0	0	0	0.0574791	0.0265972	0	0	0	0	0	0
AT1G15340	76.3688	74.2816	69.6925	87.921	89.3796	83.5773	63.7917	50.0852	57.2791	95.8199	87.5359	86.4754
AT1G15350	22.652	31.5656	34.0174	22.0025	17.5926	19.2569	61.6385	48.5727	33.9874	59.6586	74.876	56.0624
AT1G15360	0	0	0	0	0	0	0	0	0	0.127075	0.131566	0.251991
AT1G15370	29.5266	28.6256	30.8893	25.0765	20.3854	27.3913	48.3187	31.3976	37.9198	39.7497	45.337	40.6567
AT1G15380	0.936119	3.2488	5.62349	3.20706	3.06328	4.88394	4.51569	2.73209	1.46223	2.21398	2.89273	5.41065
AT1G15385	0	0	0	0	0	0	0.11533	1.0944	0.0515223	0	0	0
AT1G15390	12.8753	10.837	8.77453	11.7465	13.7115	16.7429	15.3187	15.0179	14.367	25.4534	34.2184	18.8956
AT1G15400	77.0657	78.2493	85.2725	61.1721	56.2848	61.1249	89.4244	82.283	73.7456	88.3594	108	93.8363
AT1G15410	8.25036	6.13775	6.51541	5.37567	7.29625	6.38932	1.5679	2.08296	2.25543	1.5487	0.881892	1.64752
AT1G15415	0.716075	1.36682	0.576985	0.137379	0.129921	0.601182	6.75082	6.03647	1.73992	2.80511	7.30213	3.84083
AT1G15420	6.98961	9.34167	8.35805	8.78757	8.85016	7.91574	10.2455	10.6689	8.64826	13.2881	15.303	9.95707
AT1G15430	7.80972	6.8243	8.87729	6.74235	7.71738	9.74133	12.1615	14.2995	7.31934	6.73783	7.92944	6.03575
AT1G15440	4.20204	7.24438	6.08136	5.94839	5.2307	5.85688	8.07436	8.21178	8.30467	12.43	14.5082	9.64573
AT1G15460	0	0	0	0	0.014655	0	0.0292879	0	0.013084	0.105471	0.686392	0.20915
AT1G15470	8.38287	8.73244	8.41634	6.27426	6.58755	6.43269	8.17984	8.42806	8.10856	5.90139	7.71351	5.50562
AT1G15480	4.29392	6.66416	6.54319	5.13095	5.32253	4.8636	3.6072	5.31755	4.85692	5.93837	6.36273	6.43565
AT1G15490	2.90457	2.14336	1.83973	2.26918	2.94735	2.60194	1.20791	1.17198	1.92808	1.77348	2.11664	2.06302
AT1G15500	74.904	73.0684	58.9689	96.0716	88.3499	96.602	86.2931	79.7456	83.3545	156.091	143.944	156.965
AT1G15510	4.09699	5.37117	3.48931	9.31941	6.95514	6.81604	3.03119	4.96241	4.05026	9.42673	9.15773	8.30195
AT1G15520	0.945068	4.49461	1.8068	1.00729	1.90521	1.35912	16.079	27.61	7.68277	0.799849	0.912621	0.914441
AT1G15530	16.5936	20.2085	20.3003	12.1128	10.5924	13.5065	5.74164	6.44061	8.12939	2.35928	2.31369	3.12523
AT1G15540	0	0	0	0	0	0	0.0285141	0	0	0	0.121501	0.116357
AT1G15550	2.72541	1.68253	3.03538	1.18149	2.85281	2.35413	0.26131	0.383218	0.424501	0.0733268	0.0809797	0.121173
AT1G15570	0.566998	0.152671	0.177232	0.3751	2.11068	1.93693	1.16975	0.454094	1.02931	0.565312	0.302086	0.885967
AT1G15580	0.766044	0.310164	0.257187	0.195955	0.463292	0.643134	0.462943	0.21965	1.24089	3.14376	1.65703	2.92814
AT1G15590	0	0	0	0	0	0	0.0410862	0	0.0734193	0	0	0
AT1G15600	0	0	0	0	0	0	0	0	0	0	0	0
AT1G15610	0	0	0	0	0	0	0.0470779	0.0893472	0.126189	0	0	0
AT1G15620	0.214207	0.185851	0.21575	0.0410958	0.466377	0.107903	0.116507	0.110556	0.0346987	0.0799165	0.0992893	0.118857
AT1G15625	0.16313	0.0353839	0.287534	0.391208	0.036997	0.102717	0.184846	0.806865	0.528499	0.114114	0.283553	0.113145
AT1G15630	0	0	0	0	0	0	0	0	0	0	0	0
AT1G15640	0	0	0	0	0	0	0	0	0	0	0	0
AT1G15660	3.40061	3.18648	3.40987	3.00108	4.41492	3.76858	2.3154	2.28815	2.00756	2.63608	3.00071	2.44597
AT1G15670	16.9878	33.6604	43.5572	22.3647	16.6724	18.5816	83.5723	34.6881	34.3881	97.0343	98.8301	90.1876
AT1G15680	0	0	0	0	0	0	0	0	0	0	0	0
AT1G15690	188.232	162.18	141.482	184.394	200.589	228.202	100.627	94.1329	127.783	74.0613	67.7642	72.8859
AT1G15700	5.48823	5.37077	4.53147	6.18284	5.76035	5.81314	9.86332	8.34403	6.56428	9.10684	13.2372	10.3574
AT1G15710	5.03886	5.57652	4.82702	5.8647	4.59146	5.24568	8.50607	5.81775	7.79952	4.88774	6.3321	5.21901
AT1G15720	1.14582	0.852119	0.384689	0.732753	1.01471	0.732932	1.03868	1.0795	1.01642	2.41731	2.6134	2.14449
AT1G15730	38.7544	30.288	32.9076	34.3546	33.2876	32.3253	15.4238	15.8683	20.9257	16.1979	14.989	14.5263
AT1G15740	74.0704	93.9852	90.2701	56.7317	45.9896	40.9271	26.1362	49.8569	39.624	18.7059	15.9501	20.7971
AT1G15750	22.3551	30.2489	31.2453	20.2471	21.3586	21.0864	50.8444	64.443	53.2917	49.0241	52.1365	47.5445
AT1G15757	0	0	0	0	0	0	0	0	0	0	0	0
AT1G15760	0.0758999	0.131705	0.0382232	0	0.172137	0.286748	0.0688028	0	0.0614738	0.424752	0.146588	0.175477
AT1G15770	0	0	0	0	0	0	0	0	0.0285628	0	0	0
AT1G15772	0.166884	0.144793	0.0560287	0	0.0504646	0.186811	0.100853	0.0478512	0	0.103769	0.128924	0.308662
AT1G15780	14.111	16.5545	17.3811	14.5051	13.5389	13.1847	16.0676	16.0101	17.6358	14.9157	15.7363	15.3435
AT1G15790	24.0163	31.426	38.8873	19.9932	16.2364	14.5591	54.1596	54.0111	51.7031	12.5428	19.6656	14.04
AT1G15800	4.19041	4.43184	5.79175	3.57956	4.43965	4.57092	5.54538	4.76226	3.46828	2.02552	2.55198	2.00832
AT1G15810	11.4052	14.4931	13.2664	11.7563	10.0102	10.4723	12.3946	10.3735	12.8052	21.4786	21.3112	19.9248
AT1G15820	2838.02	1563.66	1430.6	2699.28	2570.68	3373.5	1497.13	776.32	1548.39	573.497	178.709	568.902
AT1G15830	13.5208	4.6105	4.60827	19.4843	18.6872	25.1316	1.71108	1.02363	2.95792	2.21982	0.538907	1.21433
AT1G15825	11.6828	5.93975	5.77106	18.4163	20.9268	19.9915	1.28164	1.08817	2.95321	1.52691	0.402406	1.16987
AT1G15840	0	0	0	0.20726	0.117605	0.145117	0.0391721	0	0	0	0.10015	0
AT1G15850	0	0	0	0	0	0	0	0	0	0	0	0
AT1G15860	25.9399	29.9977	30.8208	26.1306	23.9582	21.0803	38.8086	53.4529	32.0704	35.7522	44.2376	34.513
AT1G15870	1.38096	3.77066	2.37272	2.29873	2.10024	2.11418	2.02502	2.6553	1.84221	5.07633	7.05995	4.88296
AT1G15880	32.6795	37.9509	40.8729	31.9845	26.7789	28.7097	61.8832	70.4673	56.6481	52.736	67.7051	57.8998
AT1G15885	7.72687	13.0249	11.4143	12.2828	13.7523	9.88512	1.86783	4.36779	4.41058	2.40229	1.64865	2.85826
AT1G15890	9.92715	13.8398	12.916	7.35722	5.66248	5.41162	0.616363	2.80745	1.76226	0.126837	0.09455	0.238942
AT1G15900	0.413626	0.563941	0.595149	0.396772	0.643255	0.545695	0.749899	0.609943	0.574302	0.330677	0.365189	0.491802
AT1G15910	4.84531	3.71011	3.71825	6.34473	7.42361	6.26326	3.08154	3.03002	3.92438	5.39438	4.57498	6.48655
AT1G15920	13.6929	16.4035	15.1833	17.8347	14.9291	14.6863	28.9816	27.6636	22.0535	35.7951	39.1104	40.0219
AT1G15930	72.5415	60.0189	63.5229	56.8722	55.0285	82.9472	90.5779	74.587	60.9075	65.1408	77.8023	55.0588
AT1G15940	7.33952	8.38287	8.29711	9.26819	9.76874	7.30232	10.3771	10.8836	9.21845	19.8318	20.4459	19.6836
AT1G15950	70.6064	63.6333	58.7159	66.4698	67.7999	72.323	167.562	108.411	133.494	100.147	96.8975	101.548
AT1G15960	3.26909	4.46805	3.19092	3.75337	3.03434	2.82934	1.3158	1.4006	1.52322	3.00199	2.25245	3.82859
AT1G15970	4.8438	4.09709	3.4906	4.54923	6.1776	4.62812	3.56414	3.29495	4.23504	3.66719	3.08441	3.59855
AT1G15980	134.367	81.4306	69.7119	152.707	182.936	138.969	40.0259	30.118	71.9193	38.8459	15.0389	39.8034
AT1G15990	0	0	0.0326341	0.0310806	0	0.0136011	0.0146856	0	0.0131212	0	0	0
AT1G16000	16.994	15.9562	15.3969	12.4308	12.6711	20.326	28.9106	19.8246	19.7975	15.8503	16.1857	16.1462
AT1G16010	21.4064	24.5651	22.8735	20.8193	17.5729	19.4694	31.0766	32.4798	26.7475	28.9887	32.9859	30.2018
AT1G16020	6.14708	6.71267	4.80363	7.18437	8.33269	6.5548	4.03511	4.64954	5.88005	4.7943	4.38038	6.06041
AT1G16022	0	0	0	0.0848341	0.240686	0.222744	0.0801682	0	0	0.164972	0	0
AT1G16025	0	0	0	0	0	0	0	0	0	0	0	0
AT1G16030	2.82457	2.69303	2.36033	2.57549	2.40751	2.18896	1.42091	1.93574	2.53911	2.66343	2.80552	3.08572
AT1G16040	6.02625	6.29854	7.73527	5.10853	4.47521	4.98875	8.43552	7.7636	6.96942	8.26111	11.5196	9.5129
AT1G16060	0.873197	0.4399	0.65252	1.10782	0.868804	0.733094	0.638345	0.823811	1.23195	3.17891	1.78436	3.82918
AT1G16070	0.0799573	0.0346864	0	0.115049	0.145071	0.179009	0.0966411	0.0458527	0.0431734	0.124294	0.133834	0.295771
AT1G16080	48.9935	31.0416	30.1894	69.6392	73.5543	69.9204	46.7598	35.1542	46.0219	60.9377	42.747	69.201
AT1G16090	7.42903	9.9854	23.6742	3.7676	3.78404	7.43846	2.09759	2.67141	2.68793	0.539559	0.446903	0.675759
AT1G16110	24.9948	28.8108	34.9423	27.4273	22.1781	26.7887	10.8326	15.2441	14.8094	1.88194	1.49835	2.37222
AT1G16120	0.0147778	0	0.0893054	0	0.0268122	0.0248135	0	0	0	0	0.0570818	0.0136662
AT1G16130	3.05696	4.2864	6.69786	5.03094	4.96811	7.50482	0.617263	0.847451	0.891806	0.013513	0.0783471	0.0133982
AT1G16150	0.64779	0.57542	1.70881	0.192337	0.377782	0.763985	0.125832	0.185743	0.187381	0.0143856	0	0
AT1G16160	0.0309789	0.0671951	0.093606	0.0297166	0.0281034	0.0390126	0.0280822	0.039972	0.125454	0	0.0119661	0
AT1G16170	16.1401	11.4741	11.4049	16.3335	19.4331	17.6652	5.2855	6.68741	5.81755	5.47771	7.05038	7.18948
AT1G16180	85.3887	91.3619	97.6425	72.5121	54.846	70.5469	108.413	114.519	93.9179	74.0667	80.8237	71.5887
AT1G16190	5.65904	7.34127	5.97382	7.59462	8.1449	8.65698	7.74416	4.00197	7.18368	11.5461	10.8454	10.1648
AT1G16210	58.345	64.0913	62.134	46.9777	42.4236	47.3676	76.3163	62.1314	62.4366	66.9268	81.1761	61.7185
AT1G16220	0.363638	0.166053	0.385533	0.312103	0.468783	0.594518	0.0520478	0.131706	0.12401	0.0178508	0.0591416	0
AT1G16225	0	0.0315456	0.0366204	0	0	0.0305249	0.0329588	0.0938268	0.0883441	0	0	0
AT1G16230	0	0	0	0	0	0	0	0	0	0	0	0
AT1G16240	63.3081	68.0804	70.9982	52.924	46.8218	47.4672	54.8244	72.8287	55.9344	62.6047	68.9421	62.308
AT1G16250	7.93825	8.0665	8.51684	7.73894	7.18183	7.91418	7.0982	8.62836	7.42532	8.53071	9.36549	9.79482
AT1G16260	29.1584	36.4125	40.5038	35.3009	35.7143	33.9854	55.5469	65.1298	64.5836	8.19389	8.52886	14.728
AT1G16270	6.63325	6.91447	7.89224	6.38127	6.52837	6.41031	7.34537	8.48907	7.94665	8.82181	9.44512	9.02049
AT1G16280	3.41212	4.78556	3.58684	4.44886	4.6431	4.25526	2.97295	3.12032	3.15264	4.34116	5.47669	4.07452
AT1G16290	0	0	0	0	0	0.0191457	0	0	0	0	0	0
AT1G16300	1.92799	2.63462	2.18461	1.31772	1.3555	1.37585	4.2819	2.88157	2.3228	6.09155	6.55353	5.63864
AT1G16310	2.09137	3.17541	3.20979	2.43604	1.965	2.5083	2.97913	3.55515	2.74246	1.81129	2.13497	2.50966
AT1G16320	58.2313	66.1454	51.1909	68.2426	57.9423	45.1517	67.9693	65.2871	66.2325	77.8879	85.5881	91.5217
AT1G16330	0.237295	0.0514707	0.059751	0.113813	0.125574	0.199222	0.0717022	0	0.176177	0.0737752	0.0152765	0.0548614
AT1G16340	6.9192	5.57637	4.18142	7.93522	8.95511	9.34609	1.58896	1.87815	3.21302	2.86825	1.63923	2.78701
AT1G16350	28.3331	27.5409	22.813	35.1082	33.8209	42.612	18.3027	16.888	21.8934	31.38	23.8041	26.2401
AT1G16360	0	0.0266812	0	0	0.0557951	0	0.0557531	0	0.0498142	0.0286825	0	0.0284388
AT1G16370	0.593336	0.381328	0.708277	0.65348	0.219292	0.442788	0.956188	1.03968	1.54848	0.450923	0.814883	0.569027
AT1G16380	0	0	0	0	0	0	0	0	0	0	0	0
AT1G16390	0.421961	0.34867	0.404761	0.501141	1.36712	2.74972	0.182145	0.190127	0.292938	0.862092	0.760618	1.02201
AT1G16400	6.52238	6.4135	8.1022	10.4277	5.05631	6.4549	4.85542	12.2752	10.5014	9.88098	9.43622	16.3223
AT1G16410	152.46	99.8298	93.7018	173.405	80.7162	92.1196	70.585	114.823	139.982	218.894	210.882	317.376
AT1G16420	0.749021	1.50862	2.90988	0.179625	0.266944	0.33688	13.5312	14.8651	8.86153	0.349307	0.206658	0.618464
AT1G16430	2.0603	1.8334	1.48984	1.82433	1.62944	2.08455	2.87331	3.63542	2.56725	2.41438	3.26493	4.2992
AT1G16440	0.0253562	0.0439993	0.0510776	0	0.0690078	0.0425758	0.183882	0.0654342	0	0.0709494	0.117531	0
AT1G16445	2.54503	1.86311	1.84241	3.20424	2.20057	3.77258	0.648859	1.26565	0.61195	1.14979	1.25955	1.14002
AT1G16460	56.0825	57.3161	46.3193	81.3479	62.1594	66.3646	30.5188	41.5494	37.3411	48.4775	42.2307	56.946
AT1G16470	31.8313	37.9172	37.492	25.4284	23.5397	23.5489	59.3286	56.7806	50.2861	42.8189	64.1685	41.678
AT1G16480	0.951372	0.835881	0.691376	0.831743	0.841214	0.920052	0.480331	0.673341	0.614488	0.808721	0.74427	0.645936
AT1G16490	1.03395	1.57668	1.51475	1.44265	2.07492	1.49937	2.30057	1.69795	1.70024	2.92232	2.75935	3.41905
AT1G16500	7.15891	8.09343	8.98966	6.15373	5.53852	4.9175	29.4697	21.4067	24.9751	19.7423	19.5363	19.9186
AT1G16510	7.6386	12.8183	9.62852	3.42235	2.73863	3.64811	19.3633	11.0954	12.2994	20.8617	26.8198	28.383
AT1G16515	0.794043	0.794919	0.49216	1.40619	1.10821	0.82048	0.49832	0.735575	0.395767	1.02545	1.36841	1.52511
AT1G16520	1.21206	1.58965	1.64665	2.27128	2.83839	2.39016	2.27411	1.38207	1.52961	3.39148	2.98329	2.68493
AT1G16530	0.214437	0.0465127	0.593949	0.154275	0.1459	0.180031	0.0485966	0.138344	0	0	0.16566	0.0495768
AT1G16540	3.30526	3.59068	4.16832	2.37128	2.73389	2.16865	4.79644	5.20852	4.51048	4.75377	4.24856	4.54643
AT1G16560	26.9533	26.301	33.9168	22.4759	22.5382	24.1269	36.9542	35.8244	34.8573	13.6397	12.2284	13.631
AT1G16570	8.71988	8.36616	9.29383	8.80714	7.8477	8.38598	8.55277	9.50501	10.5938	11.6832	13.847	11.4346
AT1G16590	4.76409	6.24821	5.31914	5.80988	3.71882	4.24774	6.36075	5.71822	6.43099	4.85682	6.04843	5.08879
AT1G16610	21.1358	24.5037	25.5668	25.2301	21.5291	29.523	35.5378	21.0683	24.9133	22.6729	22.9728	19.7157
AT1G16630	0.312347	0.164956	0.0547124	0.221458	0.406552	0.342041	0.0984838	0.0700905	0.109992	0.0886646	0.0314737	0.0376764
AT1G16640	0.714792	0.62017	1.24789	0.731377	1.08074	0.840146	0.129591	0.286936	0.115787	0	0	0.0881366
AT1G16650	4.90993	4.96695	3.76684	4.16874	4.39732	3.24509	3.42808	3.68434	2.85985	3.46873	4.21275	2.74368
AT1G16670	15.5075	22.3886	27.6772	12.8922	11.6109	10.8321	38.8174	32.5307	33.1753	8.06121	9.7438	8.66199
AT1G16680	6.63093	7.32444	6.9372	8.60409	7.33494	7.15929	4.76994	5.23778	6.25994	8.75165	7.49113	8.796
AT1G16690	3.35446	3.97519	3.1314	3.37474	4.19353	3.33141	2.85539	2.07615	2.88256	3.14779	3.55532	3.00756
AT1G16700	38.0487	39.0407	39.001	23.6961	22.243	25.6476	67.761	60.14	52.1136	38.9142	51.4098	41.3578
AT1G16705	0.100976	0	0	0	0.0458014	0.127161	0.0915338	0	0	0	0	0
AT1G16710	7.74776	9.30978	9.71938	7.92796	7.25707	6.14853	6.60274	9.08188	9.6731	8.95721	8.03344	8.78919
AT1G16720	120.006	98.2086	75.56	107.079	115.098	96.0669	63.3312	47.3298	77.2862	40.5331	31.8228	52.2625
AT1G16730	7.91842	9.95998	7.72225	15.9551	8.89375	9.46186	18.3818	18.6323	12.4875	16.9203	15.7624	20.4186
AT1G16740	18.4835	17.5262	17.3486	15.7542	13.4454	17.7758	25.833	18.0161	18.5392	21.456	28.3371	16.5639
AT1G16750	2.63375	1.50609	1.52732	4.57438	4.09074	2.59645	1.01287	1.09845	1.68067	1.07937	0.477837	1.21782
AT1G16760	0	0	0.015717	0.0149688	0	0	0	0	0	0	0	0
AT1G16770	0.883537	0.574933	0.286039	1.1805	0.858776	0.715283	0.429065	0.217148	0.204459	0.500332	0.463167	0.496082
AT1G16780	3.49621	2.05528	1.94036	4.53099	4.95819	4.90007	1.12542	1.2889	1.49098	2.96811	2.06153	2.9165
AT1G16790	0	0	0.0434298	0	0	0	0.0390874	0	0.0349238	0	0	0
AT1G16800	0.931078	1.18772	1.20138	1.29385	1.33775	1.13662	0.597655	0.92646	0.872324	1.13598	1.15864	1.10772
AT1G16810	63.2351	50.5681	57.5136	50.5052	42.6532	51.678	82.9361	65.8833	63.8364	75.97	77.1723	75.4087
AT1G16820	1.67184	1.16042	1.53955	1.60372	1.86332	1.4437	1.25571	1.19158	0.889825	1.33657	0.95944	2.032
AT1G16825	3.69197	3.30826	2.25552	4.87687	4.22777	4.52237	4.71837	3.4882	4.21576	3.2177	3.55352	3.47023
AT1G16830	0.560075	0.954514	0.644695	0.614005	0.63511	0.638145	0.797822	1.44533	0.93965	1.95894	1.9934	1.29487
AT1G16840	49.6616	53.8862	51.219	38.142	36.5558	36.0033	62.5187	50.1036	50.3032	45.7065	44.8705	48.737
AT1G16850	1.51689	4.72245	0.674036	6.54788	5.14011	2.9965	2.79055	0.767546	1.33699	3.57863	4.27381	3.17691
AT1G16860	11.5169	9.4713	8.57537	13.8774	16.2327	15.8235	7.41371	6.06263	8.32649	6.78781	5.73134	7.3999
AT1G16870	9.86296	11.7922	9.08249	12.7673	11.6809	12.63	11.1022	12.5863	11.5173	14.092	17.6504	13.8319
AT1G16880	146.207	136.02	124.085	161.692	157.964	160.807	83.0236	105.258	133.847	48.6946	25.432	61.1358
AT1G16890	98.363	95.2585	104.945	79.862	69.0994	68.0232	155.836	198.92	147.764	162.312	219.439	164.481
AT1G16900	5.68704	7.6571	6.89658	5.40058	5.46974	5.82848	4.53457	6.0209	5.36098	6.68805	8.36074	5.62864
AT1G16905	0	0	0	0	0	0	0	0	0	0	0	0
AT1G16910	0	0.0361604	0.0419776	0.279855	0.0756178	0	0	0	0	0.116618	0.0321973	0.115627
AT1G16916	5.76446	3.63736	3.63606	3.79809	3.64472	4.25295	3.43085	6.31091	3.15971	1.68356	2.42904	1.56156
AT1G16920	7.97707	3.56541	3.30424	8.57955	12.9069	13.3364	4.19471	3.14873	3.58007	5.53991	5.01541	5.26931
AT1G16930	1.93474	2.066	2.4626	3.26313	2.08304	2.46324	2.35129	2.96275	2.66908	2.22096	2.03667	2.02515
AT1G16940	0	0	0	0	0	0	0	0	0	0	0	0
AT1G16945	0	0	0	0	0	0	0	0	0	0	0	0
AT1G16950	0	0	0	0	0	0	0	0	0	0	0	0
AT1G16960	5.62545	2.36037	3.90115	4.6443	7.36211	6.92944	11.4528	5.31497	9.14983	10.3217	8.05051	11.3854
AT1G16970	4.67739	6.69974	7.53771	6.0531	6.17196	4.71229	9.48224	10.3733	8.48596	9.18527	9.10587	9.86226
AT1G16980	0	0	0	0	0	0	0	0	0	0	0	0
AT1G17000	0	0	0	0	0	0	0	0	0	0	0	0
AT1G17010	0	0	0	0	0	0	0	0.0253205	0	0	0	0
AT1G17020	0.966443	5.82424	4.23561	1.80402	1.01891	1.88591	28.9105	29.1191	13.6876	10.0129	23.6695	9.5655
AT1G17030	0.508094	0.0400758	0.302399	0.996936	1.71802	1.64812	0.544327	0.0794657	0.392817	1.27091	0.446045	0.790244
AT1G17040	3.14885	3.26685	3.32254	2.73287	3.09839	2.23798	2.11438	2.63697	2.56385	2.98355	2.29101	2.43436
AT1G17050	13.5024	12.7555	10.2668	14.7843	17.326	13.4801	18.4806	15.8556	17.1415	13.8365	11.4604	16.4094
AT1G17060	0.483459	0.629191	0.588386	0.772933	0.913715	0.710306	0.164345	0.294575	0.163154	0.112731	0.31124	0.204918
AT1G17065	0	0	0	0	0	0	0	0	0	0	0	0
AT1G17070	5.48188	5.33654	5.65316	4.26818	4.52454	4.60232	5.5888	6.06636	6.61871	7.77115	7.93067	7.59756
AT1G17080	34.2469	42.4248	47.3878	26.6447	19.3703	27.0448	62.5082	71.004	48.7749	24.226	34.169	25.1742
AT1G17090	0.212156	0.368143	0.396841	0.784973	0.824843	0.687019	0.549481	0.391064	0.417307	0.452294	1.0068	1.34536
AT1G17100	22.7614	17.3211	12.5513	37.6096	26.724	37.1511	27.1649	19.9074	20.8726	32.2594	26.556	33.1614
AT1G17110	17.4447	17.892	17.9034	17.1644	17.2826	15.4687	10.8457	12.4253	13.182	12.9328	12.2266	14.1227
AT1G17120	10.5336	10.0174	9.28802	11.2731	10.6781	12.2739	15.6313	18.3961	14.4976	15.1916	15.4788	15.9466
AT1G17130	20.6907	24.3194	23.8818	20.1455	20.7163	18.5084	28.633	27.0492	25.3772	33.6996	35.6102	31.9776
AT1G17140	16.519	6.03342	5.74277	15.7692	22.3576	17.2015	3.18809	1.90225	4.96328	3.32996	4.4871	2.90745
AT1G17145	15.5388	15.5114	13.9919	16.7145	15.9587	13.0256	5.3444	8.39767	7.50099	9.08323	9.88369	10.0215
AT1G17147	16.6504	16.5568	17.7841	14.6443	11.8708	11.4788	2.24311	6.06095	5.29916	0.273826	0.226803	0.310285
AT1G17150	0	0	0	0	0	0	0	0	0	0	0	0
AT1G17160	23.019	20.8691	19.4185	18.0871	16.2391	18.6131	20.4338	19.8921	19.7393	15.8797	20.098	18.6143
AT1G17170	6.57561	33.3377	11.9748	1.91142	1.26535	3.17851	8.30892	13.0267	4.0616	6.87648	7.02973	8.20012
AT1G17180	0.235544	2.86108	0.553559	0.0753153	0.0712266	0.197751	0.0355865	0.135076	0.0317958	0	0.0303275	0.217826
AT1G17190	0.187255	0.129974	0.188604	0.467026	0.849369	0.5974	0.543187	0.161077	0.697656	0.628752	0.405051	1.31609
AT1G17200	20.2028	14.256	11.4404	24.7859	21.8672	25.0416	9.23546	5.10911	11.7631	8.61288	3.88509	9.98305
AT1G17210	20.6437	22.9747	21.4468	24.3623	21.4679	22.0687	20.9351	22.9938	25.7771	30.099	27.7747	28.2937
AT1G17220	104.415	89.0325	78.862	109.07	114.895	105.129	52.0694	53.7893	78.5719	52.2504	34.1931	64.121
AT1G17230	2.29569	1.98395	2.64904	2.80904	3.27968	2.61786	3.22805	3.14871	3.51375	3.44783	2.96048	3.67765
AT1G17235	0.0886342	0.192253	0.133909	0.0850226	0.201017	0.223239	0	0.114364	0.107682	0	0.136946	0.245901
AT1G17240	0.908265	1.3315	1.87693	1.23178	0.85237	0.999185	0.894314	1.21234	0.849785	0.219088	0.496005	0.521345
AT1G17250	3.42477	6.07996	6.77503	3.55478	2.51736	2.60986	1.79904	2.93087	2.33287	1.68724	1.60102	2.04647
AT1G17260	0.22439	0.158183	0.169504	0.269059	0.279897	0.22371	0.228835	0.205084	0.238535	0.45782	0.520047	0.363145
AT1G17270	3.18068	2.9628	3.14462	3.08852	3.20408	3.26012	3.59082	3.7935	3.17672	3.42163	3.28629	3.50084
AT1G17280	27.5471	31.588	32.6107	32.8323	26.6178	26.1166	35.6804	35.0216	31.9692	37.7675	45.4195	43.9559
AT1G17285	0.0494856	0	0.0498419	0	0.0897844	0.0830914	0.0448584	0	0	0.184621	0.191146	0
AT1G17290	121.082	154.677	151.669	84.5489	73.5987	90.0935	158.855	168.805	149.799	72.7128	84.016	65.9993
AT1G17300	0	0	0	0	0	0	0	0	0	0	0	0
AT1G17310	0	0.0380698	0	0	0	0	0	0	0	0	0	0
AT1G17330	14.3797	17.3635	22.0597	11.6459	10.0297	10.3689	18.2048	17.9973	15.6989	10.7688	9.0276	10.0302
AT1G17340	14.2839	18.8878	22.7854	12.9936	14.6211	13.2319	26.7736	31.4949	27.3552	17.2648	14.6934	14.8812
AT1G17345	0	0	0	0	0	0.054272	0	0	0	0	0	0
AT1G17350	7.7422	6.41541	4.95038	8.42809	8.68079	9.1657	4.77084	4.75167	5.21381	4.78706	5.04026	5.18886
AT1G17360	17.185	17.3995	14.1942	19.2565	21.1911	15.5342	7.30653	9.8986	12.4817	22.733	16.127	20.9929
AT1G17370	33.5989	31.5282	27.2951	43.7405	37.5511	37.4977	44.1263	38.4199	44.0188	69.2322	60.8872	67.2693
AT1G17380	4.54219	2.96058	6.71439	7.28352	2.46004	8.40466	98.9216	52.5817	56.2446	103.299	82.7493	96.6956
AT1G17400	0.134114	0	0.0810475	0.0771893	0.145998	0.0225191	0.0486293	0	0.0651739	0	0	0
AT1G17410	4.15906	4.14977	3.68632	4.26886	4.1503	3.70125	6.63549	8.26429	6.02973	6.43941	6.65093	6.03855
AT1G17420	15.6129	11.9426	24.1738	27.5111	16.239	35.7754	125.186	60.2581	75.5482	204.956	171.907	157.007
AT1G17430	10.8749	6.95961	9.99524	6.5389	7.90966	8.01211	17.1582	12.4092	20.9029	3.90346	2.47384	2.78545
AT1G17440	20.8543	24.9311	27.5456	21.3343	18.9049	20.5444	19.7239	18.6906	25.5312	11.0325	12.0597	12.2765
AT1G17450	6.22765	8.26743	8.38718	6.70514	6.45834	5.07115	6.67601	10.075	8.38745	8.71883	9.64209	8.25047
AT1G17455	8.79214	7.43183	8.24735	6.22587	7.80487	5.25889	4.75465	8.11479	5.59293	5.87757	5.48042	4.92035
AT1G17460	3.35651	4.72456	4.29778	7.60408	6.33285	5.23123	2.03923	3.76266	4.10675	6.41112	7.84802	6.32364
AT1G17470	39.2629	46.5295	40.1726	50.0583	45.6242	45.0449	59.2667	54.5051	56.7043	84.3644	93.9194	74.392
AT1G17480	0.799077	0.455596	0.942802	0.481811	0.973444	0.996716	1.5315	0.942672	0.573234	0.276826	0.1411	0.316701
AT1G17490	16.2086	13.631	15.0438	10.9315	9.63545	8.91717	24.5218	27.219	20.4759	17.2849	19.3167	16.4218
AT1G17500	11.3845	13.2183	18.9662	10.2291	10.5192	9.66122	24.5847	31.224	25.6969	6.25622	6.37037	5.60147
AT1G17510	5.50143	6.58905	5.60127	7.57173	5.37051	6.32566	5.14963	7.09848	5.61818	5.68893	7.48376	5.41941
AT1G17520	6.9121	9.10671	9.84976	8.52136	8.1052	7.11413	8.4704	8.30206	9.18543	13.252	9.63147	14.7257
AT1G17530	19.9754	23.5431	20.8436	20.3845	17.2908	21.6286	40.5716	35.0405	31.3513	41.2872	42.9611	43.4157
AT1G17540	0.0282975	0	0	0	0	0.0237572	0	0.0243415	0.0229191	0.0395897	0.0109304	0.026169
AT1G17545	0	0	0	0	0	0	0	0	0	0	0	0
AT1G17550	17.5876	21.2584	21.8349	21.1285	19.7624	15.2473	40.4119	43.7632	31.9255	35.8212	35.991	38.742
AT1G17560	1.60726	0.256881	0.383407	0.973748	1.72666	2.30814	0.843509	0.327448	0.650886	1.38074	1.63376	1.21256
AT1G17580	7.81108	8.94412	9.25016	9.22649	10.8155	8.18586	5.50565	7.31292	7.28768	7.70502	8.01779	8.31387
AT1G17590	2.19782	3.25036	4.0248	2.89886	2.12975	2.55809	6.20332	4.3182	4.00519	1.58402	1.21553	2.0325
AT1G17600	1.10098	1.93218	2.66305	1.35215	1.32414	1.22543	3.38725	4.34786	3.62767	0.217824	0.251296	0.30082
AT1G17610	0.179443	0.212304	0.755803	0.203428	0.147988	0.287608	0.458418	0.63146	0.449224	0	0	0.015086
AT1G17615	0.0867702	0	0.17479	0.0277449	0	0.0242827	0.603035	1.09471	0.890189	0	0	0
AT1G17620	19.1004	8.20348	10.782	22.831	26.1268	37.318	35.8603	17.2715	34.329	27.4447	23.6133	29.2217
AT1G17630	0.798334	1.37172	1.13517	1.60669	1.34906	1.1565	0.865584	0.942564	0.988913	1.76662	1.42697	1.60685
AT1G17640	4.58836	5.91585	4.41485	5.75378	4.92983	4.17497	4.99583	5.93137	4.44291	8.36787	8.27747	9.93245
AT1G17650	13.7565	7.32793	5.3203	19.6991	22.986	21.1065	4.19941	1.99247	4.27829	6.66565	4.03709	5.69474
AT1G17665	0.387816	1.16473	0.630983	1.14466	0.784824	1.17714	0.243383	0.35926	0.289943	1.08515	1.35973	0.882816
AT1G17680	8.30221	9.86267	10.7493	8.83293	8.70241	7.90782	8.12213	10.4828	8.70433	15.2671	15.6365	15.2407
AT1G17690	5.7453	6.05759	6.57645	5.29422	6.71679	5.91224	4.49727	5.82415	5.20292	5.5415	5.61503	5.38286
AT1G17700	0.95181	0	0.456506	0.956504	1.23352	1.36988	0.0410862	0.0779757	0.256968	0.338192	0.210087	0.33532
AT1G17710	0.0638166	0.166106	0.353519	0.122433	0.289465	0.267887	0.43387	0.192132	0.0775308	0.178566	0.0739507	0.0590163
AT1G17720	18.3372	21.6136	25.1519	18.8016	18.3608	17.4775	23.6441	26.717	24.934	25.2218	24.9112	25.3454
AT1G17730	21.9816	21.8011	23.4699	17.9566	17.1579	19.922	33.3746	30.0332	26.2651	26.7327	27.3625	23.2373
AT1G17744	0	0	0.117808	0	0	0.032733	0.0706859	0.268304	0	0	0.03012	0.0360559
AT1G17745	25.334	44.5912	51.4754	9.33808	9.68972	13.8768	198.673	131.16	119.39	59.1278	43.164	57.2345
AT1G17750	0.590974	0.316968	0.50865	0.278293	0.555614	0.64951	3.66234	3.18877	3.32444	1.39304	0.979501	1.33152
AT1G17760	7.71538	10.2955	10.2552	9.68046	9.67339	8.03054	7.44385	7.78816	9.29425	12.0216	12.3855	14.8542
AT1G17770	0	0	0	0	0	0	0	0	0	0	0	0
AT1G17780	14.7199	18.9832	16.7094	15.5808	13.4263	11.1246	16.3222	21.4634	14.3239	13.9037	15.3961	14.7244
AT1G17790	6.13468	6.30443	5.43899	5.88472	5.85342	5.58375	6.15495	6.31879	5.9978	7.66614	7.86807	7.78462
AT1G17800	0	0	0	0	0	0	0	0	0	0	0	0
AT1G17810	0	0	0.0684954	0	0	0	0	0	0	0	0	0
AT1G17820	6.70342	7.68203	7.91917	7.34124	6.82868	6.4017	6.59566	7.79648	7.53319	7.4246	7.20691	7.11615
AT1G17830	0.326738	0.283486	0.211558	0.313424	0.423442	0.391876	2.4118	1.78673	0.888421	1.69789	1.06375	1.20864
AT1G17840	17.1879	13.8012	10.1089	20.5915	19.4737	19.4316	3.99101	2.69596	5.12722	3.1204	2.68063	3.1514
AT1G17850	5.27574	4.99035	3.69564	8.71365	10.6876	10.7401	0.575329	1.39899	2.3132	2.14586	1.13384	2.25603
AT1G17860	56.0449	77.1355	99.3427	41.7337	31.8196	50.5464	31.5016	18.8748	24.294	15.2736	6.26276	8.29666
AT1G17870	1.33238	1.47297	2.14283	2.4531	2.92428	1.78615	0.623377	0.665482	0.57438	2.86625	4.10062	4.65039
AT1G17880	117.073	111.143	105.96	117.02	115.714	111.592	90.8174	81.992	86.8963	91.3582	112.814	79.7418
AT1G17890	23.3254	25.0761	31.163	15.8037	14.8687	18.0381	29.1762	29.8045	27.8337	10.7458	11.7871	10.576
AT1G17910	0	0	0	0	0	0	0	0	0	0	0	0
AT1G17920	0.436929	0.552388	0.515516	0.574801	0.804069	0.492593	0.203695	0.289938	0.343773	0.279445	0.154305	0.300161
AT1G17930	6.14391	7.3274	6.3494	5.43283	6.08196	4.75489	7.00259	8.33202	6.8564	8.86631	8.93617	9.10562
AT1G17940	6.15288	6.63538	7.83376	6.9205	8.17609	6.9118	5.77394	4.90133	5.47475	11.9626	8.85386	13.0631
AT1G17950	0.0316802	0	0.0638166	0.121557	0.0574791	0.0797915	0.172307	0	0.102635	0.206837	0.048948	0.175783
AT1G17960	0.124954	0.0216826	0.0503416	0.119863	0.136027	0.0419622	0.0453081	0.0429941	0.0202409	0.209781	0.386125	0.069333
AT1G17970	33.8307	27.5536	24.5117	25.5821	24.92	24.9215	6.51361	6.01882	8.72012	1.88972	2.05661	2.91944
AT1G17980	14.576	17.0153	18.2252	17.0469	16.6023	14.4252	8.63523	12.2343	11.7579	10.1483	13.0462	11.587
AT1G17990	0	0	0	0	0	0	0	0	0	0	0	0
AT1G18000	0	0	0	0	0	0	0	0	0	0	0	0
AT1G18010	0	0	0	0	0	0	0	0	0	0	0	0
AT1G18020	0	0	0	0	0	0	0	0	0	0	0	0
AT1G18030	9.28342	9.45321	8.76238	8.07863	8.42171	8.47063	4.73679	6.07287	5.6955	6.14402	7.25764	6.32317
AT1G18040	2.42384	2.64434	2.65883	3.75235	4.61542	4.59372	4.45966	3.07587	3.30431	7.38651	7.97202	7.14622
AT1G18050	0	0	0	0	0	0	0	0	0	0	0.0355806	0.127778
AT1G18060	61.7202	36.9009	34.9781	69.9348	72.8219	72.876	60.5937	33.4739	57.6382	74.3711	63.6694	82.8755
AT1G18070	39.1704	45.8359	45.4215	45.2264	49.1203	42.726	44.6661	49.5543	46.7349	57.2406	58.6024	51.3435
AT1G18080	114.867	97.2727	88.5238	84.0192	80.0074	130.13	117.875	91.089	99.901	76.1995	93.2251	61.4753
AT1G18090	1.11073	1.03378	0.793281	0.891123	2.29007	1.5768	0.56751	0.694872	0.686982	0.866457	0.452441	0.653661
AT1G18100	0	0	0	0	0	0	0	0	0	0	0	0
AT1G18130	0	0	0	0	0	0	0	0	0	0	0	0
AT1G18140	0	0	0	0	0.0180015	0	0.035976	0	0.0321438	0	0.0153297	0
AT1G18150	26.4002	26.9703	26.4288	24.2992	23.8043	20.3846	25.1751	23.5982	28.3945	19.4895	18.8262	19.6699
AT1G18160	15.8898	18.8749	20.9394	15.1806	14.59	13.1693	14.4915	20.0138	17.1075	12.3604	12.7393	13.8419
AT1G18170	37.8023	30.1909	27.2059	51.7561	48.2338	51.7482	22.5665	17.9478	24.7539	32.1688	28.2275	31.3587
AT1G18180	0.731842	0.404067	0.368556	0.287191	0.513022	0.8937	1.53791	0.887063	0.862172	0.930805	0.822359	0.769082
AT1G18190	5.87419	5.66957	6.75669	5.98492	8.05646	6.6388	6.28592	5.92004	6.61574	7.19709	8.0422	8.05206
AT1G18193	0	0	0	0	0	0	0	0	0	0	0	0
AT1G18197	0.468138	1.2185	0.188604	0.269438	0.424684	0.314421	0	0.0805383	0.151664	0.0873267	0	0
AT1G18200	5.03095	6.70459	10.2965	3.39747	1.27791	2.77078	1.86069	4.05065	1.92328	0.150156	0.279834	0.409422
AT1G18210	26.6866	28.002	39.6227	16.142	14.246	22.4587	37.3203	45.5524	33.657	10.723	20.0705	12.7702
AT1G18220	0	0	0	0	0	0	0	0	0	0	0	0
AT1G18250	0.321656	0.248068	0.179985	0.788516	1.1672	2.52044	0.42117	0.215202	0.34736	0.700022	0.11044	0.297461
AT1G18260	29.34	32.0015	35.8778	26.6657	24.8313	24.4122	39.0103	39.0212	40.7127	41.4077	33.258	40.1308
AT1G18265	5.18224	2.66673	2.69977	2.15985	2.26955	1.83032	0.615557	0.707092	1.12892	0.433347	0.0828301	0.330512
AT1G18270	14.4264	20.1897	22.5006	10.3195	9.84766	10.3039	12.965	17.5472	17.5195	12.8935	12.0759	15.3408
AT1G18280	0	0.072777	0	0	0	0	0.114056	0.108231	0.067938	0.0391179	0	0.0775713
AT1G18290	0.0718655	0.405289	0.289532	0	0	0.0905023	0.130291	0.154546	0	0	0	0
AT1G18300	24.1208	13.434	33.6657	28.2236	34.272	62.3733	12.158	14.5875	9.72548	3.11101	3.52611	2.88977
AT1G18310	0	0	0	0	0.0185554	0	0	0	0	0.0190775	0	0
AT1G18320	1.76888	1.13866	0.862072	1.14945	0.828226	1.29344	0.982777	0.539918	1.24781	1.8095	1.76325	1.31921
AT1G18330	12.0123	12.3715	9.52222	13.8701	14.3885	9.69278	2.76261	5.77881	5.69338	3.92137	4.29626	6.15096
AT1G18335	3.67759	3.96899	4.24613	4.4742	4.66529	3.71507	3.2253	3.85787	4.09255	5.71682	3.90357	4.70051
AT1G18340	3.8882	5.30509	4.80049	4.3915	5.51849	6.29176	2.16026	3.12884	3.0222	3.1001	2.97954	3.16076
AT1G18350	0.470091	0.15687	0.182106	0.104062	0.0656085	0.151794	0.0655591	0.155527	0.146439	0	0.0279354	0
AT1G18360	14.4474	6.14335	7.25171	18.4326	25.5423	21.1363	4.12778	1.98924	5.50316	1.68995	1.51025	1.96221
AT1G18370	0.41332	0.179303	0.127202	0.286346	0.552016	0.530144	0.218559	0.0197521	0.158082	0.128501	0.0886954	0.116792
AT1G18390	12.5204	19.2704	27.0334	10.0685	7.6175	9.77195	6.83019	8.59345	6.49734	0.506971	0.506789	0.485331
AT1G18400	1.20115	0.245212	0.604901	0.982768	2.05112	2.7287	0.320247	0.151946	0.286134	0.494258	0.409381	0.620742
AT1G18410	0.0667165	0.0289424	0.0111995	0	0.0302619	0.0186707	0.0201594	0.00956491	0	0	0	0
AT1G18420	2.37576	2.16037	1.58758	3.79096	4.12396	4.23847	1.09751	1.10041	1.73919	2.10934	1.62358	2.34493
AT1G18440	8.80401	6.06137	5.38506	7.52211	9.0862	9.60586	13.3121	9.44349	10.3351	13.7634	10.4912	12.7565
AT1G18450	18.4247	20.1882	19.5377	21.7867	18.1441	21.7726	21.975	27.5511	21.3424	27.8847	27.9123	31.4413
AT1G18460	15.6173	14.4001	12.8768	16.1559	19.9181	19.6159	10.2708	10.3784	13.0086	11.3674	7.78304	11.1717
AT1G18470	19.6356	29.3923	29.072	20.4596	17.1203	19.2721	17.4234	20.7741	18.4847	18.7476	19.8238	20.0773
AT1G18480	10.4307	15.0989	12.7376	8.76148	8.04069	7.94041	16.4122	22.3382	14.4889	14.3159	19.9782	11.8202
AT1G18485	5.42203	4.47874	3.71553	7.81353	8.36636	7.2958	1.34659	2.26812	2.18572	2.54012	1.664	3.14818
AT1G18486	0	0	0	0	0	0	0	0	0	0	0	0
AT1G18490	7.41337	5.93883	4.67567	7.2249	6.23106	6.68126	4.80933	4.03399	5.88924	5.19137	4.8488	5.3225
AT1G18500	52.8609	51.8805	51.455	44.6675	46.8235	47.6932	47.7732	47.9313	49.1945	51.7478	53.3792	45.0425
AT1G18510	0	0	0	0	0	0	0	0	0	0	0	0
AT1G18520	0	0	0	0	0	0	0	0	0	0	0	0
AT1G18530	0	0	0	0	0	0	0	0	0	0	0	0
AT1G18540	70.8786	75.4009	71.7795	52.2947	59.3985	73.5039	84.7308	62.6818	65.2371	64.3245	76.9421	47.2121
AT1G18550	0.498567	0.524325	0.68476	1.23186	1.37057	0.91325	0.260213	0.207935	0.562882	0.324101	0.38516	0.544895
AT1G18560	3.0704	3.23295	3.66297	2.73083	2.12285	2.49016	4.33708	4.47457	3.89924	5.28267	5.83785	5.81672
AT1G18570	46.5888	62.949	132.626	61.5807	61.866	100.251	42.9009	53.684	39.8875	1.43803	2.26133	0.847222
AT1G18580	7.93115	8.91957	9.55388	8.89574	8.17245	8.94241	10.0237	8.64571	9.1849	10.1652	9.78422	10.2913
AT1G18590	42.3599	31.1195	44.2461	46.8617	27.8313	33.2178	69.9962	69.6028	67.8416	124.583	99.2217	128.175
AT1G18600	8.84382	9.85917	8.6791	8.24177	7.72577	7.95368	10.9176	8.43103	8.93833	7.80214	7.98057	7.26985
AT1G18610	1.36628	1.37108	1.21032	2.06854	2.26984	1.87952	1.53696	1.48678	1.26658	2.05735	1.78035	2.08554
AT1G18620	41.4761	18.4733	17.1253	58.9331	60.1698	43.8432	1.03608	1.9866	6.10779	1.30781	0.919377	1.26401
AT1G18630	7.86666	9.26006	8.15498	6.26637	6.51046	6.06376	13.0111	13.8899	12.0723	16.0905	20.1865	15.188
AT1G18640	13.4674	12.0085	12.1183	15.2049	16.3071	16.2728	13.5096	13.3878	13.28	14.4359	15.4397	15.4817
AT1G18650	5.2206	2.06093	1.94553	9.36473	14.0423	13.7844	0.828177	0.740974	0.951376	1.36339	0.604963	1.73804
AT1G18660	15.1511	15.886	15.2242	17.4097	16.3188	15.1623	15.0932	15.2435	15.3067	16.9111	13.9795	18.3188
AT1G18670	4.5603	3.59801	3.17773	5.82823	7.64907	5.65616	2.14812	1.37474	2.37681	1.33641	0.979197	1.52892
AT1G18680	7.43858	6.73104	6.06725	6.56639	7.0793	9.08026	14.8512	13.1899	11.0146	17.7919	20.0248	21.4812
AT1G18690	2.78818	3.46396	3.15105	3.52842	3.325	3.29693	2.88345	3.53565	3.18062	3.63831	3.24611	4.18847
AT1G18700	14.5291	17.3809	16.432	16.8596	15.3648	15.2371	14.106	13.9773	15.0975	22.1374	19.2216	20.9799
AT1G18710	1.49922	3.14349	1.10105	10.9358	3.96683	2.75334	1.89698	2.2031	3.03566	9.26387	10.1101	11.5537
AT1G18720	56.8359	64.8884	59.4369	51.3615	40.2352	53.7985	87.1841	77.4854	76.3435	64.5212	64.6781	67.6007
AT1G18730	83.8522	48.9455	45.5045	99.2749	106.24	81.4924	25.8622	29.3037	37.9341	40.9703	22.2277	49.4418
AT1G18740	28.3173	23.3003	33.8173	50.8331	46.561	63.6769	28.4132	24.6012	21.1485	12.4642	11.4731	13.829
AT1G18750	1.13233	2.10038	1.75005	2.56566	2.44409	1.91769	1.66356	2.04882	1.6761	3.24122	3.04659	3.06925
AT1G18760	0	0	0	0	0	0	0	0	0	0	0	0
AT1G18770	0	0	0	0	0	0	0	0	0	0	0	0
AT1G18773	4.77704	3.3457	2.31876	3.86466	3.70707	2.94753	2.5043	3.46559	3.49616	1.93253	2.26761	3.08707
AT1G18780	0	0	0	0	0	0	0	0	0	0	0	0
AT1G18790	0	0	0	0	0	0	0	0	0	0	0.0349351	0
AT1G18800	15.7161	20.2814	18.4419	18.7056	18.2438	13.2201	28.7144	25.0692	23.2583	37.7135	38.0268	30.8458
AT1G18810	12.922	10.0502	8.99532	13.5393	11.4576	8.47872	4.12516	6.69859	9.81552	0.885201	0.676791	0.810168
AT1G18830	0.34999	0.467168	0.379626	1.4333	0.635006	0.248629	0.0366073	0.254744	0.0109026	0.0502209	0.0935926	0.124486
AT1G18835	0.123103	0	0.185984	0	0	0	0	0.0529465	0.0498526	0	0	0
AT1G18840	4.19516	2.52615	2.8064	4.32454	7.2423	5.69049	1.91564	1.05029	3.06817	2.87623	2.3944	3.30056
AT1G18850	4.73097	9.46926	8.96393	5.93111	5.20544	4.73875	6.68767	9.89188	7.30313	8.38828	9.3542	8.38201
AT1G18860	0.465506	2.00106	3.60168	0.101486	0	0.159879	1.74546	1.74732	0.239927	0.0789414	0.0326926	0.0978386
AT1G18870	1.24333	0.58218	0.874613	1.15481	1.80826	1.07698	0.822944	0.23767	0.559455	0.570626	0.396404	1.29582
AT1G18871	0	0	0	0	0	0	0	0	0	0	0	0
AT1G18880	3.0977	3.07409	3.95608	4.40866	3.21424	3.2126	1.85368	2.33373	2.65651	0.925308	0.844614	1.66639
AT1G18890	22.1519	27.7128	40.4423	13.7286	14.3464	16.6617	21.3887	33.3623	22.9783	5.66135	6.61998	4.85657
AT1G18900	5.13101	7.21496	8.45202	6.94648	5.76683	7.10884	6.26656	8.31642	6.62263	5.29256	6.95143	5.66835
AT1G18910	2.40451	3.02287	4.27031	1.92995	1.46905	1.26066	2.25084	3.96786	3.25112	0.393615	0.303275	0.544564
AT1G18940	1.39235	1.67266	1.61812	1.10959	1.24367	0.881206	1.37866	1.80575	1.21446	0.299687	0.446802	0.396189
AT1G18950	9.04668	11.9038	11.1129	12.8852	11.925	9.92406	9.14091	10.8345	11.1831	17.7381	14.9913	17.1021
AT1G18960	0	0	0	0	0.0967463	0.0596895	0.0966734	0	0	0.132624	0.0549247	0.065749
AT1G18970	0.107315	0.0310363	0	0	0	0	0	0	0	0	0	0
AT1G18975	0	0	0	0	0	0	0	0	0	0	0	0
AT1G18980	0	0.0370112	0	0	0	0	0	0.110083	0	0	0	0
AT1G18990	0.501703	0.126959	0.168438	1.02268	1.30851	1.05301	0	0.0359636	0.0846554	0.175477	0.113045	0.251314
AT1G19000	278.079	230.031	217.347	311.7	274.11	252.985	158.792	170.255	206.916	152.484	114.906	177.158
AT1G19010	4.90676	4.85473	4.73978	5.06466	4.34718	4.45675	7.49128	7.99728	6.90247	5.67384	5.25369	5.04186
AT1G19020	57.3919	72.3078	139.634	33.8037	26.4178	61.1687	37.2857	58.9204	44.5105	2.37791	3.41392	2.82926
AT1G19025	0.960385	1.25838	1.26341	1.39128	1.6358	1.28349	0.639612	0.85984	0.984216	0.987156	1.19617	1.10565
AT1G19040	0	0	0	0	0	0	0	0	0	0	0	0
AT1G19050	8.24777	3.48624	3.91927	3.61098	6.13923	6.32076	0.766826	0.363832	1.6786	0.197249	0.228727	0.312918
AT1G19060	0	0.120158	0	0	0.0837572	0	0.0418471	0	0	0	0	0
AT1G19080	2.44196	2.15587	2.0712	2.42465	2.29302	2.40983	1.66993	1.47408	1.52674	1.99791	1.65482	2.81294
AT1G19070	1.8993	2.19717	1.43473	0.75913	0.717919	1.86032	1.43476	2.04222	2.69204	1.32861	2.56773	2.04918
AT1G19086	0	0	0	0	0	0	0	0	0	0	0	0
AT1G19090	0	0	0	0	0	0	0	0	0	0	0	0
AT1G19100	3.06346	3.35187	3.11592	2.98206	3.6142	2.67329	1.92886	2.59624	2.55454	2.61802	3.05446	2.63765
AT1G19110	20.5502	22.2519	21.877	21.731	21.2099	20.3005	12.8399	15.0772	15.2642	14.289	13.8612	13.1263
AT1G19115	0.0457401	0	0	0.131629	0	0	0.0414631	0	0.0370465	0	0	0
AT1G19120	20.7487	18.2728	16.708	14.3663	16.3697	12.8355	16.9702	21.4265	16.6366	18.4308	19.1224	15.5812
AT1G19130	35.9294	34.4843	37.9225	29.2867	25.6279	27.3123	41.2607	41.3553	36.4132	23.1802	26.2106	22.5099
AT1G19140	6.4729	5.85672	4.65679	8.21973	6.26354	6.62471	7.54411	6.33688	6.79044	12.9083	18.5734	12.9127
AT1G19150	59.3475	20.0426	18.7034	95.1236	107.335	110.198	8.30776	7.02721	24.4091	12.7099	2.86384	12.094
AT1G19160	0.282875	0.0920359	0.213684	0.542697	0.417004	0.504662	2.1155	0.85165	0.801885	10.7514	4.56182	10.0715
AT1G19170	7.26975	7.86058	7.34408	7.53895	6.69397	6.79981	7.22325	7.36139	9.22986	9.91624	8.75306	10.6396
AT1G19180	49.4855	32.6287	74.2857	78.3376	36.9495	83.1988	329.441	208.058	166.561	312.748	329.883	267.903
AT1G19190	0.552525	0.778998	0.869536	0.46376	0.689202	0.289921	0.782594	0.861446	0.78314	6.24851	5.76239	7.56864
AT1G19200	1.12302	1.38296	1.20408	0.695008	1.41315	0.76035	2.43009	4.30035	1.67244	5.43995	12.0061	6.16428
AT1G19210	0.802164	0.231992	1.75054	1.11147	0.121284	1.87072	0.888747	0.383344	0.613605	0.415655	0.481988	0.535762
AT1G19220	4.88543	5.63829	5.28269	4.91626	4.76644	4.44208	1.67953	2.2043	2.53837	2.04619	1.75178	2.25045
AT1G19230	0.192621	0.200547	0.388016	0.1355	0.104845	0.0646861	0.116406	0.254061	0.228815	0.0958175	0.119045	0.0356264
AT1G19240	9.91404	9.4469	13.6795	10.6645	7.01828	11.6431	20.4675	13.3096	14.3421	15.447	18.5939	13.408
AT1G19250	0.39573	0.867396	2.81103	0.0799168	0.283419	0.332235	25.8661	61.9359	40.0643	4.31261	6.46827	2.25356
AT1G19260	0	0	0	0	0	0	0	0	0	0	0	0
AT1G19270	18.4351	22.5774	27.794	13.0154	10.7776	10.8547	23.8712	28.4454	23.598	10.8516	10.33	10.517
AT1G19290	2.98494	3.81333	3.74029	4.05824	4.09379	3.40383	2.75909	4.00309	3.42652	5.16256	5.22928	4.80355
AT1G19300	8.88711	7.83404	8.37824	9.25246	8.29868	13.0521	75.126	39.3242	50.9425	55.7244	51.9588	52.4458
AT1G19310	42.406	30.7461	33.4522	31.0064	27.5745	34.1705	19.1196	22.2564	21.3462	11.029	12.1418	10.7639
AT1G19320	0.0461636	0	0	0.132848	1.08884	1.27897	0	0	0	0	0	0
AT1G19330	13.614	9.70945	13.7441	11.4689	11.1355	9.71651	3.95951	6.39014	8.46993	0.981325	0.320197	0.530722
AT1G19340	2.23223	2.06464	2.63009	3.03011	2.54084	2.49287	0.305435	0.869508	0.733418	0.235699	0.439253	0.214222
AT1G19350	55.6489	45.4714	35.8674	65.1598	60.6345	63.4059	29.1962	25.0587	37.5526	28.9229	27.5738	32.3028
AT1G19360	21.3486	25.6063	30.9843	18.5607	17.931	15.2828	19.8621	27.0354	20.0912	13.676	15.0605	12.2116
AT1G19370	9.30431	8.26555	8.42383	7.465	8.40963	9.26173	2.80626	4.28131	5.48567	3.46169	4.0564	3.76444
AT1G19380	17.9596	13.4169	23.8791	17.698	18.3139	39.2102	10.3418	9.69861	7.54373	1.16383	0.791837	1.15395
AT1G19390	0	0	0	0	0	0	0.0151724	0	0	0	0	0
AT1G19394	6.31987	7.06732	8.48716	4.44572	4.96881	2.12234	3.31004	5.07391	5.80116	9.03831	7.26921	8.5719
AT1G19396	1.54895	1.84787	2.04763	1.5787	0.790408	1.05659	1.66738	4.6634	1.56818	6.59147	2.01928	3.58108
AT1G19397	7.72575	10.3776	7.59388	7.50024	6.67087	5.97822	14.0067	15.8936	13.9471	27.7815	29.9139	26.3404
AT1G19400	56.4506	68.3634	68.3917	50.9006	60.7891	45.6308	28.5253	34.7742	29.3417	14.5974	12.187	15.7612
AT1G19410	0.0304934	0	0	0.0292509	0	0	0	0	0	0	0	0
AT1G19430	11.227	11.0807	11.4837	10.6536	11.6956	9.07613	6.84161	8.35207	8.81032	11.6739	10.9245	11.9597
AT1G19440	3.24924	2.6449	1.74663	2.81917	4.80234	4.01524	3.59076	3.18755	2.36555	1.1237	1.64993	1.5193
AT1G19450	24.274	18.5608	13.3719	21.5688	24.4979	21.2646	14.1004	15.0326	15.5727	13.5421	10.7947	13.636
AT1G19460	0	0	0	0	0	0	0	0	0.0258229	0	0	0
AT1G19470	0	0.0279302	0	0.0308799	0.0292035	0.054053	0	0	0	0.0300251	0.0746072	0.0297701
AT1G19480	5.0105	3.44714	2.93458	3.91706	3.66437	3.24296	3.00132	3.17081	4.07605	2.96456	2.45547	2.85773
AT1G19485	7.14112	8.0425	7.62751	8.38883	8.99681	7.0701	7.20041	7.70832	8.49461	12.9902	11.3433	13.051
AT1G19490	0.946223	1.07082	1.1395	0.868204	0.970357	0.898021	1.75279	2.12332	1.43279	1.89939	2.59024	1.46475
AT1G19500	0	0	0	0	0	0.0493891	0	0.151811	0.0952935	0.384083	0.0908932	0.163209
AT1G19510	5.69791	7.23708	6.86306	3.43722	5.43546	3.74805	1.11822	5.50768	2.47398	1.47928	1.63367	1.68401
AT1G19520	8.41296	10.6316	9.17967	7.96782	8.39249	8.72653	8.31709	9.12468	9.5173	11.3864	11.0205	9.3869
AT1G19530	0	0.298323	0.259736	0.0824573	0.0389904	0.0721678	0.038961	0	0	0	0	0
AT1G19540	0.66639	1.13935	1.16471	0.376021	0.42673	0.378464	0.195437	0.657525	0.317489	0.164526	0.166556	0.344382
AT1G19550	0	0	0	0	0	0	0	0	0	0	0	0
AT1G19565	0.0618378	0.214608	0	0	0.0560978	0	0.672667	0	0.200338	0.576762	0.0955435	0.857795
AT1G19570	154.512	120.36	111.135	168.563	117.476	146.354	1313.07	429.017	662.03	2031.95	1573.48	2460.14
AT1G19580	14.8226	13.4824	12.5571	14.7098	13.2377	15.002	31.7002	24.9943	26.5196	38.4667	38.3281	37.6428
AT1G19600	22.4763	24.4197	19.8842	24.833	21.6871	22.5977	50.2544	47.7094	42.0162	108.538	114.414	108.892
AT1G19610	25.9898	28.6332	43.3475	10.861	5.77763	27.0587	7.87265	5.09106	5.1583	5.64017	2.23641	1.66578
AT1G19630	0.146682	0.0636325	0.0984923	0.222784	0.421379	0.266819	0.376739	0.147205	0.207905	0.706856	0.632687	0.633028
AT1G19620	0	0	0	0	0	0	0	0	0	0	0	0
AT1G19640	3.83975	1.2493	1.06353	2.80851	2.22062	3.46544	164.768	96.3221	64.9783	332.594	453.663	211.28
AT1G19650	13.5386	15.0773	13.1228	13.0684	11.6039	9.7976	11.3334	13.7646	10.7452	15.1625	16.5218	13.9655
AT1G19660	221.176	275.687	251.781	215.001	146.822	151.572	192.956	207.462	214.859	221.353	175.268	251.335
AT1G19670	66.9054	39.8891	36.5532	88.9667	56.7134	69.3438	2260.39	1055.24	1452.79	2933.36	2611.03	3136
AT1G19680	16.2851	20.4573	16.4023	14.9114	14.1414	14.0377	150.663	105.306	111.814	206.637	200.384	232.405
AT1G19690	6.35682	4.02747	4.37759	5.16186	6.6519	4.54256	3.02862	2.77221	3.616	4.85352	3.86016	4.75761
[truncated: 25,657 more rows]
