# Supplementary material for: Increasing the resilience of plant immunity to a warming climate
Source: Nature. 2022 Jun 29;607(7918):339–44. doi: 10.1038/s41586-022-04902-y (PMC9279160; doi:10.1038/s41586-022-04902-y)
Supplement: Supplementary file 4 — Supplementary Data 2 Pst DC3000- and temperature-regulated gene clusters. [file 41586_2022_4902_MOESM4_ESM.xlsx]

## Sheet: Supplementary Data 2
Supplementary Data 2. Pst DC3000- and temperature-regulated gene clusters.
Cluster_A_genes	This is the list of Cluster A genes of the Col-0 transcriptome analysis in Figure 1.
Cluster_A_GO	This is the DAVID-generated Gene Ontology enrichment analyses for Cluster A genes.
Cluster_B_genes	This is the list of Cluster B genes of the Col-0 transcriptome analysis in Figure 1.
Cluster_B_GO	This is the DAVID-generated Gene Ontology enrichment analyses for Cluster B genes.
Cluster_C_genes	This is the list of Cluster C genes of the Col-0 transcriptome analysis in Figure 1.
Cluster_C_GO	This is the DAVID-generated Gene Ontology enrichment analyses for Cluster C genes.
Cluster_D_genes	This is the list of Cluster D genes of the Col-0 transcriptome analysis in Figure 1.
Cluster_D_GO	This is the DAVID-generated Gene Ontology enrichment analyses for Cluster D genes.
Cluster_E_genes	This is the list of Cluster E genes of the Col-0 transcriptome analysis in Figure 1.
Cluster_E_GO	This is the DAVID-generated Gene Ontology enrichment analyses for Cluster E genes.
Cluster_F_genes	This is the list of Cluster F genes of the Col-0 transcriptome analysis in Figure 1.
Cluster_F_GO	This is the DAVID-generated Gene Ontology enrichment analyses for Cluster F genes.

## Sheet: Cluster_A_genes
GeneID	Gene Symbol	Gene Description
AT2G14610	PATHOGENESIS-RELATED GENE 1 (PR1); (ATCAPE9);PATHOGENESIS-RELATED GENE 1 (ATPR1);PATHOGENESIS-RELATED GENE 1 (PR 1)	PR1 gene expression is induced in response to a variety of pathogens. It is a useful molecular marker for the SAR response. Though the Genbank record for the cDNA associated to this gene is called 'PR-1-like', the sequence actually corresponds to PR1. Expression of this gene is salicylic-acid responsive.
AT1G14880	(AtPCR1);PLANT CADMIUM RESISTANCE 1 (PCR1)	PLANT CADMIUM RESISTANCE 1;(source:Araport11)
AT2G26400	ACIREDUCTONE DIOXYGENASE (ARD);ACIREDUCTONE DIOXYGENASE 3 (ATARD3);ACIREDUCTONE DIOXYGENASE 3 (ARD3)	Encodes a protein predicted to belong to the acireductone dioxygenase (ARD/ARD?)family.
AT3G28510	0	P-loop containing nucleoside triphosphate hydrolases superfamily protein;(source:Araport11)
AT1G33950	0	Avirulence induced gene (AIG1) family protein;(source:Araport11)
AT1G65483	0	hypothetical protein;(source:Araport11)
AT5G22570	WRKY DNA-BINDING PROTEIN 38 (WRKY38);ARABIDOPSIS THALIANA WRKY DNA-BINDING PROTEIN 38 (ATWRKY38)	member of WRKY Transcription Factor; Group III
AT5G24540	BETA GLUCOSIDASE 31 (BGLU31)	beta glucosidase 31;(source:Araport11)
AT1G09935	0	Phosphoglycerate mutase family protein;(source:Araport11)
AT4G14630	GERMIN-LIKE PROTEIN 9 (GLP9)	germin-like protein with N-terminal signal sequence that may target it to the vacuole, plasma membrane and/or outside the cell. The mRNA is cell-to-cell mobile.
AT5G03350	0	Legume lectin family protein;(source:Araport11)
AT5G63225	0	glycosyl hydrolase family protein 17
AT1G33730	CYTOCHROME P450, FAMILY 76, SUBFAMILY C, POLYPEPTIDE 5 (CYP76C5)	member of CYP76C
AT3G13610	(F6'H1)	Encodes a Fe(II)- and 2-oxoglutarate-dependent dioxygenase family gene F6'H1. Mutations in this gene compromise iron uptake and the production of fluorescent phenolics involved in Fe uptake. The mRNA is cell-to-cell mobile.
AT4G10500	DMR6-LIKE OXYGENASE 1 (DLO1)	2-oxoglutarate (2OG) and Fe(II)-dependent oxygenase superfamily protein;(source:Araport11)
AT5G44460	CALMODULIN LIKE 43 (CML43)	calmodulin like 43;(source:Araport11)
AT4G35180	LYS/HIS TRANSPORTER 7 (LHT7)	LYS/HIS transporter 7;(source:Araport11)
AT3G22231	PATHOGEN AND CIRCADIAN CONTROLLED 1 (PCC1)	Encodes a member of a novel 6 member Arabidopsis gene family. Expression of PCC1 is regulated by the circadian clock and is upregulated in response to both virulent and avirulent strains of Pseudomonas syringae pv. tomato.
AT5G01900	ARABIDOPSIS THALIANA WRKY DNA-BINDING PROTEIN 62 (ATWRKY62);WRKY DNA-BINDING PROTEIN 62 (WRKY62)	member of WRKY Transcription Factor; Group III
AT3G22235	0	cysteine-rich TM module stress tolerance protein;(source:Araport11)
AT3G53150	UDP-GLUCOSYL TRANSFERASE 73D1 (UGT73D1)	UDP-glucosyl transferase 73D1;(source:Araport11)
AT1G33960	AVRRPT2-INDUCED GENE 1 (AIG1)	Identified as a gene that is induced by avirulence gene avrRpt2 and RPS2 after infection with Pseudomonas syringae pv maculicola strain ES4326 carrying avrRpt2
AT5G22520	0	hypothetical protein;(source:Araport11)
AT4G18253	0	receptor Serine/Threonine kinase-like protein;(source:Araport11)
AT2G39530	CASP-LIKE PROTEIN 4D1 (CASPL4D1)	Uncharacterized protein family (UPF0497);(source:Araport11)
AT2G14560	LATE UPREGULATED IN RESPONSE TO HYALOPERONOSPORA PARASITICA (LURP1)	Encodes LURP1, a member of the LURP cluster (late upregulated in response to Hyaloperonospora parasitica) which exhibits a pronounced upregulation after recognition of the pathogenic oomycte H. parasitica. LURP1 is required for full basal defense to H. parasitica and resistance to this pathogen mediated by the R-proteins RPP4 and RPP5. The mRNA is cell-to-cell mobile.
AT4G04540	CYSTEINE-RICH RLK (RECEPTOR-LIKE PROTEIN KINASE) 39 (CRK39)	Encodes a cysteine-rich receptor-like protein kinase.
AT3G21520	ARABIDOPSIS THALIANA DUF679 DOMAIN MEMBRANE PROTEIN 1 (AtDMP1);DUF679 DOMAIN MEMBRANE PROTEIN 1 (DMP1)	Encodes a protein is directly or indirectly involved in membrane fission during breakdown of the ER and the tonoplast during leaf senescence and in membrane fusion during vacuole biogenesis in roots. The mRNA is cell-to-cell mobile.
AT3G25882	NIM1-INTERACTING 2 (NIMIN-2)	encodes a kinase that physically interacts with NPR1/NIM1
AT4G23150	CYSTEINE-RICH RLK (RECEPTOR-LIKE PROTEIN KINASE) 7 (CRK7)	Encodes a cysteine-rich receptor-like protein kinase.
AT1G05880	ARIADNE 12 (ARI12)	Encodes ARI12 (ARIADNE 12). ARI12 belongs to a family of `RING between RING fingers' (RBR) domain proteins with E3 ligase activity. Expression of ARI12 is induced by UV-B exposure.
AT1G79400	CATION/H+ EXCHANGER 2 (ATCHX2);CATION/H+ EXCHANGER 2 (CHX2)	member of Putative Na+/H+ antiporter family
AT1G55775	0	heavy metal-associated domain protein;(source:Araport11)
AT5G11920	6-&1-FRUCTAN EXOHYDROLASE (cwINV6);6-&1-FRUCTAN EXOHYDROLASE (AtcwINV6)	Encodes a protein with fructan exohydrolase (FEH) activity acting on both inulin and levan-type fructans (1- and 6-FEH). The enzyme does not have invertase activity.
AT5G55450	(ATLTP4.4)	Bifunctional inhibitor/lipid-transfer protein/seed storage 2S albumin superfamily protein;(source:Araport11)
AT2G45220	PECTIN METHYLESTERASE 17 (PME17); (ATPME17)	Plant invertase/pectin methylesterase inhibitor superfamily;(source:Araport11)
AT2G04450	NUDIX HYDROLASE HOMOLOG 6 (ATNUDT6);NUCLEOSIDE DIPHOSPHATES LINKED TO SOME MOIETY X 6 (NUDX6);ARABIDOPSIS THALIANA NUCLEOSIDE DIPHOSPHATE LINKED TO SOME MOIETY X 6 (ATNUDX6);NUDIX HYDROLASE HOMOLOG 6 (NUDT6)	Encodes a protein with NADH pyrophosphatase activity. Although this protein was also shown to have ADP-ribose diphosphatase activity in vitro, mutant analyses suggest that NUDX6 is involved in NADH metabolism in vivo.
AT1G58390	0	Disease resistance protein (CC-NBS-LRR class) family;(source:Araport11)
AT1G53620	0	transmembrane protein;(source:Araport11)
AT1G35230	ARABINOGALACTAN PROTEIN 5 (AGP5)	Encodes arabinogalactan-protein (AGP5). The mRNA is cell-to-cell mobile.
AT1G02450	(NIMIN-1);NIM1-INTERACTING 1 (NIMIN1)	NIMIN1 modulates PR gene expression according the following model: NPR1 forms a ternary complex with NIMIN1 and TGA factors upon SAR induction that binds to a positive regulatory cis-element of the PR-1 promoter, termed LS7. This leads to PR-1 gene induction. NIMIN1 decreases transcriptional activation, possibly through its EAR motif, which results in fine-tuning of PR-1 gene expression.
AT4G05030	0	Copper transport protein family;(source:Araport11)
AT3G16670	0	Pollen Ole e 1 allergen and extensin family protein;(source:Araport11)
AT2G42480	0	MATH domain/coiled-coil protein;(source:Araport11)
AT5G54400	0	S-adenosyl-L-methionine-dependent methyltransferases superfamily protein;(source:Araport11)
AT5G51465	0	hypothetical protein;(source:Araport11)
AT3G47050	0	Glycosyl hydrolase family protein;(source:Araport11)
AT3G60470	0	transmembrane protein, putative (DUF247);(source:Araport11)
AT5G52720	0	Copper transport protein family;(source:Araport11)
AT3G60120	BETA GLUCOSIDASE 27 (BGLU27)	beta glucosidase 27;(source:Araport11)
AT2G45760	BON ASSOCIATION PROTEIN 2 (BAP2);BON ASSOCIATION PROTEIN 1-LIKE (BAL)	encodes a protein that is similar to BONZAI1-binding protein BAP1.
AT2G23830	(PVA31)	PapD-like superfamily protein;(source:Araport11)
AT3G04220	0	Disease resistance protein (TIR-NBS-LRR class) family;(source:Araport11)
AT3G57950	0	cotton fiber protein;(source:Araport11)
AT5G44990	0	Glutathione S-transferase family protein;(source:Araport11)
AT3G11402	0	Cysteine/Histidine-rich C1 domain family protein;(source:Araport11)
AT5G64810	WRKY DNA-BINDING PROTEIN 51 (WRKY51);ARABIDOPSIS THALIANA WRKY DNA-BINDING PROTEIN 51 (ATWRKY51)	member of WRKY Transcription Factor; Group II-c. Involved in jasmonic acid inducible defense responses.
AT5G25260	0	SPFH/Band 7/PHB domain-containing membrane-associated protein family;(source:Araport11)
AT2G44390	0	Cysteine/Histidine-rich C1 domain family protein;(source:Araport11)
AT5G26690	0	Heavy metal transport/detoxification superfamily protein;(source:Araport11)
AT1G09932	0	Phosphoglycerate mutase family protein;(source:Araport11)
AT1G75040	(PR-5);PATHOGENESIS-RELATED GENE 5 (PR5)	Thaumatin-like protein involved in response to pathogens. mRNA level of the PR-5 gene (At1g75040)is significantly changed after cutting the inflorescence stem indicating the existence of a network of signal transducing pathways as other stress-regulated genes (At5g01410, At3g17800, At1g29930)do not response to the treatment. The mRNA is cell-to-cell mobile.
AT4G09300	0	LisH and RanBPM domains containing protein;(source:Araport11)
AT3G52430	PHYTOALEXIN DEFICIENT 4 (PAD4);ARABIDOPSIS PHYTOALEXIN DEFICIENT 4 (ATPAD4)	Encodes a lipase-like gene that is important for salicylic acid signaling and function in resistance (R) gene-mediated and basal plant disease resistance. PAD4 can interact directly with EDS1, another disease resistance signaling protein. Expressed at elevated level in response to green peach aphid (GPA) feeding, and modulates the GPA feeding-induced leaf senescence through a mechanism that doesn…
AT4G39610	0	MIZU-KUSSEI-like protein (Protein of unknown function, DUF617);(source:Araport11)
AT1G66610	0	TRAF-like superfamily protein;(source:Araport11)
AT3G57260	(ATBG2); (AtPR2);PATHOGENESIS-RELATED PROTEIN 2 (PR-2);PATHOGENESIS-RELATED PROTEIN 2 (PR2);BETA-1,3-GLUCANASE 2 (BG2);"BETA-1,3-GLUCANASE 2" (BGL2)	beta 1,3-glucanase
AT5G22530	0	hypothetical protein;(source:Araport11)
AT1G71390	RECEPTOR LIKE PROTEIN 11 (RLP11);RECEPTOR LIKE PROTEIN 11 (AtRLP11)	receptor like protein 11;(source:Araport11)
AT3G44326	CYTOKININ-INDUCED F-BOX (CFB)	Cytokinin induced F-Box protein. Forms a unique F-Box family with AT2G27310 and AT2G36090. It is primarily expressed in the root.
AT1G57560	MYB DOMAIN PROTEIN 50 (AtMYB50);MYB DOMAIN PROTEIN 50 (MYB50)	Member of the R2R3 factor gene family.
AT1G57650	0	ATP binding protein;(source:Araport11)
AT5G15130	WRKY DNA-BINDING PROTEIN 72 (WRKY72);ARABIDOPSIS THALIANA WRKY DNA-BINDING PROTEIN 72 (ATWRKY72)	member of WRKY Transcription Factor; Group II-b; contribute to basal immunity. The mRNA is cell-to-cell mobile.
AT5G22545	0	hypothetical protein;(source:Araport11)
AT5G52760	0	Copper transport protein family;(source:Araport11)
AT5G44570	CELL WALL MAINTAINER 2 (CWM2)	Encodes a PPR protein involved in mitochondrial functioning. Mutants suppress cell wall defects caused by C17 chemical inhibitor. Mutants are defective in cytochrome c maturation and activation of mitochondrial retrograde signalling.
AT5G15480	0	C2H2-type zinc finger family protein;(source:Araport11)
AT5G46960	(ATPMEI12)	Pectin methylesterase inhibitor that is involved in resistance to Botrytis cinerea. Affects PME activity during infection to prevent disease.
AT5G66690	(UGT72E2)	UGT72E2 is an UDPG:coniferyl alcohol glucosyltransferase which glucosylates sinapyl- and coniferyl aldehydes as well as sinapyl- and coniferyl alcohol. The enzyme is thought to be involved in lignin metabolism. A knockdown mutant line (72E2KD) was obtained using RNAi silencing. A twofold reduction in coniferyl alcohol 4-<i>O</i>-glucoside and sinapyl alcohol 4-<i>O</i>-glucoside was detected in t…
AT4G21950	0	hypothetical protein;(source:Araport11)
AT3G13950	0	ankyrin;(source:Araport11)
AT1G13310	0	Endosomal targeting BRO1-like domain-containing protein;(source:Araport11)
AT1G58300	HEME OXYGENASE 4 (ho4)	Encodes a member (HO4) of the heme oxygenase family.
AT4G25070	0	caldesmon-like protein;(source:Araport11)
AT4G11340	0	Disease resistance protein (TIR-NBS-LRR class) family;(source:Araport11)
AT5G52730	0	Copper transport protein family;(source:Araport11)
AT5G48290	0	Heavy metal transport/detoxification superfamily protein;(source:Araport11)
AT4G00700	0	C2 calcium/lipid-binding plant phosphoribosyltransferase family protein;(source:Araport11)
AT3G21080	0	ABC transporter-like protein;(source:Araport11)
AT1G01680	PLANT U-BOX 54 (PUB54);PLANT U-BOX 54 (ATPUB54)	plant U-box 54;(source:Araport11)
AT3G25010	RECEPTOR LIKE PROTEIN 41 (RLP41);RECEPTOR LIKE PROTEIN 41 (AtRLP41)	receptor like protein 41;(source:Araport11)
AT2G44910	HOMEOBOX-LEUCINE ZIPPER PROTEIN 4 (ATHB4);HOMEOBOX-LEUCINE ZIPPER PROTEIN 4 (HB4);ARABIDOPSIS THALIANA HOMEOBOX-LEUCINE ZIPPER PROTEIN 4 (ATHB-4)	Encodes a homeodomain protein whose expression displays a dependence on phyB for both red and far-red light response. Also involved in the shade avoidance syndrome.
AT5G66890	0	Leucine-rich repeat (LRR) family protein;(source:Araport11)
AT2G39410	(MAGL7)	alpha/beta-Hydrolases superfamily protein;(source:Araport11)
AT1G53625	0	hypothetical protein;(source:Araport11)
AT1G67635	0	phosphatidylinositol 4-kinase gamma-like protein;(source:Araport11)
AT5G11210	GLUTAMATE RECEPTOR 2.5 (GLR2.5);ARABIDOPSIS THALIANA GLU (ATGLR2.5)	member of Putative ligand-gated ion channel subunit family
AT1G08860	BONZAI 3 (BON3)	Encodes a copine-like protein, which is a member of a newly identified class of calcium-dependent, phospholipid binding proteins that are present in a wide range of organisms. Overexpression of this gene suppresses bon1-1 phenotypes. Double mutant analyses with bon1-1 suggest that BON1 and BON3 have overlapping functions in maintaining cellular homeostasis and inhibiting cell death.
AT3G28580	0	P-loop containing nucleoside triphosphate hydrolases superfamily protein;(source:Araport11)
AT4G18870	0	E2F/DP family winged-helix DNA-binding domain-containing protein;(source:Araport11)
AT3G19615	0	beta-1,4-xylosidase;(source:Araport11)
AT2G21910	CYTOCHROME P450, FAMILY 96, SUBFAMILY A, POLYPEPTIDE 5 (CYP96A5)	member of CYP96A
AT5G07650	0	Actin-binding FH2 protein;(source:Araport11)
AT1G57630	0	Toll-Interleukin-Resistance (TIR) domain family protein;(source:Araport11)
AT4G04500	CYSTEINE-RICH RLK (RECEPTOR-LIKE PROTEIN KINASE) 37 (CRK37)	Encodes a cysteine-rich receptor-like protein kinase.
AT1G67000	0	Protein kinase superfamily protein;(source:Araport11)
AT1G30850	ROOT HAIR SPECIFIC 4 (RSH4)	root hair specific 4;(source:Araport11)
AT1G73805	SAR DEFICIENT 1 (SARD1)	Encodes SAR Deficient 1 (SARD1), a key regulator for ICS1 (Isochorismate Synthase 1) induction and salicylic acid (SA) synthesis.
AT3G57460	0	catalytic/ metal ion binding / metalloendopeptidase/ zinc ion binding protein;(source:Araport11)
AT2G47140	SHORT-CHAIN DEHYDROGENASE REDUCTASE 5 (SDR5); (ATSDR5)	NAD(P)-binding Rossmann-fold superfamily protein;(source:Araport11)
AT5G57123	0	hypothetical protein;(source:Araport11)
AT3G13500	0	hypothetical protein;(source:Araport11)
AT2G15780	0	Cupredoxin superfamily protein;(source:Araport11)
AT1G04490	0	hypothetical protein (DUF3527);(source:Araport11)
AT1G16420	ARABIDOPSIS THALIANA METACASPASE 8 (ATMC8);METACASPASE 8 (MC8);METACASPASE 2E (MCP2e);METACASPASE 2E (AtMCP2e)	Encodes a metacaspase (cysteine-type endopeptidase) that is involved in promoting programmed cell death in response to hydrogen peroxide (H2O2), UV light, and methyl viologen (MV). Transcript levels rise in response to UV-C, H2O2, and MV. In vitro assays demonstrate that this enzyme has a preference for cleaving after an arginine residue, and it has a pH optimum of 8.0.
AT5G58080	RESPONSE REGULATOR 18 (RR18);RESPONSE REGULATOR 18 (ARR18)	member of Response Regulator: B- Type
AT1G24147	0	transmembrane protein;(source:Araport11)
AT2G30750	CYTOCHROME P450, FAMILY 71, SUBFAMILY A, POLYPEPTIDE 12 (CYP71A12)	putative cytochrome P450
AT2G44890	CYTOCHROME P450, FAMILY 704, SUBFAMILY A, POLYPEPTIDE 1 (CYP704A1)	member of CYP704A
AT5G52770	0	Copper transport protein family;(source:Araport11)
AT4G13820	0	Leucine-rich repeat (LRR) family protein;(source:Araport11)
AT5G42380	(ATCML37);CALMODULIN LIKE 37 (CML37);CALMODULIN LIKE 39 (CML39)	calmodulin like 37;(source:Araport11)
AT3G56891	0	Heavy metal transport/detoxification superfamily protein;(source:Araport11)
AT2G01379	0	transmembrane protein;(source:Araport11)
AT4G23030	0	MATE efflux family protein;(source:Araport11)
AT3G11340	UDP-DEPENDENT GLYCOSYLTRANSFERASE 76B1 (UGT76B1)	Encodes a glucosyltransferase that conjugates isoleucic acid and modulates plant defense and senescence.
AT1G11810	0	F-box associated ubiquitination effector family protein;(source:Araport11)
AT2G13810	AGD2-LIKE DEFENSE RESPONSE PROTEIN 1 (ALD1); (ATALD1);EDS TWO SUPPRESSOR 5 (EDTS5)	AGD2-like defense response protein 1;(source:Araport11)
AT3G44830	0	Lecithin:cholesterol acyltransferase family protein;(source:Araport11)
AT4G15150	0	glycine-rich protein;(source:Araport11)
AT3G61390	0	RING/U-box superfamily protein;(source:Araport11)
AT5G43910	0	pfkB-like carbohydrate kinase family protein;(source:Araport11)
AT4G11655	CASP-LIKE PROTEIN 4A4 (CASPL4A4)	Uncharacterized protein family (UPF0497);(source:Araport11)
AT2G25510	0	transmembrane protein;(source:Araport11)
AT5G01490	(ATCAX4);CATION EXCHANGER 4 (CAX4)	Encodes a cation/proton antiporter, a member of low affinity calcium antiporter CAX2 family. Involved in root development under metal stress.
AT2G18660	PLANT NATRIURETIC PEPTIDE A (PNP-A);EXPANSIN-LIKE B3 PRECURSOR (EXLB3); (AtPNP-A)	Encodes PNP-A (Plant Natriuretic Peptide A). PNPs are a class of systemically mobile molecules distantly related to expansins; their biological role has remained elusive. PNP-A contains a signal peptide domain and is secreted into the extracellular space. Co-expression analyses using microarray data suggest that PNP-A may function as a component of plant defence response and SAR in particular, an…
AT2G44400	0	Cysteine/Histidine-rich C1 domain family protein;(source:Araport11)
AT3G23510	0	Cyclopropane-fatty-acyl-phospholipid synthase;(source:Araport11)
AT5G09290	0	Inositol monophosphatase family protein;(source:Araport11)
AT4G01535	0	hypothetical protein;(source:Araport11)
AT3G04320	0	Kunitz family trypsin and protease inhibitor protein;(source:Araport11)
AT3G05730	0	Encodes a defensin-like (DEFL) family protein. The mRNA is cell-to-cell mobile.
AT2G24195	0	transmembrane protein;(source:Araport11)
AT4G21840	METHIONINE SULFOXIDE REDUCTASE B8 (MSRB8);METHIONINE SULFOXIDE REDUCTASE B8 (ATMSRB8)	methionine sulfoxide reductase B8;(source:Araport11)
AT5G26700	0	RmlC-like cupins superfamily protein;(source:Araport11)
AT5G13320	(WIN3);GH3-LIKE DEFENSE GENE 1 (GDG1);AVRPPHB SUSCEPTIBLE 3 (PBS3);HOPW1-1-INTERACTING 3 (WIN3);GRETCHEN HAGEN 3.12 (GH3.12); (ATGH3.12)	Encodes an enzyme capable of conjugating amino acids to 4-substituted benzoates. 4-HBA (4-hydroxybenzoic acid) and pABA (4-aminobenzoate) may be targets of the enzyme in Arabidopsis, leading to the production of pABA-Glu, 4HBA-Glu, or other related compounds. This enzyme is involved in disease-resistance signaling. It is required for the accumulation of salicylic acid, activation of defense respo…
AT4G29740	(ATCKX4);CYTOKININ OXIDASE 4 (CKX4)	It encodes a protein whose sequence is similar to cytokinin oxidase/dehydrogenase, which catalyzes the degradation of cytokinins.
AT1G30814	0	hypothetical protein;(source:Araport11)
AT5G24200	0	alpha/beta-Hydrolases superfamily protein;(source:Araport11)
AT4G04900	ROP-INTERACTIVE CRIB MOTIF-CONTAINING PROTEIN 10 (RIC10)	encodes a member of a novel protein family that contains contain a CRIB (for Cdc42/Rac-interactive binding) motif required for their specific interaction with GTP-bound Rop1 (plant-specific Rho GTPase). Most similar to RIC9 and RIC11 (subfamily group I). Gene is expressed predominantly in roots, leaves, and seedlings.
AT4G28940	0	Phosphorylase superfamily protein;(source:Araport11)
AT2G43580	0	Chitinase family protein;(source:Araport11)
AT2G25440	RECEPTOR LIKE PROTEIN 20 (RLP20);RECEPTOR LIKE PROTEIN 20 (AtRLP20)	receptor like protein 20;(source:Araport11)
AT4G23700	CATION/H+ EXCHANGER 17 (ATCHX17);CATION/H+ EXCHANGER 17 (CHX17)	member of Putative Na+/H+ antiporter family
AT5G55410	0	Bifunctional inhibitor/lipid-transfer protein/seed storage 2S albumin superfamily protein;(source:Araport11)
AT1G69920	GLUTATHIONE S-TRANSFERASE TAU 12 (GSTU12);ARABIDOPSIS THALIANA GLUTATHIONE S-TRANSFERASE TAU 12 (ATGSTU12)	Encodes glutathione transferase belonging to the tau class of GSTs. Naming convention according to Wagner et al. (2002).
AT1G36640	0	transmembrane protein;(source:Araport11)
AT4G32870	0	Polyketide cyclase/dehydrase and lipid transport superfamily protein;(source:Araport11)
AT5G04010	0	F-box family protein;(source:Araport11)
AT5G66640	DA1-RELATED PROTEIN 3 (DAR3)	DA1-related protein 3;(source:Araport11)
AT5G44480	DEFECTIVE UGE IN ROOT (DUR)	mutant has Altered lateral root; UDP Glucose Epimerase The mRNA is cell-to-cell mobile.
AT1G80590	(AtWRKY66);WRKY DNA-BINDING PROTEIN 66 (WRKY66)	member of WRKY Transcription Factor; Group III
AT2G46400	WRKY DNA-BINDING PROTEIN 46 (ATWRKY46);WRKY DNA-BINDING PROTEIN 46 (WRKY46)	Encodes a WRKY transcription factor that contributes to the feedforward inhibition of osmotic/salt stress-dependent LR inhibition via regulation of ABA signaling and auxin homeostasis.
AT2G34610	0	cotton fiber protein;(source:Araport11)
AT1G15520	PLEIOTROPIC DRUG RESISTANCE 12 (PDR12);ARABIDOPSIS THALIANA ATP-BINDING CASSETTE G40 (ATABCG40);ATP-BINDING CASSETTE G40 (ABCG40);PLEIOTROPIC DRUG RESISTANCE 12 (ATPDR12)	ABC transporter family involved in ABA transport and resistance to lead. Localizes to plasma membrane. Upregulated by lead. Expressed in leaves, flowers, stomata and roots.
AT3G28570	0	P-loop containing nucleoside triphosphate hydrolases superfamily protein;(source:Araport11)
AT2G24285	0	zinc finger, C3HC4 type (RING finger) family protein;(source:Araport11)
AT5G54610	ANKYRIN (ANK);BIAN DA 2 (BECOMING BIG IN CHINESE) (BDA1)	Induced in response to Salicylic acid. Belongs to the ankyrin repeat protein family.
AT4G09100	0	RING/U-box superfamily protein;(source:Araport11)
AT3G49620	DARK INDUCIBLE 11 (DIN11)	encodes a protein similar to 2-oxoacid-dependent dioxygenase. Expression is induced after 24 hours of dark treatment, in senescing leaves and treatment with exogenous photosynthesis inhibitor. Induction of gene expression was suppressed in excised leaves supplied with sugar. The authors suggest that the gene's expression pattern is responding to the level of sugar in the cell.
AT1G21310	EXTENSIN 3 (ATEXT3);EXTENSIN 3 (EXT3);ROOT-SHOOT-HYPOCOTYL DEFECTIVE (RSH)	Encodes extensin 3.
AT4G26120	0	Ankyrin repeat family protein / BTB/POZ domain-containing protein;(source:Araport11)
AT5G44565	0	transmembrane protein;(source:Araport11)
AT5G46230	0	hypothetical protein (Protein of unknown function, DUF538);(source:Araport11)
AT2G37440	0	DNAse I-like superfamily protein;(source:Araport11)
AT1G51030	0	hypothetical protein;(source:Araport11)
AT5G45080	PHLOEM PROTEIN 2-A6 (PP2-A6);PHLOEM PROTEIN 2-A6 (AtPP2-A6)	phloem protein 2-A6;(source:Araport11)
AT1G65610	ARABIDOPSIS THALIANA GLYCOSYL HYDROLASE 9A2 (ATGH9A2);KORRIGAN 2 (KOR2); (ATKOR2)	Six-hairpin glycosidases superfamily protein;(source:Araport11)
AT5G48400	GLUTAMATE RECEPTOR 1.2 (GLR1.2); (ATGLR1.2)	member of Putative ligand-gated ion channel subunit family
AT5G35580	(PBL13)	Protein kinase superfamily protein;(source:Araport11)
AT1G01560	MAP KINASE 11 (MPK11);MAP KINASE 11 (ATMPK11)	Member of MAP Kinase family. Flg22-induced activation is blocked by AvrRpt2.
AT2G44790	UCLACYANIN 2 (UCC2)	Encodes a uclacyanin, a protein precursor that is closely related to precursors of stellacyanins and a blue copper protein from pea pods.
AT1G26400	(ATBBE5)	FAD-binding Berberine family protein;(source:Araport11)
AT3G55700	0	UDP-Glycosyltransferase superfamily protein;(source:Araport11)
AT3G60415	0	phosphoglycerate mutase family protein;(source:Araport11)
AT5G39670	0	Calcium-binding EF-hand family protein;(source:Araport11)
AT2G30770	CYTOCHROME P450, FAMILY 71, SUBFAMILY A, POLYPEPTIDE 13 (CYP71A13)	putative cytochrome P450
AT1G05220	0	Transmembrane protein 97, Putative;(source:Araport11)
AT3G12220	SERINE CARBOXYPEPTIDASE-LIKE 16 (scpl16)	serine carboxypeptidase-like 16;(source:Araport11)
AT3G56400	ARABIDOPSIS THALIANA WRKY DNA-BINDING PROTEIN 70 (ATWRKY70);WRKY DNA-BINDING PROTEIN 70 (WRKY70)	member of WRKY Transcription Factor; Group III. Function as activator of SA-dependent defense genes and a repressor of JA-regulated genes. WRKY70-controlled suppression of JA-signaling is partly executed by NPR1.
AT1G05010	ETHYLENE-FORMING ENZYME (EFE);ETHYLENE FORMING ENZYME (ACO4); (EAT1)	Encodes 1-aminocyclopropane-1-carboxylate oxidase
AT1G11330	0	S-locus lectin protein kinase family protein;(source:Araport11)
AT4G17660	0	Protein kinase superfamily protein;(source:Araport11)
AT5G55170	SMALL UBIQUITIN-LIKE MODIFIER 3 (SUM3); (ATSUMO3);SMALL UBIQUITIN-LIKE MODIFIER 3 (SUMO3);SMALL UBIQUITIN-LIKE MODIFIER 3 (SUMO 3)	Encodes a small ubiquitin-like modifier (SUMO) polypeptide that becomes covalently attached to various intracellular protein targets, much like ubiquitination, leading to post-translational modification of those targets.
AT3G49480	0	F-box/FBD/LRR protein;(source:Araport11)
AT1G07900	LOB DOMAIN-CONTAINING PROTEIN 1 (LBD1)	LOB domain-containing protein 1;(source:Araport11)
AT1G66550	WRKY DNA-BINDING PROTEIN 67 (WRKY67); (AtWRKY67)	member of WRKY Transcription Factor; Group III
AT1G03050	0	ENTH/ANTH/VHS superfamily protein;(source:Araport11)
AT4G35110	0	phospholipase-like protein (PEARLI 4) family protein;(source:Araport11)
AT3G23123	0	transmembrane protein;(source:Araport11)
AT3G11010	RECEPTOR LIKE PROTEIN 34 (RLP34);RECEPTOR LIKE PROTEIN 34 (AtRLP34)	receptor like protein 34;(source:Araport11)
AT1G52191	0	Thioesterase superfamily protein;(source:Araport11)
AT5G67340	(PUB2)	ARM repeat superfamily protein;(source:Araport11)
AT3G47480	0	Calcium-binding EF-hand family protein;(source:Araport11)
AT5G07165	0	transmembrane protein;(source:Araport11)
AT2G02250	PHLOEM PROTEIN 2-B2 (PP2-B2);PHLOEM PROTEIN 2-B2 (AtPP2-B2)	phloem protein 2-B2;(source:Araport11)
AT3G26470	0	Powdery mildew resistance protein, RPW8 domain-containing protein;(source:Araport11)
AT5G18661	0	This gene encodes a small protein and has either evidence of transcription or purifying selection.
AT3G25221	0	hypothetical protein;(source:Araport11)
AT4G13000	0	AGC (cAMP-dependent, cGMP-dependent and protein kinase C) kinase family protein;(source:Araport11)
AT5G26920	CAM-BINDING PROTEIN 60-LIKE G (CBP60G)	Encodes a calmodulin-binding protein CBP60g (calmodulin binding protein 60-like.g). The calmodulin-binding domain is located near the N-terminus; calmodulin binding is dependent on Ca(2+). Inducible by both bacterial pathogen and MAMP (microbe-associated molecular pattern) treatments. Bacterial growth is enhanced in cbp60g mutants. cbp60g mutants also show defects in salicylic acid (SA) accumulat…
AT3G57270	BETA-1,3-GLUCANASE 1 (BG1)	encodes a member of glycosyl hydrolase family 17
AT1G15010	0	mediator of RNA polymerase II transcription subunit;(source:Araport11)
AT5G57550	XYLOGLUCAN ENDOTRANSGLYCOSYLASE 3 (XTR3);XYLOGLUCAN ENDOTRANSGLUCOSYLASE/HYDROLASE 25 (XTH25)	xyloglucan endotransglycosylase-related protein (XTR3)
AT3G23120	RECEPTOR LIKE PROTEIN 38 (RLP38);RECEPTOR LIKE PROTEIN 38 (AtRLP38)	receptor like protein 38;(source:Araport11)
AT1G24145	0	transmembrane protein;(source:Araport11)
AT4G37710	VQ MOTIF-CONTAINING PROTEIN 29 (VQ29)	VQ motif-containing protein;(source:Araport11)
AT1G59218	0	Disease resistance protein (CC-NBS-LRR class) family;(source:Araport11)
AT2G40180	PHOSPHATASE 2C5 (ATHPP2C5);PHOSPHATASE 2C5 (PP2C5)	Encodes PP2C5, a member of the PP2C family phosphatases. PP2C5 acts as a MAPK phosphatase that positively regulates seed germination, stomatal closure and ABA-inducible gene expression.
AT1G24320	0	Six-hairpin glycosidases superfamily protein;(source:Araport11)
AT2G14210	ARABIDOPSIS NITRATE REGULATED 1 (ANR1);AGAMOUS-LIKE 44 (AGL44)	MADS box gene, transcription factor
AT5G16900	LEAF AND FLOWER RELATED (LFR)	Leucine-rich repeat protein kinase family protein;(source:Araport11)
AT1G74710	ENHANCED DISEASE SUSCEPTIBILITY TO ERYSIPHE ORONTII 16 (EDS16);SALICYLIC ACID INDUCTION DEFICIENT 2 (SID2);ISOCHORISMATE SYNTHASE 1 (ICS1)	Encodes a protein with isochorismate synthase activity. Mutants fail to accumulate salicylic acid. Its function may be redundant with that of ICS2 (AT1G18870).
AT5G24530	(ATDMR6);DOWNY MILDEW RESISTANT 6 (DMR6)	Encodes a putative 2OG-Fe(II) oxygenase that is defense-associated but required for susceptibility to downy mildew. The mRNA is cell-to-cell mobile.
AT1G52315	IST1-LIKE 9 (ISTL9)	Regulator of Vps4 activity in the MVB pathway protein;(source:Araport11)
AT1G05020	0	ENTH/ANTH/VHS superfamily protein;(source:Araport11)
AT5G01250	0	alpha 1,4-glycosyltransferase family protein;(source:Araport11)
AT1G08050	0	Zinc finger (C3HC4-type RING finger) family protein;(source:Araport11)
AT5G01040	LACCASE 8 (LAC8)	putative laccase, knockout mutant showed early flowering
AT1G74140	0	Rhomboid-related intramembrane serine protease family protein;(source:Araport11)
AT5G27020	0	hypothetical protein;(source:Araport11)
AT3G11000	0	DCD (Development and Cell Death) domain protein;(source:Araport11)
AT3G47540	0	Chitinase family protein;(source:Araport11)
AT5G10660	0	calmodulin-binding protein-like protein;(source:Araport11)
AT5G39720	AVIRULENCE INDUCED GENE 2 LIKE PROTEIN (AIG2L)	avirulence induced protein 2 like protein;(source:Araport11)
AT4G01820	P-GLYCOPROTEIN 3 (PGP3); (MDR3);ATP-BINDING CASSETTE B3 (ABCB3)	member of MDR subfamily
AT5G02490	(AtHsp70-2); (Hsp70-2)	Heat shock protein 70 (Hsp 70) family protein;(source:Araport11)
AT1G04800	0	glycine-rich protein;(source:Araport11)
AT3G08700	UBIQUITIN-CONJUGATING ENZYME 12 (UBC12)	ubiquitin-conjugating enzyme 12;(source:Araport11)
AT3G61190	BON ASSOCIATION PROTEIN 1 (BAP1)	Encodes a protein with a C2 domain that binds to BON1 in yeast two hybrid analyses. Its ability to bind to phospholipids is enhanced by calcium ions. Involved in maintaining cell homeostasis.
AT3G02677	0	hypothetical protein;(source:Araport11)
AT3G52460	0	hydroxyproline-rich glycoprotein family protein;(source:Araport11)
AT3G44970	0	Cytochrome P450 superfamily protein;(source:Araport11)
AT3G48090	(ATEDS1);ENHANCED DISEASE SUSCEPTIBILITY 1 (EDS1)	Component of R gene-mediated disease resistance in Arabidopsis thaliana with homology to eukaryotic lipases.
AT1G05835	0	PHD finger protein;(source:Araport11)
AT3G58780	SHATTERPROOF 1 (SHP1)	One of two genes (SHP1 and SHP2) that are required for fruit dehiscence. The two genes control dehiscence zone differentiation and promote the lignification of adjacent cells.
AT4G19975	0	nucleotide-diphospho-sugar transferase family protein;(source:Araport11)
AT2G14620	XYLOGLUCAN ENDOTRANSGLUCOSYLASE/HYDROLASE 10 (XTH10)	xyloglucan endotransglucosylase/hydrolase 10;(source:Araport11)
AT2G43570	CHITINASE, PUTATIVE (CHI)	chitinase;(source:Araport11)
AT4G11650	OSMOTIN 34 (OSM34);OSMOTIN 34 (ATOSM34)	osmotin-like protein
AT3G01830	0	Calcium-binding EF-hand family protein;(source:Araport11)
AT2G29350	SENESCENCE-ASSOCIATED GENE 13 (SAG13)	senescence-associated gene SAG13 encoding a short-chain alcohol dehydrogenase
AT4G11550	0	Cysteine/Histidine-rich C1 domain family protein;(source:Araport11)
AT3G60140	DARK INDUCIBLE 2 (DIN2);SENESCENCE-RELATED GENE 2 (SRG2);BETA GLUCOSIDASE 30 (BGLU30)	Encodes a protein similar to beta-glucosidase and is a member of glycoside hydrolase family 1. Expression is induced after 24 hours of dark treatment, in senescing leaves and treatment with exogenous photosynthesis inhibitor. Induction of gene expression was suppressed in excised leaves supplied with sugar. The authors suggest that the gene's expression pattern is responding to the level of sugar…
AT5G03610	0	GDSL-motif esterase/acyltransferase/lipase. Enzyme group with broad substrate specificity that may catalyze acyltransfer or hydrolase reactions with lipid and non-lipid substrates.
AT1G68390	0	Core-2/I-branching beta-1,6-N-acetylglucosaminyltransferase family protein;(source:Araport11)
AT1G14260	0	RING/FYVE/PHD zinc finger superfamily protein;(source:Araport11)
AT1G68200	CALLOSE DEFECTIVE MICROSPORE1 (CDM1); (ATC3H15)	Zinc finger C-x8-C-x5-C-x3-H type family protein;(source:Araport11)
AT1G10586	0	basic helix-loop-helix (bHLH) DNA-binding superfamily protein;(source:Araport11)
AT2G44010	0	hypothetical protein;(source:Araport11)
AT3G60440	0	Phosphoglycerate mutase family protein;(source:Araport11)
AT1G22150	SULFATE TRANSPORTER 1;3 (SULTR1;3)	sulfate transporter Sultr1;3
AT4G39030	ENHANCED DISEASE SUSCEPTIBILITY 5 (EDS5);SUSCEPTIBLE TO CORONATINE-DEFICIENT PST DC3000 3 (SCORD3);SALICYLIC ACID INDUCTION DEFICIENT 1 (SID1)	Encodes an orphan multidrug and toxin extrusion transporter. Essential component of salicylic acid-dependent signaling for disease resistance. Member of the MATE-transporter family. Expression induced by salicylic acid. Mutants are salicylic acid-deficient.
AT3G60450	0	Phosphoglycerate mutase family protein;(source:Araport11)
AT5G22540	0	transmembrane protein, putative (DUF247);(source:Araport11)
AT4G21745	0	PAK-box/P21-Rho-binding family protein;(source:Araport11)
AT5G01640	PRENYLATED RAB ACCEPTOR 1.B5 (PRA1.B5)	prenylated RAB acceptor 1.B5;(source:Araport11)
AT2G33780	MPK3/6-TARGETED VQP 2 (MVQ2)	VQ motif-containing protein;(source:Araport11)
AT1G19250	FLAVIN-DEPENDENT MONOOXYGENASE 1 (FMO1)	FMO1 is required for full expression of TIR-NB-LRR-conditioned resistance to avirulent pathogens and for basal resistance to invasive virulent pathogens. Functions in an EDS1-regulated but SA-independent mechanism that promotes resistance and cell death at pathogen infection sites.
AT1G51670	HEAT-INDUCED TAS1 TARGET 5 (HTT5)	hypothetical protein;(source:Araport11)
AT5G57010	0	calmodulin-binding family protein;(source:Araport11)
AT3G25180	CYTOCHROME P450, FAMILY 82, SUBFAMILY G, POLYPEPTIDE 1 (CYP82G1)	Encodes a cytochrome P450 monooxygenase (CYP82G1) that catalyzes the production of two volatile homoterpenes, TMTT and DMNT, although it is only likely to produce TMTT in planta. TMTT can be involved in attracting predatory insects to protect Arabidopsis plants from herbivorous pests. Homoterpene synthesis is also stimulated by fungal elicitors which increase the transcript levels of CYP82G1.
AT1G72540	0	Protein kinase superfamily protein;(source:Araport11)
AT4G17670	0	senescence-associated family protein (DUF581);(source:Araport11)
AT5G16170	0	Core-2/I-branching beta-1,6-N-acetylglucosaminyltransferase family protein;(source:Araport11)
AT1G06660	JASON (JASON)	Encodes JASON. jason mutant produces diploid male gametes leading to triploid progeny. Diploid gametes in the jason mutant are generated by a defect in male meiosis II.
AT1G01340	CYCLIC NUCLEOTIDE GATED CHANNEL 10 (CNGC10)	member of Cyclic nucleotide gated channel family
AT3G48850	PHOSPHATE TRANSPORTER 3;2 (PHT3;2);MITOCHONDRIAL PHOSPHATE TRANSPORTER 2 (MPT2)	Encodes a mitochondrial phosphate transporter. Modulates plant responses to salt stress.
AT5G64110	0	Peroxidase superfamily protein;(source:Araport11)
AT1G62840	0	ankyrin repeat/KH domain protein (DUF1442);(source:Araport11)
AT4G39670	0	Glycolipid transfer protein (GLTP) family protein;(source:Araport11)
AT5G38260	0	Protein kinase superfamily protein;(source:Araport11)
AT1G54000	GDSL LIPASE-LIKE PROTEIN 22 (GLL22)	GDSL-motif esterase/acyltransferase/lipase. Enzyme group with broad substrate specificity that may catalyze acyltransfer or hydrolase reactions with lipid and non-lipid substrates.
AT2G02310	PHLOEM PROTEIN 2-B6 (AtPP2-B6);PHLOEM PROTEIN 2-B6 (PP2-B6)	phloem protein 2-B6;(source:Araport11)
AT4G15075	0	FBD-like domain family protein;(source:Araport11)
AT1G30280	0	Chaperone DnaJ-domain superfamily protein;(source:Araport11)
AT2G33847	0	hypothetical protein;(source:Araport11)
AT1G69930	GLUTATHIONE S-TRANSFERASE TAU 11 (GSTU11);GLUTATHIONE S-TRANSFERASE TAU 11 (ATGSTU11)	Encodes glutathione transferase belonging to the tau class of GSTs. Naming convention according to Wagner et al. (2002).
AT4G04490	CYSTEINE-RICH RLK (RECEPTOR-LIKE PROTEIN KINASE) 36 (CRK36)	Encodes a cysteine-rich receptor-like protein kinase.
AT1G29290	0	B-cell lymphoma 6 protein;(source:Araport11)
AT5G56970	(ATCKX3);CYTOKININ OXIDASE 3 (CKX3)	It encodes a protein whose sequence is similar to cytokinin oxidase/dehydrogenase, which catalyzes the degradation of cytokinins.
AT5G38280	PR5-LIKE RECEPTOR KINASE (PR5K)	putative receptor serine/threonine kinase PR5K (PR5K) mRNA, PR5-like receptor kinase
AT5G05340	PEROXIDASE 52 (PRX52)	Encodes a protein with sequence similarity to peroxidases that is involved in lignin biosynthesis. Loss of function mutations show abnormal development of xylem fibers and reduced levels of lignin biosynthetic enxymes.
AT1G32270	SYNTAXIN 24 (SYP24); (ATSYP24)	member of SYP2 Gene Family
AT3G06890	0	transmembrane protein;(source:Araport11)
AT1G01480	(AT-ACC2);1-AMINO-CYCLOPROPANE-1-CARBOXYLATE SYNTHASE 2 (ACS2)	a member of the 1-aminocyclopropane-1-carboxylate (ACC) synthase (S-adenosyl-L-methionine methylthioadenosine-lyase, EC 4.4.1.14) gene family, isolated from a flower-specific cDNA library.
AT1G76240	0	DUF241 domain protein (DUF241);(source:Araport11)
AT4G12720	ARABIDOPSIS THALIANA NUDIX HYDROLASE HOMOLOG 7 (AtNUDT7); (NUDT7);GROWTH FACTOR GENE 1 (GFG1)	Encodes a protein with ADP-ribose hydrolase activity. Negatively regulates EDS1-conditioned plant defense and programmed cell death.
AT3G22910	0	ATPase E1-E2 type family protein / haloacid dehalogenase-like hydrolase family protein;(source:Araport11)
AT5G41730	0	Protein kinase family protein;(source:Araport11)
AT3G46080	0	C2H2-type zinc finger family protein;(source:Araport11)
AT2G40113	0	Pollen Ole e 1 allergen and extensin family protein;(source:Araport11)
AT3G21230	4-COUMARATE:COA LIGASE 5 (4CL5)	The gene encodes a 4-coumarate coenzyme A ligase being able to use sinapate as substrate. The catalytic efficiency was in the following (descending) order: p-coumaric acid, caffeic acid, 5-OH-ferulic acid, ferulic acid and sinapic acid. At4CL5 was unable to use cinnamic acid as substrate. Knockout of At4CL5 (4cl5) revealed no effect on syringyl lignin content indicating that the activity observed…
AT2G19570	CYTIDINE DEAMINASE 1 (CDA1); (DESZ); (AT-CDA1)	Encodes a cytidine deaminase that deaminates cytidine and deoxycytidine and is competitively inhibited by cytosine-containing compounds.
AT1G71890	(SUC5);SUCROSE-PROTON SYMPORTER 5 (ATSUC5)	Encodes a sucrose transporter that is expressed in the endosperm. Mutants have delayed accumulation of fatty acids and embryo maturation.
AT4G16920	0	Disease resistance protein (TIR-NBS-LRR class) family;(source:Araport11)
AT1G34750	0	Protein phosphatase 2C family protein;(source:Araport11)
AT5G61250	GLUCURONIDASE 1 (GUS1);GLUCURONIDASE 1 (AtGUS1)	Belongs to the plant glycoside hydrolase family 79. Encodes a protein with several posttranslational modification sites including O-&#946;-GlcNAc attachment sites and serine-, threonine- and tyrosine-phosphorylation sites, suggesting that this protein is extensively modified posttranslationally. The protein is predicted (WoLF PSORT program) to be secreted.
AT5G45110	NPR1-LIKE PROTEIN 3 (NPR3); (ATNPR3)	Encodes NPR3, a paralog of NPR1. Involved in negative regulation of defense responses against bacterial and oomycete pathogens. npr3 mutants has elevated level of PR1 expression. Interacts with TGA2, TGA3, TGA5 and TGA6 in yeast two hybrid assays. NPR3 and NPR4 are receptors for the immune signal salicylic acid. The mRNA is cell-to-cell mobile.
AT3G07900	0	O-fucosyltransferase family protein;(source:Araport11)
AT2G44290	0	Bifunctional inhibitor/lipid-transfer protein/seed storage 2S albumin superfamily protein;(source:Araport11)
AT4G37010	CENTRIN 2 (CEN2)	Encodes a member of the Centrin family. Mutants are hypersensitive to UV and prone to UV induced DNA damage. Based on sequence similarity and mutant phenotype CEN2 is thought to be involved in nucelotide excision repair/DNA repair.
AT5G46500	0	protein VARIATION IN COMPOUND TRIGGERED ROOT growth protein;(source:Araport11)
AT3G21320	0	EARLY FLOWERING protein;(source:Araport11)
AT3G29240	0	PPR containing protein (DUF179);(source:Araport11)
AT4G22070	(AtWRKY31);WRKY DNA-BINDING PROTEIN 31 (WRKY31)	member of WRKY Transcription Factor; Group II-b
AT3G09940	MONODEHYDROASCORBATE REDUCTASE 2 (MDAR2); (ATMDAR3);MONODEHYDROASCORBATE REDUCTASE 3 (MDAR3);ARABIDOPSIS THALIANA MONODEHYDROASCORBATE REDUCTASE 3 (MDAR3);MONODEHYDROASCORBATE REDUCTASE (MDHAR)	Encodes a member of the monodehydroascorbate reductase gene family. Critical for a mutualistic symbiosis between the host Arabidopsis and the root colonizing fungus Piriformospora indica.
AT1G76470	0	NAD(P)-binding Rossmann-fold superfamily protein;(source:Araport11)
AT1G61820	BETA GLUCOSIDASE 46 (BGLU46)	beta glucosidase 46;(source:Araport11)
AT3G21560	BRIGHT TRICHOMES 1 (BRT1); (BRT1);UDP-GLUCOSYL TRANSFERASE 84A2 (UGT84A2)	Encodes a protein with sinapic acid:UDP-glucose glucosyltransferase activity. Mutants defective in this gene are hyper-fluorescent (which accumulate in their trichomes a compound that is likely to be 3',5'-dimethoxynaringenin chalcone or sinapoyltriacetic acid lactone, potential products of the concerted action of 4-coumarate CoA ligase and chalcone synthase on sinapic acid). Also shown to be req…
AT3G52470	0	Late embryogenesis abundant (LEA) hydroxyproline-rich glycoprotein family;(source:Araport11)
AT4G37700	0	hypothetical protein;(source:Araport11)
AT2G38490	SNF1-RELATED PROTEIN KINASE 3.19 (SnRK3.19);CBL-INTERACTING PROTEIN KINASE 22 (CIPK22)	member of AtCIPKs
AT3G56500	0	serine-rich protein-like protein;(source:Araport11)
AT3G21150	B-BOX DOMAIN PROTEIN 32 (BBX32); (ATBBX32);EMF1-INTERACTING PROTEIN 6 (EIP6)	Encodes a protein with a B-box domain predicted to act as a transcription factor. Expression of the BBX32 gene is affected by monochromatic red light. Genetic analysis shows BBX32 is under circadian control; it is a morning gene under clock regulation.
AT1G22410	0	Class-II DAHP synthetase family protein;(source:Araport11)
AT1G80820	CINNAMOYL COA REDUCTASE (CCR2); (ATCCR2)	Encodes an cinnamoyl CoA reductase isoform. Involved in lignin biosynthesis.
AT1G44130	0	Eukaryotic aspartyl protease family protein;(source:Araport11)
AT5G10380	(RING1); (ATRING1)	Encodes a RING finger domain protein with E3 ligase activity that is localized to the lipid rafts of the plasma membrane. Expression is increased in response to fungal pathogen. May be involved in regulation of programmed cell death by facilitating degredation of regulation of PDC activators. The mRNA is cell-to-cell mobile.
AT5G40730	ARABIDOPSIS THALIANA ARABINOGALACTAN PROTEIN 24 (ATAGP24);ARABINOGALACTAN PROTEIN 24 (AGP24)	Encodes an arabinogalactan-protein (AGP24).
AT4G34380	0	Transducin/WD40 repeat-like superfamily protein;(source:Araport11)
AT1G22400	(UGT85A1);ARABIDOPSIS THALIANA UDP-GLUCOSYL TRANSFERASE 85A1 (ATUGT85A1)	UDP-Glycosyltransferase superfamily protein;(source:Araport11)
AT5G26170	WRKY DNA-BINDING PROTEIN 50 (WRKY50);ARABIDOPSIS THALIANA WRKY DNA-BINDING PROTEIN 50 (ATWRKY50)	member of WRKY Transcription Factor; Group II-c. Involved in jasmonic acid inducible defense responses.
AT1G74080	MYB DOMAIN PROTEIN 122 (MYB122);MYB DOMAIN PROTEIN 122 (ATMYB122)	Encodes a putative transcription factor, member of the R2R3 factor gene family (MYB122).
AT1G53920	GDSL-MOTIF LIPASE 5 (GLIP5)	Contains lipase signature motif and GDSL domain.
AT3G05780	LON PROTEASE 3 (LON3)	Encodes a member of the Lon protease-like proteins (Lon1/At5g26860, Lon2/At5g47040, Lon3/At3g05780, Lon4/At3g05790). Lon is a multifunctional ATP-dependent protease which exists in bacteria, archaea and within organelles in eukaryotic cells. Lon proteases are responsible for the degradation of abnormal, damaged and unstable proteins.
AT1G30100	NINE-CIS-EPOXYCAROTENOID DIOXYGENASE 5 (ATNCED5);NINE-CIS-EPOXYCAROTENOID DIOXYGENASE 5 (NCED5)	Encodes 9-cis-epoxycarotenoid dioxygenase, a key enzyme in the biosynthesis of abscisic acid. The expression of this gene increases during the first 6h of imbibition.
AT5G28646	WAVE-DAMPENED 2 (WVD2)	Encodes a novel protein. The wvd2 gain-of-function mutant has impaired cell expansion and root waving, and changed root skewing.
AT5G16080	CARBOXYESTERASE 17 (CXE17);CARBOXYESTERASE 17 (AtCXE17)	carboxyesterase 17;(source:Araport11)
AT5G41180	0	leucine-rich repeat transmembrane protein kinase family protein;(source:Araport11)
AT2G35730	0	Heavy metal transport/detoxification superfamily protein;(source:Araport11)
AT3G44540	FATTY ACID REDUCTASE 4 (FAR4)	Encodes a member of the eight-member gene family encoding alcohol-forming fatty acyl-CoA reductases (FARs) identified in Arabidopsis thaliana. Three of the FARs, FAR1 (At5g22500), FAR4 (At3g44540) and FAR5 (At3g44550), are shown to generate the fatty alcohols found in root, seed coat, and wound-induced leaf tissue. The mRNA is cell-to-cell mobile.
AT2G27313	0	hypothetical protein;(source:Araport11)
AT1G03660	0	Ankyrin-repeat containing protein;(source:Araport11)
AT2G44250	0	tRNA-splicing ligase, putative (DUF239);(source:Araport11)
AT5G52390	0	PAR1 protein;(source:Araport11)
AT5G39520	0	hypothetical protein (DUF1997);(source:Araport11)
AT2G16760	0	Calcium-dependent phosphotriesterase superfamily protein;(source:Araport11)
AT5G59580	UDP-GLUCOSYL TRANSFERASE 76E1 (UGT76E1)	UDP-glucosyl transferase 76E1;(source:Araport11)
AT1G69150	0	Cysteine/Histidine-rich C1 domain family protein;(source:Araport11)
AT1G68630	0	PLAC8 family protein;(source:Araport11)
AT3G03650	EMBRYO SAC DEVELOPMENT ARREST 5 (EDA5)	Exostosin family protein;(source:Araport11)
AT2G20150	0	hypothetical protein;(source:Araport11)
AT3G11860	0	sterile alpha motif (SAM) domain protein;(source:Araport11)
AT3G12230	SERINE CARBOXYPEPTIDASE-LIKE 14 (scpl14)	serine carboxypeptidase-like 14;(source:Araport11)
AT3G04510	LIGHT SENSITIVE HYPOCOTYLS 2 (LSH2);ORGAN BOUNDARY 2 (OBO2)	LIGHT-DEPENDENT SHORT HYPOCOTYLS-like protein (DUF640);(source:Araport11)
AT3G02810	LOST IN POLLEN TUBE GUIDANCE 2 (LIP2)	Encodes a receptor-like cytoplasmic kinase localized in the membrane of pollen tube tip regions that controls micropylar pollen tube guidance in Arabidopsis.
AT2G20825	ULTRAPETALA 2 (ULT2)	Developmental regulator, ULTRAPETALA;(source:Araport11)
AT5G36907	0	transmembrane protein;(source:Araport11)
AT5G57500	0	Galactosyltransferase family protein;(source:Araport11)
AT3G09960	0	Calcineurin-like metallo-phosphoesterase superfamily protein;(source:Araport11)
AT1G66600	WRKY DNA-BINDING PROTEIN 63 (WRKY63); (ABO3);ABA OVERLY SENSITIVE MUTANT 3 (ABO3); (AtWRKY63)	A member of WRKY Transcription Factor; Group III. Involved in the regulation of plant responses to ABA and drought stress.
AT3G53235	0	hypothetical protein;(source:Araport11)
AT1G66870	0	Carbohydrate-binding X8 domain superfamily protein;(source:Araport11)
AT1G52900	0	Toll-Interleukin-Resistance (TIR) domain family protein;(source:Araport11)
AT5G45490	0	P-loop containing nucleoside triphosphate hydrolases superfamily protein;(source:Araport11)
AT1G76040	CALCIUM-DEPENDENT PROTEIN KINASE 29 (CPK29)	member of Calcium Dependent Protein Kinase
AT2G34500	CYTOCHROME P450, FAMILY 710, SUBFAMILY A, POLYPEPTIDE 1 (CYP710A1)	Encodes a protein with C22-sterol desaturase activity. The enzyme was shown to catalyze in the presence of NADPH the conversion of &beta;-sitosterol to stigmasterol, but not that of 24-<i>epi</i>-campesterol to brassicasterol (unlike CYP710A2).
AT5G19890	0	Peroxidase superfamily protein;(source:Araport11)
AT3G05650	RECEPTOR LIKE PROTEIN 32 (AtRLP32);RECEPTOR LIKE PROTEIN 32 (RLP32)	receptor like protein 32;(source:Araport11)
AT1G21740	0	DUF630 family protein, putative (DUF630 and DUF632);(source:Araport11)
AT1G76480	0	caveolin-1 protein;(source:Araport11)
AT5G57510	0	cotton fiber protein;(source:Araport11)
AT4G31800	WRKY DNA-BINDING PROTEIN 18 (WRKY18);ARABIDOPSIS THALIANA WRKY DNA-BINDING PROTEIN 18 (ATWRKY18)	Pathogen-induced transcription factor. Binds W-box sequences in vitro. Forms protein complexes with itself and with WRKY40 and WRKY60. Constitutive expression of WRKY18 enhanced resistance to P. syringae, but its coexpression with WRKY40 or WRKY60 made plants more susceptible to both P. syringae and B. cinerea. WRKY18, WRKY40, and WRKY60 have partially redundant roles in response to the hemibiotr…
AT1G21520	0	hypothetical protein;(source:Araport11)
AT5G38820	0	Encodes a putative amino acid transporter.
AT1G52290	PROLINE-RICH EXTENSIN-LIKE RECEPTOR KINASE 15 (AtPERK15);PROLINE-RICH EXTENSIN-LIKE RECEPTOR KINASE 15 (PERK15)	Encodes a member of the proline-rich extensin-like receptor kinase (PERK) family. This family consists of 15 predicted receptor kinases (PMID: 15653807).
AT2G32190	0	cysteine-rich/transmembrane domain A-like protein;(source:Araport11)
AT4G27220	0	NB-ARC domain-containing disease resistance protein;(source:Araport11)
AT3G01080	WRKY DNA-BINDING PROTEIN 58 (WRKY58);WRKY DNA-BINDING PROTEIN 58 (ATWRKY58)	member of WRKY Transcription Factor; Group I
AT2G35000	ARABIDOPSIS TOXICOS EN LEVADURA 9 (ATL9)	E3 ligase-like protein induced by chitin oligomers.
AT3G49690	(SKI2);MYB DOMAIN PROTEIN 84 (MYB84);REGULATOR OF AXILLARY MERISTEMS3 (RAX3);MYB DOMAIN PROTEIN 84 (ATMYB84)	Putative homolog of the Blind gene in tomato. Together with RAX1 and RAX3 belong to the class R2R3 MYB genes; encoded by the Myb-like transcription factor MYB84, regulates axillary meristem formation.
AT3G01420	(DIOX1);PLANT ALPHA DIOXYGENASE 1 (PADOX-1); (DOX1);ALPHA-DIOXYGENASE 1 (ALPHA-DOX1)	Encodes an alpha-dioxygenase involved in protection against oxidative stress and cell death. Induced in response to Salicylic acid and oxidative stress. Independent of NPR1 in induction by salicylic acid. The mRNA is cell-to-cell mobile.
AT3G05720	IMPORTIN ALPHA ISOFORM 7 (IMPA-7)	Putative importin alpha isoform. When overexpressed can rescue the impa-4 decreased transformation susceptibility phenotype.
AT4G34480	0	O-Glycosyl hydrolases family 17 protein;(source:Araport11)
AT2G24850	TYROSINE AMINOTRANSFERASE (TAT);TYROSINE AMINOTRANSFERASE 3 (TAT3)	Encodes a tyrosine aminotransferase that is responsive to treatment with jasmonic acid.
AT5G47635	0	Pollen Ole e 1 allergen and extensin family protein;(source:Araport11)
AT4G28490	HAESA (HAE);RECEPTOR-LIKE PROTEIN KINASE 5 (RLK5)	Member of Receptor kinase-like protein family. Controls the separation step of floral organ abscission. The mRNA is cell-to-cell mobile.
AT2G03360	0	Glycosyltransferase family 61 protein;(source:Araport11)
AT3G60966	0	RING/U-box superfamily protein;(source:Araport11)
AT1G67810	SULFUR E2 (SUFE2)	Encodes a protein capable of stimulating the cysteine desulfurase activity of CpNifS (AT1G08490) in vitro. SufE2:GFP localizes to the chloroplasts where it is likely to play a role in iron-sulfur cluster assembly. Transcript levels for this gene are high in the pollen relative to other organs based on RT-PCR analysis. The mRNA is cell-to-cell mobile.
AT1G08120	0	TP53-regulating kinase-like protein;(source:Araport11)
AT4G28485	DUF679 DOMAIN MEMBRANE PROTEIN 7 (DMP7);ARABIDOPSIS THALIANA DUF679 DOMAIN MEMBRANE PROTEIN 7 (AtDMP7)	The structure of this gene is mis-annotated in TAIR10. Please refer to PMID:20712629 and the Comment field on the TAIR locus page for revised annotation.
AT5G13080	ARABIDOPSIS THALIANA WRKY DNA-BINDING PROTEIN 75 (ATWRKY75);WRKY DNA-BINDING PROTEIN 75 (WRKY75)	WRKY75 is one of several transcription factors induced during Pi deprivation. It is nuclear localized and regulated differentially during Pi starvation. RNAi mediated suppression of WRKY75 made the plants more susceptible to Pi stress as indicated by the higher accumulation of anthocyanin during Pi starvation.
AT1G30040	GIBBERELLIN 2-OXIDASE (ATGA2OX2);GIBBERELLIN 2-OXIDASE (GA2OX2);GIBBERELLIN 2-OXIDASE 2 (GA2OX2)	Encodes a gibberellin 2-oxidase that acts on C-19 gibberellins. AtGA2OX2 expression is responsive to cytokinin and KNOX activities.
AT3G25880	0	NAD(P)-binding Rossmann-fold superfamily protein;(source:Araport11)
AT5G41610	ARABIDOPSIS THALIANA CATION/H+ EXCHANGER 18 (ATCHX18);CATION/H+ EXCHANGER 18 (CHX18)	member of Putative Na+/H+ antiporter family
AT1G43910	0	P-loop containing nucleoside triphosphate hydrolases superfamily protein;(source:Araport11)
AT2G37100	0	protamine P1 family protein;(source:Araport11)
AT5G11190	SHINE3 (SHN3);SHINE2 (SHN2)	Encodes a member of the ERF (ethylene response factor) subfamily B-6 of ERF/AP2 transcription factor family. The protein contains one AP2 domain. There are 12 members in this subfamily including RAP2.11.
AT2G29750	UDP-GLUCOSYL TRANSFERASE 71C1 (UGT71C1)	UDP-glucosyl transferase 71C1;(source:Araport11)
AT3G55950	(ATCRR3);CRINKLY4 RELATED 3 (CCR3)	CRINKLY4 related 3;(source:Araport11)
AT5G60800	EAVY METAL-ASSOCIATED ISOPRENYLATED PLANT PROTEIN3 (HIPP3)	Heavy metal transport/detoxification superfamily protein;(source:Araport11)
AT5G11620	0	SWIM zinc finger family protein / mitogen-activated protein kinase kinase kinase (MAPKKK)-like protein;(source:Araport11)
AT4G28790	0	basic helix-loop-helix (bHLH) DNA-binding superfamily protein;(source:Araport11)
AT5G52810	SAR DEFICIENT 4 (SARD4)	NAD(P)-binding Rossmann-fold superfamily protein;(source:Araport11)
AT2G05510	0	Glycine-rich protein family;(source:Araport11)
AT3G44300	NITRILASE 2 (AtNIT2);NITRILASE 2 (NIT2)	Encodes an enzyme that catalyzes the hydrolysis of indole-3-acetonitrile (IAN) to indole-3-acetic acid (IAA) (nitrile aminohydrolase, EC 3.5.5.1) and IAN to indole-3-acetamide (IAM) at lower levels. Mutants have reduced sensitivity to IAN and are sensitive to IAA. This enzyme likely participates in other non-auxin-related metabolic pathways. The mRNA is cell-to-cell mobile.
AT4G15500	(UGT84A4)	Encodes a protein that might have sinapic acid:UDP-glucose glucosyltransferase activity.
AT1G69050	0	hypothetical protein;(source:Araport11)
AT2G34990	0	RING/U-box superfamily protein;(source:Araport11)
AT4G33465	SCR-LIKE 22 (SCRL22)	Encodes a member of a family of small, secreted, cysteine rich proteins with sequence similarity to SCR (S locus cysteine-rich protein).
AT5G41290	0	Receptor-like protein kinase-related family protein;(source:Araport11)
AT3G55690	0	hypothetical protein;(source:Araport11)
AT4G02380	SENESCENCE-ASSOCIATED GENE 21 (SAG21);ARABIDOPSIS THALIANA LATE EMBRYOGENENSIS ABUNDANT LIKE 5 (AtLEA5)	Encodes AtLEA5 (late embryogenesis abundant like protein). Also known as SENESCENCE-ASSOCIATED GENE 21 (SAG21). Has a role on oxidative stress tolerance. mRNA levels are elevated in response to various stresses.
AT1G01370	CENTROMERIC HISTONE H3 (CENH3); (HTR12)	Encodes a centromere-identifying protein histone H3 variant. Localized at centromeres in both mitotic and meiotic cells.
AT1G17744	0	hypothetical protein;(source:Araport11)
AT4G30430	TETRASPANIN9 (TET9)	Member of TETRASPANIN family
AT2G48150	GLUTATHIONE PEROXIDASE 4 (ATGPX4); (GPXL4);GLUTATHIONE PEROXIDASE 4 (GPX4)	Encodes glutathione peroxidase.
AT1G09860	PURINE PERMEASE 16 (PUP16);PURINE PERMEASE 16 (ATPUP16)	Member of a family of proteins related to PUP1, a purine transporter. May be involved in the transport of purine and purine derivatives such as cytokinins, across the plasma membrane.
AT1G66380	MYB DOMAIN PROTEIN 114 (AtMYB114);MYB DOMAIN PROTEIN 114 (MYB114)	Encodes a member of the MYB family of transcription factors. Involved in regulation of anthocyanin biosynthesis. Affects the expression of enzymes involved in later steps of anthocyanin biosynthesis
AT1G55910	ZINC TRANSPORTER 11 PRECURSOR (ZIP11)	member of Putative zinc transporter ZIP2 - like family
AT3G29250	(ATSDR4);SHORT-CHAIN DEHYDROGENASE REDUCTASE 4 (SDR4)	NAD(P)-binding Rossmann-fold superfamily protein;(source:Araport11)
AT2G47800	MULTIDRUG RESISTANCE-ASSOCIATED PROTEIN 4 (ATMRP4);ATP-BINDING CASSETTE C4 (ABCC4);MULTIDRUG RESISTANCE-ASSOCIATED PROTEIN 4 (MRP4); (EST3)	Encodes a plasma membrane localized ATPase transporter involved in multidrug transport. The expression of this gene is upregulated by herbicide safeners such as benoxacor, fluxofenim and fenclorim. The mRNA is cell-to-cell mobile.
AT1G13340	IST1-LIKE 6 (ISTL6)	Regulator of Vps4 activity in the MVB pathway protein;(source:Araport11)
AT2G04430	NUDIX HYDROLASE HOMOLOG 5 (NUDT5);NUDIX HYDROLASE HOMOLOG 5 (atnudt5)	nudix hydrolase homolog 5;(source:Araport11)
AT5G01380	0	Homeodomain-like superfamily protein;(source:Araport11)
AT1G56660	0	MAEBL domain protein;(source:Araport11)
AT2G01818	0	PLATZ transcription factor family protein;(source:Araport11)
AT4G16015	0	Cysteine/Histidine-rich C1 domain family protein;(source:Araport11)
AT4G01540	NAC WITH TRANSMEMBRANE MOTIF1 (NTM1);ARABIDOPSIS NAC DOMAIN CONTAINING PROTEIN 68 (ANAC068)	Encodes a membrane-bound NAC (for NAM, ATAF1/2, CUC2) transcription factor, designated NTM1 (for NAC with transmembrane motif1). NTM1 regulates cell division in Arabidopsis.
AT5G24910	EUI-LIKE P450 A1 (ELA1);CYTOCHROME P450, FAMILY 714, SUBFAMILY A, POLYPEPTIDE 1 (CYP714A1)	Member of CYP714A. Encodes one of the two tandemly duplicated gene pair ELA1 (CYP714A1) and ELA2 (CYP714A2), homologs of the rice cytochrome P450 monooxygenase gene EUI1. Double mutation of ELA1 and ELA2 results in increased biomass and enlarged organs.
AT1G61160	0	retrotransposon gag;(source:Araport11)
AT2G03821	0	hypothetical protein;(source:Araport11)
AT1G59950	0	NAD(P)-linked oxidoreductase superfamily protein;(source:Araport11)
AT3G21500	1-DEOXY-D-XYLULOSE 5-PHOSPHATE SYNTHASE 1 (DXPS1);DXS-LIKE 1 (DXL1);1-DEOXY-D-XYLULOSE 5-PHOSPHATE (DXP) SYNTHASE 2 (DXS2)	Encodes a protein postulated to have 1-deoxy-D-xylulose 5-phosphate synthase activity.
AT3G23110	RECEPTOR LIKE PROTEIN 37 (AtRLP37);EMBRYO DEFECTIVE 2800 (EMB2800);RECEPTOR LIKE PROTEIN 37 (RLP37)	receptor like protein 37;(source:Araport11)
AT5G09800	0	ARM repeat superfamily protein;(source:Araport11)
AT4G16600	PLANT GLYCOGENIN-LIKE STARCH INITIATION PROTEIN 8 (PGSIP8)	Nucleotide-diphospho-sugar transferases superfamily protein;(source:Araport11)
AT4G10950	0	SGNH hydrolase-type esterase superfamily protein;(source:Araport11)
AT4G13395	ROTUNDIFOLIA LIKE 12 (RTFL12);DEVIL 10 (DVL10)	ROTUNDIFOLIA like 12;(source:Araport11)
AT1G14315	0	F-box and associated interaction domains-containing protein;(source:Araport11)
AT3G18260	0	Reticulon family protein;(source:Araport11)
AT5G64870	0	SPFH/Band 7/PHB domain-containing membrane-associated protein family;(source:Araport11)
AT3G11430	GLYCEROL-3-PHOSPHATE SN-2-ACYLTRANSFERASE 5 (ATGPAT5);GLYCEROL-3-PHOSPHATE SN-2-ACYLTRANSFERASE 5 (GPAT5)	sn-glycerol-3-phosphate 2-O-acyltransferas, involved in the biosynthesis of suberin polyester.
AT4G35165	0	egg cell-secreted-like protein (DUF1278);(source:Araport11)
AT3G10815	0	RING/U-box superfamily protein;(source:Araport11)
AT3G51430	YELLOW-LEAF-SPECIFIC GENE 2 (YLS2);STRICTOSIDINE SYNTHASE-LIKE 5 (SSL5)	Although this enzyme is predicted to encode a strictosidine synthase (SS), it lacks a conserved catalytic glutamate residue found in active SS enzymes and it is not expected to have SS activity.
AT5G57970	0	DNA glycosylase superfamily protein;(source:Araport11)
AT1G48320	DHNA-COA THIOESTERASE 1 (DHNAT1)	Encodes one of the two functional DHNA-CoA (1,4-dihydroxy-2-naphthoyl-CoA) thioesterases found in Arabidopsis.
AT5G53370	PECTIN METHYLESTERASE PCR FRAGMENT F (ATPMEPCRF);PECTIN METHYLESTERASE PCR FRAGMENT F (PMEPCRF)	pectin methylesterase PCR fragment F;(source:Araport11)
AT4G21380	RECEPTOR KINASE 3 (RK3);RECEPTOR KINASE 3 (ARK3)	encodes a putative receptor-like serine/threonine protein kinases that is similar to Brassica self-incompatibility (S) locus. Expressed in root. Shoot expression limited to limited to the root-hypocotyl transition zone and at the base of lateral roots as well as in axillary buds, and pedicels.
AT5G18404	0	This gene encodes a small protein and has either evidence of transcription or purifying selection.
AT1G48605	HALOTOLERANCE DETERMINANT 3B (HAL3B); (ATHAL3B);HALOTOLERANCE DETERMINANT 3 (HAL3)	Encodes a protein similar to yeast HAL3, which regulates the cell cycle and tolerance to salt stress through inhibition of the PPZ1 type-1 protein phosphatase. AtHAL3b mRNA levels are induced by salt stress. HAL3B presumably encodes for phosphopantothenoylcysteine decarboxylase being involved in Coenzyme A biosynthesis as indicated by functional complementation of a double mutant hal3 aaBb.
AT5G27060	RECEPTOR LIKE PROTEIN 53 (RLP53);RECEPTOR LIKE PROTEIN 53 (AtRLP53)	receptor like protein 53;(source:Araport11)
AT3G60970	MULTIDRUG RESISTANCE-ASSOCIATED PROTEIN 15 (ATMRP15);MULTIDRUG RESISTANCE-ASSOCIATED PROTEIN 15 (MRP15);ATP-BINDING CASSETTE C15 (ABCC15)	member of MRP subfamily
AT1G35910	(ATTPPD);TREHALOSE-6-PHOSPHATE PHOSPHATASE D (TPPD)	Haloacid dehalogenase-like hydrolase (HAD) superfamily protein;(source:Araport11)
AT4G00960	0	Protein kinase superfamily protein;(source:Araport11)
AT4G31230	0	kinase with adenine nucleotide alpha hydrolases-like domain-containing protein;(source:Araport11)
AT4G21250	0	Sulfite exporter TauE/SafE family protein;(source:Araport11)
AT1G05000	PLANT AND FUNGI ATYPICAL DUAL-SPECI&#64257;CITY PHOSPHATASE 1 (PFA-DSP1); (AtPFA-DSP1)	Encodes an atypical dual-speci&#64257;city phosphatase.
AT2G05940	RPM1-INDUCED PROTEIN KINASE (RIPK)	Encodes a receptor-like cytoplasmic kinase that phosphorylates the host target RIN4, leading to the activation of a plant innate immune receptor RPM1.
AT1G34420	0	leucine-rich repeat transmembrane protein kinase family protein;(source:Araport11)
AT3G24982	RECEPTOR LIKE PROTEIN 40 (ATRLP40);RECEPTOR LIKE PROTEIN 40 (RLP40)	receptor like protein 40;(source:Araport11)
AT1G52690	LATE EMBRYOGENESIS ABUNDANT 7 (LEA7)	Late embryogenesis abundant protein (LEA) family protein;(source:Araport11)
AT5G61730	ARABIDOPSIS THALIANA ABC2 HOMOLOG 11 (ATATH11);ABC2 HOMOLOG 11 (ATH11);ATP-BINDING CASSETTE A9 (ABCA9); (ATABCA9)	Encodes an ER-localized ABC transporter with a role in the supply of fatty acid substrates for TAG biosynthesis at the ER during the seed-filling stage.
AT4G34440	PROLINE-RICH EXTENSIN-LIKE RECEPTOR KINASE 5 (AtPERK5);PROLINE-RICH EXTENSIN-LIKE RECEPTOR KINASE 5 (PERK5)	Encodes a member of the proline-rich extensin-like receptor kinase (PERK) family. This family consists of 15 predicted receptor kinases (PMID: 15653807).
AT3G13520	(ATAGP12);ARABINOGALACTAN PROTEIN 12 (AGP12)	Encodes a GPI-anchored arabinogalactan (AG) peptide with a short 'classical' backbone of 10 amino acids, seven of which are conserved among the 4 other Arabidopsis AG peptides. These peptides may be involved in cell signaling.
AT4G32860	0	Avr9/Cf-9 rapidly elicited protein;(source:Araport11)
AT1G66570	SUCROSE-PROTON SYMPORTER 7 (SUC7);SUCROSE-PROTON SYMPORTER 7 (ATSUC7)	sucrose-proton symporter 7;(source:Araport11)
AT3G13100	MULTIDRUG RESISTANCE-ASSOCIATED PROTEIN 7 (ATMRP7);ATP-BINDING CASSETTE C7 (ABCC7);MULTIDRUG RESISTANCE-ASSOCIATED PROTEIN 7 (MRP7); (MRP7)	member of MRP subfamily
AT2G17620	CYCLIN B2;1 (CYCB2;1)	Cyclin B2;(source:Araport11)
AT5G60930	0	P-loop containing nucleoside triphosphate hydrolases superfamily protein;(source:Araport11)
AT5G17780	0	alpha/beta-Hydrolases superfamily protein;(source:Araport11)
AT1G30620	HIGH SUGAR RESPONSE8 (HSR8);UDP-D-XYLOSE 4-EPIMERASE 1 (UXE1);MURUS 4 (MUR4)	encodes a type-II membrane protein that catalyzes 4-epimerization of UDP-D-Xylose to UDP-L-Arabinose in vitro, the nucleotide sugar used by glycosyltransferases in the arabinosylation of cell wall polysaccharides and wall-resident proteoglycans.
AT2G26290	ROOT-SPECIFIC KINASE 1 (ARSK1)	root-specific kinase 1;(source:Araport11)
AT3G01550	PHOSPHOENOLPYRUVATE (PEP)/PHOSPHATE TRANSLOCATOR 2 (ATPPT2);PHOSPHOENOLPYRUVATE (PEP)/PHOSPHATE TRANSLOCATOR 2 (PPT2)	phosphoenolpyruvate (pep)/phosphate translocator 2;(source:Araport11)
AT3G14060	0	hypothetical protein;(source:Araport11)
AT5G56320	EXPANSIN A14 (ATEXPA14);EXPANSIN 14 (EXP14);EXPANSIN A14 (EXPA14); (ATHEXP ALPHA 1.5); (ATEXP14)	member of Alpha-Expansin Gene Family. Naming convention from the Expansin Working Group (Kende et al, 2004. Plant Mol Bio)
AT4G31960	0	hypothetical protein;(source:Araport11)
AT2G40200	0	basic helix-loop-helix (bHLH) DNA-binding superfamily protein;(source:Araport11)
AT5G41550	0	Disease resistance protein (TIR-NBS-LRR class) family;(source:Araport11)
AT3G52010	SERINE CARBOXYPEPTIDASE-LIKE 37 (scpl37)	serine carboxypeptidase-like 37;(source:Araport11)
AT1G77500	0	DUF630 family protein, putative (DUF630 and DUF632);(source:Araport11)
AT1G61810	BETA-GLUCOSIDASE 45 (BGLU45)	beta-glucosidase 45;(source:Araport11)
AT5G59490	0	Haloacid dehalogenase-like hydrolase (HAD) superfamily protein;(source:Araport11)
AT4G37390	YADOKARI 1 (YDK1); (GH3.2);AUXIN UPREGULATED 3 (AUR3); (GH3-2); (BRU6)	Encodes an IAA-amido synthase that conjugates Asp and other amino acids to auxin in vitro. Lines carrying insertions in this gene are hypersensitive to auxin. May function as a negative component in auxin signaling by regulating auxin activity.
AT1G32960	(SBT3.3); (ATSBT3.3)	Subtilase family protein;(source:Araport11)
AT1G28480	(GRX480); (GRXC9); (roxy19)	Encodes GRX480, a member of the glutaredoxin family that regulates protein redox state. GRX480 interacts with TGA factors and suppresses JA-responsive PDF1.2 transcription. GRX480 transcription is SA-inducible and requires NPR1. Maybe involved in SA/JA cross-talk.
AT3G46070	0	C2H2-type zinc finger family protein;(source:Araport11)
AT5G14130	0	Peroxidase superfamily protein;(source:Araport11)
AT2G32210	0	cysteine-rich/transmembrane domain A-like protein;(source:Araport11)
AT5G47740	0	Adenine nucleotide alpha hydrolases-like superfamily protein;(source:Araport11)
AT1G73260	KUNITZ TRYPSIN INHIBITOR 1 (KTI1);ARABIDOPSIS THALIANA KUNITZ TRYPSIN INHIBITOR 1 (ATKTI1)	Encodes a trypsin inhibitor involved in modulating programmed cell death in plant-pathogen interactions.
AT5G19875	0	transmembrane protein;(source:Araport11)
AT5G15265	0	transmembrane protein;(source:Araport11)
AT5G55440	0	F-box protein, putative (DUF295);(source:Araport11)
AT2G19690	PHOSPHOLIPASE A2-BETA (PLA2-BETA)	Encodes one of the four Arabidopsis phospholipase PLA2 parologs: AT2G06925 (PLA2-ALPHA), AT2G19690 (PLA2-BETA), AT4G29460 (PLA2-GAMMA) and AT4G29470 (PLA2-DELTA). Involved in pollen development and germination and tube growth. Also involved in stomatal opening in response to light.
AT2G42430	ASYMMETRIC LEAVES2-LIKE 18 (ASL18);LATERAL ORGAN BOUNDARIES-DOMAIN 16 (LBD16)	LOB-domain protein gene LBD16. This gene contains one auxin-responsive element (AuxRE).
AT3G51440	0	Calcium-dependent phosphotriesterase superfamily protein;(source:Araport11)
AT1G23110	0	fold protein;(source:Araport11)
AT5G22580	0	Stress responsive A/B Barrel Domain-containing protein;(source:Araport11)
AT5G35110	0	hypothetical protein;(source:Araport11)
AT1G51660	MITOGEN-ACTIVATED PROTEIN KINASE KINASE 4 (MKK4);ARABIDOPSIS THALIANA MITOGEN-ACTIVATED PROTEIN KINASE KINASE 4 (ATMEK4);ARABIDOPSIS THALIANA MITOGEN-ACTIVATED PROTEIN KINASE KINASE 4 (ATMKK4)	Encodes a mitogen-activated map kinase kinase (there are nine in Arabidopsis) involved in innate immunity. This protein activates MPK3/MPK6 and early-defense genes redundantly with MKK5. In plants with both MKK5 and MKK4 levels reduced by RNAi plants, floral organs do not abscise suggestion a role for both proteins in mediating floral organ abscission. The mRNA is cell-to-cell mobile.
AT2G45570	CYTOCHROME P450, FAMILY 76, SUBFAMILY C, POLYPEPTIDE 2 (CYP76C2)	member of CYP76C
AT2G26170	MORE AXILLARY BRANCHES 1 (MAX1);CYTOCHROME P450, FAMILY 711, SUBFAMILY A, POLYPEPTIDE 1 (CYP711A1)	Encodes a protein with similarity to thromboxane-A synthase, member of the CYP711A cytochrome P450 family. MAX1 is a specific repressor of vegetative axillary buds generated by the axillary meristem. Expressed in vascular traces in the rosette stem and axillary buds throughout plant development. Mutants have increased axillary branches. Along with MAX3,4 thought to mediate control of shoot branch…
AT5G12340	0	DUF4228 domain protein;(source:Araport11)
AT5G65613	0	hypothetical protein;(source:Araport11)
AT5G57150	0	basic helix-loop-helix (bHLH) DNA-binding superfamily protein;(source:Araport11)
AT4G29850	0	transmembrane protein (DUF872);(source:Araport11)
AT2G23300	0	Leucine-rich repeat protein kinase family protein;(source:Araport11)
AT4G37340	CYTOCHROME P450, FAMILY 81, SUBFAMILY D, POLYPEPTIDE 3 (CYP81D3)	member of CYP81D
AT4G16820	DAD1-LIKE LIPASE 1 (DALL1);PHOSPHOLIPASE A I BETA 2 (PLA-I{beta]2)	Encodes a lipase that hydrolyzes phosphatidylcholine, glycolipids as well as triacylglycerols.
AT4G24970	(ATMORC7)	MORC7 is a member of a family of GHKL ATPases. It is localized in the nuceloplasm and adjacent to chromocenters. Along with MORC4, it appears to repress the expression of genes involved in defense against pathogens.
AT3G21530	0	DNAse I-like superfamily protein;(source:Araport11)
AT2G44600	0	hypothetical protein;(source:Araport11)
AT2G26480	UDP-GLUCOSYL TRANSFERASE 76D1 (UGT76D1)	UDP-glucosyl transferase 76D1;(source:Araport11)
AT5G48410	ARABIDOPSIS THALIANA GLUTAMATE RECEPTOR 1.3 (ATGLR1.3);GLUTAMATE RECEPTOR 1.3 (GLR1.3)	member of Putative ligand-gated ion channel subunit family
AT5G20110	0	Dynein light chain type 1 family protein;(source:Araport11)
AT1G74210	GLYCEROPHOSPHODIESTER PHOSPHODIESTERASE 5 (GDPD5); (AtGDPD5)	Encodes a member of the glycerophosphodiester phosphodiesterase (GDPD) family.
AT5G45440	0	P-loop containing nucleoside triphosphate hydrolases superfamily protein;(source:Araport11)
AT3G49540	0	hypothetical protein;(source:Araport11)
AT3G05500	SMALL RUBBER PARTICLE PROTEIN3 (SRP3);LD-ASSOCIATED PROTEIN 3 (LDAP3)	Encodes a protein that associates with lipid droplet surfaces and shares sequence homology with family of small rubber particle proteins. The mRNA is cell-to-cell mobile.
AT5G43580	UNUSUAL SERINE PROTEASE INHIBITOR (UPI)	Predicted to encode a PR (pathogenesis-related) peptide that belongs to the PR-6 proteinase inhibitor family. Functions in resistance to necrotrophic fungi and insect herbivory. Six putative PR-6-type protein encoding genes are found in Arabidopsis: At2g38900, At2g38870, At5g43570, At5g43580, At3g50020 and At3g46860.
AT3G44860	FARNESOIC ACID CARBOXYL-O-METHYLTRANSFERASE (FAMT)	Encodes a farnesoic acid carboxyl-O-methyltransferase. The mRNA is cell-to-cell mobile.
AT5G63990	0	Inositol monophosphatase family protein;(source:Araport11)
AT2G28210	ALPHA CARBONIC ANHYDRASE 2 (ATACA2);ALPHA CARBONIC ANHYDRASE 2 (ACA2)	alpha carbonic anhydrase 2;(source:Araport11)
AT1G32910	0	HXXXD-type acyl-transferase family protein;(source:Araport11)
AT2G19700	0	hypothetical protein;(source:Araport11)
AT1G02030	0	C2H2-like zinc finger protein;(source:Araport11)
AT1G22000	0	LOW protein: F-box/FBD/LRR-like protein;(source:Araport11)
AT1G77380	(ATAAP3);AMINO ACID PERMEASE 3 (AAP3)	Amino acid permease which transports basic amino acids.
AT5G45480	0	transmembrane protein, putative (DUF594);(source:Araport11)
AT3G20380	0	TRAF-like family protein;(source:Araport11)
AT1G65870	0	Disease resistance-responsive (dirigent-like protein) family protein;(source:Araport11)
AT3G20510	FATTY ACID EXPORT 6 (FAX6)	Encodes a member of the Tmemb_14 family that is predicted to be localized to the membranes of the secretory pathway. The mRNA is cell-to-cell mobile.
AT1G80610	0	hypothetical protein;(source:Araport11)
AT5G22390	0	FANTASTIC four-like protein (DUF3049);(source:Araport11)
AT1G15040	GLUTAMINE AMIDOTRANSFERASE 1_2.1 (GAT1_2.1);GLUTAMINE AMIDOTRANSFERASE (GAT)	Encodes a nitrogen regulated putative glutamine amidotransferase that represses shoot branching.
AT5G24510	0	60S acidic ribosomal protein family;(source:Araport11)
AT1G10585	0	basic helix-loop-helix (bHLH) DNA-binding superfamily protein;(source:Araport11)
AT1G77880	0	Galactose oxidase/kelch repeat superfamily protein;(source:Araport11)
AT2G01610	0	Plant invertase/pectin methylesterase inhibitor superfamily protein;(source:Araport11)
AT5G60280	L-TYPE LECTIN RECEPTOR KINASE I.8 (LECRK-I.8)	Plasma membrane localized receptor kinase. Binds NAD+ and induces expression of disease resistance genes.
AT2G28570	0	hypothetical protein;(source:Araport11)
AT1G63720	0	hydroxyproline-rich glycoprotein family protein;(source:Araport11)
AT2G03505	0	Carbohydrate-binding X8 domain superfamily protein;(source:Araport11)
AT2G44840	ETHYLENE-RESPONSIVE ELEMENT BINDING FACTOR 13 (ATERF13);ETHYLENE-RESPONSIVE ELEMENT BINDING FACTOR 13 (ERF13); (EREBP)	encodes a member of the ERF (ethylene response factor) subfamily B-3 of ERF/AP2 transcription factor family. The protein contains one AP2 domain. There are 18 members in this subfamily including ATERF-1, ATERF-2, AND ATERF-5. The mRNA is cell-to-cell mobile.
AT1G45145	THIOREDOXIN H-TYPE 5 (ATTRX5);THIOREDOXIN H-TYPE 5 (ATH5);THIOREDOXIN H-TYPE 5 (TRX-H5);THIOREDOXIN H-TYPE 5 (TRX5);LOCUS OF INSENSITIVITY TO VICTORIN 1 (LIV1)	encodes a cytosolic thioredoxin that reduces disulfide bridges of target proteins by the reversible formation of a disulfide bridge between two neighboring Cys residues present in the active site. Thioredoxins have been found to regulate a variety of biological reactions in prokaryotic and eukaryotic cells.
AT1G77860	KOMPEITO (KOM)	mutant has Altered morphology of pollen exine wall; Seven-Path Transmembrane Protein
AT5G44400	(ATBBE26)	FAD-binding Berberine family protein;(source:Araport11)
AT3G48010	CYCLIC NUCLEOTIDE-GATED CHANNEL 16 (ATCNGC16);CYCLIC NUCLEOTIDE-GATED CHANNEL 16 (CNGC16)	member of Cyclic nucleotide gated channel family
AT5G51630	0	Disease resistance protein (TIR-NBS-LRR class) family;(source:Araport11)
AT5G03890	0	hypothetical protein;(source:Araport11)
AT5G19230	0	Glycoprotein membrane precursor GPI-anchored;(source:Araport11)
AT4G14750	IQ-DOMAIN 19 (IQD19)	IQ-domain 19;(source:Araport11)
AT1G15625	0	E3 ubiquitin-protein ligase;(source:Araport11)
AT3G53232	DEVIL 20 (DVL20);ROTUNDIFOLIA LIKE 1 (RTFL1)	ROTUNDIFOLIA like 1;(source:Araport11)
AT2G29470	GLUTATHIONE S-TRANSFERASE TAU 3 (ATGSTU3);GLUTATHIONE S-TRANSFERASE TAU 3 (GSTU3);GLUTATHIONE S-TRANSFERASE 21 (GST21)	Encodes glutathione transferase belonging to the tau class of GSTs. Naming convention according to Wagner et al. (2002).
AT1G60970	0	SNARE-like superfamily protein;(source:Araport11)
AT3G17420	GLYOXYSOMAL PROTEIN KINASE 1 (GPK1)	serine/threonine protein kinase-like protein
AT3G50130	0	transmembrane protein, putative (DUF247);(source:Araport11)
AT3G07720	0	Galactose oxidase/kelch repeat superfamily protein;(source:Araport11)
AT3G20760	0	Nse4, component of Smc5/6 DNA repair complex;(source:Araport11)
AT1G72730	0	DEA(D/H)-box RNA helicase family protein;(source:Araport11)
AT1G61215	BROMODOMAIN 4 (BRD4)	Bromodomain protein with a DNA binding motif
AT1G78780	0	pathogenesis-related family protein;(source:Araport11)
AT1G50770	0	Aminotransferase-like, plant mobile domain family protein;(source:Araport11)
AT5G47730	0	Sec14p-like phosphatidylinositol transfer family protein;(source:Araport11)
AT5G48820	INHIBITOR/INTERACTOR WITH CYCLIN-DEPENDENT KINASE (ICK6)	Kip-related protein (KRP) gene, encodes CDK (cyclin-dependent kinase) inhibitor (CKI), negative regulator of cell division. Binds to D type and CDC2A cyclins and may inhibit cell cycle. Seven KRP genes were found in Arabidopsis thaliana. Differential expression patterns for distinct KRPs were revealed by in situ hybridization.
AT3G57480	0	zinc finger (C2H2 type, AN1-like) family protein;(source:Araport11)
AT1G67820	0	Protein phosphatase 2C family protein;(source:Araport11)
AT1G17745	3-PHOSPHOGLYCERATE DEHYDROGENASE (PGDH);PHOSPHOGLYCERATE DEHYDROGENASE 2 (PGDH2)	encodes a 3-Phosphoglycerate dehydrogenase The mRNA is cell-to-cell mobile.
AT1G61140	SNF2-RING-HELICASE?LIKE 4 (FRG4);EMBRYO SAC DEVELOPMENT ARREST 16 (EDA16)	SNF2 domain-containing protein / helicase domain-containing protein / zinc finger protein-like protein;(source:Araport11)
AT4G36795	0	hypothetical protein;(source:Araport11)
AT1G49050	(APCB1)	Encodes a member of the aspartyl protease family. Interacts with BAGP1 and BAG6 and appears to be required for cleavage of BAG6 as BAG6 is not cleaved in APCB1 mutant backgrounds.
AT4G26470	0	Calcium-binding EF-hand family protein;(source:Araport11)
AT5G23850	0	O-glucosyltransferase rumi-like protein (DUF821);(source:Araport11)
AT1G53420	0	Leucine-rich repeat transmembrane protein kinase;(source:Araport11)
AT1G78570	RHAMNOSE BIOSYNTHESIS 1 (RHM1);ARABIDOPSIS THALIANA RHAMNOSE BIOSYNTHESIS 1 (ATRHM1);REPRESSOR OF LRX1 1 (ROL1)	Encodes a UDP-L-Rhamnose synthase involved in the biosynthesis of rhamnose, a major monosaccharide component of pectin. Catalyzes the conversion of UDP-D-Glc to UDP-L-Rha. The dehydrogenase domain of RHM1 was shown to catalyze the conversion of UDP-D-Glc to the reaction intermediate UDP-4-keto-6-deoxy-D-Glc using recombinant protein assay but the activity of the full-length protein was not determ…
AT3G25870	0	hypothetical protein;(source:Araport11)
AT4G08300	USUALLY MULTIPLE ACIDS MOVE IN AND OUT TRANSPORTERS 17 (UMAMIT17)	nodulin MtN21-like transporter family protein
AT1G02220	NAC DOMAIN CONTAINING PROTEIN 3 (NAC003);NAC DOMAIN CONTAINING PROTEIN 3 (ANAC003)	NAC domain containing protein 3;(source:Araport11)
AT1G17750	PEP1 RECEPTOR 2 (AtPEPR2);PEP1 RECEPTOR 2 (PEPR2)	Encodes PEPR2, a plasma membrane leucine-rich repeat receptor kinase functioning as a receptor for the Pep1 and Pep2 peptides. Pep1 and Pep2 are amino acids that induce the transcription of defense-related genes.
AT4G28556	(RIC7)	Encodes RIC7, the downstream effector of active Rop2 GTPase.
AT2G18500	OVATE FAMILY PROTEIN 7 (OFP7);ARABIDOPSIS THALIANA OVATE FAMILY PROTEIN 7 (ATOFP7)	ovate family protein 7;(source:Araport11)
AT3G13900	AMINOPHOSPHOLIPID ATPASE 7 (ALA7)	Encodes a member of the P4 subfamily of P-type ATPases expressed in the pollen plasma membrane. Double mutants with ALA6 display pollen and pollen tube defects.
AT2G47190	MYB DOMAIN PROTEIN 2 (MYB2);MYB DOMAIN PROTEIN 2 (ATMYB2)	Encodes a MYB transcription factor that possesses an R2R3 MYB DNA binding domain and is known to regulate the expression of salt- and dehydration-responsive genes. Has been shown to bind calmodulin.
AT4G35590	RWP-RK DOMAIN-CONTAINING 5 (RKD5)	RWP-RK domain-containing protein;(source:Araport11)
AT3G28210	STRESS-ASSOCIATED PROTEIN 12 (SAP12); (PMZ)	Encodes a putative zinc finger protein (PMZ).
AT5G60530	0	late embryogenesis abundant protein-related / LEA protein-like protein;(source:Araport11)
AT3G44485	0	Low molecular weight phosphotyrosine protein phosphatase;(source:Araport11)
AT5G27050	AGAMOUS-LIKE 101 (AGL101)	AGAMOUS-like 101;(source:Araport11)
AT2G25520	0	Drug/metabolite transporter superfamily protein;(source:Araport11)
AT4G24410	0	hypothetical protein;(source:Araport11)
AT3G03440	0	ARM repeat superfamily protein;(source:Araport11)
AT4G36791	0	This gene encodes a small protein and has either evidence of transcription or purifying selection.
AT3G25890	CYTOKININ RESPONSE FACTOR 11 (CRF11)	encodes a member of the ERF (ethylene response factor) subfamily B-6 of ERF/AP2 transcription factor family. The protein contains one AP2 domain. There are 12 members in this subfamily including RAP2.11. The mRNA is cell-to-cell mobile.
AT4G01180	0	XH/XS domain-containing protein;(source:Araport11)
AT5G39040	ALUMINUM SENSITIVE 1 (ALS1);ARABIDOPSIS THALIANA TRANSPORTER ASSOCIATED WITH ANTIGEN PROCESSING PROTEIN 2 (ATTAP2);TRANSPORTER ASSOCIATED WITH ANTIGEN PROCESSING PROTEIN 2 (TAP2);ATP-BINDING CASSETTE B27 (ABCB27); (ATALS1)	Encodes a member of TAP subfamily of ABC transporters that is located in the vacuole. Mutants are hypersensitive to aluminum and the gene product may be important for intracellular movement of some substrate, possibly chelated Al, as part of a mechanism of aluminum sequestration.
AT4G00893	0	F-box/kelch-repeat protein;(source:Araport11)
AT4G14690	EARLY LIGHT-INDUCIBLE PROTEIN 2 (ELIP2)	Encodes an early light-induced protein. ELIPs are thought not to be directly involved in the synthesis and assembly of specific photosynthetic complexes, but rather affect the biogenesis of all chlorophyll-binding complexes. A study (PMID 17553115) has shown that the chlorophyll synthesis pathway was downregulated as a result of constitutive ELIP2 expression, leading to decreased chlorophyll avai…
AT5G43170	ZINC-FINGER PROTEIN 3 (AZF3);ZINC-FINGER PROTEIN 3 (ZF3)	Encodes zinc finger protein. mRNA levels are elevated in response to high salinity and low temperature. The protein is localized to the nucleus and acts as a transcriptional repressor.
AT2G30550	DAD1-LIKE LIPASE 3 (DALL3)	Encodes a lipase that hydrolyzes phosphatidylcholine, glycolipids as well as triacylglycerols.
AT2G20875	(ATEPF1);(KINASE-INDUCIBLE DOMAIN INTERACTING 9 (KIX9);EPIDERMAL PATTERNING FACTOR 1 (EPF1)	Encodes a secretory peptide EPF1 involved in stomatal development. EPF1 is related to EPF2 which controls asymmetric cell divisions during stomatal devlopment. Its transcript levels change after inducing MUTE expression in a mute background.
AT5G39090	0	HXXXD-type acyl-transferase family protein;(source:Araport11)
AT4G15120	0	VQ motif-containing protein;(source:Araport11)
AT5G49850	0	Mannose-binding lectin superfamily protein;(source:Araport11)
AT3G48020	0	hypothetical protein;(source:Araport11)
AT3G03700	0	Plasma-membrane choline transporter family protein;(source:Araport11)
AT2G17010	MSCS-LIKE 8 (MSL8)	MSL8 encodes a protein with similarity to mechano-sensitive channel proteins. MSL8 is expressed specifically in pollen and germinating pollen tubes.It regulates pollen germination and is needed to maintain cellular integrity during pollen hydration and germination.
AT2G31940	0	oxidoreductase/transition metal ion-binding protein;(source:Araport11)
AT3G26690	ARABIDOPSIS THALIANA NUDIX HYDROLASE HOMOLOG 13 (ATNUDT13);NUDIX HYDROLASE HOMOLOG 13 (NUDX13);NUDIX HYDROLASE HOMOLOG 13 (ATNUDX13)	Encodes AtNUDT13, a mitochondrial Nudix hydrolase specific for long-chain diadenosine polyphosphates.
AT5G50760	SMALL AUXIN UPREGULATED RNA 55 (SAUR55)	SAUR-like auxin-responsive protein family;(source:Araport11)
AT4G26990	0	polyadenylate-binding protein interacting protein;(source:Araport11)
AT5G48390	(ATZIP4);A. THALIANA HOMOLOGUE OF YEAST SPO22 (ATSPO22)	Defective in meiotic chromosome segregation. It is involved in crossover formation and involved in both male and female meiosis.
AT5G67050	0	alpha/beta-Hydrolases superfamily protein;(source:Araport11)
AT1G59710	0	actin cross-linking protein (DUF569);(source:Araport11)
AT1G14686	0	ENTH/ANTH/VHS superfamily protein;(source:Araport11)
AT3G43250	0	coiled-coil protein (DUF572);(source:Araport11)
AT1G68470	0	Exostosin family protein;(source:Araport11)
AT3G44720	AROGENATE DEHYDRATASE 4 (ADT4)	Encodes a plastid-localized arogenate dehydratase involved in phenylalanine biosynthesis. Not less than six genes encoding ADT were identi&#64257;ed in the Arabidopsis genome: ADT1 [At1g11790]; ADT2 [At3g07630]; ADT3 [At2g27820]; ADT4 [At3g44720]; ADT5 [At5g22630]; and ADT6 [At1g08250]. The mRNA is cell-to-cell mobile.
AT5G63600	FLAVONOL SYNTHASE 5 (FLS5); (ATFLS5)	encodes a protein whose sequence is similar to flavonol synthase
AT5G47530	0	Auxin-responsive family protein;(source:Araport11)
AT1G18280	GLYCOSYLPHOSPHATIDYLINOSITOL-ANCHORED LIPID PROTEIN TRANSFER 3 (LTPG3)	Bifunctional inhibitor/lipid-transfer protein/seed storage 2S albumin superfamily protein;(source:Araport11)
AT1G76980	0	patatin-like phospholipase domain protein;(source:Araport11)
AT3G10680	SIEVE ELEMENT-LINING CHAPERONE 1 (SLI1)	SLI1 is a heat shock like protein that is found in sieve elements, sieve plates and spherical bodies peripheral to the mitochondria. Mutants show increased phloem feeding by aphids and decreased heat tolerance.
AT2G38360	PRENYLATED RAB ACCEPTOR 1.B4 (PRA1.B4)	prenylated RAB acceptor 1.B4;(source:Araport11)
AT3G59010	PECTIN METHYLESTERASE 35 (PME35);PECTIN METHYLESTERASE 61 (PME61)	Encodes PME35, a pectin methylesterase. PME35-mediated demethylesterification of the primary cell wall regulates the mechanical strength of the supporting tissue.
AT2G39375	0	hypothetical protein;(source:Araport11)
AT1G05577	0	UPSTREAM OF FLC protein (DUF966);(source:Araport11)
AT4G20370	TWIN SISTER OF FT (TSF)	Encodes a floral inducer that is a homolog of FT. Plants overexpressing this gene flower earlier than Col. Loss-of-function mutations flower later in short days. TSF and FT play overlapping roles in the promotion of flowering, with FT playing the dominant role.TSF sequences show extensive variation in different accessions and may contribute to quantitative variation in flowering time in these acc…
AT4G21610	LSD ONE LIKE 2 (LOL2)	Contains the same novel zinc finger motif with LSD1, a negative regulator of cell death and defense response. Due to differential splicing, it encodes two different proteins, one of which contains an additional, putative DNA binding motif. Northern analysis demonstrated that LOL2 transcripts containing the additional DNA binding motif are predominantly upregulated after treatment with both virule…
AT2G18000	TBP-ASSOCIATED FACTOR 14 (TAF14);HOMOLOG OF YEAST YAF9 B (YAF9B)	TBP-associated factor 14;(source:Araport11)
AT4G35600	CONNEXIN 32 (CX32);KINASE 4 (KIN4);CAST AWAY (CST)	Encodes a receptor-like cytoplasmic kinase that acts as a spatial inhibitor of cell separation. Analysis of the cDNA previously described in Meiners et al., 1991 revealed mistakes in the predicted open reading frame. The mRNA is cell-to-cell mobile.
AT1G61710	0	Cysteine/Histidine-rich C1 domain family protein;(source:Araport11)
AT1G28180	0	DEAD-box ATP-dependent RNA helicase-like protein;(source:Araport11)
AT3G02230	ARABIDOPSIS THALIANA REVERSIBLY GLYCOSYLATED POLYPEPTIDE 1 (ATRGP1);REVERSIBLY GLYCOSYLATED POLYPEPTIDE 1 (RGP1)	RGP1 is a UDP-arabinose mutase that catalyzes the interconversion between the pyranose and furanose forms of UDP-L-arabinose. It appears to be required for proper cell wall formation. rgp1/rgp2 (at5g15650) double mutants have a male gametophyte lethal phenotype. RGP1 fusion proteins can be found in the cytosol and peripherally associated with the Golgi apparatus. The mRNA is cell-to-cell mobile.
AT2G44590	DYNAMIN-LIKE 1D (DL1D);DYNAMIN-LIKE 1D (ADL1D)	DYNAMIN-like 1D;(source:Araport11)
AT4G36110	SMALL AUXIN UPREGULATED RNA 9 (SAUR9)	SAUR-like auxin-responsive protein family;(source:Araport11)
AT1G22220	AUXIN UP-REGULATED F-BOX PROTEIN 2 (AUF2)	F-box family protein;(source:Araport11)
AT2G23190	CYTOCHROME P450, FAMILY 81, SUBFAMILY D, POLYPEPTIDE 7 (CYP81D7)	member of CYP81D
ATCG00080	PHOTOSYSTEM II REACTION CENTER PROTEIN I (PSBI)	PSII I protein
AT3G55660	ROP (RHO OF PLANTS) GUANINE NUCLEOTIDE EXCHANGE FACTOR 6 (ROPGEF6); (ATROPGEF6)	Encodes a member of KPP-like gene family, homolog of KPP (kinase partner protein) gene in tomato. Also a member of the RopGEF (guanine nucleotide exchange factor) family, containing the novel PRONE domain (plant-specific Rop nucleotide exchanger), which is exclusively active towards members of the Rop subfamily.
AT1G52110	0	Mannose-binding lectin superfamily protein;(source:Araport11)
AT1G71100	RADIAL SWELLING 10 (RSW10)	Encodes a ribose 5-phosphate isomerase involved in the formation of uridine used for the synthesis of UDP-sugars. Mutants of this gene are affected in cellulose biosynthesis.
AT1G08035	0	hypothetical protein;(source:Araport11)
AT1G75030	THAUMATIN-LIKE PROTEIN 3 (TLP-3);THAUMATIN-LIKE PROTEIN 3 (ATLP-3)	encodes a PR5-like protein
AT5G17760	0	P-loop containing nucleoside triphosphate hydrolases superfamily protein;(source:Araport11)
AT1G59740	NRT1/ PTR FAMILY 4.3 (NPF4.3); (ATNPF4.3)	Major facilitator superfamily protein;(source:Araport11)
AT5G41070	DSRNA-BINDING PROTEIN 5 (DRB5)	Encodes a double-stranded RNA binding protein.
AT3G23560	ABERRANT LATERAL ROOT FORMATION 5 (ALF5)	Member of the multidrug and toxic compound extrusion (MATE) family, protects roots from inhibitory compounds.
AT3G05140	ROP BINDING PROTEIN KINASES 2 (RBK2)	ROP binding protein kinases 2;(source:Araport11)
AT5G09600	SUCCINATE DEHYDROGENASE 3-1 (SDH3-1)	Encodes one of the membrane anchor subunits of the mitochondrial respiratory complex II. The protein is encoded by the nuclear genome but is imported into the mitochondrion. There are two genes that encode this protein, the other is SDH3-2.
AT2G30395	OVATE FAMILY PROTEIN 17 (OFP17); (ATOFP17)	Member of the plant specific ovate protein family of unknown function.
AT3G51450	0	Calcium-dependent phosphotriesterase superfamily protein;(source:Araport11)
AT4G02420	L-TYPE LECTIN RECEPTOR KINASE IV.4 (LECRK-IV.4)	Concanavalin A-like lectin protein kinase family protein;(source:Araport11)
AT3G05390	0	S-adenosyl-L-methionine-dependent methyltransferase;(source:Araport11)
AT3G28840	0	hypothetical protein (DUF1216);(source:Araport11)
AT4G26260	MYO-INOSITOL OXYGENASE 4 (MIOX4)	Encodes a myo-inositol oxygenase.
AT5G44380	(ATBBE28)	FAD-binding Berberine family protein;(source:Araport11)
AT5G18430	0	GDSL-motif esterase/acyltransferase/lipase. Enzyme group with broad substrate specificity that may catalyze acyltransfer or hydrolase reactions with lipid and non-lipid substrates.
AT5G46730	0	glycine-rich protein;(source:Araport11)
AT3G62640	0	DUF3511 domain protein (DUF3511);(source:Araport11)
AT3G61510	ARABIDOPSIS THALIANA 1-AMINOCYCLOPROPANE-1-CARBOXYLATE SYNTHASE 1 (AT-ACS1);ACC SYNTHASE 1 (ACS1)	Encodes a member of the 1-aminocyclopropane-1-carboxylate (ACC) synthase (S-adenosyl-L-methionine methylthioadenosine-lyase, EC 4.4.1.14) gene family. The gene is transcriptionally active but enzymatically inactive. The predicted amino-acid sequence of ACS1 is missing the highly conserved tripeptide, Thr-Asn-Pro (TNP), between Ile204 and Ser205. Introduction of TNP into ACS1 restores the ACS acti…
AT1G08290	WIP DOMAIN PROTEIN 3 (WIP3)	WIP domain protein 3;(source:Araport11)
AT1G55610	BRI1 LIKE (BRL1)	mutant has Altered vascular cell differentiation; LRR Receptor Kinase
AT3G60961	0	P-loop containing nucleoside triphosphate hydrolases superfamily protein;(source:Araport11)
AT1G67060	0	peptidase M50B-like protein;(source:Araport11)
AT3G05360	RECEPTOR LIKE PROTEIN 30 (RLP30);RECEPTOR LIKE PROTEIN 30 (AtRLP30)	receptor like protein 30;(source:Araport11)
AT1G62935	0	transmembrane protein;(source:Araport11)
AT5G38000	0	Zinc-binding dehydrogenase family protein;(source:Araport11)
AT1G02310	ENDO-BETA-MANNANASE 1 (MAN1)	Glycosyl hydrolase superfamily protein;(source:Araport11)
AT2G28400	0	senescence regulator (Protein of unknown function, DUF584);(source:Araport11)
AT4G33040	0	Thioredoxin superfamily protein;(source:Araport11)
AT1G72900	0	Toll-Interleukin-Resistance (TIR) domain-containing protein;(source:Araport11)
AT2G12480	SERINE CARBOXYPEPTIDASE-LIKE 43 (SCPL43)	serine carboxypeptidase-like 43;(source:Araport11)
AT5G55400	(ATFIM4)	Encodes a member of the fimbrin family. Different members of the fimbrin/plastin family have diverged biochemically during evolution to generate either tight actin bundles or loose networks with distinct biochemical and biophysical properties. FIM4 generates both actin bundles and branched actin filaments whereas FIM5 only generates actin bundles.
AT2G35710	PLANT GLYCOGENIN-LIKE STARCH INITIATION PROTEIN 7 (PGSIP7)	Nucleotide-diphospho-sugar transferases superfamily protein;(source:Araport11)
AT3G21700	(SGP2)	Monomeric G protein. Expressed in root epidermal cells that are destined to become atrichoblasts. Also expressed during pollen development and in the pollen tube tip.
AT5G65550	0	UDP-Glycosyltransferase superfamily protein;(source:Araport11)
AT4G21850	METHIONINE SULFOXIDE REDUCTASE B9 (MSRB9);METHIONINE SULFOXIDE REDUCTASE B9 (ATMSRB9)	methionine sulfoxide reductase B9;(source:Araport11)
AT1G22480	0	Cupredoxin superfamily protein;(source:Araport11)
AT3G27290	0	RNI-like superfamily protein;(source:Araport11)
AT3G60130	BETA GLUCOSIDASE 16 (BGLU16)	beta glucosidase 16;(source:Araport11)
AT1G23010	LOW PHOSPHATE ROOT1 (LPR1)	Encodes a protein with multicopper oxidase activity. Located in ER. Function together with LPR2 (AT1G71040) and a P5-type ATPase (At5g23630/PDR2) in a common pathway that adjusts root meristem activity to Pi (inorganic phosphate) availability.
AT3G24065	0	Plant self-incompatibility protein S1 family;(source:Araport11)
AT2G44300	0	Bifunctional inhibitor/lipid-transfer protein/seed storage 2S albumin superfamily protein;(source:Araport11)
AT1G69880	THIOREDOXIN H-TYPE 8 (TH8);THIOREDOXIN H-TYPE 8 (ATH8)	thioredoxin H-type 8;(source:Araport11)
AT2G36670	0	Eukaryotic aspartyl protease family protein;(source:Araport11)
AT5G19970	0	GRAS family transcription factor family protein;(source:Araport11)
AT2G04190	0	TRAF-like family protein;(source:Araport11)
AT3G17690	CYCLIC NUCLEOTIDE GATED CHANNEL 19 (CNGC19);CYCLIC NUCLEOTIDE-GATED CHANNEL 19 (ATCNGC19)	member of Cyclic nucleotide gated channel family
AT2G11270	0	citrate synthase-like protein;(source:Araport11)
AT5G47670	LEC1-LIKE (L1L);"NUCLEAR FACTOR Y, SUBUNIT B6" (NF-YB6)	Encodes LEC1-Like (L1L), closely related to LEC1 (Leafy Cotyledon1). Functions as a regulator of embryo development.
AT4G22980	0	molybdenum cofactor sulfurase-like protein;(source:Araport11)
AT2G37750	0	hypothetical protein;(source:Araport11)
AT2G41660	MIZU-KUSSEI 1 (MIZ1)	Essential for hydrotropism in roots. Mutant roots are defective in hydrotropism, and have slightly reduced phototropism and modified wavy growth response. Has normal gravitropism and root elongation.
AT1G58280	0	Phosphoglycerate mutase family protein;(source:Araport11)
AT2G34830	WRKY DNA-BINDING PROTEIN 35 (WRKY35);WRKY DNA-BINDING PROTEIN 35 (AtWRKY35);MATERNAL EFFECT EMBRYO ARREST 24 (MEE24)	member of WRKY Transcription Factor; Group II-e
AT1G66100	0	Predicted to encode a PR (pathogenesis-related) protein. Belongs to the plant thionin (PR-13) family with the following members: At1g66100, At5g36910, At1g72260, At2g15010, At1g12663, At1g12660.
AT1G72680	CINNAMYL-ALCOHOL DEHYDROGENASE (CAD1);CINNAMYL ALCOHOL DEHYDROGENASE 1 (ATCAD1)	cinnamyl-alcohol dehydrogenase;(source:Araport11)
AT1G14250	0	GDA1/CD39 nucleoside phosphatase family protein;(source:Araport11)
AT1G51420	SUCROSE-PHOSPHATASE 1 (SPP1);SUCROSE-PHOSPHATASE 1 (ATSPP1)	sucrose-phosphatase 1;(source:Araport11)
AT1G31290	ARGONAUTE 3 (AGO3)	ARGONAUTE 3;(source:Araport11)
AT5G64530	ARABIDOPSIS NAC DOMAIN CONTAINING PROTEIN 104 (ANAC104);XYLEM NAC DOMAIN 1 (XND1)	xylem NAC domain 1;(source:Araport11)
AT3G10320	MUCILAGE-MODIFIED 5 (MUM5); (MUM5);MUCILAGE-RELATED 21 (MUCI21)	MUCI21 is a GT61 protein required for the production of highly branched xylan in seed coat mucilage. MUCI21 likely decorates xylan with xylose side chains that seem to be necessary for pectin attachment to the seed surface.
AT4G26060	0	Ribosomal protein L18ae family;(source:Araport11)
AT5G65300	0	hypothetical protein;(source:Araport11)
AT1G31550	0	GDSL-motif esterase/acyltransferase/lipase. Enzyme group with broad substrate specificity that may catalyze acyltransfer or hydrolase reactions with lipid and non-lipid substrates.
AT5G41685	0	Mitochondrial outer membrane translocase complex, subunit Tom7;(source:Araport11)
AT3G21240	4-COUMARATE:COA LIGASE 2 (4CL2); (AT4CL2)	encodes an isoform of 4-coumarate:CoA ligase (4CL), which is involved in the last step of the general phenylpropanoid pathway. The catalytic efficiency was in the following (descending) order: p-coumaric acid, caffeic acid, ferulic acid, 5-OH-ferulic acid and cinnamic acid. At4CL2 was unable to use sinapic acid as substrate.
AT4G00460	ROP (RHO OF PLANTS) GUANINE NUCLEOTIDE EXCHANGE FACTOR 3 (ROPGEF3); (ATROPGEF3)	Encodes a member of KPP-like gene family, homolog of KPP (kinase partner protein) gene in tomato. Also a member of the RopGEF (guanine nucleotide exchange factor) family, containing the novel PRONE domain (plant-specific Rop nucleotide exchanger), which is exclusively active towards members of the Rop subfamily.
AT1G73410	ARABIDOPSIS THALIANA MYB DOMAIN PROTEIN 54 (ATMYB54);MYB DOMAIN PROTEIN 54 (MYB54); (BW54)	Encodes a putative transcription factor that is a member of the R2R3-MYB family.
AT5G65230	MYB DOMAIN PROTEIN 53 (MYB53);MYB DOMAIN PROTEIN 53 (AtMYB53)	Member of the R2R3 factor gene family.
AT4G19460	0	UDP-Glycosyltransferase superfamily protein;(source:Araport11)
AT5G06230	TRICHOME BIREFRINGENCE-LIKE 9 (TBL9)	Encodes a member of the TBL (TRICHOME BIREFRINGENCE-LIKE) gene family containing a plant-specific DUF231 (domain of unknown function) domain. TBL gene family has 46 members, two of which (TBR/AT5G06700 and TBL3/AT5G01360) have been shown to be involved in the synthesis and deposition of secondary wall cellulose, presumably by influencing the esterification state of pectic polymers. A nomenclature…

## Sheet: Cluster_A_GO
Category	Term	Count	%	PValue	Genes	List Total	Pop Hits	Pop Total	Fold Enrichment	Bonferroni	Benjamini	FDR
GOTERM_BP_DIRECT	GO:0006952~defense response	52	7.4392	2.32606e-12	AT1G71390, AT3G04220, AT3G23110, AT5G45440, AT5G13320, AT1G66100, AT5G41550, AT1G57650, AT3G61190, AT2G14610, AT5G43580, AT3G25010, AT1G59218, AT3G48090, AT4G02380, AT2G44840, AT4G24970, AT3G25180, AT5G66890, AT3G05360, AT3G05650, AT1G58390, AT1G08860, AT2G43580, AT1G05010, AT3G57270, AT5G10380, AT1G65870, AT5G45490, AT3G52470, AT1G32270, AT4G39030, AT4G11340, AT1G72900, AT3G11010, AT5G45080, AT4…	478	658	18499	3.05842	1.22116e-09	1.22116e-09	3.37255e-09
GOTERM_BP_DIRECT	GO:0009627~systemic acquired resistance	12	1.71674	4.69358e-09	AT2G43570, AT3G01420, AT2G14610, AT5G45110, AT3G48090, AT5G03350, AT1G74710, AT2G18660, AT3G57260, AT1G75040, AT3G52430, AT1G19250	478	41	18499	11.3271	2.46413e-06	1.23206e-06	6.8053e-06
GOTERM_BP_DIRECT	GO:0009620~response to fungus	14	2.00286	3.35596e-08	AT5G24530, AT2G45220, AT3G05360, AT4G10500, AT5G26920, AT3G22231, AT3G21240, AT2G43580, AT1G05010, AT3G51440, AT3G51430, AT3G51450, AT4G02380, AT5G38280	478	72	18499	7.52516	1.76187e-05	5.87292e-06	4.86587e-05
GOTERM_BP_DIRECT	GO:0009617~response to bacterium	16	2.28898	5.31044e-08	AT2G30750, AT5G24530, AT2G45220, AT1G33950, AT5G02490, AT1G33960, AT3G44300, AT4G10500, AT3G52430, AT4G21610, AT5G26920, AT1G73805, AT3G22231, AT2G30770, AT1G74710, AT5G10380	478	102	18499	6.07072	2.78794e-05	6.96993e-06	7.6997e-05
GOTERM_BP_DIRECT	GO:0009751~response to salicylic acid	19	2.71817	1.06334e-07	AT5G24530, AT1G15520, AT2G47190, AT3G01420, AT4G39030, AT2G14560, AT3G56400, AT4G10500, AT3G52430, AT3G49690, AT4G31800, AT1G28480, AT3G61190, AT5G54610, AT3G51440, AT1G73260, AT3G51430, AT3G51450, AT1G57560	478	155	18499	4.74397	5.58237e-05	1.1165e-05	0.000154175
GOTERM_BP_DIRECT	GO:0042742~defense response to bacterium	25	3.57654	2.27223e-07	AT5G24530, AT4G23150, AT1G17750, AT3G01420, AT4G39030, AT2G13810, AT5G22570, AT3G56400, AT5G13320, AT4G04500, AT1G19250, AT4G12720, AT4G31800, AT4G04540, AT5G26920, AT4G04490, AT1G73805, AT5G01900, AT1G02450, AT2G30770, AT1G74710, AT2G05940, AT4G02420, AT1G73260, AT5G64810	478	276	18499	3.50551	0.000119285	1.98818e-05	0.000329454
GOTERM_BP_DIRECT	GO:0071456~cellular response to hypoxia	8	1.14449	3.1184e-06	AT1G05880, AT1G57630, AT5G13320, AT4G37710, AT5G57510, AT1G19250, AT5G26920, AT1G53620	478	26	18499	11.9079	0.00163583	0.000233853	0.00452134
GOTERM_BP_DIRECT	GO:0051707~response to other organism	10	1.43062	1.03584e-05	AT3G01420, AT5G24540, AT2G04450, AT1G75030, AT4G11650, AT1G75040, AT3G13100, AT3G52430, AT1G19250, AT5G55450	478	55	18499	7.03652	0.00542345	0.000679546	0.0150178
GOTERM_BP_DIRECT	GO:0046916~cellular transition metal ion homeostasis	10	1.43062	7.52779e-05	AT2G35730, AT4G05030, AT5G48290, AT3G56891, AT5G52760, AT5G52720, AT5G60800, AT5G26690, AT5G52770, AT5G52730	478	70	18499	5.52869	0.0387516	0.00438175	0.109091
GOTERM_BP_DIRECT	GO:0010200~response to chitin	13	1.8598	0.000171845	AT2G44840, AT3G46080, AT2G46400, AT3G28210, AT3G21150, AT4G26120, AT3G56400, AT5G43170, AT5G10380, AT3G46070, AT5G09800, AT4G31800, AT2G35000	478	133	18499	3.78279	0.0862758	0.00898207	0.248873
GOTERM_BP_DIRECT	GO:0006979~response to oxidative stress	19	2.71817	0.000585103	AT4G21840, AT5G19890, AT4G21850, AT3G01420, AT3G16670, AT5G05340, AT1G45145, AT5G64110, AT4G12720, AT1G16420, AT2G48150, AT1G21520, AT5G38000, AT5G19875, AT1G13340, AT5G14130, AT5G44380, AT4G02380, AT1G35910	478	291	18499	2.52686	0.264547	0.027547	0.845009
GOTERM_BP_DIRECT	GO:0009626~plant-type hypersensitive response	9	1.28755	0.000625494	AT1G73805, AT1G51660, AT3G01420, AT3G48090, AT5G13320, AT3G52430, AT1G19250, AT4G12720, AT5G26920	478	74	18499	4.70686	0.279988	0.0270027	0.903096
GOTERM_BP_DIRECT	GO:0052696~flavonoid glucuronidation	11	1.57368	0.000640141	AT3G53150, AT2G26480, AT3G21560, AT5G65550, AT5G66690, AT1G22400, AT4G15500, AT5G59580, AT2G29750, AT3G55700, AT3G11340	478	112	18499	3.80098	0.285507	0.0255286	0.924152
GOTERM_BP_DIRECT	GO:0055114~oxidation-reduction process	54	7.72532	0.00105297	AT5G24530, AT5G19890, AT4G21850, AT5G05340, AT5G56970, AT1G45145, AT1G19250, AT1G28480, AT5G24910, AT2G34500, AT1G26400, AT1G33730, AT3G23510, AT5G14130, AT1G72680, AT3G09940, AT5G44400, AT4G21840, AT3G25180, AT1G78570, AT3G13610, AT5G38000, AT1G59950, AT2G47140, AT2G45570, AT1G05010, AT4G37340, AT5G47530, AT2G44790, AT2G26400, AT1G17745, AT4G10500, AT4G26260, AT3G44540, AT2G48150, AT1G23010, AT3…	478	1330	18499	1.57131	0.424837	0.0387371	1.51592
GOTERM_BP_DIRECT	GO:0009813~flavonoid biosynthetic process	12	1.71674	0.0013604	AT3G53150, AT5G24530, AT2G26480, AT5G65550, AT5G66690, AT1G22400, AT4G15500, AT5G59580, AT2G29750, AT3G55700, AT3G11340, AT5G63600	478	145	18499	3.20283	0.510659	0.0465291	1.95446
GOTERM_BP_DIRECT	GO:0002229~defense response to oomycetes	6	0.858369	0.00167473	AT1G73805, AT5G24530, AT1G15520, AT4G10500, AT4G02420, AT5G26920	478	34	18499	6.82956	0.585206	0.0535132	2.40097
GOTERM_BP_DIRECT	GO:0030001~metal ion transport	10	1.43062	0.00191632	AT2G35730, AT4G05030, AT5G48290, AT3G56891, AT5G52760, AT5G52720, AT5G60800, AT5G26690, AT5G52770, AT5G52730	478	108	18499	3.58341	0.634699	0.0575168	2.74285
GOTERM_BP_DIRECT	GO:0010112~regulation of systemic acquired resistance	4	0.572246	0.00315066	AT1G73805, AT1G02450, AT5G13320, AT5G26920	478	12	18499	12.9003	0.809234	0.0879307	4.47232
GOTERM_BP_DIRECT	GO:0007165~signal transduction	23	3.29041	0.00323011	AT1G71390, AT3G04220, AT2G38490, AT3G23110, AT3G05650, AT3G05360, AT1G01560, AT4G33465, AT3G24982, AT4G11340, AT1G72900, AT3G11010, AT3G23120, AT5G45080, AT4G13820, AT5G41550, AT4G16920, AT2G25440, AT5G27060, AT3G25010, AT1G52900, AT1G57630, AT5G51630	478	450	18499	1.97804	0.817052	0.0855181	4.58265
GOTERM_BP_DIRECT	GO:0009615~response to virus	6	0.858369	0.00348996	AT2G43570, AT5G02490, AT3G51440, AT3G51430, AT3G51450, AT1G75040	478	40	18499	5.80513	0.840455	0.0876865	4.94267
GOTERM_BP_DIRECT	GO:0009863~salicylic acid mediated signaling pathway	5	0.715308	0.00415973	AT3G22231, AT5G01900, AT5G22570, AT5G13320, AT1G28480	478	26	18499	7.44247	0.887906	0.0989641	5.86483
GOTERM_BP_DIRECT	GO:0009862~systemic acquired resistance, salicylic acid mediated signaling pathway	4	0.572246	0.00501685	AT2G13810, AT3G56400, AT3G48090, AT3G52430	478	14	18499	11.0574	0.928673	0.113099	7.03279
GOTERM_BP_DIRECT	GO:0009058~biosynthetic process	9	1.28755	0.00517314	AT1G01480, AT2G35710, AT4G16600, AT3G51440, AT1G74710, AT3G51430, AT3G61510, AT3G51450, AT2G24850	478	103	18499	3.38163	0.934319	0.11165	7.24429
GOTERM_BP_DIRECT	GO:0006040~amino sugar metabolic process	4	0.572246	0.00615225	AT2G43570, AT3G47540, AT2G43580, AT2G18660	478	15	18499	10.3202	0.960832	0.126281	8.55917
GOTERM_BP_DIRECT	GO:0006629~lipid metabolic process	12	1.71674	0.00743367	AT5G67050, AT5G24200, AT3G01420, AT3G22231, AT2G39410, AT3G48090, AT4G16820, AT3G44830, AT3G52430, AT1G74210, AT3G44540, AT2G30550	478	181	18499	2.5658	0.980104	0.145031	10.2538
GOTERM_BP_DIRECT	GO:0080142~regulation of salicylic acid biosynthetic process	3	0.429185	0.00929058	AT1G73805, AT3G52430, AT5G26920	478	6	18499	19.3504	0.992556	0.171779	12.6577
GOTERM_BP_DIRECT	GO:0002237~response to molecule of bacterial origin	4	0.572246	0.0121403	AT3G05360, AT1G73260, AT4G31800, AT5G26920	478	19	18499	8.14754	0.998359	0.211408	16.2305
GOTERM_BP_DIRECT	GO:0009697~salicylic acid biosynthetic process	3	0.429185	0.0127861	AT4G39030, AT1G74710, AT5G26920	478	7	18499	16.5861	0.998836	0.214382	17.021
GOTERM_BP_DIRECT	GO:0002238~response to molecule of fungal origin	3	0.429185	0.0127861	AT3G05360, AT1G73260, AT5G10380	478	7	18499	16.5861	0.998836	0.214382	17.021
GOTERM_BP_DIRECT	GO:0006468~protein phosphorylation	34	4.86409	0.017275	AT2G23300, AT5G38260, AT3G17420, AT5G60280, AT4G31230, AT4G35600, AT4G00960, AT4G04490, AT1G34420, AT3G05140, AT1G72540, AT1G67000, AT5G35580, AT2G05940, AT4G02420, AT5G16900, AT4G17660, AT1G76040, AT5G38280, AT4G23150, AT1G17750, AT2G26290, AT4G21380, AT4G28490, AT4G04500, AT1G55610, AT4G04540, AT5G41730, AT3G55950, AT1G53420, AT1G11330, AT1G52290, AT3G02810, AT5G41180	478	870	18499	1.51245	0.999894	0.270554	22.327
GOTERM_BP_DIRECT	GO:0009753~response to jasmonic acid	10	1.43062	0.0199956	AT3G09940, AT1G17750, AT1G15520, AT3G56400, AT3G51440, AT3G51430, AT3G51450, AT2G24850, AT1G66380, AT1G57560	478	156	18499	2.48082	0.999975	0.297752	25.3872
GOTERM_BP_DIRECT	GO:0010224~response to UV-B	6	0.858369	0.0203565	AT1G73805, AT1G05880, AT4G14690, AT5G17780, AT1G75040, AT5G26920	478	61	18499	3.80664	0.99998	0.294116	25.7845
GOTERM_BP_DIRECT	GO:0031348~negative regulation of defense response	4	0.572246	0.025722	AT3G61190, AT4G39030, AT1G74710, AT3G52430	478	25	18499	6.19213	0.999999	0.347878	31.4652
GOTERM_BP_DIRECT	GO:0008152~metabolic process	15	2.14592	0.0260827	AT3G53150, AT5G16080, AT5G65550, AT5G66690, AT4G15500, AT1G22400, AT1G32960, AT5G59490, AT2G26480, AT3G21560, AT3G21240, AT5G59580, AT2G29750, AT3G11430, AT3G55700	478	303	18499	1.91588	0.999999	0.343255	31.8321
GOTERM_BP_DIRECT	GO:0009816~defense response to bacterium, incompatible interaction	5	0.715308	0.0263024	AT5G45110, AT4G11650, AT5G13320, AT3G52430, AT5G26920	478	44	18499	4.39782	0.999999	0.337395	32.0547
GOTERM_BP_DIRECT	GO:0009625~response to insect	4	0.572246	0.0285345	AT1G74080, AT1G73260, AT4G02380, AT3G52430	478	26	18499	5.95397	1	0.352245	34.2785
GOTERM_BP_DIRECT	GO:0009809~lignin biosynthetic process	6	0.858369	0.0308685	AT1G76470, AT5G05340, AT1G61810, AT1G80820, AT1G72680, AT1G61820	478	68	18499	3.41478	1	0.366984	36.5311
GOTERM_BP_DIRECT	GO:0019748~secondary metabolic process	4	0.572246	0.0315032	AT3G12230, AT4G10500, AT3G12220, AT3G13610	478	27	18499	5.73346	1	0.365042	37.1312
GOTERM_BP_DIRECT	GO:0009611~response to wounding	11	1.57368	0.034065	AT1G17750, AT3G61190, AT5G43580, AT3G21240, AT3G51440, AT2G47800, AT1G73260, AT3G51450, AT4G02380, AT2G24850, AT3G44540	478	199	18499	2.13924	1	0.380497	39.4998
GOTERM_BP_DIRECT	GO:0009821~alkaloid biosynthetic process	3	0.429185	0.0428896	AT3G51440, AT3G51430, AT3G51450	478	13	18499	8.93096	1	0.445732	47.0379
GOTERM_BP_DIRECT	GO:0009725~response to hormone	4	0.572246	0.0449162	AT3G60120, AT5G24540, AT3G60140, AT2G44910	478	31	18499	4.99366	1	0.452928	48.6409
GOTERM_BP_DIRECT	GO:0006874~cellular calcium ion homeostasis	4	0.572246	0.0449162	AT5G48410, AT5G48400, AT5G11210, AT5G01490	478	31	18499	4.99366	1	0.452928	48.6409
GOTERM_BP_DIRECT	GO:0006816~calcium ion transport	4	0.572246	0.0486459	AT5G48410, AT5G48400, AT5G11210, AT5G01490	478	32	18499	4.8376	1	0.471951	51.4735
GOTERM_BP_DIRECT	GO:0010421~hydrogen peroxide-mediated programmed cell death	2	0.286123	0.0509068	AT3G13610, AT1G16420	478	2	18499	38.7008	1	0.479572	53.119
GOTERM_BP_DIRECT	GO:0048268~clathrin coat assembly	3	0.429185	0.0558247	AT1G05020, AT1G14686, AT1G03050	478	15	18499	7.74017	1	0.504082	56.5206
GOTERM_BP_DIRECT	GO:0050832~defense response to fungus	19	2.71817	0.056286	AT3G01420, AT5G60280, AT2G14560, AT1G45145, AT3G05360, AT4G33465, AT3G56400, AT3G05730, AT1G49050, AT1G19250, AT4G31800, AT1G15010, AT5G43580, AT5G26170, AT2G30770, AT1G74710, AT3G11340, AT5G64810, AT2G35000	478	464	18499	1.58473	1	0.499043	56.8276
GOTERM_BP_DIRECT	GO:0009699~phenylpropanoid biosynthetic process	4	0.572246	0.0607047	AT3G13610, AT1G65870, AT3G21230, AT1G80820	478	35	18499	4.42295	1	0.518394	59.6676
GOTERM_BP_DIRECT	GO:0016042~lipid catabolic process	9	1.28755	0.0608013	AT5G03610, AT1G54000, AT1G31550, AT5G18430, AT4G16820, AT2G19690, AT3G52430, AT1G53920, AT2G30550	478	163	18499	2.13686	1	0.511258	59.7278
GOTERM_BP_DIRECT	GO:0002213~defense response to insect	3	0.429185	0.0699235	AT5G43580, AT2G29350, AT3G52430	478	17	18499	6.82956	1	0.555013	65.042
GOTERM_BP_DIRECT	GO:0009636~response to toxic substance	5	0.715308	0.0722822	AT3G21560, AT3G23560, AT1G69920, AT1G69930, AT2G29470	478	61	18499	3.1722	1	0.559839	66.3056
GOTERM_BP_DIRECT	GO:0010618~aerenchyma formation	2	0.286123	0.075382	AT3G48090, AT3G52430	478	3	18499	25.8006	1	0.568172	67.9017
GOTERM_BP_DIRECT	GO:0080151~positive regulation of salicylic acid mediated signaling pathway	2	0.286123	0.075382	AT2G04450, AT3G52430	478	3	18499	25.8006	1	0.568172	67.9017
GOTERM_BP_DIRECT	GO:0019725~cellular homeostasis	2	0.286123	0.075382	AT3G61190, AT1G08860	478	3	18499	25.8006	1	0.568172	67.9017
GOTERM_BP_DIRECT	GO:0012501~programmed cell death	3	0.429185	0.0773614	AT1G73260, AT5G10380, AT1G16420	478	18	18499	6.45014	1	0.57063	68.8838
GOTERM_BP_DIRECT	GO:0009682~induced systemic resistance	3	0.429185	0.0773614	AT2G30750, AT2G30770, AT1G32960	478	18	18499	6.45014	1	0.57063	68.8838
GOTERM_BP_DIRECT	GO:0071230~cellular response to amino acid stimulus	3	0.429185	0.0850345	AT5G48410, AT5G48400, AT5G11210	478	19	18499	6.11066	1	0.599414	72.4323
GOTERM_BP_DIRECT	GO:0007568~aging	4	0.572246	0.0884907	AT3G49620, AT2G29350, AT3G60140, AT4G30430	478	41	18499	3.77569	1	0.607588	73.9043
GOTERM_BP_DIRECT	GO:0010150~leaf senescence	6	0.858369	0.0892867	AT2G43570, AT2G13810, AT4G10500, AT4G02380, AT3G52430, AT3G11340	478	92	18499	2.52397	1	0.604042	74.2328
GOTERM_BP_DIRECT	GO:2000028~regulation of photoperiodism, flowering	3	0.429185	0.0929257	AT2G18000, AT3G22231, AT4G02380	478	20	18499	5.80513	1	0.612569	75.686
GOTERM_BP_DIRECT	GO:0046244~salicylic acid catabolic process	2	0.286123	0.0992273	AT5G24530, AT4G10500	478	4	18499	19.3504	1	0.631208	78.0235

## Sheet: Cluster_B_genes
GeneID	Gene Symbol	Gene Description
AT5G67080	(MKK19);MITOGEN-ACTIVATED PROTEIN KINASE KINASE KINASE 19 (MAPKKK19)	member of MEKK subfamily
AT1G75060	0	histone deacetylase complex subunit;(source:Araport11)
AT3G05365	0	hypothetical protein;(source:Araport11)
AT5G62070	IQ-DOMAIN 23 (IQD23)	IQ-domain 23;(source:Araport11)
AT5G26190	0	Cysteine/Histidine-rich C1 domain family protein;(source:Araport11)
AT3G25780	ALLENE OXIDE CYCLASE 3 (AOC3)	Encodes allene oxide cyclase, one of the enzymes involved in jasmonic acid biosynthesis. One of four genes in Arabidopsis that encode this enzyme. mRNA expression is upregulated in senescing leaves. Note: Nomenclature for Arabidopsis allene oxide cyclase 3 (AOC3, AT3G25780) gene is based on Stenzel et al. 2003 Plant Molecular Biology 51:895-911. AOC3 (AT3G25780) is also referred to as AOC2 in He …
AT4G15280	UDP-GLUCOSYL TRANSFERASE 71B5 (UGT71B5)	UDP-glucosyl transferase 71B5;(source:Araport11)
AT1G51640	EXOCYST SUBUNIT EXO70 FAMILY PROTEIN G2 (EXO70G2);EXOCYST SUBUNIT EXO70 FAMILY PROTEIN G2 (ATEXO70G2)	A member of EXO70 gene family, putative exocyst subunits, conserved in land plants. Arabidopsis thaliana contains 23 putative EXO70 genes, which can be classified into eight clusters on the phylogenetic tree.
AT1G22990	HEAVY METAL ASSOCIATED ISOPRENYLATED PLANT PROTEIN 22 (HIPP22)	Heavy metal transport/detoxification superfamily protein;(source:Araport11)
AT4G14020	0	Rapid alkalinization factor (RALF) family protein;(source:Araport11)
AT3G13910	0	hypothetical protein (DUF3511);(source:Araport11)
AT1G70130	L-TYPE LECTIN RECEPTOR KINASE V.2 (LECRK-V.2)	Concanavalin A-like lectin protein kinase family protein;(source:Araport11)
AT5G25820	0	Exostosin family protein;(source:Araport11)
AT2G27360	0	GDSL-motif esterase/acyltransferase/lipase. Enzyme group with broad substrate specificity that may catalyze acyltransfer or hydrolase reactions with lipid and non-lipid substrates.
AT3G15534	0	hypothetical protein;(source:Araport11)
AT2G15318	0	hypothetical protein;(source:Araport11)
AT2G45080	CYCLIN P3;1 (cycp3;1)	cyclin p3;(source:Araport11)
AT2G30140	UDP-GLUCOSYL TRANSFERASE 87A2 (UGT87A2)	Encodes a putative glycosyltransferase. Regulates flowering time via FLOWERING LOCUS C.
AT5G49690	0	UDP-Glycosyltransferase superfamily protein;(source:Araport11)
AT1G16370	ORGANIC CATION/CARNITINE TRANSPORTER 6 (OCT6);ARABIDOPSIS THALIANA ORGANIC CATION/CARNITINE TRANSPORTER 6 (ATOCT6)	organic cation/carnitine transporter 6;(source:Araport11)
AT5G40880	0	WD-40 repeat family protein / zfwd3 protein (ZFWD3);(source:Araport11)
AT5G02550	0	hypothetical protein;(source:Araport11)
AT3G20935	CYTOCHROME P450, FAMILY 705, SUBFAMILY A, POLYPEPTIDE 28 (CYP705A28)	cytochrome P450, family 705, subfamily A, polypeptide 28;(source:Araport11)
AT1G72890	0	Disease resistance protein (TIR-NBS class);(source:Araport11)
AT1G26290	0	hypothetical protein;(source:Araport11)
AT3G57450	0	hypothetical protein;(source:Araport11)
AT1G72125	NRT1/ PTR FAMILY 5.13 (NPF5.13); (ATNPF5.13)	Major facilitator superfamily protein;(source:Araport11)
AT4G05497	0	RNI-like superfamily protein;(source:Araport11)
AT5G51060	ROOT HAIR DEFECTIVE 2 (RHD2);RESPIRATORY BURST OXIDASE HOMOLOG C (RBOHC);A. THALIANA RESPIRATORY BURST OXIDASE HOMOLOG C (ATRBOHC)	RHD2 (along with RHD3 and RHD4) is required for normal root hair elongation. Has NADPH oxidase activity. Gene is expressed in the elongation and differention zone in trichoblasts and elongating root hairs. RDH2 is localized to the growing tips of root hair cells. It is required for the production of reactive oxygen species in response to extracellular ATP stimulus. The increase in ROS production …
AT4G35655	0	RPM1-interacting protein 4 (RIN4) family protein;(source:Araport11)
AT5G44566	0	hypothetical protein;(source:Araport11)
AT3G22160	JASMONATE-ASSOCIATED VQ MOTIF GENE 1 (JAV1)	VQ motif-containing protein;(source:Araport11)
AT2G44930	0	transmembrane protein, putative (DUF247);(source:Araport11)
AT5G19560	ARABIDOPSIS THALIANA ROP UANINE NUCLEOTIDE EXCHANGE FACTOR 10 (ATROPGEF10);GUANINE EXCHANGE FACTOR 10 (GEF10);ROP (RHO OF PLANTS) GUANINE NUCLEOTIDE EXCHANGE FACTOR 10 (ROPGEF10)	Encodes a member of KPP-like gene family, homolog of KPP (kinase partner protein) gene in tomato. Also a member of the RopGEF (guanine nucleotide exchange factor) family, containing the novel PRONE domain (plant-specific Rop nucleotide exchanger), which is exclusively active towards members of the Rop subfamily.
AT1G22460	0	O-fucosyltransferase family protein;(source:Araport11)
AT1G12320	0	ankyrin repeat/KH domain protein (DUF1442);(source:Araport11)
AT5G18270	ARABIDOPSIS NAC DOMAIN CONTAINING PROTEIN 87 (ANAC087)	NAC domain containing protein 87;(source:Araport11)
AT4G14465	AT-HOOK MOTIF NUCLEAR-LOCALIZED PROTEIN 20 (AHL20)	AT-hook motif nuclear-localized protein 20;(source:Araport11)
AT1G07570	(APK1A)	Protein kinase capable of phosphorylating tyrosine, serine, and threonine residues
AT1G70690	PLASMODESMATA-LOCATED PROTEIN 5 (PDLP5);HOPW1-1-INDUCED GENE1 (HWI1)	Encodes a plasmodesmal protein that may be involved in the intercellular movement of molecules through the plasmodesmata. The protein has two DUF26 domains and a single transmembrane domain.
AT1G72940	0	Toll-Interleukin-Resistance (TIR) domain-containing protein;(source:Araport11)
AT1G14330	0	Galactose oxidase/kelch repeat superfamily protein;(source:Araport11)
AT3G50850	0	Putative methyltransferase family protein;(source:Araport11)
AT3G11920	0	glutaredoxin-like protein;(source:Araport11)
AT1G77885	0	hypothetical protein;(source:Araport11)
AT5G44330	0	Tetratricopeptide repeat (TPR)-like superfamily protein;(source:Araport11)
AT2G07180	0	Protein kinase superfamily protein;(source:Araport11)
AT2G27780	0	Transcription factor IIS family protein;(source:Araport11)
AT3G62990	0	myelin transcription factor-like protein;(source:Araport11)
AT1G10640	0	Pectin lyase-like superfamily protein;(source:Araport11)
AT5G66150	0	Glycosyl hydrolase family 38 protein;(source:Araport11)
AT5G01210	0	HXXXD-type acyl-transferase family protein;(source:Araport11)
AT1G16360	0	LEM3 (ligand-effect modulator 3) family protein / CDC50 family protein;(source:Araport11)
AT1G29100	0	Heavy metal transport/detoxification superfamily protein;(source:Araport11)
AT3G27540	0	beta-1,4-N-acetylglucosaminyltransferase family protein;(source:Araport11)
AT5G61180	0	Putative endonuclease or glycosyl hydrolase;(source:Araport11)
AT5G54850	0	hexon;(source:Araport11)
AT3G19970	0	alpha/beta-Hydrolases superfamily protein;(source:Araport11)
AT1G69325	0	Remorin family protein;(source:Araport11)
AT4G32210	SUCCINATE DEHYDROGENASE 3-2 (SDH3-2)	Encodes one of the membrane anchor subunits of the mitochondrial respiratory complex II. The protein is encoded by the nuclear genome but is imported into the mitochondrion. There are two genes that encode this protein, the other is SDH3-1.
AT3G13380	BRI1-LIKE 3 (BRL3)	Similar to BRI, brassinosteroid receptor protein.
AT3G50280	0	HXXXD-type acyl-transferase family protein;(source:Araport11)
AT4G17760	0	PCNA domain-containing protein;(source:Araport11)
AT3G09810	ISOCITRATE DEHYDROGENASE VI (IDH-VI)	Encodes a catalytic subunit of the mitochondrially-localized NAD+- dependent isocitrate dehydrogenase
AT1G06620	0	encodes a protein whose sequence is similar to a 2-oxoglutarate-dependent dioxygenase The mRNA is cell-to-cell mobile.
AT1G29300	UNFERTILIZED EMBRYO SAC 1 (UNE1)	intracellular protein transporter, putative (DUF641);(source:Araport11)
AT4G12790	0	P-loop containing nucleoside triphosphate hydrolases superfamily protein;(source:Araport11)
AT5G03110	0	protamine P1 family protein;(source:Araport11)
AT1G20510	OPC-8:0 COA LIGASE1 (OPCL1)	OPC-8:0 CoA ligase1;(source:Araport11)
AT1G04090	0	vacuolar sorting-associated protein (DUF946);(source:Araport11)
AT4G17500	ETHYLENE RESPONSIVE ELEMENT BINDING FACTOR 1 (ATERF-1); (ATERF#100); (ERF1A);ETHYLENE RESPONSIVE ELEMENT BINDING FACTOR 1 (ERF-1)	Encodes a member of the ERF (ethylene response factor) subfamily B-3 of ERF/AP2 transcription factor family (ATERF-1). The protein contains one AP2 domain. There are 18 members in this subfamily including ATERF-1, ATERF-2, AND ATERF-5. The mRNA is cell-to-cell mobile.
AT1G04778	0	hypothetical protein;(source:Araport11)
AT5G61060	HISTONE DEACETYLASE 5 (HDA05)	Encodes a member of the histone deacetylase family.
AT1G78922	0	transmembrane protein;(source:Araport11)
AT5G22630	AROGENATE DEHYDRATASE 5 (ADT5)	Encodes a plastid-localized arogenate dehydratase involved in phenylalanine biosynthesis. Not less than six genes encoding ADT were identi&#64257;ed in the Arabidopsis genome: ADT1 [At1g11790]; ADT2 [At3g07630]; ADT3 [At2g27820]; ADT4 [At3g44720]; ADT5 [At5g22630]; and ADT6 [At1g08250]. The mRNA is cell-to-cell mobile.
AT1G23510	0	OBP32pep protein;(source:Araport11)
AT5G19595	0	hypothetical protein;(source:Araport11)
AT3G02160	0	Bromodomain transcription factor;(source:Araport11)
AT1G60890	0	Phosphatidylinositol-4-phosphate 5-kinase family protein;(source:Araport11)
AT1G76190	SMALL AUXIN UPREGULATED RNA 56 (SAUR56)	SAUR-like auxin-responsive protein family;(source:Araport11)
AT5G36220	CYTOCHROME P450, FAMILY 81, SUBFAMILY D, POLYPEPTIDE 1 (CYP81D1);CYTOCHROME P450 91A1 (CYP91A1)	member of CYP81D family of cytochrome p450s. This gene was originally called CYP91A1, but was later renamed to CYP81D1.
AT4G17030	EXPANSIN-LIKE B1 (ATEXLB1); (EXPR);EXPANSIN-LIKE B1 (EXLB1); (ATEXPR1); (ATHEXP BETA 3.1); (AT-EXPR)	Encodes EXLB1 (expansin-like B1), a member of the expansin family.
AT5G01300	0	PEBP (phosphatidylethanolamine-binding protein) family protein;(source:Araport11)
AT5G42965	0	Polynucleotidyl transferase, ribonuclease H-like superfamily protein;(source:Araport11)
AT4G35160	N-ACETYLSEROTONIN O-METHYLTRANSFERASE (ASMT)	Encodes a cytosolic N-acetylserotonin O-methyltransferase that can convert N-acetylserotonin to melatonin and serotonin to 5-methoxytryptamine in the process of melatonin synthesis. It does not have caffeic acid O- methyltransferase activity.
AT3G53040	0	late embryogenesis abundant protein, putative / LEA protein;(source:Araport11)
AT2G25150	0	HXXXD-type acyl-transferase family protein;(source:Araport11)
AT3G23175	0	HR-like lesion-inducing protein-like protein;(source:Araport11)
AT2G39030	N-ACETYLTRANSFERASE ACTIVITY 1 (NATA1)	Encodes a protein that acts as an ornithine N-delta-acetyltransferase, leading to the formation of N-delta-actetylornithine. This compound is likely used in plant defense and levels of it are increased in Arabidopsis plants in response to MeJA and ABA. The mRNA is cell-to-cell mobile.
AT4G38260	0	transport/golgi organization-like protein (DUF833);(source:Araport11)
AT4G36990	HEAT SHOCK FACTOR 4 (HSF4);CLASS B HEAT SHOCK FACTOR B1 (HSFB1);TL1-BINDING TRANSCRIPTION FACTOR 1 (TBF1);ARABIDOPSIS THALIANA HEAT SHOCK FACTOR 4 (ATHSF4);ARABIDOPSIS THALIANA CLASS B HEAT SHOCK FACTOR B1 (AT-HSFB1)	Encodes a protein whose sequence is similar to heat shock factors that regulate the expression of heat shock proteins. Transcript level is increased in response to heat shock. However, overexpression of this gene did not result in the increase of decrease of heat shock proteins.
AT1G03106	0	hypothetical protein;(source:Araport11)
AT2G19800	MYO-INOSITOL OXYGENASE 2 (MIOX2)	Encodes a myo-inositol oxygenase family gene.
AT2G26180	IQ-DOMAIN 6 (IQD6)	Transient Expression of Pro35S:YFP-IQD5 in leaves of N. benthamiana alters microtubule organization.
AT4G37810	(ATEPFL2)	EPIDERMAL PATTERNING FACTOR-like protein;(source:Araport11)
AT4G11480	CYSTEINE-RICH RLK (RECEPTOR-LIKE PROTEIN KINASE) 32 (CRK32)	Encodes a cysteine-rich receptor-like protein kinase.
AT3G56240	COPPER CHAPERONE (CCH)	CCH protein belongs to a family of eukaryotic proteins that participate in intracellular copper homeostasis by delivering this metal to the secretory pathway; mainly located along the vascular bundles of senescing leaves and petioles as well as in stem sieve elements; hypothesized to have a role in copper mobilization from decaying organs towards reproductive structures, as a result of metallopro…
AT3G16330	0	Avr9/Cf-9 rapidly elicited protein;(source:Araport11)
AT4G19045	(MOB1B)	Mob1/phocein family protein;(source:Araport11)
AT1G69840	HYPERSENSITIVE INDUCED REACTION 1 (ATHIR1)	SPFH/Band 7/PHB domain-containing membrane-associated protein family;(source:Araport11)
AT1G48370	YELLOW STRIPE LIKE 8 (YSL8)	Arabidopsis thaliana metal-nicotianamine transporter YSL4
AT4G01895	0	systemic acquired resistance (SAR) regulator protein NIMIN-1-like protein;(source:Araport11)
AT1G62045	0	ankyrin repeat protein;(source:Araport11)
AT3G12500	PATHOGENESIS-RELATED 3 (PR-3); (CHI-B); (B-CHI);BASIC CHITINASE (HCHIB);PATHOGENESIS-RELATED 3 (PR3);BASIC CHITINASE (ATHCHIB)	encodes a basic chitinase involved in ethylene/jasmonic acid mediated signalling pathway during systemic acquired resistance based on expression analyses.
AT5G66700	HOMEOBOX 53 (HB53);ARABIDOPSIS THALIANA HOMEOBOX 53 (ATHB53);HOMEOBOX-8 (HB-8)	Encodes a homeodomain protein. Member of HD-ZIP 1 family, most closely related to HB5. AtHB53 is auxin-inducible and its induction is inhibited by cytokinin, especially in roots therefore may be involved in root development.
AT2G21470	SUMO-ACTIVATING ENZYME 2 (SAE2);SUMO-ACTIVATING ENZYME 2 (ATSAE2);EMBRYO DEFECTIVE 2764 (EMB2764)	Encodes one of the two subunits of the SUMO activation enzyme required during sumolation. Sumolation is a post-translational protein modification process similar to ubiquitination during which a polypeptide (SUMO) is covalently attached to a target protein.
AT1G77760	(GNR1);NITRATE REDUCTASE 1 (NR1);NITRATE REDUCTASE 1 (NIA1)	Encodes the cytosolic minor isoform of nitrate reductase (NR). Involved in the first step of nitrate assimilation, it contributes about 15% of the nitrate reductase activity in shoots. Similar to molybdopterin oxidoreductases at the N-terminus, and to FAD/NAD-binding cytochrome reductases at the C-terminus. Cofactors: FAD, heme iron (cytochrome B-557), and molybdenum-pterin.
AT1G51770	0	Core-2/I-branching beta-1,6-N-acetylglucosaminyltransferase family protein;(source:Araport11)
AT5G21960	0	encodes a member of the DREB subfamily A-5 of ERF/AP2 transcription factor family. The protein contains one AP2 domain. There are 15 members in this subfamily including RAP2.1, RAP2.9 and RAP2.10.
AT4G28560	ROP-INTERACTIVE CRIB MOTIF-CONTAINING PROTEIN 7 (RIC7)	encodes a member of a novel protein family that contains contain a CRIB (for Cdc42/Rac-interactive binding) motif required for their specific interaction with GTP-bound Rop1 (plant-specific Rho GTPase). Most similar to RIC6 and RIC8 (subfamily group II). Gene is expressed in all tissues examined.
AT2G39420	(MAGL8)	alpha/beta-Hydrolases superfamily protein;(source:Araport11)
AT1G17020	SENESCENCE-RELATED GENE 1 (ATSRG1);SENESCENCE-RELATED GENE 1 (SRG1)	Encodes a novel member of the Fe(II)/ascorbate oxidase gene family; senescence-related gene.
AT4G10100	CO-FACTOR FOR NITRATE, REDUCTASE AND XANTHINE DEHYDROGENASE 7 (CNX7); (SIR5)	molybdenum cofactor synthesis family protein, similar to Molybdenum cofactor synthesis protein 2 small subunit (Molybdopterin- synthase small subunit) (MOCS2A) (MOCO1-A) (Swiss-Prot:O96033) (Homo sapiens); contains TIGRFAM TIGR01682: molybdopterin converting factor, subunit 1; sir loss-of-function mutants are resistant to sirtinol, a modulator of auxin signaling.
AT2G32130	0	intracellular protein transporter, putative (DUF641);(source:Araport11)
AT3G19550	0	glutamate racemase;(source:Araport11)
AT1G80660	H(+)-ATPASE 9 (HA9);H(+)-ATPASE 9 (AHA9)	H[+]-ATPase 9;(source:Araport11)
AT5G53700	0	RNA-binding (RRM/RBD/RNP motifs) family protein;(source:Araport11)
AT2G26740	SOLUBLE EPOXIDE HYDROLASE (SEH);SOLUBLE EPOXIDE HYDROLASE (ATSEH)	Encodes a soluble epoxide hydrolase whose expression is induced by auxin and water stress.
AT1G49470	0	transmembrane epididymal protein (DUF716);(source:Araport11)
AT1G61255	0	hypothetical protein;(source:Araport11)
AT1G11320	0	GDSL esterase/lipase;(source:Araport11)
AT1G49960	0	Xanthine/uracil permease family protein;(source:Araport11)
AT5G22060	ARABIDOPSIS THALIANA DNAJ HOMOLOGUE 2 (ATJ2);DNAJ HOMOLOGUE 2 (J2)	Co-chaperonin similar to E. coli DnaJ
AT3G20370	0	TRAF-like family protein;(source:Araport11)
AT3G58350	RESTRICTED TEV MOVEMENT 3 (RTM3)	Encodes RTM3 (Restricted Tobacco etch potyvirus Movement), a protein belonging to a protein family of 29 members which has a meprin and TRAF homology (MATH) domain in its N-terminal region and a coiled-coil (CC) domain at its C-terminal end. There are at least three RTMs in Arabidopsis. RTM proteins might form a multiprotein complex in the resistance mechanism to block the long distance movement …
AT2G32750	0	Exostosin family protein;(source:Araport11)
AT4G27830	(ATBGLU10);BETA GLUCOSIDASE 10 (BGLU10)	Encodes a beta-glucosidase that may be responsible for acyl-glucose-dependent anthocyanin glucosyltransferase activity in Arabidopsis. In vitro efforts to demonstrate AAGT activity for BGLU10 have been unsuccessful but experiments with mutants in this gene suggest at least an indirect involvement in anthocyanin formation.
AT5G38320	0	hypothetical protein;(source:Araport11)
AT2G34360	0	MATE efflux family protein;(source:Araport11)
AT1G63870	0	Disease resistance protein (TIR-NBS-LRR class) family;(source:Araport11)
AT4G24110	0	NADP-specific glutamate dehydrogenase;(source:Araport11)
AT1G44800	SILIQUES ARE RED 1 (SIAR1);USUALLY MULTIPLE ACIDS MOVE IN AND OUT TRANSPORTERS 18 (UMAMIT18)	Encodes Siliques Are Red 1 (SIAR1). Functions as a bidirectional amino acid transporter that is crucial for the amino acid homeostasis of siliques. Member of nodulin MtN21-like transporter family.
AT2G20030	0	RING/U-box superfamily protein;(source:Araport11)
AT4G21500	0	transmembrane protein;(source:Araport11)
AT3G10420	SEEDLING PLASTID DEVELOPMENT 1 (SPD1)	P-loop containing nucleoside triphosphate hydrolases superfamily protein;(source:Araport11)
AT3G22240	0	cysteine-rich/transmembrane domain PCC1-like protein;(source:Araport11)
AT2G43610	0	Chitinase family protein;(source:Araport11)
AT4G15200	FORMIN 3 (FH3);FORMIN 3 (AFH3)	Actin nucleation factor that directs the formation of actin cables in pollen tubes. Involved in cytoplasmic streaming and polarized growth in pollen tubes.
AT1G27695	TRIGALACTOSYLDIACYLGLYCEROL 5 (TGD5)	TGD5 encodes a small glycine rich protein that is localized to the chloroplast envelope and is a component of the ER to plastid lipid trafficking pathway. TGD5 interacts with other components of this pathway including TGD1, TGD2, TGD3, and TGD4.
AT5G57785	0	hypothetical protein;(source:Araport11)
AT5G17800	MYB DOMAIN PROTEIN 56 (AtMYB56);BRASSINOSTEROIDS AT VASCULAR AND ORGANIZING CENTER (BRAVO);MYB DOMAIN PROTEIN 56 (MYB56)	Member of the R2R3 factor gene family that acts as a cell-specific repressor of quiescent center (QC) divisions in the primary root, acting through the BR signaling pathway. Works with BES1 to regulate QC division in the root.
AT3G12750	(ATZIP1);ZINC TRANSPORTER 1 PRECURSOR (ZIP1)	A member of Zrt- and Irt-related protein (ZIP) family. transcript is induced in response to zinc deficiency in the root.
AT1G68620	0	alpha/beta-Hydrolases superfamily protein;(source:Araport11)
AT2G43320	0	S-adenosyl-L-methionine-dependent methyltransferases superfamily protein;(source:Araport11)
AT2G40830	RING-H2 FINGER C1A (RHC1A)	Encodes a putative RING-H2 finger protein RHC1a.
AT3G13130	0	transmembrane protein;(source:Araport11)
AT5G64370	PYRIMIDINE 3 (PYD3);BETA-UREIDOPROPIONASE (BETA-UP)	PYD3 encodes a beta-ureidopropionase which, when expressed in E. coli, has been shown to convert beta-ureidopropionate into beta-alanine. It localizes to the cytosol and plays an important role in uracil degradation.
AT2G39350	ATP-BINDING CASSETTE G1 (ABCG1)	Belongs to a clade of five Arabidopsis thaliana ABCG half-transporters that are required for synthesis of an effective suberin barrier in roots and seed coats (ABCG2, ABCG6, and ABCG20) and for synthesis of an intact pollen wall (ABCG1 and ABCG16).
AT4G22590	TREHALOSE-6-PHOSPHATE PHOSPHATASE G (TPPG)	Haloacid dehalogenase-like hydrolase (HAD) superfamily protein;(source:Araport11)
AT5G59090	SUBTILASE 4.12 (SBT4.12);SUBTILASE 4.12 (ATSBT4.12)	subtilase 4.12;(source:Araport11)
AT3G54320	(ATWRI1);ACTIVATOR OF SPO(MIN)::LUC1 (ASML1);WRINKLED (WRI);WRINKLED 1 (WRI1)	WRINKLED1 encodes transcription factor of the AP2/ERWEBP class. Protein has two plant-specific (AP2/EREB) DNA-binding domains and is involved in the control of storage compound biosynthesis in Arabidopsis. Mutants have wrinkled seed phenotype, due to a defect in the incorporation of sucrose and glucose into triacylglycerols. Transgenic sGsL plants (21-day-old) grown on 6% sucrose for 24 hours had…
AT3G12830	SMALL AUXIN UPREGULATED 72 (SAUR72)	SAUR-like auxin-responsive protein family;(source:Araport11)
AT4G35070	0	SBP (S-ribonuclease binding protein) family protein;(source:Araport11)
AT2G45580	CYTOCHROME P450, FAMILY 76, SUBFAMILY C, POLYPEPTIDE 3 (CYP76C3)	member of CYP76C
AT3G03200	NAC DOMAIN CONTAINING PROTEIN 45 (anac045);NAC DOMAIN CONTAINING PROTEIN 45 (NAC045);NAC DOMAIN CONTAINING PROTEIN 45 (NAC45)	NAC domain containing protein 45;(source:Araport11)
AT1G66250	0	O-Glycosyl hydrolases family 17 protein;(source:Araport11)
AT4G21926	0	hypothetical protein;(source:Araport11)
AT5G50290	0	wall-associated receptor kinase galacturonan-binding protein;(source:Araport11)
AT3G03910	GLUTAMATE DEHYDROGENASE 3 (GDH3)	GDH3 encodes a member of the glutamate dehydrogenease family. Its expression is upregulated in response to cytokinin and it may play a role in the control of nitrogen metabolism in leaf development.
AT5G53830	MPK3/6-TARGETED VQP 3 (MVQ3)	VQ motif-containing protein;(source:Araport11)
AT1G24575	0	DEAD-box ATP-dependent RNA helicase-like protein;(source:Araport11)
AT1G06180	MYB DOMAIN PROTEIN 13 (ATMYB13);MYB DOMAIN PROTEIN 13 (MYB13); (ATMYBLFGN)	member of MYB3R- and R2R3- type MYB- encoding genes
AT5G62150	0	peptidoglycan-binding LysM domain-containing protein;(source:Araport11)
AT5G24140	SQUALENE MONOOXYGENASE 2 (SQP2)	Encodes a protein with similarity to squalene monoxygenases.
AT3G20450	0	B-cell receptor-associated protein 31-like protein;(source:Araport11)
AT4G24250	MILDEW RESISTANCE LOCUS O 13 (ATMLO13);MILDEW RESISTANCE LOCUS O 13 (MLO13)	A member of a large family of seven-transmembrane domain proteins specific to plants, homologs of the barley mildew resistance locus o (MLO) protein. The Arabidopsis genome contains 15 genes encoding MLO proteins, with localization in plasma membrane. Phylogenetic analysis revealed four clades of closely-related AtMLO genes. ATMLO13 belongs to the clade II, with ATMLO1 and ATMLO15. The gene is ex…
AT3G17609	HY5-HOMOLOG (HYH)	Encodes a homolog of HY5 (HYH). Involved in phyB signaling pathway.
AT1G32650	0	hypothetical protein;(source:Araport11)
AT1G15570	CYCLIN A2;3 (CYCA2;3)	A2-type cyclin. Negatively regulates endocycles and acts as a key regulator of ploidy levels in Arabidopsis endoreduplication. Interacts physically with CDKA;1. Expressed preferentially in trichomes and young developing tissues.
AT4G27530	0	hypothetical protein;(source:Araport11)
AT5G06990	0	MIZU-KUSSEI-like protein (Protein of unknown function, DUF617);(source:Araport11)
AT4G15040	0	Subtilisin-like serine endopeptidase family protein;(source:Araport11)
AT5G39050	PHENOLIC GLUCOSIDE MALONYLTRANSFERASE 1 (PMAT1)	Encodes a malonyltransferase that may play a role in phenolic xenobiotic detoxification.
AT1G22230	0	nucleolar GTP-binding protein;(source:Araport11)
AT3G53650	0	Histone superfamily protein;(source:Araport11)
AT4G24120	YELLOW STRIPE LIKE 1 (YSL1);YELLOW STRIPE LIKE 1 (ATYSL1)	Member of a small family of oligopeptide transporters similar to the yellow stripe locus of maize (ZmYS1).
AT5G15950	0	Adenosylmethionine decarboxylase family protein;(source:Araport11)
AT3G57100	0	transmembrane protein, putative (DUF677);(source:Araport11)
AT1G68710	0	ATPase E1-E2 type family protein / haloacid dehalogenase-like hydrolase family protein;(source:Araport11)
AT5G67470	FORMIN HOMOLOG 6 (FH6);ARABIDOPSIS FORMIN HOMOLOG 6 (ATFH6)	formin homolog 6;(source:Araport11)
AT5G27760	HYPOXIA-INDUCED GENE DOMAIN 2 (ATHIGD2)	Hypoxia-responsive family protein;(source:Araport11)
AT3G16870	GATA TRANSCRIPTION FACTOR 17 (GATA17)	Encodes a member of the GATA factor family of zinc finger transcription factors.
AT5G45100	BOI-RELATED GENE 1 (BRG1)	Encodes one of the BRGs (BOI-related gene) involved in resistance to Botrytis cinerea.
AT2G47490	ARABIDOPSIS THALIANA NAD+ TRANSPORTER 1 (ATNDT1);NAD+ TRANSPORTER 1 (NDT1)	Encodes a chloroplast-localized NAD+ transporter that transports NAD+ in a counter exchange mode with ADP and AMP in vitro.
AT5G40382	0	Cytochrome c oxidase subunit Vc family protein;(source:Araport11)
AT4G29020	0	glycine-rich protein;(source:Araport11)
AT4G01430	USUALLY MULTIPLE ACIDS MOVE IN AND OUT TRANSPORTERS 29 (UMAMIT29)	Encodes a plasma membrane-localized amino acid transporter likely involved in amino acid export in the developing seed.
AT5G62165	FOREVER YOUNG FLOWER (FYF);AGAMOUS-LIKE 42 (AGL42)	Encodes a MADS box transcription factor. Expressed in quiescent center. Involved in floral transition.
AT4G28085	0	transmembrane protein;(source:Araport11)
AT5G13940	0	aminopeptidase;(source:Araport11)
AT1G80830	NATURAL RESISTANCE-ASSOCIATED MACROPHAGE PROTEIN 1 (NRAMP1); (ATNRAMP1); (PMIT1)	Thought to be involved in iron homeostasis. Induced in leaves in response to iron deficiency. Transgenic plants accumulate toxic levels of iron. Gene complements yeast iron uptake mutants.
AT1G64970	GAMMA-TOCOPHEROL METHYLTRANSFERASE (G-TMT);VITAMIN E DEFICIENT 4 (VTE4); (TMT1)	gamma-tocopherol methyltransferase (g-TMT) mRNA, nuclear; mutant has Deficient in alpha and beta tocopherol; Accumulates gamma tocopherol in leaves
AT5G11870	0	Alkaline phytoceramidase (aPHC);(source:Araport11)
AT1G04870	(ATPRMT10);PROTEIN ARGININE METHYLTRANSFERASE 10 (PRMT10)	Encodes a type I protein arginine methyltransferase based on the At1g04870.2 gene model. PRMT10 can catalyze the asymmetric dimethylation of arginine 3 on histone 4 and can also methylate myelin basic protein in vitro. Mutants lacking PRMT10 flower late due to defects in the autonomous pathway and they have elevated levels of FLC transcripts.
AT5G04860	0	splicing factor 3A subunit;(source:Araport11)
AT4G37050	PATATIN-LIKE PROTEIN 4 (PLP4);PATATIN-RELATED PHOSPHOLIPASE III BETA (PLAIII{beta});PHOSPHOLIPASE A IVC (AtPLAIVC); (PLA V)	Patatin-related phospholipase A. Expressed in the floral gynaecium and is induced by abscisic acid (ABA) or phosphate deficiency in roots.
AT5G07010	SULFOTRANSFERASE 2A (ST2A);ARABIDOPSIS THALIANA SULFOTRANSFERASE 2A (ATST2A)	Encodes a sulfotransferase that acts specifically on 11- and 12-hydroxyjasmonic acid. Transcript levels for this enzyme are increased by treatments with jasmonic acid (JA), 12-hydroxyJA, JA-isoleucine, and 12-oxyphytodienoic acid (a JA precursor).
AT4G09750	0	NAD(P)-binding Rossmann-fold superfamily protein;(source:Araport11)
AT2G34530	0	transmembrane protein;(source:Araport11)
AT5G07430	0	Pectin lyase-like superfamily protein;(source:Araport11)
AT5G14760	FLAGELLIN-INSENSITIVE 4 (FIN4);L-ASPARTATE OXIDASE (AO)	At5g14760 encodes for L-aspartate oxidase involved in the early steps of NAD biosynthesis. In contrary to the EC 1.4.3.16 (l-aspartate oxidase - deaminating) the enzyme catalyzes the reaction L-aspartate + O2 = iminoaspartate (alpha-iminosuccinate) + H2O2
AT1G78210	0	alpha/beta-Hydrolases superfamily protein;(source:Araport11)
AT2G42820	HVA22-LIKE PROTEIN F (HVA22F)	HVA22-like protein F;(source:Araport11)
AT3G21220	ARABIDOPSIS THALIANA MITOGEN-ACTIVATED PROTEIN KINASE KINASE 5 (ATMKK5); (ATMAP2K_ALPHA);MAP KINASE KINASE 5 (MKK5);ARABIDOPSIS THALIANA MITOGEN-ACTIVATED PROTEIN KINASE KINASE 5 (ATMEK5);MAP KINASE KINASE 5 (MEK5); (MAP2K_A)	Encodes a mitogen-activated kinase kinase, dual specific protein kinase that is expressed in vegetative tissues and floral buds. Involved in innate immunity. This protein activates MPK3/MPK6 and early-defense genes redundantly with MKK4. In plants with both MKK5 and MKK4 levels reduced by RNAi plants, floral organs do not abscise suggesting a role for both proteins in mediating floral organ absci…
AT3G59450	0	Calcium-binding EF-hand family protein;(source:Araport11)
AT5G25090	(AtENODL13);EARLY NODULIN-LIKE PROTEIN 13 (ENODL13)	early nodulin-like protein 13;(source:Araport11)
AT2G38890	0	hypothetical protein;(source:Araport11)
AT3G25573	0	transmembrane protein;(source:Araport11)
AT1G03055	DWARF27 (D27);A. THALIANA HOMOLOG OF RICE D27 (ATD27)	Encodes the ortholog of rice D27. It is plastid-localized and is required for the inhibition of secondary bud outgrowth and operates on a nonmobile precursor upstream of MAX1 in the SL biosynthesis pathway.
AT1G10540	NUCLEOBASE-ASCORBATE TRANSPORTER 8 (NAT8); (ATNAT8)	nucleobase-ascorbate transporter 8;(source:Araport11)
AT4G21980	AUTOPHAGY-RELATED 8A (ATG8A);AUTOPHAGY 8A (APG8A)	Encodes APG8, a component of autophagy conjugation pathway. Delivered to the lumens of vacuole under nitrogen-starvation condition. Highest expression in flowers. mRNA abundance increased during dark-induced carbon starvation. Predominantly cytoplasmic with or without N starvation. Upon concanamycin A the protein accumulates in the central vacuole as punctuate structures that resemble autophagic …
AT4G36710	(HAM4);SCARECROW-LIKE 15 (SCL15);ARABIDOPSIS THALIANA HAIRY MERISTEM 4 (AtHAM4)	GRAS family transcription factor;(source:Araport11)
AT3G10340	PHENYLALANINE AMMONIA-LYASE 4 (PAL4)	Encodes PAL4, a putative a phenylalanine ammonia-lyase. Arabidopsis has four PALs: AT2G37040 (PAL1), AT3G53260 (PAL2), AT5G04230 (PAL3) and AT3G10340 (PAL4).
AT4G26466	LORELEI (LRE)	Encodes a membrane localized (putative GPI-anchored) protein involved in fertilization. Loss of function mutations display defects in fertilization-around 25% of embryo sacs abort.
AT1G24090	(RNH1C)	RNase H family protein;(source:Araport11)
AT2G25940	ALPHA-VACUOLAR PROCESSING ENZYME (ALPHA-VPE);ASPARAGINYL ENDOPEPTIDASE 1 (AEP1); (ALPHAVPE)	Encodes a vacuolar processing enzyme belonging to a novel group of cysteine proteinases that is expressed in vegetative organs and is upregulated in association with various types of cell death and under stressed conditions.
AT2G41905	0	transmembrane protein;(source:Araport11)
AT1G64795	0	hypothetical protein;(source:Araport11)
AT5G21050	0	hyccin;(source:Araport11)
AT5G38100	0	S-adenosyl-L-methionine-dependent methyltransferases superfamily protein;(source:Araport11)
AT5G51680	0	hydroxyproline-rich glycoprotein family protein;(source:Araport11)
AT4G16750	0	encodes a member of the DREB subfamily A-4 of ERF/AP2 transcription factor family. The protein contains one AP2 domain. There are 17 members in this subfamily including TINY.
AT2G27280	0	coiled-coil protein (DUF2040);(source:Araport11)
AT5G20940	0	Glycosyl hydrolase family protein;(source:Araport11)
AT3G50760	GALACTURONOSYLTRANSFERASE-LIKE 2 (GATL2)	Encodes a protein with putative galacturonosyltransferase activity. The mRNA is cell-to-cell mobile.
AT1G43160	RELATED TO AP2 6 (RAP2.6)	encodes a member of the ERF (ethylene response factor) subfamily B-4 of ERF/AP2 transcription factor family (RAP2.6). The protein contains one AP2 domain. There are 7 members in this subfamily.
AT1G62690	0	hypothetical protein;(source:Araport11)
AT1G33560	ACTIVATED DISEASE RESISTANCE 1 (ADR1)	Encodes a NBS-LRR disease resistance protein that possesses N-terminal kinase subdomains. Activation tagged mutant of ADR1 showed elevated levels of SA and reactive oxygen species in addition to number of defense gene transcripts. Exhibits resistance to number of microbial pathogens.
AT2G22860	PHYTOSULFOKINE 2 PRECURSOR (ATPSK2);PHYTOSULFOKINE 2 PRECURSOR (PSK2)	Phytosulfokine 2 precursor, coding for a unique plant peptide growth factor. The mRNA is cell-to-cell mobile.
AT3G29190	0	Terpenoid cyclases/Protein prenyltransferases superfamily protein;(source:Araport11)
AT1G32330	HEAT SHOCK TRANSCRIPTION FACTOR A1D (ATHSFA1D);HEAT SHOCK TRANSCRIPTION FACTOR A1D (HSFA1D)	Member of Heat Stress Transcription Factor (Hsf) family. Negatively regulated by HSP90.2.
AT3G02190	0	Ribosomal protein L39 family protein;(source:Araport11)
AT2G01890	PURPLE ACID PHOSPHATASE 8 (ATPAP8);PURPLE ACID PHOSPHATASE 8 (PAP8)	Encodes a purple acid phosphatase (PAP) belonging to the low molecular weight plant PAP group.
AT2G42140	0	VQ motif-containing protein;(source:Araport11)
AT5G59860	0	RNA-binding (RRM/RBD/RNP motifs) family protein;(source:Araport11)
AT3G55910	0	ADP-ribosylation factor GTPase-activating protein;(source:Araport11)
AT1G22840	CYTOCHROME C-1 (CYTC-1);CYTOCHROME C-A (ATCYTC-A)	Encodes cytochrome c. Contains two site II (TGGGCC/T) elements, which interact with a TCP-domain transcription factor, and a downstream internal telomeric repeat, and are required for expression of the Cytc-1 gene. Promoter directs preferential expression in root and shoot meristems and in anthers.
ATCG00510	PHOTSYSTEM I SUBUNIT I (PSAI)	Encodes subunit I of photosystem I.
AT4G05020	NAD(P)H DEHYDROGENASE B2 (NDB2)	NAD(P)H dehydrogenase B2;(source:Araport11)
AT5G38200	0	Class I glutamine amidotransferase-like superfamily protein;(source:Araport11)
AT3G11040	(AtENGase85B);ENDO-BETA-N-ACETYGLUCOSAMINIDASE 85B (ENGase85B)	Encodes a cytosolic beta-endo-N-acetyglucosaminidase (ENGase). ENGases N-glycans cleave the O-glycosidic linkage between the two GlcNAc residues of the N-glycan core structure and thus generate a protein with a single GlcNAc attached to asparagine.
AT4G09030	(ATAGP10);ARABINOGALACTAN PROTEIN 10 (AGP10)	Encodes arabinogalactan protein (AGP10). The mRNA is cell-to-cell mobile.
AT3G50770	CALMODULIN-LIKE 41 (CML41)	calmodulin-like 41;(source:Araport11)
AT1G67650	0	SRP72 RNA-binding domain-containing protein;(source:Araport11)
AT5G06750	ARABIDOPSIS PP2C CLADE D 8 (APD8)	Protein phosphatase 2C family protein;(source:Araport11)
AT1G15950	CINNAMOYL COA REDUCTASE 1 (CCR1); (ATCCR1);IRREGULAR XYLEM 4 (IRX4)	Encodes a cinnamoyl CoA reductase. Involved in lignin biosynthesis. The mRNA is cell-to-cell mobile.
AT4G21830	METHIONINE SULFOXIDE REDUCTASE B7 (MSRB7);METHIONINE SULFOXIDE REDUCTASE B7 (ATMSRB7)	methionine sulfoxide reductase B7;(source:Araport11)
AT1G23850	0	transmembrane protein;(source:Araport11)
AT3G27330	0	zinc finger (C3HC4-type RING finger) family protein;(source:Araport11)
AT2G37040	(ATPAL1);PHE AMMONIA LYASE 1 (pal1)	Encodes PAL1, a phenylalanine ammonia-lyase. Arabidopsis has four PALs: AT2G37040 (PAL1), AT3G53260 (PAL2), AT5G04230 (PAL3) and AT3G10340 (PAL4).
AT4G08390	STROMAL ASCORBATE PEROXIDASE (SAPX)	Encodes a chloroplastic stromal ascorbate peroxidase sAPX. Ascorbate peroxidases are enzymes that scavenge hydrogen peroxide in plant cells. Eight types of APX have been described for Arabidopsis: three cytosolic (APX1, APX2, APX6), two chloroplastic types (stromal sAPX, thylakoid tAPX), and three microsomal (APX3, APX4, APX5) isoforms. The mRNA is cell-to-cell mobile.
AT2G47200	0	hypothetical protein;(source:Araport11)
AT1G79800	(AtENODL7);EARLY NODULIN-LIKE PROTEIN 7 (ENODL7)	early nodulin-like protein 7;(source:Araport11)
AT1G11500	0	transmembrane protein, putative (DUF1218);(source:Araport11)
AT2G43510	TRYPSIN INHIBITOR PROTEIN 1 (TI1);TRYPSIN INHIBITOR PROTEIN 1 (ATTI1)	Member of the defensin-like (DEFL) family. Encodes putative trypsin inhibitor protein which may function in defense against herbivory.
AT3G10986	0	LURP-one-like protein (DUF567);(source:Araport11)
AT3G10985	SENESCENCE ASSOCIATED GENE 20 (SAG20);WOUND-INDUCED PROTEIN 12 (WI12);ARABIDOPSIS THALIANA WOUND-INDUCED PROTEIN 12 (ATWI-12)	A senescence-associated gene whose expression is induced in response to treatment with Nep1, a fungal protein that causes necrosis. The mRNA is cell-to-cell mobile.
AT2G36080	NGATHA-LIKE 1 (NGAL1);ABNORMAL SHOOT 2 (ABS2)	Encodes a plant-specific B3 DNA-binding domain transcription factor. Has transcription repressor activity.
AT5G39471	0	Cysteine/Histidine-rich C1 domain family protein;(source:Araport11)
AT3G23840	(ATPNP-R1);CER26-LIKE (CER26-LIKE)	HXXXD-type acyl-transferase family protein;(source:Araport11)
AT3G55730	MYB DOMAIN PROTEIN 109 (MYB109);MYB DOMAIN PROTEIN 109 (AtMYB109)	putative transcription factor MYB109 (MYB109) mRNA,
AT1G12600	0	UDP-N-acetylglucosamine (UAA) transporter family;(source:Araport11)
AT3G53980	0	Bifunctional inhibitor/lipid-transfer protein/seed storage 2S albumin superfamily protein;(source:Araport11)
AT5G02780	GLUTATHIONE TRANSFERASE LAMBDA 1 (GSTL1)	Encodes a member of the lambda family of glutathione transferases. It has thiol transferase activity and self S-glutathionylation activity in vitro.
AT2G39270	0	P-loop containing nucleoside triphosphate hydrolases superfamily protein;(source:Araport11)
AT1G21070	UDP-RHA/UDP-GAL TRANSPORTER 2 (URGT2)	Nucleotide-sugar transporter family protein;(source:Araport11)
AT3G56220	0	transcription regulator;(source:Araport11)
AT2G05230	0	DNAJ heat shock N-terminal domain-containing protein;(source:Araport11)
AT1G53830	PECTIN METHYLESTERASE 2 (PME2);PECTIN METHYLESTERASE 2 (ATPME2)	encodes a pectin methylesterase
AT2G40820	0	stomatal closure actin-binding-like protein;(source:Araport11)
AT5G65320	0	basic helix-loop-helix (bHLH) DNA-binding superfamily protein;(source:Araport11)
AT1G72700	0	ATPase E1-E2 type family protein / haloacid dehalogenase-like hydrolase family protein;(source:Araport11)
AT1G62870	0	hypothetical protein;(source:Araport11)
AT4G37660	0	Ribosomal protein L12/ ATP-dependent Clp protease adaptor protein ClpS family protein;(source:Araport11)
AT5G45350	0	proline-rich family protein;(source:Araport11)
AT2G32140	0	transmembrane receptor;(source:Araport11)
AT5G47200	ARABIDOPSIS RAB GTPASE HOMOLOG D2B (ATRABD2B);RAB GTPASE HOMOLOG 1A (RAB1A);RAB GTPASE HOMOLOG 1A (ATRAB1A)	AtRabD2b encodes a Rab GTPase, which plays important roles in pollen development, germination and tube elongation. The mRNA is cell-to-cell mobile.
AT1G16440	ROOT HAIR SPECIFIC 3 (RSH3);ROOT HAIR SPECIFIC 4 (RHS4)	root hair specific 3;(source:Araport11)
AT4G35970	ASCORBATE PEROXIDASE 5 (APX5)	Encodes a microsomal ascorbate peroxidase APX5. Ascorbate peroxidases are enzymes that scavenge hydrogen peroxide in plant cells. Eight types of APX have been described for Arabidopsis: three cytosolic (APX1, APX2, APX6), two chloroplastic types (stromal sAPX, thylakoid tAPX), and three microsomal (APX3, APX4, APX5) isoforms.
AT5G53486	0	transmembrane protein;(source:Araport11)
AT2G39220	(PLA IIB);PATATIN-LIKE PROTEIN 6 (PLP6)	PATATIN-like protein 6;(source:Araport11)
AT1G69410	EUKARYOTIC ELONGATION FACTOR 5A-3 (ELF5A-3);EUKARYOTIC ELONGATION FACTOR 5A-3 (ATELF5A-3)	Encodes eIF5A-2, a putative eukaryotic translation initiation factor. There are three eIF5A coding genes in Arabidopsis: eIF5A-1/At1g13950, eIF5A-2/At1g26630 and eIF5A-3/At1g69410.
AT2G43680	IQ-DOMAIN 14 (IQD14)	IQ-domain 14;(source:Araport11)
AT3G06490	MYB DOMAIN PROTEIN 108 (MYB108);MYB DOMAIN PROTEIN 108 (AtMYB108);BOTRYTIS-SUSCEPTIBLE1 (BOS1)	putative transcription factor MYB108 (MYB108) mRNA,
AT4G12210	0	RING/U-box superfamily protein;(source:Araport11)
AT4G26400	0	RING/U-box superfamily protein;(source:Araport11)
AT4G36620	HANABA TARANU LIKE 2 (HANL2);GATA TRANSCRIPTION FACTOR 19 (GATA19)	Encodes a member of the GATA factor family of zinc finger transcription factors.
AT2G30400	ARABIDOPSIS THALIANA OVATE FAMILY PROTEIN 2 (ATOFP2);OVATE FAMILY PROTEIN 2 (OFP2)	ovate family protein 2;(source:Araport11)
AT2G41445	0	agamous-like MADS-box protein;(source:Araport11)
AT4G02670	INDETERMINATE(ID)-DOMAIN 12 (IDD12);INDETERMINATE(ID)-DOMAIN 12 (AtIDD12)	indeterminate(ID)-domain 12;(source:Araport11)
AT3G14920	0	Peptide-N4-(N-acetyl-beta-glucosaminyl)asparagine amidase A protein;(source:Araport11)
AT1G18180	0	3-oxo-5-alpha-steroid 4-dehydrogenase (DUF1295);(source:Araport11)
AT5G17390	0	Adenine nucleotide alpha hydrolases-like superfamily protein;(source:Araport11)
AT1G78190	0	Trm112p-like protein;(source:Araport11)
AT5G13250	0	RING finger protein;(source:Araport11)
AT2G05260	0	alpha/beta-Hydrolases superfamily protein;(source:Araport11)
AT5G17650	0	glycine/proline-rich protein;(source:Araport11)
AT2G35070	0	transmembrane protein;(source:Araport11)
AT1G13970	0	beta-hexosaminidase (DUF1336);(source:Araport11)
AT5G42120	L-TYPE LECTIN RECEPTOR KINASE S.6 (LECRK-S.6)	Concanavalin A-like lectin protein kinase family protein;(source:Araport11)
AT5G51720	(AT-NEET);NEET GROUP PROTEIN (NEET)	Encodes a protein with biochemical, structural, and biophysical characteristics of a NEET protein. It plays a key role in plant development, senescence, reactive oxygen homeostasis, and Fe metabolism.
AT5G54970	0	hypothetical protein;(source:Araport11)
AT2G24260	DEFECTIVE REGION OF POLLEN 1 (DROP1);LJRHL1-LIKE 1 (LRL1)	Encodes a basic helix-loop-helix (bHLH) protein that regulates root hair and sperm cell development. One of the three Arabidopsis homologs of the Lotus japonicus ROOTHAIRLESS1 (LjRHL1) gene: At2g24260 (AtLRL1), At4g30980 (AtLRL2), and At5g58010 (AtLRL3).
AT5G41010	(NRPB12); (NRPE12); (NRPD12)	Non-catalytic subunit common to nuclear DNA-dependent RNA polymerases II, IV and V; homologous to budding yeast RPB12.
AT5G13490	ADP/ATP CARRIER 2 (AAC2)	Encodes mitochondrial ADP/ATP carrier
AT5G60300	DOES NOT RESPOND TO NUCLEOTIDES 1 (DORN1);L-TYPE LECTIN RECEPTOR KINASE I.9 (LecRK-I.9)	Lectin Receptor Kinase involved in protein-protein interactions with RGD-containing proteins as potential ligands. Role in cell wall-plasma membrane adhesion. Involved in Phytophthora resistance.
AT1G25500	0	Plasma-membrane choline transporter family protein;(source:Araport11)
AT1G24405	0	hypothetical protein;(source:Araport11)
AT1G16500	0	filamentous hemagglutinin transporter;(source:Araport11)
AT1G17830	0	hypothetical protein (DUF789);(source:Araport11)
AT5G45070	PHLOEM PROTEIN 2-A8 (PP2-A8);PHLOEM PROTEIN 2-A8 (AtPP2-A8)	phloem protein 2-A8;(source:Araport11)
AT1G11990	0	O-fucosyltransferase family protein;(source:Araport11)
AT1G47270	TUBBY LIKE PROTEIN 6 (TLP6);TUBBY LIKE PROTEIN 6 (AtTLP6)	Member of TLP family
AT5G06200	CASPARIAN STRIP MEMBRANE DOMAIN PROTEIN 4 (CASP4)	Uncharacterized protein family (UPF0497);(source:Araport11)
AT1G79690	NUDIX HYDROLASE HOMOLOG 3 (NUDT3);NUDIX HYDROLASE HOMOLOG 3 (atnudt3)	nudix hydrolase homolog 3;(source:Araport11)
AT1G70810	C2-DOMAIN ABA-RELATED7 (CAR7)	Calcium-dependent lipid-binding (CaLB domain) family protein;(source:Araport11)
AT1G79180	MYB DOMAIN PROTEIN 63 (MYB63);MYB DOMAIN PROTEIN 63 (AtMYB63)	Member of the R2R3 factor gene family.
AT5G03545	(AT4);INDUCED BY PI STARVATION 2 (ATIPS2)	Expressed in response to phosphate starvation, this response is enhanced by the presence of IAA. Additionally, its expression is responsive to both phosphate (Pi) and phosphite (Phi) in shoots. The mRNA is cell-to-cell mobile.
AT4G15010	0	Mitochondrial substrate carrier family protein;(source:Araport11)
AT2G29400	PROTEIN PHOSPHATASE 1 (PP1-AT);TYPE ONE PROTEIN PHOSPHATASE 1 (TOPP1)	Type 1 protein phosphatase, expressed in roots, rosettes and flowers
AT5G58380	(PKS2);SOS3-INTERACTING PROTEIN 1 (SIP1);SNF1-RELATED PROTEIN KINASE 3.8 (SNRK3.8);CBL-INTERACTING PROTEIN KINASE 10 (CIPK10)	Encodes a CBL-interacting protein kinase with similarity to SOS protein kinase.
AT1G53060	0	Legume lectin family protein;(source:Araport11)
AT1G21528	0	hypothetical protein;(source:Araport11)
AT5G42720	0	Glycosyl hydrolase family 17 protein;(source:Araport11)
AT3G52870	0	IQ calmodulin-binding motif family protein;(source:Araport11)
AT1G32380	PHOSPHORIBOSYL PYROPHOSPHATE (PRPP) SYNTHASE 2 (PRS2)	Encodes a P-dependent phosphoribosyl pyrophosphate (PRPP) synthase.
AT1G68340	0	hypothetical protein (DUF1639);(source:Araport11)
AT3G15352	CYTOCHROME C OXIDASE 17 (COX17);ARABIDOPSIS THALIANA CYTOCHROME C OXIDASE 17 (ATCOX17)	Encodes protein similar to yeast COX17, a copper-binding protein that mediates the delivery of Cu to the mitochondria for the assembly of a functional cytochrome oxidase complex.
AT5G65870	(PSK5);PHYTOSULFOKINE 5 PRECURSOR (ATPSK5);PHYTOSULFOKINE 5 PRECURSOR (PSK5)	Probable phytosulfokines 5 precursor, coding for a unique plant peptide growth factor.
AT1G52910	0	fiber (DUF1218);(source:Araport11)
AT5G01740	0	Nuclear transport factor 2 (NTF2) family protein;(source:Araport11)
AT4G17085	0	Putative membrane lipoprotein;(source:Araport11)
AT3G60180	0	P-loop containing nucleoside triphosphate hydrolases superfamily protein;(source:Araport11)
AT1G49330	0	hydroxyproline-rich glycoprotein family protein;(source:Araport11)
AT2G03240	0	EXS (ERD1/XPR1/SYG1) family protein;(source:Araport11)
AT5G53650	0	ABC transporter A family protein;(source:Araport11)
AT3G11580	SUPPRESSOR OF DA1-1 (SOD7);NGATHA-LIKE PROTEIN2 (NGAL2)	SOD7 encodes nuclear localized B3 DNA binding domain and a transcriptional repression motif. Belongs to the RAV gene family. Functions in regulation of seed size and binds to and represses KLU.
AT4G37150	METHYL ESTERASE 9 (MES9);ARABIDOPSIS THALIANA METHYL ESTERASE 9 (ATMES9)	Encodes a protein shown to have carboxylesterase activity, methyl salicylate esterase activity, methyl jasmonate esterase activity, and methyl IAA esterase activity in vitro. MES9 appears to be involved in MeSA hydrolysis in planta. Expression of MES9 can restore systemic acquired resistance in SAR-deficient tobacco plants. This protein does not act on MeGA4, or MEGA9 in vitro.
AT4G03130	0	BRCT domain-containing DNA repair protein;(source:Araport11)
AT5G44610	PLASMA MEMBRANE ASSOCIATED CA2+-BINDING PROTEIN-2 (PCAP2);MICROTUBULE-ASSOCIATED PROTEIN 18 (MAP18)	Encodes a protein with seven repeated VEEKK motifs. RNAi and overexpression experiments suggest that the gene is not involved in cell division but might be consequential for cell shape of epidermal and cortical cells. The protein encoded by this gene binds to cortical microtubules and inhibits tubulin polymerization. Associates to the plasma membrane and interacts with calmodulin and phosphatidyl…
AT1G71740	0	nucleolar protein;(source:Araport11)
AT3G61930	0	hypothetical protein;(source:Araport11)
AT5G26000	THIOGLUCOSIDE GLUCOHYDROLASE 1 (TGG1); (AtTGG1);BETA GLUCOSIDASE 38 (BGLU38)	member of Glycoside Hydrolase Family 1. encodes one of two known functional myrosinase enzymes in Arabidopsis. The enzyme catalyzes the hydrolysis of glucosinolates into compounds that are toxic to various microbes and herbivores.
AT2G34140	COGWHEEL1 (COG1);CYCLING DOF FACTOR 4 (CDF4)	CDF4 is member of the group II DOF transcription factor family is involved in regulation of differentiation root columella cells. It is a direct target of the transcriptional repressor WOX5. CDF4 itself is a transcriptional repressor that appears to repress root columella stem cell identity. Ectopic expression of CDF leads to premature differentiation of root columella cells.
AT4G01230	0	Reticulon family protein;(source:Araport11)
AT1G68700	0	transmembrane protein;(source:Araport11)
AT4G25100	FE SUPEROXIDE DISMUTASE 1 (FSD1)	Fe-superoxide dismutase
AT2G48010	RECEPTOR-LIKE KINASE IN IN FLOWERS 3 (RKF3)	receptor-like serine/threonine kinase (RKF3) The mRNA is cell-to-cell mobile.
AT1G11560	0	Oligosaccharyltransferase complex/magnesium transporter family protein;(source:Araport11)
AT3G60110	0	DNA-binding bromodomain-containing protein;(source:Araport11)
AT1G51070	BASIC HELIX-LOOP-HELIX 115 (bHLH115)	bHLH115 is a basic helix loop helix protein of the IVc subgroup that plays a role in iron homeostasis. It interacts with related family members and targets PYE and other genes involved in response to Fe.
AT5G52270	0	SNARE-like superfamily protein;(source:Araport11)
AT5G42325	0	Transcription factor IIS protein;(source:Araport11)
AT4G01070	UDP-GLUCOSE-DEPENDENT GLUCOSYLTRANSFERASE 72 B1 (UGT72B1); (GT72B1)	the glycosyltransferase (UGT72B1) is involved in metabolizing xenobiotica (chloroaniline and chlorophenole). Comparison between wild type and knock-out mutant demonstrates the central role of this gene for metabolizing chloroaniline but significantly less for chlorophenole. The glucosyltransferase preferred UDP-xylose over UDP-glucose indicating its (additional) functioning as a xylosyltransferas…
AT2G01290	RIBOSE-5-PHOSPHATE ISOMERASE 2 (RPI2)	Cytosolic ribose-5-phosphate isomerase. Knockout mutation causes chloroplast dysfunction, late flowering and premature cell death.
AT4G22758	0	PPR containing protein;(source:Araport11)
AT1G52830	INDOLE-3-ACETIC ACID 6 (IAA6);SHORT HYPOCOTYL 1 (SHY1)	An extragenic dominant suppressor of the hy2 mutant phenotype. Also exhibits aspects of constitutive photomorphogenetic phenotype in the absence of hy2. Mutants have dominant leaf curling phenotype shortened hypocotyls and reduced apical hook. Induced by indole-3-acetic acid.
AT4G24380	0	dihydrofolate reductase;(source:Araport11)
AT3G06420	AUTOPHAGY 8H (ATG8H)	Ubiquitin-like superfamily protein;(source:Araport11)
AT2G32660	RECEPTOR LIKE PROTEIN 22 (RLP22);RECEPTOR LIKE PROTEIN 22 (AtRLP22)	receptor like protein 22;(source:Araport11)
AT1G66240	(ATATX1);HOMOLOG OF ANTI-OXIDANT 1 (ATX1)	homolog of anti-oxidant 1;(source:Araport11)
AT3G10290	0	Nucleotide-sugar transporter family protein;(source:Araport11)
AT2G40470	LOB DOMAIN-CONTAINING PROTEIN 15 (LBD15)	LOB domain-containing protein 15;(source:Araport11)
AT3G47836	0	transmembrane protein;(source:Araport11)
AT1G51170	AGC2 KINASE 3 (AGC2-3);UNICORN (UCN)	Encodes an active AGC VIII protein kinase that interacts with the putative transcription factor ATS and regulates planar growth during integument development in the ovule. Mutants exhibit ectopic growth in filaments and petals, as well as aberrant embryogenesis.
AT3G08730	ARABIDOPSIS THALIANA PROTEIN-SERINE KINASE 1 (ATPK1);ARABIDOPSIS THALIANA PROTEIN-SERINE KINASE 6 (ATPK6);P70 RIBOSOMAL S6 KINASE (S6K1);ROTEIN-SERINE KINASE 6 (PK6);PROTEIN-SERINE KINASE 1 (PK1); (ATS6K1)	Encodes a protein-serine kinase that phosphorylates ribosomal protein in vitro. Activation of AtS6k is regulated by 1-naphthylacetic acid and kinetin, at least in part, via a lipid kinase-dependent pathway. Involved in translational up-regulation of ribosomal proteins. Phosphorylated by PDK1. Interacts with RAPTOR1, which in turn interacts with TOR. SPK6 activity is affected by osmotic stress, an…
AT3G13620	POLYAMINE UPTAKE TRANSPORTER 4 (PUT4)	Encodes POLYAMINE UPTAKE TRANSPORTER 4, an amino acid permease family protein.
AT3G57690	ARABINOGALACTAN PROTEIN 23 (AGP23);ARABINOGALACTAN-PROTEIN 23 (ATAGP23)	Encodes a putative arabinogalactan-protein (AGP23).
AT1G76620	0	Serine/Threonine-kinase, putative (Protein of unknown function, DUF547);(source:Araport11)
AT1G24148	0	hypothetical protein;(source:Araport11)
AT1G22240	PUMILIO 8 (PUM8);PUMILIO 8 (APUM8)	Encodes a member of the Arabidopsis Pumilio (APUM) proteins containing PUF domain (eight repeats of approximately 36 amino acids each). PUF proteins regulate both mRNA stability and translation through sequence-specific binding to the 3' UTR of target mRNA transcripts.
AT3G11330	PLANT INTRACELLULAR RAS GROUP-RELATED LRR 9 (PIRL9)	Encodes PIRL9, a member of the Plant Intracellular Ras-group-related LRRs (Leucine rich repeat proteins). PIRLs are a distinct, plant-specific class of intracellular LRRs that likely mediate protein interactions, possibly in the context of signal transduction. PIRL1 (AT5G05850) and PIRL9 (AT3G11330) are genetically redundant and are required for differentiation of microspores into pollen.
AT4G13190	0	Protein kinase superfamily protein;(source:Araport11)
AT2G33410	RNA-BINDING GLYCINE-RICH PROTEIN D2 (RBGD2)	Belongs to a member of the RNA-binding glycine-rich (RBG) gene superfamily. The mRNA is cell-to-cell mobile.
AT2G39690	0	ternary complex factor MIP1 leucine-zipper protein (Protein of unknown function, DUF547);(source:Araport11)
AT1G68440	0	transmembrane protein;(source:Araport11)
AT3G50030	0	ARM-repeat/Tetratricopeptide repeat (TPR)-like protein;(source:Araport11)
AT2G25690	0	DUF581 family protein, putative (DUF581);(source:Araport11)
AT5G22000	RING-H2 GROUP F2A (RHF2A)	encodes a RING-type E3 ubiquitin ligase implicated in gametogenesis. Double mutant analyses with RHF1a suggests that RHF2a may be involved in targetting ICK4KRP6 for degradation following meiosis in order to allow the mitoses associated with megagametogenesis and microgametogenesis to occur. RHF2a is expressed in all four floral whorls and is present at ~8-fold higher levels than RHF1a in inflore…
AT1G67623	0	F-box family protein;(source:Araport11)
AT1G69790	0	Protein kinase superfamily protein;(source:Araport11)
AT5G23730	EARLY FLOWERING BY OVEREXPRESSION 2 (EFO2);REPRESSOR OF UV-B PHOTOMORPHOGENESIS 2 (RUP2)	Encodes REPRESSOR OF UV-B PHOTOMORPHOGENESIS 2 (RUP2). Functions as a repressor of UV-B signaling.
AT5G06250	NGATHA-LIKE PROTEIN 3 (NGAL3);DEVELOPMENT-RELATED PCG TARGET IN THE APEX 4 (DPA4)	AP2/B3-like transcriptional factor family protein;(source:Araport11)
AT1G72690	0	neurofilament heavy protein;(source:Araport11)
AT5G54165	0	Avr9/Cf-9 rapidly elicited protein;(source:Araport11)
AT1G77890	0	DNA-directed RNA polymerase II protein;(source:Araport11)
AT2G35736	0	hypothetical protein;(source:Araport11)
AT2G44940	0	encodes a member of the DREB subfamily A-4 of ERF/AP2 transcription factor family. The protein contains one AP2 domain. There are 17 members in this subfamily including TINY.
AT1G15750	TOPLESS (TPL);WUS-INTERACTING PROTEIN 1 (WSIP1)	Encodes a protein with several WD40 repeats at the C-terminus and predicted protein-protein interaction domains at the N-terminus. Together with the TOPLESS-RELATED PROTEINS (TPRs), it is thought to be involved in transcriptional repression of root-promoting genes in the top half of the embryo during the transition stage of embryogenesis. It can also interact with IAA12 through the EAR domain of …
AT3G18485	IAA-LEUCINE RESISTANT 2 (ILR2)	Encodes a novel protein with no predicted membrane-spanning domains that is polymorphic among Arabidopsis accessions. The protein may modulate a metal transporter. Mutants are resistant to IAA-Leu, IAA-Phe, and the divalent metals cobalt and manganese but remain sensitive to free IAA; they are defective in lateral root formation and primary root elongation.
AT1G72670	IQ-DOMAIN 8 (iqd8)	IQ-domain 8;(source:Araport11)
AT1G09500	0	similar to Eucalyptus gunnii alcohol dehydrogenase of unknown physiological function (GI:1143445), Vigna unguiculata (gi:1854445), NOT a cinnamyl-alcohol dehydrogenase
AT2G22760	0	basic helix-loop-helix (bHLH) DNA-binding superfamily protein;(source:Araport11)
AT5G01670	0	NAD(P)-linked oxidoreductase superfamily protein;(source:Araport11)
AT5G17260	NAC DOMAIN CONTAINING PROTEIN 86 (anac086);NAC DOMAIN CONTAINING PROTEIN 86 (NAC86);NAC DOMAIN CONTAINING PROTEIN 86 (NAC086)	NAC domain containing protein 86;(source:Araport11)
AT3G02500	0	mental retardation GTPase activating protein;(source:Araport11)
AT2G04400	0	Aldolase-type TIM barrel family protein;(source:Araport11)
AT3G60160	MULTIDRUG RESISTANCE-ASSOCIATED PROTEIN 9 (ATMRP9);MULTIDRUG RESISTANCE-ASSOCIATED PROTEIN 9 (MRP9);ATP-BINDING CASSETTE C9 (ABCC9)	member of MRP subfamily
AT2G47710	0	Adenine nucleotide alpha hydrolases-like superfamily protein;(source:Araport11)
AT2G28580	0	transmembrane protein, putative (DUF247);(source:Araport11)
AT2G15760	0	calmodulin-binding protein (DUF1645);(source:Araport11)
AT5G46240	(ATKAT1);POTASSIUM CHANNEL IN ARABIDOPSIS THALIANA 1 (KAT1)	Encodes a potassium channel protein (KAT1). ABA triggers KAT1 endocytosis both in epidermal cells as well as guard cells. Upon removal of ABA, KAT1 is recycled back to the plasma membrane. KAT1 is localized within 0.5?0.6 &#956;m diameter microdomains at the plasma membrane surface. KAT1 belongs to the Shaker family K+ channel. This family includes five groups based on phylogenetic analysis (FEBS…
AT5G40650	SUCCINATE DEHYDROGENASE 2-2 (SDH2-2)	One of three isoforms of the iron-sulfur component of the succinate dehydrogenase complex, a component of the mitochondrial respiratory chain complex II. The product of the nuclear encoded gene is imported into the mitochondrion. Expressed during germination and post-germinative growth.
AT1G28600	0	GDSL-motif esterase/acyltransferase/lipase. Enzyme group with broad substrate specificity that may catalyze acyltransfer or hydrolase reactions with lipid and non-lipid substrates.
AT4G17800	AT-HOOK MOTIF NUCLEAR LOCALIZED PROTEIN 23 (AHL23)	Putative AT-hook DNA-binding family protein;(source:Araport11)
AT1G04500	0	CCT motif family protein;(source:Araport11)
AT5G11860	SCP1-LIKE SMALL PHOSPHATASE 5 (SSP5)	Encodes a SCP1-like small phosphatase (SSP). Three SSPs form a unique group with long N-terminal extensions: AT5G46410 (SSP4), AT5G11860 (SSP5), AT4G18140 (SSP4b). SSP4 and SSP4b were localized exclusively in the nuclei, whereas SSP5 accumulated in both nuclei and cytoplasm. All three SSPs encodes active CTD phosphatases like animal SCP1 family proteins, with distinct substrate specificities: SSP…
AT4G18290	POTASSIUM CHANNEL IN ARABIDOPSIS THALIANA 2 (KAT2)	Encodes KAT2, a member of the Shaker family potassium ion (K+) channel. Critical to stomatal opening induced by blue light. Critical to circadian rhythm of stomatal opening. Involved in plant development in response to high light intensity. Under high light intensity, the mutant plant produced less biomass compared to the wild type. The Shaker family K+ ion channels include five groups based on p…
AT5G28490	LIGHT-DEPENDENT SHORT HYPOCOTYLS 1 (LSH1);ORGAN BOUNDARY 1 (OBO1);ORGAN BOUNDARY 2 (OBO2)	Encodes a nuclear protein that mediates light regulation of seedling development in a phytochrome-dependent manner.
AT1G75620	0	glyoxal oxidase-related protein;(source:Araport11)
AT5G66760	SUCCINATE DEHYDROGENASE 1-1 (SDH1-1)	One of two genes in Arabidopsis that encode a flavoprotein subunit of the mitochondrial succinate dehydrogenase complex. The mRNA is cell-to-cell mobile.
AT5G65070	MADS AFFECTING FLOWERING 4 (MAF4)	Encodes MADS-box containing FLC paralog. Five splice variants have been identified but not characterized with respect to expression patterns and/or differing function. Overexpression of the gene in the Landsberg ecotype leads to a delay in flowering, transcript levels of MAF4 are reduced after a 6 week vernalization.
AT5G01850	0	Protein kinase superfamily protein;(source:Araport11)
AT2G25055	0	hypothetical protein;(source:Araport11)
AT1G12110	NITRATE TRANSPORTER 1.1 (NRT1.1); (CHL1-1);NITRATE TRANSPORTER 1 (NRT1); (B-1);ARABIDOPSIS THALIANA NITRATE TRANSPORTER 1 (ATNRT1);CHLORINA 1 (CHL1);NRT1/ PTR FAMILY 6.3 (NPF6.3); (ATNPF6.3)	Encodes NRT1.1 (CHL1), a dual-affinity nitrate transporter. The protein is expressed in guard cells and function in stomatal opening. Mutants have less transpiration and are more tolerant to drought. Expressed in lateral roots. Involved in nitrate signaling which enables the plant root system to detect and exploit nitrate-rich soil patches. Comparing to the wild type, the mutant displays a strong…
AT2G20362	0	transmembrane protein;(source:Araport11)
AT3G18280	(ATTED4);TRACHEARY ELEMENT DIFFERENTIATION-RELATED 4 (TED4)	Bifunctional inhibitor/lipid-transfer protein/seed storage 2S albumin superfamily protein;(source:Araport11)
AT5G07680	NAC DOMAIN CONTAINING PROTEIN 80 (ANAC080);NAC DOMAIN CONTAINING PROTEIN 80 (NAC080); (ATNAC4); (NAC4);ARABIDOPSIS NAC DOMAIN CONTAINING PROTEIN 79 (ANAC079)	NAC domain containing protein 80;(source:Araport11)
AT4G24340	0	Phosphorylase superfamily protein;(source:Araport11)
AT5G11990	0	proline-rich family protein;(source:Araport11)
AT5G57910	0	ribosomal RNA small subunit methyltransferase G;(source:Araport11)
AT1G17620	0	Late embryogenesis abundant (LEA) hydroxyproline-rich glycoprotein family;(source:Araport11)
AT4G25390	0	Protein kinase superfamily protein;(source:Araport11)
AT5G19450	(CPK8);CALCIUM-DEPENDENT PROTEIN KINASE 19 (CDPK19)	calcium-dependent protein kinase (CDPK19) mRNA, complete
AT5G41940	0	Ypt/Rab-GAP domain of gyp1p superfamily protein;(source:Araport11)
AT5G11230	0	Nucleotide-sugar transporter family protein;(source:Araport11)
AT5G02500	HEAT SHOCK COGNATE PROTEIN 70-1 (HSC70-1);HEAT SHOCK PROTEIN 70-1 (HSP70-1); (AtHsp70-1);HEAT SHOCK COGNATE PROTEIN 70 (HSC70);ARABIDOPSIS THALIANA HEAT SHOCK COGNATE PROTEIN 70-1 (AT-HSC70-1)	encodes a member of heat shock protein 70 family.
AT4G18950	0	Integrin-linked protein kinase family;(source:Araport11)
AT5G48920	TRACHEARY ELEMENT DIFFERENTIATION-RELATED 7 (TED7)	tracheary element differentiation-related 7;(source:Araport11)
AT4G30120	A. THALIANA HEAVY METAL ATPASE 3 (ATHMA3);HEAVY METAL ATPASE 3 (HMA3)	encodes a protein similar to Zn-ATPase, a P1B-type ATPases transport zinc
AT3G58540	0	hypothetical protein;(source:Araport11)
AT1G76490	MIRNA ACTION DEFICIENT 3 (MAD3); (AtHMGR1);HYDROXY METHYLGLUTARYL COA REDUCTASE 1 (HMG1);3-HYDROXY-3-METHYLGLUTARYL COA REDUCTASE 1 (HMGR1)	Encodes a 3-hydroxy-3-methylglutaryl coenzyme A reductase, which is involved in melavonate biosynthesis and performs the first committed step in isoprenoid biosynthesis. Expression is activated in dark in leaf tissue but not controlled by light in the root (confine The mRNA is cell-to-cell mobile.
AT5G66340	0	hypothetical protein;(source:Araport11)
AT3G55900	0	F-box family protein;(source:Araport11)
AT1G28390	0	Protein kinase superfamily protein;(source:Araport11)
AT1G13635	0	DNA glycosylase superfamily protein;(source:Araport11)
AT5G23660	HOMOLOG OF MEDICAGO TRUNCATULA MTN3 (MTN3); (AtSWEET12); (SWEET12)	Encodes a member of the SWEET sucrose efflux transporter family proteins.
AT5G53970	TYROSINE AMINOTRANSFERASE 7 (TAT7);TYR AMINOTRANSFERASE 1 (ATTAT1); (TAT1)	Encodes a cytosolic tyrosine aminotransferase which is strongly induced upon aging and coronatine treatment. AtTAT1 prefers Tyr as an amino donor but can also use Phe, Trp, His, Met, and Leu. The mRNA is cell-to-cell mobile.
AT3G02150	PLASTID TRANSCRIPTION FACTOR 1 (PTF1); (TFPD); (A-PTF-1)	a chloroplast trans-acting factor of the psbD light-responsive promoter.TCP gene involved in heterochronic control of leaf differentiation.
AT1G08490	(ATSUFS); (SUFS);CHLOROPLASTIC NIFS-LIKE CYSTEINE DESULFURASE (CPNIFS); (ATNFS2); (ATCPNIFS)	Chloroplastic NifS-like protein that can catalyze the conversion of cysteine into alanine and elemental sulfur (S(0)) and of selenocysteine into alanine and elemental Se (Se(0)). Overexpression enhances selenium tolerance and accumulation.
AT5G63300	0	Ribosomal protein S21 family protein;(source:Araport11)
AT5G61490	0	transmembrane protein;(source:Araport11)
AT1G72510	0	DUF1677 family protein (DUF1677);(source:Araport11)
AT3G30530	BASIC LEUCINE-ZIPPER 42 (bZIP42);BASIC LEUCINE-ZIPPER 42 (ATBZIP42)	basic leucine-zipper 42;(source:Araport11)
AT1G76760	THIOREDOXIN Y1 (ATY1);THIOREDOXIN Y1 (TRX-Y1);THIOREDOXIN Y1 (TY1)	Encodes a y-type thioredoxin (Trx-y1) localized in chloroplast stroma.
AT3G53720	CATION/H+ EXCHANGER 20 (CHX20);CATION/H+ EXCHANGER 20 (ATCHX20)	member of Putative Na+/H+ antiporter family. Involved in the osmoregulation through K(+) fluxes and possibly pH modulation of an active endomembrane system in guard cells.
AT5G62850	VEGETATIVE CELL EXPRESSED1 (AtVEX1); (AtSWEET5); (SWEET5)	Encodes a protein that is expressed in vegetative cells of pollen. A member of the SWEET sucrose efflux transporter family proteins.
AT1G77390	TARDY ASYNCHRONOUS MEIOSIS (TAM);CYCLIN A1 (CYCA1); (DYP);CYCLIN A1;2 (CYCA1;2)	Encodes a core cell cycle gene involved in meiosis II during microsporogenesis. Recessive mutants exhibit delayed and asynchronous meiosis in pollen mother cell populations and uncoordinated nuclear division and cytokinesis resulting in dyad microspores.
AT3G55130	WHITE-BROWN COMPLEX HOMOLOG 19 (ATWBC19);ATP-BINDING CASSETTE G19 (ABCG19);WHITE-BROWN COMPLEX HOMOLOG 19 (WBC19)	Encodes a vacuole localized protein of the ABC transporter White-Brown Complex (WBC) family. When overexpressed in planta, confers resistance to kanamycin.
AT2G17420	NADPH-DEPENDENT THIOREDOXIN REDUCTASE 2 (NTR2);THIOREDOXIN REDUCTASE A (ATNTRA);NADPH-DEPENDENT THIOREDOXIN REDUCTASE A (NTRA)	NADPH-dependent thioredoxin reductase, major cytosolic isoform The mRNA is cell-to-cell mobile.
AT2G07706	0	hypothetical protein;(source:Araport11)
AT1G30135	(tify5a);JASMONATE-ZIM-DOMAIN PROTEIN 8 (JAZ8)	jasmonate-zim-domain protein 8;(source:Araport11)
AT2G43540	0	transmembrane protein;(source:Araport11)
AT1G26762	0	transmembrane protein;(source:Araport11)
AT2G21480	0	Malectin/receptor-like protein kinase family protein;(source:Araport11)
AT4G16760	(ATACX1);ACYL-COA OXIDASE 1 (ACX1)	Encodes a medium to long-chain acyl-CoA oxidase. Catalyzes the first step of fatty acid beta-oxidation. Involved in jasmonate biosynthesis. Gene expression is induced by wounding, drought stress, abscisic acid, and jasmonate.
AT5G28050	GUANOSINE DEAMINASE (GSDA)	Cytidine/deoxycytidylate deaminase family protein;(source:Araport11)
AT1G15415	0	The protein encoded by this gene was identified as a part of pollen proteome by mass spec analysis. It has weak homology to LEA (late embryo abundant) proteins. Encodes protein phosphatase 2A (PP2A) B'gamma subunit. Targeted to nucleus and cytosol.
AT5G61240	0	Leucine-rich repeat (LRR) family protein;(source:Araport11)
AT5G39260	EXPANSIN A21 (ATEXPA21);EXPANSIN 21 (EXP21);EXPANSIN A21 (EXPA21); (ATHEXP ALPHA 1.20); (ATEXP21)	expansin-like protein. Naming convention from the Expansin Working Group (Kende et al, 2004. Plant Mol Bio)
AT5G38010	0	UDP-Glycosyltransferase superfamily protein;(source:Araport11)
AT2G16720	MYB DOMAIN PROTEIN 7 (MYB7); (ATY49);ARABIDOPSIS THALIANA MYB DOMAIN PROTEIN 7 (ATMYB7)	Encodes a member of MYB3R- and R2R3- type MYB- encoding gene family that acts as a repressor of flavonol biosynthesis. AtMYB7 gene expression is induced by salt treatment.
AT1G19300	GALACTURONOSYLTRANSFERASE-LIKE 1 (GATL1); (ATGATL1);GAOLAOZHUANGREN 1 (GLZ1);PARVUS (PARVUS)	The PARVUS/GLZ1 gene encodes a putative family 8 glycosyl transferase that contributes to xylan biosynthesis. Its gene expression shows good co-variance with the IRX3 gene involved in secondary cell wall synthesis. PARVUS/GLZ1 is predicted to have galacturonosyltransferase activity and may be involved in the formation of the complex oligosaccharide sequence present at the reducing end of xylan. P…
AT5G52450	0	MATE efflux family protein;(source:Araport11)
AT1G15210	PLEIOTROPIC DRUG RESISTANCE 7 (PDR7);ATP-BINDING CASSETTE G35 (ABCG35);PLEIOTROPIC DRUG RESISTANCE 7 (ATPDR7)	pleiotropic drug resistance 7;(source:Araport11)
AT1G55210	0	Disease resistance-responsive (dirigent-like protein) family protein;(source:Araport11)
AT2G01275	0	RING/FYVE/PHD zinc finger superfamily protein;(source:Araport11)
AT1G51760	JASMONIC ACID RESPONSIVE 3 (JR3);IAA-ALANINE RESISTANT 3 (IAR3)	encodes a member of the six Arabidopsis IAA-amino acid conjugate hydrolase subfamily and conjugates and conjugates IAA-Ala in vitro. Gene is expressed most strongly in roots, stems, and flowers. The mRNA is cell-to-cell mobile.
AT4G38062	0	basic helix loop helix (bHLH) DNA-binding superfamily protein;(source:Araport11)
AT3G52740	0	hypothetical protein;(source:Araport11)
AT4G09460	MYB DOMAIN PROTEIN 6 (AtMYB6); (ATMYB6);MYB DOMAIN PROTEIN 6 (MYB6)	Encodes myb6 DNA-binding protein. The mRNA is cell-to-cell mobile.
AT3G25855	0	Copper transport protein family;(source:Araport11)
AT5G47920	0	transcription elongation factor;(source:Araport11)
AT2G25460	0	EEIG1/EHBP1 protein amino-terminal domain protein;(source:Araport11)
AT2G36895	0	D-tagatose-1,6-bisphosphate aldolase subunit;(source:Araport11)
AT1G27640	0	Putative role in leaf development. Comparison of SALK_123839C to Columbia under normal growth conditions resulted in a trend toward increased leaf length in the mutant (P=0.13; median 22 for mutant,17 for Columbia) (Ann Stapleton and Delita Pardue, 2009, personal communication).
AT5G18710	0	DNAJ heat shock amino-terminal domain protein, putative (DUF3444);(source:Araport11)
AT1G56710	0	Pectin lyase-like superfamily protein;(source:Araport11)
AT4G24350	0	Phosphorylase superfamily protein;(source:Araport11)
AT2G02810	UDP-GALACTOSE TRANSPORTER 1 (UTR1);UDP-GALACTOSE TRANSPORTER 1 (ATUTR1)	Encodes a multitransmembrane hydrophobic protein that functions as transporter of UDP-galactose and UDP-glucose into the Golgi. Localized in the ER. Involved in the unfolded protein response, a mechanism that controls proper protein folding in the ER.
AT5G51740	(OMA1)	Mitochondrial ATP-independent protease .Important for maintenance of proper function of the oxphos system.
AT5G66170	SULFURTRANSFERASE 18 (STR18)	Encodes a thiosulfate sulfurtransferase/rhodanese.
AT1G02460	0	Pectin lyase-like superfamily protein;(source:Araport11)
AT2G33810	SQUAMOSA PROMOTER BINDING PROTEIN-LIKE 3 (SPL3)	Encodes a member of the SPL (squamosa-promoter binding protein-like)gene family, a novel gene family encoding DNA binding proteins and putative transcription factors. Contains the SBP-box, which encodes the SBP-domain, required and sufficient for interaction with DNA. It binds DNA, may directly regulate AP1, and is involved in regulation of flowering and vegetative phase change. Its temporal expr…
AT5G06380	0	hypothetical protein;(source:Araport11)
AT2G01450	MAP KINASE 17 (MPK17);MAP KINASE 17 (ATMPK17)	member of MAP Kinase
AT3G12510	0	MADS-box family protein;(source:Araport11)
AT5G43530	(RAD5B)	Helicase protein with RING/U-box domain-containing protein;(source:Araport11)
AT5G07440	GLUTAMATE DEHYDROGENASE 2 (GDH2)	Encodes the beta-subunit of the glutamate dehydrogenase. The enzyme is almost exclusively found in the mitochondria of stem and leaf companion cells.
AT1G05783	0	hypothetical protein;(source:Araport11)
AT1G59670	GLUTATHIONE S-TRANSFERASE TAU 15 (GSTU15);GLUTATHIONE S-TRANSFERASE TAU 15 (ATGSTU15)	Encodes glutathione transferase belonging to the tau class of GSTs. Naming convention according to Wagner et al. (2002).
AT5G20900	(TIFY3B);JASMONATE-ZIM-DOMAIN PROTEIN 12 (JAZ12)	jasmonate-zim-domain protein 12;(source:Araport11)
AT1G12950	ROOT HAIR SPECIFIC 3 (RHS3);ROOT HAIR SPECIFIC 2 (RSH2); (ATDTX31);RELA/SPOT HOMOLOG 2 (RSH2);ROOT HAIR SPECIFIC 2 (RHS2)	root hair specific 2;(source:Araport11)
AT1G02405	0	proline-rich family protein;(source:Araport11)
AT3G12300	(BUG22); (ATBUG22)	Similar to Bug22p in Paramecium, a conserved centrosomal/ciliary protein. This protein is widespread in eukaryotes harboring centrioles/cilia at some stage of their life cycles. Among eukaryotes devoid of centrioles/cilia, plants possess BUG22 genes whereas some fungi (at least ascomycetes) do not.
AT2G43490	0	Ypt/Rab-GAP domain of gyp1p superfamily protein;(source:Araport11)
AT1G75220	(ATERDL6);ERD6-LIKE 6 (ERDL6)	Encodes a vacuolar glucose exporter that is induced in response to factors that activate vacuolar glucose pools like darkness, heat stress and wounding and repressed during conditions that trigger glucose accumulation in the vacuole like cold stress and external sugar supply.
AT5G47060	0	hypothetical protein (DUF581);(source:Araport11)
AT5G62680	(ATNPF2.11);GLUCOSINOLATE TRANSPORTER-2 (GTR2);NRT1/ PTR FAMILY 2.11 (NPF2.11)	Encodes a high-affinity, proton-dependent glucosinolate-specific transporter that is crucial for the transport of both methionine- and tryptophan-derived glucosinolates to seeds.
AT2G25620	DNA-BINDING PROTEIN PHOSPHATASE 1 (DBP1);DNA-BINDING PROTEIN PHOSPHATASE 1 (AtDBP1)	Encodes DBP1, a member of the DBP factors (DNA-binding protein phosphatases) featuring sequence-specific DNA-binding and protein phosphatase activity. DBP1 is involved in plant-potyvirus interactions. Loss-of-function of DBP1 renders resistance to potyviruses.
AT4G34850	POLYKETIDE SYNTHASE B (PKSB);LESS ADHESIVE POLLEN 5 (LAP5)	Chalcone and stilbene synthase family protein;(source:Araport11)
AT5G51380	0	RNI-like superfamily protein;(source:Araport11)
AT5G11500	0	coiled-coil protein;(source:Araport11)
AT1G23040	0	hydroxyproline-rich glycoprotein family protein;(source:Araport11)
AT1G76130	ALPHA-AMYLASE-LIKE 2 (AMY2);ARABIDOPSIS THALIANA ALPHA-AMYLASE-LIKE 2 (ATAMY2)	alpha-amylase, putative / 1,4-alpha-D-glucan glucanohydrolase, putative, strong similarity to alpha-amylase GI:7532799 from (Malus x domestica);contains Pfam profile PF00128: Alpha amylase, catalytic domain. Predicted to be secreted based on SignalP analysis.
AT2G40050	0	Cysteine/Histidine-rich C1 domain family protein;(source:Araport11)
AT4G20970	0	basic helix-loop-helix (bHLH) DNA-binding superfamily protein;(source:Araport11)
AT5G46115	0	hypothetical protein;(source:Araport11)
AT2G32960	(AtPFA-DSP2);PLANT AND FUNGI ATYPICAL DUAL-SPECI&#64257;CITY PHOSPHATASE 2 (PFA-DSP2)	Encodes an atypical dual-speci&#64257;city phosphatase.
AT5G45095	0	hypothetical protein;(source:Araport11)
AT5G58110	0	chaperone binding / ATPase activator;(source:Araport11)
AT2G30630	0	P-loop containing nucleoside triphosphate hydrolases superfamily protein;(source:Araport11)
AT1G25510	0	Eukaryotic aspartyl protease family protein;(source:Araport11)
AT2G40950	(BZIP17)	bZIP17 appears to regulate transcription as part of a salt and osmotic stress response. zip17 mutants show enhanced inhibition of primary root elongation in response to NaCl. Several salt-responsive genes, such as ATHB-7 show a reduced transcriptional response to a salt treatment in zip17 mutant seedlings. myc:bZIP17 undergoes proteolytic processing in salt-treated wild type seedlings, but not in…
AT4G17380	MUTS HOMOLOG 4 (MSH4);MUTS-LIKE PROTEIN 4 (MSH4);ARABIDOPSIS MUTS HOMOLOG 4 (ATMSH4)	Encodes the Arabidopsis homolog of MSH4, a meiosis-specific member of the MutS-homolog family of genes. It is expressed only in floral tissues and only during early meiotic prophase I, preceding the synapsis of homologous chromosomes. It is involved in the early steps of recombination.
AT5G02930	0	F-box/RNI-like superfamily protein;(source:Araport11)
AT2G14095	0	hypothetical protein;(source:Araport11)
AT1G58235	0	hypothetical protein;(source:Araport11)
AT4G24040	(ATTRE1);TREHALASE 1 (TRE1)	Encodes a trehalase, member of Glycoside Hydrolase Family 37.
AT2G30720	0	Thioesterase/thiol ester dehydrase-isomerase superfamily protein;(source:Araport11)
AT5G67210	IRX15-LIKE (IRX15-L)	Encode a DUF579 (domain of unknown function 579) containing protein essential for normal xylan synthesis and deposition in the secondary cell wall.
AT5G63850	AMINO ACID PERMEASE 4 (AAP4)	Amino acid transporter whose expression is downregulated by dehydration.
AT3G16460	JACALIN-RELATED LECTIN 34 (JAL34)	Mannose-binding lectin superfamily protein;(source:Araport11)
AT5G38710	(PDH2)	Methylenetetrahydrofolate reductase family protein;(source:Araport11)
AT2G26300	G PROTEIN ALPHA SUBUNIT 1 (GPA1);ARABIDOPSIS THALIANA G PROTEIN ALPHA SUBUNIT 1 (ATGPA1);G PROTEIN ALPHA SUBUNIT 1 (GP ALPHA 1)	Encodes an alpha subunit of a heterotrimeric GTP-binding protein. The active GTP-bound form of GPA1 binds to the GTG1 and GTG2 abscisic acid (ABA) receptors and appears to affect their GTPase and GTP-binding activity, and hence, ABA binding abilities. GPA1 is a positive regulator in ABA-mediated inhibition of stomatal opening. Plants with recessive mutant alleles have complex phenotypes including…
AT5G44350	0	ethylene-responsive nuclear protein-like protein;(source:Araport11)
AT4G18160	CA2+ ACTIVATED OUTWARD RECTIFYING K+ CHANNEL 6 (KCO6);TANDEM-PORE K+ CHANNEL 3 (TPK3);CA2+ ACTIVATED OUTWARD RECTIFYING K+ CHANNEL 6 (ATKCO6); (ATTPK3)	Encodes AtTPK3 (KCO6), a member of the Arabidopsis thaliana K+ channel family of AtTPK/KCO proteins. AtTPK3 is found in the thylakoid stromal lamellae. May form homomeric ion channels in vivo. It modulates the partitioning of the proton motive force (pmf) between the delta psi and delta pH in chloroplasts in vivo at physiological light intensities.
AT3G12760	0	defective in cullin neddylation protein;(source:Araport11)
AT1G62580	NITRIC OXIDE-DEPENDENT GUANYLATE CYCLASE 1 (NOGC1)	Encodes a flavin monooxygenase that binds NO, has a higher affinity for NO than for O(2) and can generate cGMP from GTP in vitro in an NO-dependent manner.
AT2G33175	0	transmembrane protein;(source:Araport11)
AT4G26850	GDP-L-GALACTOSE PHOSPHORYLASE (GGP);VITAMIN C DEFECTIVE 2 (VTC2)	Encodes a novel protein involved in ascorbate biosynthesis, which was shown to catalyze the transfer of GMP from GDP-galactose to a variety of hexose-1-phosphate acceptors. Recessive mutation has a reduced amount of vitamin C, lower level of non-photochemical quenching, and reduced rate of conversion of violaxanthin to zeaxanthin in high light.
AT5G53820	0	Late embryogenesis abundant protein (LEA) family protein;(source:Araport11)
AT5G39790	PROTEIN TARGETING TO STARCH (PTST)	Encodes a chloroplast localized protein that is involved in protein translocation and starch metabolism. PTST helps localize GBSS to the starch granules where GBSS functions in amylose biosynthesis.
AT4G36600	0	Late embryogenesis abundant (LEA) protein;(source:Araport11)
AT5G27980	0	Seed maturation protein;(source:Araport11)
AT1G27360	SQUAMOSA PROMOTER-LIKE 11 (SPL11)	In conjunction with SPL10 and SPL2, SPL11 redundantly controls proper development of lateral organs in association with shoot maturation in the reproductive phase.
AT3G01820	0	P-loop containing nucleoside triphosphate hydrolases superfamily protein;(source:Araport11)
AT1G76420	ARABIDOPSIS NAC DOMAIN CONTAINING PROTEIN 31 (ANAC031);CUP SHAPED COTYLEDON3 (CUC3); (NAC368)	Identified in an enhancer trap line; member of the NAC family of proteins. Expressed at the boundary between the shoot meristem and lateral organs and the polar nuclei in the embryo sac.
AT1G05100	MITOGEN-ACTIVATED PROTEIN KINASE KINASE KINASE 18 (MAPKKK18)	member of MEKK subfamily
AT4G23885	0	hypothetical protein;(source:Araport11)
AT1G01060	LATE ELONGATED HYPOCOTYL 1 (LHY1);LATE ELONGATED HYPOCOTYL (LHY)	LHY encodes a myb-related putative transcription factor involved in circadian rhythm along with another myb transcription factor CCA1
AT5G03795	0	Exostosin family protein;(source:Araport11)
AT1G66280	(BGLU22)	Glycosyl hydrolase superfamily protein;(source:Araport11)
AT1G80280	0	alpha/beta-Hydrolases superfamily protein;(source:Araport11)
AT1G63440	HEAVY METAL ATPASE 5 (HMA5)	The Arabidopsis P-type ATPase HMA5 is involved in Cu detoxification. hma5 mutant plants exhibit Cu hypersensitivity, which is especially dramatic in roots where HMA5 is mostly expressed.
AT3G24320	MUTL PROTEIN HOMOLOG 1 (MSH1);CHLOROPLAST MUTATOR (CHM); (ATMSH1); (CHM1)	Encodes a DNA binding protein that promotes re-arrangements of mitochondrial genome. Mutations affects mitochondrial gene expression, and impairs mitochondrial function. Dual targeting of the protein to mitochondria and chloroplasts caused by alternative translation initiation. Plastid MSH1 depletion results in variegation, abiotic stress tolerance, variable growth rate, and delayed maturity.
AT5G03210	(ATDIP2);DBP-INTERACTING PROTEIN 2 (DIP2)	Encodes a small polypeptide contributing to resistance to potyvirus.
AT3G10750	0	FBD domain family;(source:Araport11)
AT1G80080	RECEPTOR LIKE PROTEIN 17 (AtRLP17);TOO MANY MOUTHS (TMM)	Encodes a transmembrane leucine-repeat containing receptor-like protein that is expressed in proliferative postprotodermal cells. Recessive mutation leads to disruption of asymmetric cell division during stomata development. Its transcript levels change after inducing MUTE expression in a mute background.
AT5G06870	POLYGALACTURONASE INHIBITING PROTEIN 2 (PGIP2);ARABIDOPSIS POLYGALACTURONASE INHIBITING PROTEIN 2 (ATPGIP2)	Encodes a polygalacturonase inhibiting protein involved in plant defense response. PGIPs inhibit the activity of pectin degrading enzymes such as those produced by fungal pathogens. PGIP2 is induced by fungal infection and methyl jasmonate.Suppressed in the proton sensitive stop1-mutant, but the transcription level was recovered by transformation of STOP2. Knockout mutant showed severe damage in …
AT2G41120	0	DUF309 domain protein;(source:Araport11)
AT5G45770	RECEPTOR LIKE PROTEIN 55 (RLP55);RECEPTOR LIKE PROTEIN 55 (AtRLP55)	receptor like protein 55;(source:Araport11)
AT2G39050	(ARATHEULS3);EUONYMUS LECTIN S3 (EULS3)	Encodes a nucleocytoplasmic lectin that is capable of binding carbohydrates. It is involved in ABA mediated stomatal movement and increased expression is correlated with increased resistance to Pseudomonas syringae.
AT5G58630	TON1 RECRUITING MOTIF 31 (TRM31)	hypothetical protein;(source:Araport11)
AT2G37760	ALDO-KETO REDUCTASE FAMILY 4 MEMBER C8 (AKR4C8)	Encodes an NADPH-dependent aldo-keto reductase that can act on a wide variety of substrates in vitro including aliphatic and aromatic aldehydes and steroids. Transcript levels for this gene are up-regulated in response to cold, salt, and drought stress.
AT1G65910	NAC DOMAIN CONTAINING PROTEIN 28 (NAC028);NAC DOMAIN CONTAINING PROTEIN 28 (anac028)	NAC domain containing protein 28;(source:Araport11)
AT5G13330	RELATED TO AP2 6L (Rap2.6L)	encodes a member of the ERF (ethylene response factor) subfamily B-4 of ERF/AP2 transcription factor family. The protein contains one AP2 domain. There are 7 members in this subfamily.
AT5G27030	TOPLESS-RELATED 3 (TPR3)	TOPLESS-related 3;(source:Araport11)
AT3G48660	0	transmembrane protein, putative (DUF 3339);(source:Araport11)
AT3G06880	0	Transducin/WD40 repeat-like superfamily protein;(source:Araport11)
AT3G11570	TRICHOME BIREFRINGENCE-LIKE 8 (TBL8)	Encodes a member of the TBL (TRICHOME BIREFRINGENCE-LIKE) gene family containing a plant-specific DUF231 (domain of unknown function) domain. TBL gene family has 46 members, two of which (TBR/AT5G06700 and TBL3/AT5G01360) have been shown to be involved in the synthesis and deposition of secondary wall cellulose, presumably by influencing the esterification state of pectic polymers. A nomenclature…
AT3G60720	PLASMODESMATA-LOCATED PROTEIN 8 (PDLP8)	Encodes a plasmodesmal protein that may be involved in the intercellular movement of molecules through the plasmodesmata. The protein has two DUF26 domains and a single transmembrane domain.
AT1G70780	0	hypothetical protein;(source:Araport11)
AT4G15940	0	Fumarylacetoacetate (FAA) hydrolase family;(source:Araport11)
AT1G69320	CLAVATA3/ESR-RELATED 10 (CLE10)	Member of a large family of putative ligands homologous to the Clavata3 gene. Consists of a single exon.
AT3G55890	0	Yippee family putative zinc-binding protein;(source:Araport11)
AT1G69870	NITRATE TRANSPORTER 1.7 (NRT1.7); (ATNPF2.13);NRT1/ PTR FAMILY 2.13 (NPF2.13)	Encodes a low affinity nitrate transporter NRT1.7. Expressed in phloem. Responsible for source-to-sink remobilization of nitrate. The mRNA is cell-to-cell mobile.
AT5G07640	0	RING/U-box superfamily protein;(source:Araport11)
AT5G58580	TOXICOS EN LEVADURA 63 (ATL63);SALT TOLERANCE RING FINGER 1 (STRF1);TOXICOS EN LEVADURA 63 (TL63)	Encodes a functional E3 ligase that is involved in membrane trafficking and regulation of salt stress responses. It is localized to membranes including the plasma membrane, pre-vacuolar compartments and Golgi.
AT1G68250	0	hypothetical protein;(source:Araport11)
AT5G65520	0	Tetratricopeptide repeat (TPR)-like superfamily protein;(source:Araport11)
ATCG00300	(YCF9)	encodes PsbZ, which is a subunit of photosystem II. In Chlamydomonas, this protein has been shown to be essential in the interaction between PS II and the light harvesting complex II.
AT5G15910	0	NAD(P)-binding Rossmann-fold superfamily protein;(source:Araport11)
AT3G01540	DEAD BOX RNA HELICASE 1 (DRH1);ARABIDOPSIS THALIANA DEAD BOX RNA HELICASE 1 (ATDRH1)	RNA HELICASE DRH1
AT1G10400	0	UDP-Glycosyltransferase superfamily protein;(source:Araport11)
AT3G02830	PENTA 1 (PNT1);ZINC FINGER PROTEIN 1 (ZFN1)	Encodes a zinc finger protein that binds to PORA mRNA in vivo and recruits the Pfr form of phytochrome to the 5&#8242;-UTR of PORA mRNA to regulate translation of the mRNA.
AT2G34810	(ATBBE16)	FAD-binding Berberine family protein;(source:Araport11)
AT5G64550	0	loricrin-like protein;(source:Araport11)
AT3G62820	0	Plant invertase/pectin methylesterase inhibitor superfamily protein;(source:Araport11)
AT1G70480	0	OBP32pep, putative (DUF220);(source:Araport11)
AT5G67350	0	hypothetical protein;(source:Araport11)
AT4G19590	0	Chaperone DnaJ-domain superfamily protein;(source:Araport11)
AT1G68460	ISOPENTENYLTRANSFERASE 1 (IPT1);ARABIDOPSIS THALIANA ISOPENTENYLTRANSFERASE 1 (ATIPT1)	Encodes a putative adenylate isopentenyltransferase. It catalyzes the formation of isopentenyladenosine 5'-monophosphate (iPMP) from AMP and dimethylallylpyrophosphate (DMAPP), but it has a lower Km for ADP and likely works using ADP or ATP in plants. It is involved in cytokinin biosynthesis.
AT4G23060	IQ-DOMAIN 22 (IQD22)	IQ-domain 22;(source:Araport11)
AT1G02500	S-ADENOSYLMETHIONINE SYNTHETASE 1 (SAM1);S-ADENOSYLMETHIONINE SYNTHETASE-1 (SAM-1); (METK1); (AtSAM1); (MAT1)	encodes a S-adenosylmethionine synthetase. SAM1 is regulated by protein S-nitrosylation. The covalent binding of nitric oxide (NO) to the Cys114 residue inhibits the enzyme activity.
AT3G63010	GA INSENSITIVE DWARF1B (GID1B); (ATGID1B)	Encodes a gibberellin (GA) receptor ortholog of the rice GA receptor gene (OsGID1). Has GA-binding activity, showing higher affinity to GA4. Interacts with DELLA proteins in vivo in the presence of GA4. The mRNA is cell-to-cell mobile.
AT5G61090	0	Polynucleotidyl transferase, ribonuclease H-like superfamily protein;(source:Araport11)
AT4G34350	CHLOROPLAST BIOGENESIS 6 (CLB6);4-HYDROXY-3-METHYLBUT-2-ENYL DIPHOSPHATE REDUCTASE (HDR); (ISPH)	Arabidopsis ISPH is involved in the plastid nonmevalonate pathway of isoprenoid biosynthesis. It was shown to complement the lethal phenotype of E. coli ispH mutant and is therefore most likely encodes a protein with 4-hydroxy-3-methylbut-2-en-1-yl diphosphate reductase activity involved in the last step of mevalonate-independent isopentenyl biosynthesis. Mutant has Albino seedling.
AT5G01340	(AtmSFC1);MITOCHONDRIAL SUCCINATE-FUMARATE CARRIER 1 (mSFC1)	Mitochondrial substrate carrier family protein;(source:Araport11)
AT1G75550	0	glycine-rich protein;(source:Araport11)
AT5G55950	0	Nucleotide/sugar transporter family protein;(source:Araport11)
AT5G48880	3-KETO-ACYL-COENZYME A THIOLASE 5 (KAT5);PEROXISOMAL 3-KETO-ACYL-COA THIOLASE 2 (PKT2)	Encodes a peroxisomal 3-keto-acyl-CoA thiolase 2 precursor. EC2.3.1.16 thiolases. AT5G48880.1 is named PKT1 and AT5G48880.2 is named PKT2.
AT5G53120	SPERMIDINE SYNTHASE 3 (SPDS3)	encodes a novel spermine synthase and is a paralog of previously characterized spermidine synthases, SPDS1 and SPDS2. SPDS3 forms heterodimers with SDPS2, which in turn forms heterodimers with SDPS1 in vivo. The gene does not complement speDelta3 deficiency of spermidine synthase in yeast but DOES complement speDelta4 deficiency.
AT4G33780	0	ATP phosphoribosyltransferase regulatory subunit;(source:Araport11)
AT4G21865	0	hypothetical protein;(source:Araport11)
AT1G06000	(UGT89C1)	encodes a flavonol-7-O-rhamnosyltransferase involved in the formation of rhamnosylated flavonols
AT2G46680	HOMEOBOX 7 (ATHB-7);HOMEOBOX 7 (HB-7);ARABIDOPSIS THALIANA HOMEOBOX 7 (ATHB7)	encodes a putative transcription factor that contains a homeodomain closely linked to a leucine zipper motif. Transcript is detected in all tissues examined. Is transcriptionally regulated in an ABA-dependent manner and may act in a signal transduction pathway which mediates a drought response.
AT4G35630	PHOSPHOSERINE AMINOTRANSFERASE 1 (PSAT1)	Encodes a phosphoserine aminotransferase which is involved in serine biosynthesis in the chloroplast which operates via the phosphorylated pathway. The mRNA is cell-to-cell mobile.
AT3G16420	PYK10-BINDING PROTEIN 1 (PBP1); (PBPI);JACALIN-RELATED LECTIN 30 (JAL30)	The PBP1(PYK10-binding protein 1) assists the PYK10 (beta-glucosidase complex) in its activity and may act like a molecular chaperone that facilitates the correct polymerization of PYK10, when tissues are damaged and subcellular structures are destroyed by pests. The mRNA is cell-to-cell mobile.
AT1G21210	WALL ASSOCIATED KINASE 4 (WAK4)	cell wall-associated ser/thr kinase involved in cell elongation and lateral root development
AT1G54575	0	hypothetical protein;(source:Araport11)
AT5G11590	TINY2 (TINY2)	encodes a member of the DREB subfamily A-4 of ERF/AP2 transcription factor family. The protein contains one AP2 domain. There are 17 members in this subfamily including TINY.
AT1G04120	MULTIDRUG RESISTANCE-ASSOCIATED PROTEIN 5 (MRP5);MULTIDRUG RESISTANCE-ASSOCIATED PROTEIN 5 (ATMRP5);MULTIDRUG RESISTANCE PROTEIN 5 (MRP5);ARABIDOPSIS THALIANA ATP-BINDING CASSETTE C5 (ATABCC5);ATP-BINDING CASSETTE C5 (ABCC5)	encodes a high-affinity inositol hexakisphosphate transporter that plays a role in guard cell signaling and phytate storage. It is a member of MRP subfamily / ABC transporter subfamily C.
AT4G14090	0	The At4g14090 encodes a anthocyanidin 5-O-glucosyltransferase specifically glucosylating the 5-position of the flavonoid A-ring.
AT5G38890	0	Nucleic acid-binding, OB-fold-like protein;(source:Araport11)
AT1G03495	0	HXXXD-type acyl-transferase family protein;(source:Araport11)
AT3G29575	ABI FIVE BINDING PROTEIN 3 (AFP3)	ABI five binding protein 3;(source:Araport11)
AT3G54110	ARABIDOPSIS THALIANA UNCOUPLING PROTEIN 1 (ATUCP1);PLANT UNCOUPLING MITOCHONDRIAL PROTEIN 1 (PUMP1); (UCP);ARABIDOPSIS THALIANA PLANT UNCOUPLING MITOCHONDRIAL PROTEIN 1 (ATPUMP1);UNCOUPLING PROTEIN 1 (UCP1)	Member of Uncoupling protein PUMP2 family. Encodes a mitochondrial uncoupling protein AtUCP1 involved in maintain the redox poise of the mitochondrial electron transport chain to facilitate photosynthetic metabolism. Disruption of UCP1 results in a photosynthetic phenotype. Specifically there is a restriction in photorespiration with a decrease in the rate of oxidation of photorespiratory glycine…
AT2G28920	0	RING/U-box superfamily protein;(source:Araport11)
AT5G15250	FTSH PROTEASE 6 (FTSH6)	Encodes an FtsH protease that is localized to the chloroplast. AtFtsH6 is involved in the degradation of both Lhcb3 and Lhcb1 during senescence and high-light acclimation.
AT3G28560	0	BCS1 AAA-type ATPase;(source:Araport11)
AT2G18550	HOMEOBOX-2 (HB-2);HOMEOBOX PROTEIN 21 (HB21);HOMEOBOX PROTEIN 21 (ATHB21)	Encodes a homeodomain leucine zipper class I (HD-Zip I) protein.
AT1G04580	ALDEHYDE OXIDASE 2 (ATAO2);ARABDOPSIS THALIANA ALDEHYDE OXIDASE 4 (ATAO-4);ALDEHYDE OXIDASE 4 (AAO4);ALDEHYDE OXIDASE 4 (AO4)	Encodes aldehyde oxidase AAO4 preferentially expressed in developing seeds.
AT1G06430	FTSH PROTEASE 8 (ftsh8); (FTSH8)	encodes a FtsH protease that is localized to the chloroplast
AT3G10590	0	Duplicated homeodomain-like superfamily protein;(source:Araport11)
AT3G24170	GLUTATHIONE-DISULFIDE REDUCTASE (GR1);GLUTATHIONE-DISULFIDE REDUCTASE (ATGR1)	Encodes a cytosolic glutathione reductase.
AT2G19330	PLANT INTRACELLULAR RAS GROUP-RELATED LRR 6 (PIRL6)	Encodes PIRL6, a member of the Plant Intracellular Ras-group-related LRRs (Leucine rich repeat proteins). PIRLs are a distinct, plant-specific class of intracellular LRRs that likely mediate protein interactions, possibly in the context of signal transduction.
AT2G25530	0	AFG1-like ATPase family protein;(source:Araport11)
AT1G70000	(MYBD)	Encodes a MYB-like Domain transcription factor that plays a positive role in anthocyanin accumulation in response to light and cytokinin via repression of MYBL2.MYBD expression increased in response to light or cytokinin, and MYBD enhanced anthocyanin biosynthesis via the repression of MYBL2 encoding for a transcription factor that had a negative effect on this process. In addition, MYBD can bind…
AT5G60310	L-TYPE LECTIN RECEPTOR KINASE I.10 (LECRK-I.10)	Concanavalin A-like lectin protein kinase family protein;(source:Araport11)
AT1G23150	0	hypothetical protein;(source:Araport11)
AT1G31470	NUCLEAR FUSION DEFECTIVE 4 (NFD4)	Major facilitator superfamily protein;(source:Araport11)
AT1G16960	0	Ubiquitin domain-containing protein;(source:Araport11)
AT2G35733	0	hypothetical protein;(source:Araport11)
AT3G12920	BOI-RELATED GENE 3 (BRG3)	Encodes one of the BRGs (BOI-related gene) involved in resistance to Botrytis cinerea.
AT4G38740	ROTAMASE CYP 1 (ROC1)	Encodes cytosolic cyclophilin ROC1.
AT5G53590	SMALL AUXIN UPREGULATED RNA 30 (SAUR30)	SAUR-like auxin-responsive protein family;(source:Araport11)
AT5G65080	AGAMOUS-LIKE 68 (AGL68);MADS AFFECTING FLOWERING 5 (MAF5)	Is upregulated during vernalization and regulates flowering time. Encodes MADS-domain protein. Two variants encoding proteins of 198 and 184 amino acids have been reported.
AT4G25380	STRESS-ASSOCIATED PROTEIN 10 (SAP10);ARABIDOPSIS THALIANA STRESS-ASSOCIATED PROTEIN 10 (AtSAP10)	stress-associated protein 10;(source:Araport11)
AT1G13360	0	hypothetical protein;(source:Araport11)
AT2G29460	GLUTATHIONE S-TRANSFERASE TAU 4 (ATGSTU4);GLUTATHIONE S-TRANSFERASE TAU 4 (GSTU4);GLUTATHIONE S-TRANSFERASE 22 (GST22)	Encodes glutathione transferase belonging to the tau class of GSTs. Naming convention according to Wagner et al. (2002).
AT5G03760	(ATCSLA09); (CSLA09);RESISTANT TO AGROBACTERIUM TRANSFORMATION 4 (RAT4);CELLULOSE SYNTHASE LIKE A9 (CSLA9); (ATCSLA9)	encodes a beta-mannan synthase that is required for agrobacterium-mediated plant genetic transformation involves a complex interaction between the bacterium and the host plant. 3' UTR is involved in transcriptional regulation and the gene is expressed in the elongation zone of the root.
AT1G14520	MYO-INOSITOL OXYGENASE 1 (MIOX1)	Encodes MIOX1. Belongs to myo-inositol oxygenase gene family.
AT2G21420	0	IBR domain containing protein;(source:Araport11)
AT5G65140	TREHALOSE-6-PHOSPHATE PHOSPHATASE J (TPPJ)	Haloacid dehalogenase-like hydrolase (HAD) superfamily protein;(source:Araport11)
AT1G64583	0	Tetratricopeptide repeat (TPR)-like superfamily protein;(source:Araport11)
AT2G18190	0	P-loop containing nucleoside triphosphate hydrolases superfamily protein;(source:Araport11)
AT2G45210	SENESCENCE-ASSOCIATED GENE 201 (SAG201);SMALL AUXIN UPREGULATED 36 (SAUR36)	SAUR-like auxin-responsive protein family;(source:Araport11)
AT2G14290	0	LL-diaminopimelate protein (DUF295);(source:Araport11)
AT1G56080	0	interactor of constitutive active ROPs protein;(source:Araport11)
AT3G19613	0	hypothetical protein;(source:Araport11)
AT3G48790	0	Pyridoxal phosphate (PLP)-dependent transferases superfamily protein;(source:Araport11)
AT2G38310	PYR1-LIKE 4 (PYL4); (ATPYL4);REGULATORY COMPONENTS OF ABA RECEPTOR 10 (RCAR10)	Encodes a member of the PYR (pyrabactin resistance )/PYL(PYR1-like)/RCAR (regulatory components of ABA receptor) family proteins with 14 members. PYR/PYL/RCAR family proteins function as abscisic acid sensors. Mediate ABA-dependent regulation of protein phosphatase 2Cs ABI1 and ABI2. The mRNA is cell-to-cell mobile.
AT5G49600	0	plant/protein (Protein of unknown function, DUF538);(source:Araport11)
AT1G27760	SALT-TOLERANCE 32 (ATSAT32);SALT-TOLERANCE 32 (SAT32)	Encodes a protein with similarity to human interferon-related developmental regulator (IFRD)that is involved in salt tolerance. Loss of function mutations are hypersensitive to salt stress and have reduced fertility. SAT32 is found in the cytoplasm but appears to translocate to the nucleus when plants are subject to salt stress.
AT1G44350	IAA-LEUCINE RESISTANT (ILR)-LIKE GENE 6 (ILL6)	encodes a protein similar to IAA amino acid conjugate hydrolase.
AT1G58360	AMINO ACID PERMEASE 1 (AAP1); (ATAAP1);NEUTRAL AMINO ACID TRANSPORTER 2 (NAT2)	Encodes AAP1 (amino acid permease 1), a neutral amino acid transporter expressed in seeds. Functions in amino acid uptake into embryos. The transporter also functions in acquisition of glutamate and neutral amino acids by the root.
AT4G37790	ABA INSENSITIVE GROWTH 1 (ABIG1); (HAT22)	Encodes homeobox protein HAT22, member of the HD-Zip II family. The mRNA is cell-to-cell mobile.
AT5G01600	FERRETIN 1 (FER1);ARABIDOPSIS THALIANA FERRETIN 1 (ATFER1)	Encodes a ferretin protein that is targeted to the chloroplast. Member of a Ferritin gene family. Gene expression is induced in response to iron overload and by nitric oxide. Expression of the gene is downregulated in the presence of paraquat, an inducer of photoxidative stress.
AT3G05260	0	NAD(P)-binding Rossmann-fold superfamily protein;(source:Araport11)
AT1G30320	0	Remorin family protein;(source:Araport11)
AT1G07180	ALTERNATIVE NAD(P)H DEHYDROGENASE 1 (NDA1);ARABIDOPSIS THALIANA INTERNAL NON-PHOSPHORYLATING NAD ( P ) H DEHYDROGENASE (ATNDI1)	Internal NAD(P)H dehydrogenase in mitochondria. The predicted protein sequence has high homology with other designated NAD(P)H DHs from microorganisms; the capacity for matrix NAD(P)H oxidation via the rotenone-insensitive pathway is significantly reduced in the Atndi1 mutant plant line; the in vitro translation product of AtNDI1 is imported into isolated mitochondria and located on the inside of…
AT2G24100	ALTERED SEED GERMINATION 1 (ASG1)	ATP-dependent DNA helicase;(source:Araport11)
AT5G13750	ZINC INDUCED FACILITATOR-LIKE 1 (ZIFL1)	zinc induced facilitator-like 1;(source:Araport11)
AT4G27000	(ATRBP45C)	RNA-binding (RRM/RBD/RNP motifs) family protein;(source:Araport11)
AT5G21482	CYTOKININ OXIDASE 7 (CKX7);ARABIDOPSIS THALIANA CYTOKININ OXIDASE 5 (ATCKX5)	This gene used to be called AtCKX5. It encodes a protein whose sequence is similar to cytokinin oxidase/dehydrogenase, which catalyzes the degradation of cytokinins.
AT3G62650	0	hypothetical protein;(source:Araport11)
AT3G55970	(ATJRG21);JASMONIC ACID OXIDASE 3 (JAO3);JASMONATE-INDUCED OXYGENASE3 (JOX3);JASMONATE-REGULATED GENE 21 (JRG21)	One of 4 paralogs encoding a 2-oxoglutarate/Fe(II)-dependent oxygenases that hydroxylates JA to 12-OH-JA.
AT1G26945	KIDARI (KDR);PACLOBUTRAZOL RESISTANCE 6 (PRE6)	Encodes a basic helix-loop-helix (bHLH) protein involved in blue/far-red light signaling. Physically interacts with HFR1 and negatively regulates its activity.
AT3G61200	0	Thioesterase superfamily protein;(source:Araport11)
AT1G76070	0	hypothetical protein;(source:Araport11)
AT1G36280	0	L-Aspartase-like family protein;(source:Araport11)
AT1G74100	SULFOTRANSFERASE 16 (SOT16);ARABIDOPSIS SULFOTRANSFERASE 5A (ATST5A);CORONATINE INDUCED-7 (CORI-7);SULFOTRANSFERASE 16 (ATSOT16)	encodes a desulfoglucosinolate sulfotransferase, involved in the final step of glucosinolate core structure biosynthesis. Has a broad-substrate specificity with different desulfoglucosinolates, the best substrate is indole-3-methyl-dsGS, followed by benzyl-dsGS. Expression was induced by wounding, jasmonate and ethylene stimulates.
AT3G18670	0	Ankyrin repeat family protein;(source:Araport11)
AT5G25980	BETA GLUCOSIDASE 37 (BGLU37);GLUCOSIDE GLUCOHYDROLASE 2 (TGG2)	Myrosinase (thioglucoside glucohydrolase) gene involved in glucosinoloate metabolism. The mRNA is cell-to-cell mobile.
AT5G40210	USUALLY MULTIPLE ACIDS MOVE IN AND OUT TRANSPORTERS 42 (UMAMIT42)	nodulin MtN21-like transporter family protein
AT2G32050	0	cell cycle control-like protein (DUF572);(source:Araport11)
AT2G35860	FASCICLIN-LIKE ARABINOGALACTAN PROTEIN 16 PRECURSOR (FLA16)	FASCICLIN-like arabinogalactan protein 16 precursor;(source:Araport11)
AT1G62570	FLAVIN-MONOOXYGENASE GLUCOSINOLATE S-OXYGENASE 4 (FMO GS-OX4)	belongs to the flavin-monooxygenase (FMO) family, encodes a glucosinolate S-oxygenase that catalyzes the conversion of methylthioalkyl glucosinolates to methylsulfinylalkyl glucosinolates The mRNA is cell-to-cell mobile.
AT4G15440	(CYP74B2);HYDROPEROXIDE LYASE 1 (HPL1)	Encodes a hydroperoxide lyase. Also a member of the CYP74B cytochrome p450 family. In the ecotype Columbia (Col) the gene contains a 10-nucleotide deletion in its first exon that causes it to code for a truncated protein that results in a non-functional hydroperoxide lyase.
AT1G11570	NTF2-LIKE (NTL)	NTF2-like protein;(source:Araport11)
AT2G21430	0	Papain family cysteine protease;(source:Araport11)
AT5G42146	0	transmembrane protein;(source:Araport11)
AT1G62540	FLAVIN-MONOOXYGENASE GLUCOSINOLATE S-OXYGENASE 2 (FMO GS-OX2)	belongs to the flavin-monooxygenase (FMO) family, encodes a glucosinolate S-oxygenase that catalyzes the conversion of methylthioalkyl glucosinolates to methylsulfinylalkyl glucosinolates The mRNA is cell-to-cell mobile.
AT1G50420	SCARECROW-LIKE 3 (SCL-3);SCARECROW-LIKE 3 (SCL3)	Encodes a scarecrow-like protein (SCL3) Putative transcription factors interacting with the gene product of VHA-B1 (vacuolar ATPase subunit B1; as shown through yeast two-hybrid assay).
AT2G22560	NETWORKED 2D (NET2D)	Kinase interacting (KIP1-like) family protein;(source:Araport11)
AT1G63960	0	Copper transport protein family;(source:Araport11)
AT1G73325	0	Kunitz family trypsin and protease inhibitor protein;(source:Araport11)
AT3G61113	UBIQUITIN-RELATED MODIFIER 12 (URM12)	Ubiquitin related modifier 1;(source:Araport11)
AT4G40010	SUCROSE NONFERMENTING 1-RELATED PROTEIN KINASE 2-7 (SNRK2-7); (SRK2F);SNF1-RELATED PROTEIN KINASE 2.7 (SNRK2.7)	encodes a member of SNF1-related protein kinases (SnRK2) whose activity is activated by ionic (salt) and non-ionic (mannitol) osmotic stress.
AT5G67200	0	Leucine-rich repeat protein kinase family protein;(source:Araport11)
AT3G05327	0	Cyclin family protein;(source:Araport11)
AT5G49700	AT-HOOK MOTIF NUCLEAR LOCALIZED PROTEIN 17 (AHL17)	Putative AT-hook DNA-binding family protein;(source:Araport11)
AT2G06050	(AtOPR3);OXOPHYTODIENOATE-REDUCTASE 3 (OPR3)	Encodes a 12-oxophytodienoate reductase that is required for jasmonate biosynthesis. Mutants are male sterile and defective in pollen dehiscence. Shows activity towards 2,4,6-trinitrotoluene. CFA-Ile, CFA-Leu, CFA-Val, CFA-Met and CFA-Ala can restore the fertility of opr3 plants by inducing filament elongation and anther dehiscence.
AT3G16070	0	LOW protein: ATP-dependent RNA helicase-like protein;(source:Araport11)
AT3G49160	0	Expression of the gene is downregulated in the presence of paraquat, an inducer of photoxidative stress.
AT5G17050	UDP-GLUCOSYL TRANSFERASE 78D2 (UGT78D2)	The At5g17050 encodes a anthocyanidin 3-O-glucosyltransferase which specifically glucosylates the 3-position of the flavonoid C-ring. Anthocyanidins such as cyanidin and pelargonidin as well as flavonols such as kaempferol and quercetin are accepted substrates.
AT2G41260	(M17); (ATM17)	Late-embryogenesis-abundant gene. Involved in the acquisition of desiccation tolerance during late phase of embryogenesis.
AT5G59180	(NRPB7)	Non-catalytic subunit specific to DNA-directed RNA polymerase II; the ortholog of budding yeast RPB7
AT5G05600	JASMONATE-INDUCED OXYGENASE2 (JAO2);JASMONIC ACID OXIDASE 2 (JOX2)	Encodes a protein with similarity to flavonol synthases that is involved in the detoxifcation polycyclic aromatic hydrocarbons.One of 4 paralogs encoding a 2-oxoglutarate/Fe(II)-dependent oxygenases that hydroxylates JA to 12-OH-JA.
AT2G32530	CELLULOSE SYNTHASE-LIKE B3 (ATCSLB03);CELLULOSE SYNTHASE-LIKE B3 (ATCSLB3);CELLULOSE SYNTHASE-LIKE B3 (CSLB03)	encodes a gene similar to cellulose synthase
AT5G24600	0	TRP-like ion channel protein (Protein of unknown function, DUF599);(source:Araport11)
AT4G36105	0	polyamine-modulated factor 1-binding protein;(source:Araport11)
AT3G63050	0	hypothetical protein;(source:Araport11)
AT2G44578	0	RING/U-box superfamily protein;(source:Araport11)
AT3G06500	ALKALINE/NEUTRAL INVERTASE C (A/N-InvC)	Encodes an alkaline/neutral invertase which localizes in mitochondria. It may be modulating hormone balance in relation to the radicle emergence. Mutants display severely reduced shoot growth and reduced oxygen consumption. Mutant root development is not affected as reported for A/N-InvA mutant (inva) plants. The mRNA is cell-to-cell mobile.
AT1G35516	0	myb-like transcription factor family protein;(source:Araport11)
AT4G18980	ATS40-3 (AtS40-3)	Encodes a nuclear-targeted protein AtS40-3 that modulates senescence associated gene expression.
AT1G73140	(TBL31)	Encodes a member of the TBL (TRICHOME BIREFRINGENCE-LIKE) gene family containing a plant-specific DUF231 (domain of unknown function) domain. TBL gene family has 46 members, two of which (TBR/AT5G06700 and TBL3/AT5G01360) have been shown to be involved in the synthesis and deposition of secondary wall cellulose, presumably by influencing the esterification state of pectic polymers. A nomenclature…
AT5G13740	ZINC INDUCED FACILITATOR 1 (ZIF1)	Encodes ZIF1 (ZINC-INDUCED FACILITATOR1), a member of the Major Facilitator Superfamily (MFS) of membrane proteins which are found in all organisms and transport a wide range of small, organic molecules. Involved in a mechanism of Zn sequestration, possibly by transport of a Zn ligand or Zn-ligand complex into vacuoles. The mRNA is cell-to-cell mobile.
AT1G01650	ARABIDOPSIS THALIANA SIGNAL PEPTIDE PEPTIDASE-LIKE 4 (ATSPPL4);SIGNAL PEPTIDE PEPTIDASE-LIKE 4 (SPPL4)	SIGNAL PEPTIDE PEPTIDASE-LIKE 4;(source:Araport11)
AT1G29160	COGWHEEL1 (COG1)	Encodes a DOF transcription factor involved in seed coat development.
AT1G23201	0	GCK domain protein;(source:Araport11)
AT4G05010	(ATFBS3);F-BOX STRESS INDUCED 3 (FBS3)	F-box family protein;(source:Araport11)
AT5G65130	(WIND4)	encodes a member of the DREB subfamily A-6 of ERF/AP2 transcription factor family. The protein contains one AP2 domain. There are 8 members in this subfamily including RAP2.4.
AT2G23590	METHYL ESTERASE 8 (MES8);METHYL ESTERASE 8 (ATMES8)	Encodes a protein shown to have carboxylesterase activity in vitro. It has similarity to the SABP2 methyl salicylate esterase from tobacco. This protein does not act on methyl IAA, methyl JA, MeSA, MeGA4, or MEGA9 in vitro.
AT3G14560	0	hypothetical protein;(source:Araport11)
AT1G54010	GDSL-LIKE LIPASE 23 (GLL23)	GDSL-motif esterase/acyltransferase/lipase. Enzyme group with broad substrate specificity that may catalyze acyltransfer or hydrolase reactions with lipid and non-lipid substrates.
AT2G34600	JASMONATE-ZIM-DOMAIN PROTEIN 7 (JAZ7); (TIFY5B)	jasmonate-zim-domain protein 7;(source:Araport11)
AT5G13550	SULFATE TRANSPORTER 4.1 (SULTR4;1)	Encodes a sulfate transporter.
AT4G00210	LOB DOMAIN-CONTAINING PROTEIN 31 (LBD31)	LOB domain-containing protein 31;(source:Araport11)
AT2G45680	TCP DOMAIN PROTEIN 9 (TCP9)	TCP family transcription factor;(source:Araport11)
AT3G44560	FATTY ACID REDUCTASE 8 (FAR8)	fatty acid reductase 8;(source:Araport11)
AT4G11240	(TOPP7)	encodes a type I serine/threonine protein phosphatase expressed in expressed in roots, rosettes and flowers.
AT2G27035	(AtENODL20);EARLY NODULIN-LIKE PROTEIN 20 (ENODL20)	Has been classified as a stellacyanin. Has also been classified as an early nodulin-like protein (ENODL), because it does not have a His residue involved in Cu binding. ENODLs are proteins having one plastocyanin-like (PCNL) domain lacking the amino acid residues necessary for Cu binding.
AT4G30500	0	transmembrane protein (DUF788);(source:Araport11)
AT5G37550	0	hypothetical protein;(source:Araport11)
AT4G19230	CYTOCHROME P450, FAMILY 707, SUBFAMILY A, POLYPEPTIDE 1 (CYP707A1)	Encodes a protein with ABA 8'-hydroxylase activity, involved in ABA catabolism. Member of the CYP707A gene family. CYP707A1 appears to play an important role in determining the ABA levels in dry seeds. Gene involved in postgermination growth. Overexpression of CYP707A1 leads to a decrease in ABA levels and a reduction in after-ripening period to break dormancy.
AT1G52890	NAC DOMAIN CONTAINING PROTEIN 19 (NAC019); (ANAC19);NAC DOMAIN CONTAINING PROTEIN 19 (ANAC019)	encodes a NAC transcription factor whose expression is induced by drought, high salt, and abscisic acid. This gene binds to ERD1 promoter in vitro.
AT3G28550	0	Proline-rich extensin-like family protein;(source:Araport11)
AT4G24260	GLYCOSYL HYDROLASE 9A3 (ATGH9A3); (ATKOR3);GLYCOSYL HYDROLASE 9A3 (GH9A3); (KOR3)	Encodes a protein with similarity to endo-1,4-b-glucanases. KOR3 is induced by nemotodes and is expressed in syncitia induced by Heterodera schachtii.May be involved in the development and function of syncitia.
AT4G22940	0	Protein kinase superfamily protein;(source:Araport11)
AT2G43520	TRYPSIN INHIBITOR PROTEIN 2 (TI2);TRYPSIN INHIBITOR PROTEIN 2 (ATTI2)	Encodes putative trypsin inhibitor protein which may function in defense against herbivory. Member of the defensin-like (DEFL) family.
AT3G26840	PHYTYL ESTER SYNTHASE 2 (PES2)	Encodes a protein with phytyl ester synthesis and diacylglycerol acyltransferase activities that is involved in the deposition of free phytol and free fatty acids in the form of phytyl esters in chloroplasts, a process involved in maintaining the integrity of the photosynthetic membrane during abiotic stress and senescence.
AT2G13680	CALLOSE SYNTHASE 5 (CALS5);ARABIDOPSIS THALIANA GLUCAN SYNTHASE-LIKE 2 (ATGSL02);GLUCAN SYNTHASE-LIKE 2 (GLS2)	Responsible for the synthesis of callose deposited at the primary cell wall of meiocytes, tetrads and microspores. Required for exine formation during microgametogenesis and for pollen viability. Highest expression in meiocytes, tetrads, microspores and mature pollen.
AT5G62130	0	Per1-like family protein;(source:Araport11)
AT4G31760	0	peroxidase superfamily protein;(source:Araport11)
AT5G51470	0	Auxin-responsive GH3 family protein;(source:Araport11)
AT2G32150	0	Haloacid dehalogenase-like hydrolase (HAD) superfamily protein;(source:Araport11)
AT4G16690	METHYL ESTERASE 16 (MES16);ARABIDOPSIS THALIANA METHYL ESTERASE 16 (ATMES16)	Encodes a protein shown to have carboxylesterase activity, methyl IAA esterase activity, and methyl jasmonate esterase activity in vitro. This protein does not act on MeSA, MeGA4, or MEGA9 in vitro. Although MES16 is similar to MES17, a MeIAA hydrolase, two mes16 mutant lines (SALK_151578) and (SALK_139756) do not show altered sensitivity to MeIAA in root growth assays. MES16 transcripts appear t…
AT4G30270	MERISTEM-5 (MERI5B);MERISTEM 5 (MERI-5);XYLOGLUCAN ENDOTRANSGLUCOSYLASE/HYDROLASE 24 (XTH24);SENESCENCE 4 (SEN4)	encodes a protein similar to endo xyloglucan transferase in sequence. It is also very similar to BRU1 in soybean, which is involved in brassinosteroid response.
AT3G21190	(ATMSR1);MANNAN SYNTHESIS RELATED 1 (MSR1)	O-fucosyltransferase family protein;(source:Araport11)
AT5G64910	0	Serine/Threonine-kinase;(source:Araport11)
AT5G03680	PETAL LOSS (PTL)	Recessive mutations are defective in organ initiation and orientation in the second whorl. This gene encodes a trihelix transcription factor whose expression is limited to margins of floral and vegetative organs. Overexpression and double mutant analyses suggest that this gene is involved in limiting lateral growth of organs.
AT2G31350	GLYOXALASE 2-5 (GLX2-5)	Encodes a mitochondrial glyoxalase 2 that can accommodate a number of different metal centers and with the predominant metal center being Fe(III)Zn(II).
AT4G36700	0	RmlC-like cupins superfamily protein;(source:Araport11)
AT1G19180	(ATJAZ1); (TIFY10A);JASMONATE-ZIM-DOMAIN PROTEIN 1 (JAZ1)	JAZ1 is a nuclear-localized protein involved in jasmonate signaling. JAZ1 transcript levels rise in response to a jasmonate stimulus. JAZ1 can interact with the COI1 F-box subunit of an SCF E3 ubiquitin ligase in a yeast-two-hybrid assay only in the presence of jasmonate-isoleucine (JA-ILE) or coronatine. Application of jasmonate methyl ester to Arabidopsis roots reduces the levels of a JAZ1:GUS …
AT5G57390	AINTEGUMENTA-LIKE 5 (AIL5);PLETHORA 5 (PLT5);EMBRYOMAKER (EMK);CHOTTO 1 (CHO1)	Encodes a member of the AP2 family of transcriptional regulators. May be involved in germination and seedling growth. Mutants are resistant to ABA analogs and are resistant to high nitrogen concentrations.essential for the developmental transition between the embryonic and vegetative phases in plants. Overexpression results in the formation of somatic embryos on cotyledons. It is also required to…
AT3G03270	HYPOXIA RESPONSIVE UNIVERSAL STRESS PROTEIN 1 (HRU1)	HRU1 is a hypoxia induced universal stress protein. It exists as two splice variants with AT3G03270.2 , which contains a putative dimerization domain, the predominant transcript found under anoxia. It is induced by RAP2.12. Subcellular localization is dynamic; under anoxia the localization of HRU1 shifts from cytoplasm to the plasma membrane.
AT3G56290	0	potassium transporter;(source:Araport11)
AT3G61590	(HS);HAWAIIAN SKIRT (HWS)	Galactose oxidase/kelch repeat superfamily protein;(source:Araport11)
AT4G25690	0	stress response NST1-like protein;(source:Araport11)
AT3G48780	SERINE PALMITOYLTRANSFERASE 1 (ATSPT1);SERINE PALMITOYLTRANSFERASE 1 (SPT1)	Encodes one of the two LCB2 subunits (LCB2a and LCB2b) of serine palmitoyltransferase, an enzyme involved in sphingolipid biosynthesis. LCB2a and LCB2b are functional redundant. Double mutants are gametophytic lethal. The mRNA is cell-to-cell mobile.
AT1G61760	0	Late embryogenesis abundant (LEA) hydroxyproline-rich glycoprotein family;(source:Araport11)
AT4G15248	B-BOX DOMAIN PROTEIN 30 (BBX30);MICROPROTEIN 1A (MIP1A);MICROPROTEIN 1B (MIP1B)	B-box type zinc finger family protein;(source:Araport11)
AT1G77420	(MAGL5)	alpha/beta-Hydrolases superfamily protein;(source:Araport11)
AT5G56050	0	late embryogenesis abundant (LEA) hydroxyproline-rich glycoprotein family protein;(source:Araport11)
AT5G19850	0	alpha/beta-Hydrolases superfamily protein;(source:Araport11)
AT3G60300	0	RWD domain-containing protein;(source:Araport11)
AT1G54100	ALDEHYDE DEHYDROGENASE 7B4 (ALDH7B4)	Aldehyde dehydrogenase
AT1G32690	0	DUF740 family protein;(source:Araport11)
AT5G51070	EARLY RESPONSIVE TO DEHYDRATION 1 (ERD1);SENESCENCE ASSOCIATED GENE 15 (SAG15); (CLPD)	ATP-dependent Clp protease regulatory subunit The mRNA is cell-to-cell mobile.
AT2G01810	0	RING/FYVE/PHD zinc finger superfamily protein;(source:Araport11)
AT3G22400	ARABIDOPSIS THALIANA LIPOXYGENASE 5 (ATLOX5); (LOX5)	Encodes lipoxygenase5 (LOX5). LOX5 activity in roots facilitates green peach aphid colonization of Arabidopsis foliage by promoting green peach aphid feeding from sieve element and water consumption from xylem.
AT5G12180	CALCIUM-DEPENDENT PROTEIN KINASE 17 (CPK17)	member of Calcium Dependent Protein Kinase
AT3G15790	(ATMBD11);METHYL-CPG-BINDING DOMAIN 11 (MBD11)	Protein containing methyl-CpG-binding domain.Has sequence similarity to human MBD proteins.
AT5G41080	(AtGDPD2);GLYCEROPHOSPHODIESTER PHOSPHODIESTERASE 2 (GDPD2)	Encodes a member of the glycerophosphodiester phosphodiesterase (GDPD) family.
AT3G07700	SALT-INDUCED ABC1 KINASE 1 (SIA1); (ABC1K7); (ATSIA1)	ABC1K7 is a member of an atypical protein kinase family that is induced by salt stress. Loss of function mutations affect the metabolic profile of chloroplast lipids. It appears to function along with ABC1K8 in mediating lipid membrane changes in response to stress.
AT1G52790	0	encodes a putative oxidoreductase, 2OG-Fe(II) oxygenase family protein, similar to GS-AOP loci (GI:16118889, GI:16118887, GI:16118891, GI:16118893); contains PF03171 2OG-Fe(II) oxygenase superfamily domain
AT3G63060	EID1-LIKE 3 (EDL3)	EDL3 is an F-box protein involved that mediated the regulation of abscisic acid signalling.
AT5G58620	TANDEM ZINC FINGER PROTEIN 9 (TZF9)	zinc finger (CCCH-type) family protein;(source:Araport11)
AT4G36240	GATA TRANSCRIPTION FACTOR 7 (GATA7)	Encodes a member of the GATA factor family of zinc finger transcription factors.
AT2G33070	NITRILE SPECIFIER PROTEIN 2 (NSP2)	Encodes a nitrile-specifier protein NSP2. NSP2 is one out of five (At3g16400/NSP1, At2g33070/NSP2, At3g16390/NSP3, At3g16410/NSP4 and At5g48180/NSP5) A. thaliana epithiospecifier protein (ESP) homologues that promote simple nitrile, but not epithionitrile or thiocyanate formation.
AT4G31730	GLUTAMINE DUMPER1 (GDU1);GLUTAMINE DUMPER 1 (GDU1)	Glutamine dumper1 is a putative transmembrane protein. It is involved in glutamine secretion The mRNA is cell-to-cell mobile.
AT5G22240	(OFP10);ARABIDOPSIS THALIANA OVATE FAMILY PROTEIN 10 (ATOFP10)	Ovate family protein;(source:Araport11)
AT3G58490	LIPID PHOSPHATE PHOSPHATASE DELTA (LPPDELTA);SPHINGOID PHOSPHATE PHOSPHATASE 1 (SPP1); (AtSPP1)	Encodes a long-chain base 1-phosphate (LCBP) phosphatase that is expressed in the endoplasmic reticulum.
AT1G64700	0	DUF4228 domain protein;(source:Araport11)
AT3G25570	0	Adenosylmethionine decarboxylase family protein;(source:Araport11)
AT4G04020	FIBRILLIN 1A (FIB1A);FIBRILLIN (FIB);PLASTOGLOBULIN 35 (PGL35)	Fibrillin precursor protein. The fibrillin preprotein, but not the mature protein interacts with ABI2. Regulated by abscisic acid response regulators. Involved in abscisic acid-mediated photoprotection. The mRNA is cell-to-cell mobile.
AT4G19720	0	Glycosyl hydrolase family protein with chitinase insertion domain-containing protein;(source:Araport11)
AT5G56460	0	Protein kinase superfamily protein;(source:Araport11)
AT3G25620	ATP-BINDING CASSETTE G21 (ABCG21)	ABC-2 type transporter family protein;(source:Araport11)
AT1G80120	0	LURP-one-like protein (DUF567);(source:Araport11)
AT4G29340	(ATPRF4);PROFILIN 4 (PRF4)	Profilin is a low-molecular weight, actin monomer-binding protein that regulates the organization of actin cytoskeleton in eukaryotes, including higher plants. PRF4 and PRF5 are late pollen-specific and are not detectable in other cell types of the plant body including microspores and root hairs. Immunocytochemical studies at the subcellular level reveal that both the constitutive and pollen-spec…
AT1G31880	NOD26-LIKE INTRINSIC PROTEIN 3;1 (NIP3;1);BREVIS RADIX (BRX); (NLM9)	Belongs to five-member BRX gene family. Arabidopsis BRX genes share high levels of similarity among each others, with several conserved domains. The most distinct is BRX domain - highly conserved in all BRX genes among distantly related species. This protein-protein interaction domain is required and sufficient for BRX activity. BRX encodes a key regulator of cell proliferation and elongation in …
AT3G50220	IRREGULAR XYLEM 15 (IRX15)	Encode a DUF579 (domain of unknown function 579) containing protein essential for normal xylan synthesis and deposition in the secondary cell wall.
AT5G05960	0	Bifunctional inhibitor/lipid-transfer protein/seed storage 2S albumin superfamily protein;(source:Araport11)
AT2G39770	CYTOKINESIS DEFECTIVE 1 (CYT1);VITAMIN C DEFECTIVE 1 (VTC1);GDP-MANNOSE PYROPHOSPHORYLASE 1 (GMP1);EMBRYO DEFECTIVE 101 (EMB101);SENSITIVE TO OZONE 1 (SOZ1)	Encodes a GDP-mannose pyrophosphorylase/ mannose-1-pyrophosphatase. This enzyme provides GDP-mannose, which is used for cell wall carbohydrate biosynthesis and protein glycosylation as well as for ascorbate (vitamin C) biosynthesis. Mutations in this gene confer hypersensitivity to NH4+.
AT3G05810	0	IGR motif protein;(source:Araport11)
AT2G38500	0	2-oxoglutarate (2OG) and Fe(II)-dependent oxygenase superfamily protein;(source:Araport11)
AT1G50260	N-TERMINAL-TRANSMEMBRANE-C2 DOMAIN TYPE 5.1 (NTMC2T5.1); (NTMC2TYPE5.1)	N-terminal-transmembrane-C2 domain type 5.1;(source:Araport11)
AT5G20380	PHOSPHATE TRANSPORTER 4;5 (PHT4;5)	Encodes an inorganic phosphate transporter (PHT4;5).
AT5G02460	0	Dof-type zinc finger DNA-binding family protein;(source:Araport11)
AT5G27520	(ATPNC2);PEROXISOMAL ADENINE NUCLEOTIDE CARRIER 2 (PNC2)	encodes a peroxisomal adenine nucleotide transporter, involved in fatty acid beta-oxidation during early stage of postgerminative growth.
AT3G18330	0	F-box family protein;(source:Araport11)
AT5G59480	0	Haloacid dehalogenase-like hydrolase (HAD) superfamily protein;(source:Araport11)
AT1G13130	0	Cellulase (glycosyl hydrolase family 5) protein;(source:Araport11)
AT5G58050	GLYCEROPHOSPHODIESTER PHOSPHODIESTERASE (GDPD) LIKE 6 (GDPDL6);SHV3-LIKE 4 (SVL4)	Encodes a member of the glycerophosphodiester phosphodiesterase like (GDPD-like) family.
AT3G16430	(PBPII);JACALIN-RELATED LECTIN 31 (JAL31)	Encodes a protein that increases the beta-glucosidase activities of three scopolin glucosidases in vitro.
AT5G26600	0	Pyridoxal phosphate (PLP)-dependent transferases superfamily protein;(source:Araport11)
AT3G57520	SEED IMBIBITION 2 (AtSIP2);RAFFINOSE SYNTHASE 2 (RS2);SEED IMBIBITION 2 (SIP2)	SIP2 encodes a raffinose-specific alpha-galactosidase that catalyzes the breakdown of raffinose into alpha-galatose and sucrose. This enzyme may function in unloading raffinose from the phloem as part of sink metabolism. Although it was originally predicted to act as a raffinose synthase (RS), that activity was not observed for recombinant SIP2.
AT5G15240	0	Transmembrane amino acid transporter family protein;(source:Araport11)
AT1G11040	0	HSP40/DnaJ peptide-binding protein;(source:Araport11)
AT4G36820	(MCU4)	Mitochondrial calcium channel.
AT2G45490	ATAURORA3 (AUR3);ATAURORA3 (AtAUR3)	Encodes a member of a family of Ser/Thr kinases whose activities peak during cell division. Transcripts are abundant in tissues rich in dividing cells like roots and flowers but are low or absent in fully expanded leaves and stems. In interphase cells, the protein is predominantly nuclear. During mitosis, the protein associates with plant-specific cytoskeletal structures (preprophase band, phragm…
AT2G18720	0	Translation elongation factor EF1A/initiation factor IF2gamma family protein;(source:Araport11)
AT5G25490	0	Ran BP2/NZF zinc finger-like superfamily protein;(source:Araport11)
AT1G61120	GERANYLLINALOOL SYNTHASE (GES);TERPENE SYNTHASE 4 (TPS4);TERPENE SYNTHASE 04 (TPS04)	Encodes a geranyllinalool synthase that produces a precursor to TMTT, a volatile plant defense C16-homoterpene. GES transcript levels rise in response to alamethicin, a fungal peptide mixture that damages membranes. This transcriptional response is blocked in JA biosynthetic and JA signaling mutants, but GES transcript levels still rise in response to alamethicin in mutants with salicylic acid an…
AT1G80300	(ATNTT1);NUCLEOTIDE TRANSPORTER 1 (NTT1)	Encodes an ATP/ADP transporter. The mRNA is cell-to-cell mobile.
AT5G42860	COMPANION OF CELLULOSE SYNTHASE 2 (CC2)	CC2 is a plant specific gene that interacts with with the cellulose synthase complex and microtubules. It appears to play a role in localizing CESA to the membrane, microtuble dynamics , particularly during salt stress.
AT2G39830	LATERAL ROOT DEVELOPMENT 3 (LRD3);DA1-RELATED PROTEIN 2 (DAR2)	Essential for early phloem development and function, and for root system development.DAR2 is a member of a small (7 member) ubiquitin binding protein family. It appears to play a role in regulation of endoreduplication in leaf epidermal tissue.
AT1G17380	(tify11a);JASMONATE-ZIM-DOMAIN PROTEIN 5 (JAZ5)	jasmonate-zim-domain protein 5;(source:Araport11)
AT5G17220	ARABIDOPSIS THALIANA GLUTATHIONE S-TRANSFERASE PHI 12 (ATGSTF12);GLUTATHIONE S-TRANSFERASE PHI 12 (GSTF12);TRANSPARENT TESTA 19 (TT19);GLUTATHIONE S-TRANSFERASE 26 (GST26)	Encodes glutathione transferase belonging to the phi class of GSTs. Naming convention according to Wagner et al. (2002). Mutants display no pigments on leaves and stems. Likely to function as a carrier to transport anthocyanin from the cytosol to tonoplasts.
AT3G25770	ALLENE OXIDE CYCLASE 2 (AOC2)	Encodes allene oxide cyclase. One of four genes in Arabidopsis that encode this enzyme, which catalyzes an essential step in jasmonic acid biosynthesis. Gene expression is induced during senescence, a process that involves jasmonic acid signalling pathway. Note: Nomenclature for Arabidopsis allene oxide cyclase 2 (AOC2, AT3G25770) gene is based on Stenzel et al. 2003 Plant Molecular Biology 51:89…
AT5G53360	(SINAT5)	TRAF-like superfamily protein;(source:Araport11)
AT2G44070	0	NagB/RpiA/CoA transferase-like superfamily protein;(source:Araport11)
AT4G31780	MONOGALACTOSYLDIACYLGLYCEROL SYNTHASE A (MGDA);MONOGALACTOSYL DIACYLGLYCEROL SYNTHASE 1 (MGD1);EMBRYO DEFECTIVE 2797 (EMB2797);UDP-GLYCOSYL TRANSFERASE 81A1 (UGT81A1)	Encodes an A-type monogalactosyldiacylglycerol (MGDG) synthase. It represents the isoform responsible for the bulk of MGDG synthesis in Arabidopsis.
AT5G12890	0	UDP-Glycosyltransferase superfamily protein;(source:Araport11)
AT1G65970	THIOREDOXIN-DEPENDENT PEROXIDASE 2 (TPX2)	thioredoxin-dependent peroxidase 2
AT3G11591	0	bric-a-brac protein;(source:Araport11)
AT1G24625	ZINC FINGER PROTEIN 7 (ZFP7)	Encodes a zinc finger protein containing only a single zinc finger.
AT4G10040	CYTOCHROME C-2 (CYTC-2)	Encodes cytochrome c. Promoter directs preferential expression in vascular tissues of cotyledons, leaves, roots, and hypocotyls, and in anthers.
AT5G04390	0	C2H2-type zinc finger family protein;(source:Araport11)
AT1G76860	SM-LIKE 3B (LSM3B)	Small nuclear ribonucleoprotein family protein;(source:Araport11)
AT2G33000	0	ubiquitin-associated (UBA)/TS-N domain-containing protein-like protein;(source:Araport11)
AT5G67220	0	FMN-linked oxidoreductases superfamily protein;(source:Araport11)
AT5G58770	CIS-PRENYLTRANSFERASE 4 (CPT4); (ATCPT7);CIS-PRENYLTRANSFERASE 7 (CPT7); (ATCPT4)	AtCPT7 synthesizes medium-chain polyprenols of approximately 55 carbons in length. The enzyme utlizes geranylgeranyl pyrophosphate (GGPP) and isopentenyl pyrophosphate (IPP) as substrates. The enzymatic product accumulates into plastdial membranes (DOI:10.1105/tpc.16.00796).
AT5G02330	0	Cysteine/Histidine-rich C1 domain family protein;(source:Araport11)
AT3G57160	0	cysteine-rich TM module stress tolerance protein;(source:Araport11)
AT4G12430	TREHALOSE-6-PHOSPHATE PHOSPHATASE F (TPPF)	Haloacid dehalogenase-like hydrolase (HAD) superfamily protein;(source:Araport11)
AT5G67310	CYTOCHROME P450, FAMILY 81, SUBFAMILY G, POLYPEPTIDE 1 (CYP81G1)	member of CYP81G
AT5G03555	NUCLEOBASE CATION SYMPORTER 1 (NCS1); (ATNCS1)	Encodes PLUTO (plastidic nucleobase transporter), a member of the Nucleobase:Cation-Symporter1 protein family, capable of transporting purine and pyrimidine nucleobases.
AT1G19580	GAMMA CARBONIC ANHYDRASE 1 (GAMMA CA1)	Encodes mitochondrial gamma carbonic anhydrase. Component of the NADH dehydrogenase complex.
AT1G72120	(ATNPF5.14);NRT1/ PTR FAMILY 5.14 (NPF5.14)	Major facilitator superfamily protein;(source:Araport11)
AT1G62760	(ATPMEI10)	Pectin methylesterase inhibitor that controls PME activity and pectin methylesterification during Botrytis infection.
AT5G37840	0	plastid movement impaired protein;(source:Araport11)
AT1G69360	0	T-box transcription factor, putative (DUF863);(source:Araport11)
AT2G37580	0	RING/U-box superfamily protein;(source:Araport11)
AT3G25760	EARLY-RESPONSIVE TO DEHYDRATION 12 (ERD12);ALLENE OXIDE CYCLASE 1 (AOC1)	encodes allene oxide cyclase. One of four genes in Arabidopsis that encode this enzyme, which catalyzes an essential step in jasmonic acid biosynthesis. Gene expression is induced during senescence, a process that involves jasmonic acid signalling pathway. The mRNA is cell-to-cell mobile.
AT1G61890	0	MATE efflux family protein;(source:Araport11)
AT1G72470	EXOCYST SUBUNIT EXO70 FAMILY PROTEIN D1 (EXO70D1);EXOCYST SUBUNIT EXO70 FAMILY PROTEIN D1 (ATEXO70D1)	A member of EXO70 gene family, putative exocyst subunits, conserved in land plants. Arabidopsis thaliana contains 23 putative EXO70 genes, which can be classified into eight clusters on the phylogenetic tree.
AT1G64230	UBIQUITIN-CONJUGATING ENZYME 28 (UBC28)	ubiquitin-conjugating enzyme 28;(source:Araport11)
AT4G06744	0	Leucine-rich repeat (LRR) family protein;(source:Araport11)
AT3G17810	PYRIMIDINE 1 (PYD1)	Encodes a protein predicted to have dihydropyrimidine dehydrogenase activity. Its activity has not been demonstrated in vivo, but, it is required for efficient uracil catabolism in Arabidopsis. It localizes to the plastid.
AT3G18295	0	DUF1639 family protein, putative (DUF1639);(source:Araport11)
AT2G19920	0	RNA-dependent RNA polymerase family protein;(source:Araport11)
AT4G32770	VITAMIN E DEFICIENT 1 (VTE1);SUCROSE EXPORT DEFECTIVE 1 (ATSDX1)	Tocopherol cyclase involved in tocopherol (vitamin E)synthesis. VTE1 over-expressing plants have increased tocopherol indicating VTE1 is a major limiting factor in tocopherol synthesis. Mutants defective in this gene accumulate high amounts of zeaxanthin in conditions of high light or low temperature. Plays a role in the adaptation to low temperature stress, notably phloem loading.
AT5G64990	RAB GTPASE HOMOLOG H1A (RABH1a)	RAB GTPase homolog H1A;(source:Araport11)
AT3G14850	TRICHOME BIREFRINGENCE-LIKE 41 (TBL41)	Encodes a member of the TBL (TRICHOME BIREFRINGENCE-LIKE) gene family containing a plant-specific DUF231 (domain of unknown function) domain. TBL gene family has 46 members, two of which (TBR/AT5G06700 and TBL3/AT5G01360) have been shown to be involved in the synthesis and deposition of secondary wall cellulose, presumably by influencing the esterification state of pectic polymers. A nomenclature…
AT2G29130	(ATLAC2);LACCASE 2 (LAC2)	putative laccase, knockout mutant had reduced root elongation under PEG-induced dehydration
AT4G34580	CAN OF WORMS1 (COW1); (ATSFH1);SHORT ROOT HAIR 1 (SRH1)	Encodes COW1 (can of worms1), a phosphatidylinositol transfer protein essential for root hair tip growth. The N-terminus of the COW1 protein is 32% identical to an essential phosphatidylinositol transfer protein (PITP), the yeast Sec14 protein (sec14p) while the C-terminus is 34.5% identical to a late nodulin of Lotus japonicus, Nlj16. Expression of COW1 complements the growth defect associated w…
AT5G01790	0	hypothetical protein;(source:Araport11)
AT1G13990	0	plant/protein;(source:Araport11)
AT1G77370	0	Glutaredoxin family protein;(source:Araport11)
AT3G04030	(MYR2)	Homeodomain-like superfamily protein;(source:Araport11)
AT1G48060	0	F-box/associated interaction domain protein;(source:Araport11)
AT3G05380	ALWAYS EARLY 2 (ALY2);ARABIDOPSIS THALIANA ALWAYS EARLY 2 (ATALY2)	ALWAYS EARLY 2;(source:Araport11)
AT1G58070	0	WEB family protein;(source:Araport11)
AT5G43400	0	plant/protein;(source:Araport11)
AT1G33110	0	MATE efflux family protein;(source:Araport11)
AT5G10625	0	flowering-promoting factor-like protein;(source:Araport11)
AT3G25585	(ATAAPT2);AMINOALCOHOLPHOSPHOTRANSFERASE (AAPT2)	aminoalcoholphosphotransferase (AAPT2) mRNA, complete cds
AT3G45140	ARABIODOPSIS THALIANA LIPOXYGENASE 2 (ATLOX2);LIPOXYGENASE 2 (LOX2)	Chloroplast lipoxygenase required for wound-induced jasmonic acid accumulation in Arabidopsis.Mutants are resistant to Staphylococcus aureus and accumulate salicylic acid upon infection. The mRNA is cell-to-cell mobile.
AT2G31670	UP3 (UP3)	Stress responsive alpha-beta barrel domain protein;(source:Araport11)
AT2G02540	HOMEOBOX PROTEIN 21 (ATHB21);ZINC FINGER HOMEODOMAIN 4 (ZFHD4);ZINC FINGER HOMEODOMAIN 3 (ZHD3);HOMEOBOX PROTEIN 21 (HB21)	Zinc finger homeobox protein. Expressed in vascular tissue. In a yeast one hybrid system was not able to transactivate a reporter gene.
AT5G43380	TYPE ONE SERINE/THREONINE PROTEIN PHOSPHATASE 6 (TOPP6)	encodes a type I serine/threonine protein phosphatase expressed in expressed in roots, rosettes and flowers.
AT1G48550	0	Vacuolar protein sorting-associated protein 26;(source:Araport11)
AT1G53560	0	Ribosomal protein L18ae family;(source:Araport11)
AT4G27070	TRYPTOPHAN SYNTHASE BETA-SUBUNIT 2 (TSB2)	Tryptophan synthase beta. Expressed at low levels in all tissues. The mRNA is cell-to-cell mobile.
AT4G16447	0	hypothetical protein;(source:Araport11)
AT3G06030	NPK1-RELATED PROTEIN KINASE 3 (NP3);NPK1-RELATED PROTEIN KINASE 3 (ANP3); (MAPKKK12); (AtANP3)	NPK1-related protein kinase 3
AT3G56620	USUALLY MULTIPLE ACIDS MOVE IN AND OUT TRANSPORTERS 10 (UMAMIT10)	nodulin MtN21-like transporter family protein
AT1G05620	NUCLEOSIDE HYDROLASE 2 (NSH2);URIDINE-RIBOHYDROLASE 2 (URH2)	Encodes a cytosolic inosine nucleoside hydrolase. Transcript levels for this gene are elevated in older leaves suggesting that it may play a role in purine catabolism during senescence.
AT2G23450	0	Protein kinase superfamily protein;(source:Araport11)
AT2G02990	RIBONUCLEASE 1 (ATRNS1);RIBONUCLEASE 1 (RNS1)	Encodes a member of the ribonuclease T2 family that responds to inorganic phosphate starvation, and inhibits production of anthocyanin. Also involved in wound-induced signaling independent of jasmonic acid. Its expression is responsive to both phosphate (Pi) and phosphite (Phi) in roots.
AT4G30230	0	hypothetical protein;(source:Araport11)
AT1G61990	0	Mitochondrial transcription termination factor family protein;(source:Araport11)
AT2G03830	ROOT MERISTEM GROWTH FACTOR 8 (RGF8); (CLEL2);GOLVEN 6 (GLV6)	Encodes a root meristem growth factor (RGF). Belongs to a family of functionally redundant homologous peptides that are secreted, tyrosine-sulfated, and expressed mainly in the stem cell area and the innermost layer of central columella cells. RGFs are required for maintenance of the root stem cell niche and transit amplifying cell proliferation. Members of this family include: At5g60810 (RGF1), …
AT3G15500	NAC DOMAIN CONTAINING PROTEIN 3 (ATNAC3);NAC DOMAIN CONTAINING PROTEIN 55 (ANAC055); (ANAC55);NAC DOMAIN CONTAINING PROTEIN 3 (NAC3);NAC DOMAIN CONTAINING PROTEIN 55 (NAC055)	Encodes an ATAF-like NAC-domain transcription factor that doesn't contain C-terminal sequences shared by CUC1, CUC2 and NAM. Note: this protein (AtNAC3) is not to be confused with the protein encoded by locus AT3G29035, which, on occasion, has also been referred to as AtNAC3. The mRNA is cell-to-cell mobile.
AT4G34610	BEL1-LIKE HOMEODOMAIN 6 (BLH6)	BEL1-like homeodomain 6;(source:Araport11)
AT5G54040	0	Cysteine/Histidine-rich C1 domain family protein;(source:Araport11)
AT1G29640	0	senescence regulator (Protein of unknown function, DUF584);(source:Araport11)
AT5G56750	N-MYC DOWNREGULATED-LIKE 1 (NDL1)	N-MYC downregulated-like 1;(source:Araport11)
AT4G27435	0	fiber (DUF1218);(source:Araport11)
AT2G27300	ARABIDOPSIS NAC DOMAIN CONTAINING PROTEIN 40 (ANAC040);NTM1-LIKE 8 (NTL8)	NTL8 is a membrane-associated NAC transcription factor that binds both TRY and TCL1. Overexpression results in fewer trichomes.
AT1G71050	HEAVY METAL ASSOCIATED ISOPRENYLATED PLANT PROTEIN 20 (HIPP20)	Heavy metal transport/detoxification superfamily protein;(source:Araport11)
AT2G20700	LORELEI-LIKE-GPI ANCHORED PROTEIN 2 (LLG2)	LORELEI-LIKE-GPI ANCHORED PROTEIN 2;(source:Araport11)
AT1G34770	(NSE3)	Encodes a nuclear localized, structural subunit of the SMC 5/6 complex and a non- SMC element. Loss of function results in abnormal cell division and embryo lethality. Analysis of partially rescued lines indicates a role in double strand break DNA repair. Similar phenotype to NSE1 which it also interacts with.
AT3G48450	0	RPM1-interacting protein 4 (RIN4) family protein;(source:Araport11)
AT5G16486	0	RNA-directed DNA polymerase (reverse transcriptase)-related family protein;(source:Araport11)
AT4G30450	0	glycine-rich protein;(source:Araport11)
AT1G04250	AUXIN RESISTANT 3 (AXR3); (ATIAA17);INDOLE-3-ACETIC ACID INDUCIBLE 17 (IAA17)	Transcription regulator acting as repressor of auxin-inducible gene expression. Auxin-inducible AUX/IAA gene. Short-lived nuclear protein with four conserved domains. Domain III has homology to beta alpha alpha dimerization and DNA binding domains. Involved in auxin signaling and is a positive modulator of natural leaf senescence. Auxin induces the degradation of the protein in a dosage-dependent…
AT2G46590	DOF AFFECTING GERMINATION 2 (DAG2)	Encodes a protein containing Dof zinc finger motifs that is a positive regulator of light-mediated seed germination. Its expression is limited to vascular system of the mother plant. A recessive mutation is inherited as maternal-effect and expression is not detected in the embryo. Mutants are defective in seed germination and are more dependent on light and cold treatment and less sensitive to gi…
AT1G75750	GAST1 PROTEIN HOMOLOG 1 (GASA1)	GA-responsive GAST1 protein homolog regulated by BR and GA antagonistically. Possibly involved in cell elongation based on expression data The mRNA is cell-to-cell mobile.
AT3G09590	0	CAP (Cysteine-rich secretory proteins, Antigen 5, and Pathogenesis-related 1 protein) superfamily protein;(source:Araport11)
AT4G22920	NON-YELLOWING 1 (ATNYE1);STAY-GREEN 1 (SGR1);STAY-GREEN (SGR);NON-YELLOWING 1 (NYE1)	Similar to the tomato senescence-inducible chloroplast stay-green protein 1. It is upregulated during maximal senescence in the Arabidopsis life cycle, especially in senescent leaves. Acts antagonistically with SGR2 to balance chlorophyll catabolism in chloroplasts with the dismantling and remobilizing of other cellular components in senescing leaf cells.
AT5G20190	0	Tetratricopeptide repeat (TPR)-like superfamily protein;(source:Araport11)
AT3G06778	0	Chaperone DnaJ-domain superfamily protein;(source:Araport11)
AT1G70700	(TIFY7);JASMONATE-ZIM-DOMAIN PROTEIN 9 (JAZ9)	JAZ9 is a protein presumed to be involved in jasmonate signaling. JAZ9 transcript levels rise in response to a jasmonate stimulus. JAZ9 can interact with the COI1 F-box subunit of an SCF E3 ubiquitin ligase in a yeast-two-hybrid assay only in the presence of jasmonate-isoleucine (JA-ILE) or coronatine. The Jas domain appears to be important for JAZ9-COI1 interactions in the presence of coronatine…
AT1G10800	0	voltage-gated hydrogen channel-like protein;(source:Araport11)
AT5G50240	ARABIDOPSIS THALIANA PROTEIN-L-ISOASPARTATE METHYLTRANSFERASE 2 (AtPIMT2);PROTEIN-L-ISOASPARTATE METHYLTRANSFERASE 2 (PIMT2)	L-isoaspartyl methyltransferase 2 (PIMT2)gene, alternatively spliced.
AT1G11190	ENDONUCLEASE 1 (ENDO1);BIFUNCTIONAL NUCLEASE I (BFN1)	Encodes a bifunctional nuclease that acts on both RNA and DNA involved in nucleic acid degradation to facilitate nucleotide and phosphate recovery during senescence. It has mismatch-specific endonuclease activity with wide recognition of single base mismatches as well as the ability to cleave indel types of mismatches (heteroduplexes with loops).
AT1G01200	RAB GTPASE HOMOLOG A3 (ATRABA3);RAB GTPASE HOMOLOG A3 (RABA3);ARABIDOPSIS RAB GTPASE HOMOLOG A3 (ATRAB-A3)	RAB GTPase homolog A3;(source:Araport11)
AT4G13390	EXTENSIN 12 (EXT12)	Proline-rich extensin-like family protein;(source:Araport11)
AT5G17860	(CCX1);CALCIUM EXCHANGER 7 (CAX7)	calcium exchanger 7;(source:Araport11)
AT2G48090	0	hypothetical protein;(source:Araport11)
AT2G01340	(At17.1)	Encodes a protein whose expression is responsive to nematode infection.
AT5G04200	METACASPASE 9 (AtMC9);METACASPASE 2F (AtMCP2f);METACASPASE 2F (MCP2f);METACASPASE 9 (MC9)	Encodes a putative metacaspase. Arabidopsis contains three type I MCP genes (MCP1a-c) and six type II MCP genes (MCP2a?f): AtMCP1a/At5g64240, AtMCP1b/At1g02170, AtMCP1c/At4g25110, AtMCP2a/At1g79310, AtMCP2b/At1g79330, AtMCP2c/At1g79320, AtMCP2d/At1g79340, AtMCP2e/At1g16420, AtMCP2f/At5g04200.
AT5G05590	PHOSPHORIBOSYLANTHRANILATE ISOMERASE 2 (PAI2)	Encodes phosphoribosylanthranilate isomerase which catalyzes the third step in the tryptophan biosynthetic pathway.
AT5G19100	0	Eukaryotic aspartyl protease family protein;(source:Araport11)
AT5G65380	0	MATE efflux family protein;(source:Araport11)
AT3G54990	SCHLAFMUTZE (SMZ)	Encodes a AP2 domain transcription factor that can repress flowering. SMZ and its paralogous gene, SNARCHZAPFEN (SNZ), share a signature with partial complementarity to the miR172 microRNA, whose precursor is induced upon flowering.
AT3G06035	0	Glycoprotein membrane precursor GPI-anchored;(source:Araport11)
AT1G73390	0	Endosomal targeting BRO1-like domain-containing protein;(source:Araport11)
AT4G32810	CAROTENOID CLEAVAGE DIOXYGENASE 8 (CCD8); (ATCCD8);MORE AXILLARY BRANCHING 4 (MAX4)	Encodes a protein with similarity to carotenoid cleaving deoxygenases, the enzymes that cleave beta-carotene. Involved in the production of a graft transmissable signal to suppress axillary branching. Protein is localized to chloroplast stroma and expressed primarily in root tip. Mutants in the gene exhibit increased shoot branching, and light-dependent defects in hook opening and hypocotyl/root …
AT1G30220	INOSITOL TRANSPORTER 2 (INT2);ARABIDOPSIS THALIANA INOSITOL TRANSPORTER 2 (ATINT2)	Inositol transporter presenting conserved extracellular loop domains homologs of plexins/semaphorin/integrin (PSI) domains from animal type I receptors.
AT4G05220	0	Late embryogenesis abundant (LEA) hydroxyproline-rich glycoprotein family;(source:Araport11)
AT5G42760	0	Leucine carboxyl methyltransferase;(source:Araport11)
AT1G70920	HOMEOBOX-LEUCINE ZIPPER PROTEIN 18 (ATHB18);HOMEOBOX-LEUCINE ZIPPER PROTEIN 18 (HB18)	homeobox-leucine zipper protein 18;(source:Araport11)
AT3G55930	0	pre-mRNA-splicing factor;(source:Araport11)
AT3G54040	0	PAR1 protein;(source:Araport11)
AT3G09455	0	dolichyl-diphosphooligosaccharide-protein glycosyltransferase subunit;(source:Araport11)
AT4G17880	(MYC4)	MYC4 is a JAZ-interacting transcription factor that act together with MYC2 and MYC3 to activate JA-responses.
AT5G02420	(SMR3)	cyclin-dependent kinase inhibitor SMR3-like protein;(source:Araport11)
AT1G73340	ABIETANE DITERPENE OXIDASE 1 (ADTO1)	ADTO1 is required for the activation of systemic acquired resistance.
AT3G62190	0	Chaperone DnaJ-domain superfamily protein;(source:Araport11)
AT5G49200	0	WD-40 repeat family protein / zfwd4 protein (ZFWD4);(source:Araport11)
AT3G20390	REACTIVE INTERMEDIATE DEAMINASE A (RIDA)	Encodes a plastidial RidA (Reactive Intermediate Deaminase A) homolog that hydrolyzes the enamines/imines formed by Thr dehydratase from Ser or Thr.
AT5G16450	0	Ribonuclease E inhibitor RraA/Dimethylmenaquinone methyltransferase;(source:Araport11)
AT5G65420	CYCLIN D4;1 (CYCD4;1)	Encodes a D-type cyclin CYCD4;1 that physically interacts with CDC2A and is expressed during vascular tissue development, embryogenesis, and formation of lateral root primordia. Its expression is upregulated early during germination.Involved in stomatal cell lineage proliferation in the hypocotyl.
AT3G45130	LANOSTEROL SYNTHASE 1 (LAS1)	lanosterol synthase 1;(source:Araport11)
AT1G21710	8-OXOGUANINE-DNA GLYCOSYLASE 1 (OGG1);ARABIDOPSIS 8-OXOGUANINE-DNA GLYCOSYLASE 1 (ATOGG1)	Encodes 8-oxoguanine-DNA glycosylase. DNA repair enzyme.
AT3G46670	UDP-GLUCOSYL TRANSFERASE 76E11 (UGT76E11)	UDP-glucosyl transferase 76E11;(source:Araport11)
AT3G17070	0	Peroxidase family protein;(source:Araport11)
AT3G01990	ACT DOMAIN REPEAT 6 (ACR6)	Member of a small family of ACT domain containing proteins in Arabidopsis. ACT domains are involved in amino acid binding.
AT4G24830	0	arginosuccinate synthase family;(source:Araport11)
AT2G06040	0	F-box/LRR protein;(source:Araport11)
AT1G67290	GLYOXAL OXIDASE 1 (GLOX1)	glyoxal oxidase-related protein;(source:Araport11)
AT1G63840	0	RING/U-box superfamily protein;(source:Araport11)
AT3G60010	SKP1-LIKE 13 (SK13);SKP1-LIKE 13 (ASK13)	SKP1-like 13;(source:Araport11)
AT5G22200	0	Late embryogenesis abundant (LEA) hydroxyproline-rich glycoprotein family;(source:Araport11)
AT3G30775	EARLY RESPONSIVE TO DEHYDRATION 5 (ERD5);PROLINE DEHYDROGENASE (PRODH); (AT-POX);PROLINE DEHYDROGENASE 1 (PDH1); (ATPDH); (PRO1);ARABIDOPSIS THALIANA PROLINE OXIDASE (ATPOX)	Encodes a proline oxidase that is predicted to localize to the inner mitochondrial membrane, its mRNA expression induced by high levels of Al and by osmotic stress. The promoter contains an L-proline-inducible element.
AT5G67280	RECEPTOR-LIKE KINASE (RLK)	receptor-like kinase;(source:Araport11)
AT4G21060	(ATGALT2);AGP GALACTOSYLTRANSFERASE 2 (GALT2)	Encodes an endomembrane system-localized, hydroxyproline-O-galactosyltransferase specific for arabinogalactan-protein biosynthesis.
AT5G17450	HEAVY METAL ASSOCIATED ISOPRENYLATED PLANT PROTEIN 21 (HIPP21)	Heavy metal transport/detoxification superfamily protein;(source:Araport11)
AT1G23560	0	OBP32pep, putative (DUF220);(source:Araport11)
AT2G36890	REGULATOR OF AXILLARY MERISTEMS 2 (RAX2);MYB DOMAIN PROTEIN 38 (MYB38);BLUE INSENSITIVE TRAIT 1 (BIT1);MYB DOMAIN PROTEIN 38 (ATMYB38)	Putative homolog of the Blind gene in tomato. Together with RAX1 and RAX3 belong to the class R2R3 MYB genes; encoded by the Myb-like transcription factor MYB38, regulates axillary meristem formation. The mRNA is cell-to-cell mobile.
AT4G36640	0	Sec14p-like phosphatidylinositol transfer family protein;(source:Araport11)
AT3G17820	GLUTAMINE SYNTHETASE 1.3 (GLN1.3);GLUTAMINE SYNTHETASE 1;3 (GLN1;3);ARABIDOPSIS THALIANA GLUTAMINE SYNTHASE CLONE KB6 (ATGSKB6)	encodes a cytosolic glutamine synthetase, the enzyme has low affinity with substrate ammonium The mRNA is cell-to-cell mobile.
AT4G05430	0	Carbohydrate-binding X8 domain superfamily protein;(source:Araport11)
AT1G54790	0	GDSL-motif esterase/acyltransferase/lipase. Enzyme group with broad substrate specificity that may catalyze acyltransfer or hydrolase reactions with lipid and non-lipid substrates.
AT1G71930	VASCULAR RELATED NAC-DOMAIN PROTEIN 7 (VND7);ARABIDOPSIS NAC DOMAIN CONTAINING PROTEIN 30 (ANAC030)	Encodes a NAC-domain transcription factor with transcriptional activation activity that is involved in xylem formation. Induces transdifferentiation of various cells into protoxylem vessel elements. Located in the nucleus. Expression induced in the presence of auxin, cytokinin and brassinosteroids.
AT3G45680	(NPF2.3)	Major facilitator superfamily protein;(source:Araport11)
AT3G11420	0	beta-1,3-N-acetylglucosaminyltransferase lunatic protein, putative (DUF604);(source:Araport11)
AT5G15780	0	Pollen Ole e 1 allergen and extensin family protein;(source:Araport11)
AT5G23330	0	Nucleotidylyl transferase superfamily protein;(source:Araport11)
AT4G37730	BASIC LEUCINE-ZIPPER 7 (bZIP7);BASIC LEUCINE-ZIPPER 7 (AtbZIP7)	basic leucine-zipper 7;(source:Araport11)
AT3G17120	0	transmembrane protein;(source:Araport11)
AT3G48520	CYTOCHROME P450, FAMILY 94, SUBFAMILY B, POLYPEPTIDE 3 (CYP94B3)	CYP94B3 is a jasmonoyl-isoleucine-12-hydroxylase that catalyzes the formation of 12-OH-JA-Ile from JA-Ile. By reducing the levels of this the biologically active phytohormone, CYP94B3 attenuates the jasmonic acid signaling cascade. CYP94B3 transcript levels rise in response to wounding.
AT1G69610	0	zinc finger FYVE domain protein, putative (DUF1666);(source:Araport11)
AT2G30540	0	Thioredoxin superfamily protein;(source:Araport11)
AT1G61600	0	DUF1262 family protein (DUF1262);(source:Araport11)
AT5G24380	YELLOW STRIPE LIKE 2 (ATYSL2);YELLOW STRIPE LIKE 2 (YSL2)	closest Arabidopsis homolog of Zea maize metal-phytosiderophore/metal-nicotianamine transporter ZmYS1
AT5G15490	UDP-GLUCOSE DEHYDROGENASE 3 (UGD3)	Encodes one of four UDP-glucose dehydrogenase UGD) genes. Mutation of this gene in combination with UGD2 leads to swollen plant cell walls and severe developmental defects associated with changes in pectic polysaccharides.
AT5G57900	SKP1 INTERACTING PARTNER 1 (SKIP1)	F-box protein, interacts with SKP1/ASK1 subunit of SCF ubiquitin ligase in a glucose-dependent manner
AT4G18440	0	L-Aspartase-like family protein;(source:Araport11)
AT2G30040	MITOGEN-ACTIVATED PROTEIN KINASE KINASE KINASE 14 (MAPKKK14)	member of MEKK subfamily
AT3G09950	0	hypothetical protein;(source:Araport11)
AT3G19552	0	hypothetical protein;(source:Araport11)
AT1G52565	0	cytochrome P450 family protein;(source:Araport11)
AT1G66190	0	hypothetical protein;(source:Araport11)
AT4G24000	ARABIDOPSIS THALIANA CELLULOSE SYNTHASE LIKE G2 (ATCSLG2);CELLULOSE SYNTHASE LIKE G2 (CSLG2)	encodes a protein similar to cellulose synthase
AT4G35090	CATALASE 2 (CAT2)	Encodes a peroxisomal catalase, highly expressed in bolts and leaves. mRNA expression patterns show circadian regulation with mRNA levels being high in the subjective early morning. Loss of function mutations have increased H2O2 levels and increased H2O2 sensitivity. Mutants accumulate more toxic ions yet show decreased sensitivity to Li+. This decreased sensitivity is most likely due to an insen…
AT3G61220	SHORT-CHAIN DEHYDROGENASE/REDUCTASE 1 (SDR1)	CytADR/SDR1 is an aldehyde reductase that catalyzes the reduction of the aldehyde carbonyl groups on alpha,beta-unsaturated aldehydes with more than 5 carbons in vitro. It can also act on menthone and neomenthol in vitro, but these do not represent likely endogenous activities of this enzyme in planta. GFP-tagged CytADR appears to localize to the cytosol where it likely plays a role in detoxifyin…
AT4G22240	FIBRILLIN 1B (FBN1B)	Plastid-lipid associated protein PAP / fibrillin family protein;(source:Araport11)
AT1G55880	0	Pyridoxal-5-phosphate-dependent enzyme family protein;(source:Araport11)
AT3G23810	S-ADENOSYL-L-HOMOCYSTEINE (SAH) HYDROLASE 2 (ATSAHH2);S-ADENOSYL-L-HOMOCYSTEINE (SAH) HYDROLASE 2 (SAHH2)	S-adenosyl-l-homocysteine (SAH) hydrolase 2;(source:Araport11)
AT1G71960	ATP-BINDING CASETTE G25 (ABCG25);ARABIDOPSIS THALIANA ATP-BINDING CASSETTE G25 (ATABCG25)	Encodes a plasma membrane localized ABC transporter involved in abscisic acid transport and responses.
AT5G25220	KNOTTED1-LIKE HOMEOBOX GENE 3 (KNAT3)	A member of class II knotted1-like homeobox gene family (together with KNAT4 and KNAT5). Expressed in: hypocotyl-root boundary, anther-filament junction in flowers, ovule-funiculus and peduncle-silique boundaries, petioles and root. Light-regulated expression with differential response to red/far-red light. KNAT3 promoter activity showed cell-type specific pattern along longitudinal root axis, re…
AT3G14400	UBIQUITIN-SPECIFIC PROTEASE 25 (UBP25)	Encodes a ubiquitin-specific protease.
AT5G62140	0	ATP-dependent Clp protease ATP-binding subunit;(source:Araport11)
AT4G26080	(AtABI1);ABA INSENSITIVE 1 (ABI1)	Involved in abscisic acid (ABA) signal transduction. Negative regulator of ABA promotion of stomatal closure.
AT5G58690	PHOSPHATIDYLINOSITOL-SPECIWC PHOSPHOLIPASE C5 (PLC5); (ATPLC5)	phosphatidylinositol-speciwc phospholipase C5;(source:Araport11)
AT3G05330	A. THALIANA TAN1 (ATTAN);TANGLED (ATN)	Encodes a protein with moderate sequence similarity to the maize microtubule-binding protein TANGLED1. A single base-pair deletion (-A) at position Chr3:1519176 in Columbia relative to the Landsberg erecta and Achkarren-2 ecotype (see ESTs DR378436 and CB26450) introduces a frame-shift and premature termination codon. The protein encoded from the Columbia gene is truncated by 29 amino acids relat…
AT1G17950	MYB DOMAIN PROTEIN 52 (ATMYB52);MYB DOMAIN PROTEIN 52 (MYB52); (BW52)	putative transcription factor: R2R3-MYB transcription family
AT1G73300	SERINE CARBOXYPEPTIDASE-LIKE 2 (scpl2)	serine carboxypeptidase-like 2;(source:Araport11)
AT1G68430	0	hypothetical protein;(source:Araport11)
AT3G56200	0	Encodes a putative amino acid transporter. The mRNA is cell-to-cell mobile.
AT1G51140	FLOWERING BHLH 3 (FBH3);ATCFL1 ASSOCIATED PROTEIN 1 (CFLAP1);ABA-RESPONSIVE KINASE SUBSTRATE 1 (AKS1)	Encodes a basic helix-loop-helix-type transcription factor involved in photoperiodism flowering. Binds to the E-box cis-element in the CONSTANS (CO) promoter to regulate flowering. Interacts with CFL1 and along with CFLAP2 negatively regulates cuticle development. Binds to the potassium channel gene KAT1 as a dimer. The DNA-binding capacity is inhibited in response to ABA through phosphorylation-…
AT4G35030	0	Protein kinase superfamily protein;(source:Araport11)
AT3G63200	(PLA IIIB);PATATIN-LIKE PROTEIN 9 (PLP9)	PATATIN-like protein 9;(source:Araport11)
AT5G20700	0	senescence-associated family protein, putative (DUF581);(source:Araport11)
AT4G09990	GLUCURONOXYLAN METHYLTRANSFERASE 2 (GXM2)	glucuronoxylan 4-O-methyltransferase-like protein (DUF579);(source:Araport11)
AT4G37180	HRS1 HOMOLOG5 (HHO5);ULT1 INTERACTING FACTOR 1 (UIF1)	UIF1 is a nuclear and cytoplasmically localized myb-domain containing member of the GARP G2-like subfamily of transcription factors. Interacts with ULT1 and binds to the WUS promoter. UIF1 binding domains are also found in CUC and AG promoters suggesting they are also direct targets. This locus was also identified as a putative cytoskeletal protein in a yeast screen.
AT5G15900	TRICHOME BIREFRINGENCE-LIKE 19 (TBL19)	Encodes a member of the TBL (TRICHOME BIREFRINGENCE-LIKE) gene family containing a plant-specific DUF231 (domain of unknown function) domain. TBL gene family has 46 members, two of which (TBR/AT5G06700 and TBL3/AT5G01360) have been shown to be involved in the synthesis and deposition of secondary wall cellulose, presumably by influencing the esterification state of pectic polymers. A nomenclature…
AT2G45920	0	U-box domain-containing protein;(source:Araport11)
AT4G11350	0	transferring glycosyl group transferase (DUF604);(source:Araport11)
AT4G27860	MEMBRANE OF ER BODY 1 (MEB1)	vacuolar iron transporter (VIT) family protein;(source:Araport11)
AT5G42650	CYTOCHROME P450 74A (CYP74A);DELAYED DEHISCENCE 2 (DDE2);ALLENE OXIDE SYNTHASE (AOS)	Encodes a member of the cytochrome p450 CYP74 gene family that functions as an allene oxide synthase. This enzyme catalyzes dehydration of the hydroperoxide to an unstable allene oxide in the JA biosynthetic pathway. It shows a dual catalytic activity, the major one being a 13-AOS but also expressing a 9-AOS activity. CFA-Leu, CFA-Val, CFA-Met and CFA-Ala can induce the expression of AOS.
AT2G36885	0	translation initiation factor;(source:Araport11)
AT2G18938	0	transmembrane protein;(source:Araport11)
AT3G06868	0	vitellogenin-like protein;(source:Araport11)
AT3G51895	SULFATE TRANSPORTER 3;1 (SULTR3;1); (AST12)	Encodes a chloroplast-localized sulfate transporter.
AT3G08860	PYRIMIDINE 4 (PYD4)	Encodes a protein that is predicted to have beta-alanine aminotransferase activity.
AT5G53750	0	CBS domain-containing protein;(source:Araport11)
AT5G04830	0	Nuclear transport factor 2 (NTF2) family protein;(source:Araport11)
AT5G21280	0	hydroxyproline-rich glycoprotein family protein;(source:Araport11)
AT2G41451	0	glycosyltransferase-like protein;(source:Araport11)
AT2G27690	CYTOCHROME P450, FAMILY 94, SUBFAMILY C, POLYPEPTIDE 1 (CYP94C1)	Encodes a CYP94C1. Has highest omega-hydroxylase activity with 9,10-epoxystearic acid, while also metabolized lauric acid (C12:0) and C18 unsaturated fatty acids. Gene expression is induced in response to wounding and jasmonic acid treatment.
AT2G30360	SNF1-RELATED PROTEIN KINASE 3.22 (SNRK3.22);SOS3-INTERACTING PROTEIN 4 (SIP4);PROTEIN KINASE SOS2-LIKE 5 (PKS5);CBL-INTERACTING PROTEIN KINASE 11 (CIPK11)	Encodes a SOS2-like protein kinase that is a member of the CBL-interacting protein kinase family.Loss of function mutants show a decrease in sensitivity to high pH.Phosphorylates AHA2, a plasma membrane H+ ATPase.This phosphorylation appears to regulate the activity of the proton transporter.
AT4G21930	0	senescence regulator (Protein of unknown function, DUF584);(source:Araport11)
AT2G02120	LOW-MOLECULAR-WEIGHT CYSTEINE-RICH 70 (LCR70); (PDF2.1)	Predicted to encode a PR (pathogenesis-related) protein. Belongs to the plant defensin (PDF) family with the following members: At1g75830/PDF1.1, At5g44420/PDF1.2a, At2g26020/PDF1.2b, At5g44430/PDF1.2c, At2g26010/PDF1.3, At1g19610/PDF1.4, At1g55010/PDF1.5, At2g02120/PDF2.1, At2g02100/PDF2.2, At2g02130/PDF2.3, At1g61070/PDF2.4, At5g63660/PDF2.5, At2g02140/PDF2.6, At5g38330/PDF3.1 and At4g30070/PDF…
AT2G41070	ENHANCED EM LEVEL (EEL); (DPBF4); (ATBZIP12)	Transcription factor homologous to ABI5. Regulates AtEm1 expression by binding directly at the AtEm1 promoter. Located in the nucleus and expressed during seed maturation in the cotyledons and later in the whole embryo.
AT3G05800	ATBS1(ACTIVATION-TAGGED BRI1 SUPPRESSOR 1)-INTERACTING FACTOR 1 (AIF1)	AtBS1(activation-tagged BRI1 suppressor 1)-interacting factor 1;(source:Araport11)
AT3G01770	BROMODOMAIN AND EXTRATERMINAL DOMAIN PROTEIN 10 (BET10);BROMODOMAIN AND EXTRATERMINAL DOMAIN PROTEIN 10 (ATBET10)	bromodomain and extraterminal domain protein 10;(source:Araport11)
AT1G19850	AUXIN RESPONSE FACTOR 5 (ARF5);INDOLE-3-ACETIC ACID INDUCIBLE 24 (IAA24);MONOPTEROS (MP)	Encodes a transcription factor (IAA24) mediating embryo axis formation and vascular development. Similar to AUXIN RESPONSIVE FACTOR 1 (ARF1) shown to bind to auxin responsive elements (AREs), and to the maize transcriptional activator VIVIPAROUS 1( VP1). In situ hybridization shows expression in provascular tissue of embryos, the emerging shoot primordia, then is restricted to provascular tissue,…
AT4G33020	(ZIP9); (ATZIP9)	member of Fe(II) transporter isolog family
AT5G64260	EXORDIUM LIKE 2 (EXL2)	EXORDIUM like 2;(source:Araport11)
AT2G27510	FERREDOXIN 3 (FD3);FERREDOXIN 3 (ATFD3)	ferredoxin 3;(source:Araport11)
AT3G03470	CYTOCHROME P450, FAMILY 87, SUBFAMILY A, POLYPEPTIDE 9 (CYP89A9)	member of CYP89A
AT3G04290	(ATLTL1);LI-TOLERANT LIPASE 1 (LTL1)	Li-tolerant lipase 1;(source:Araport11)
AT5G46590	NAC DOMAIN CONTAINING PROTEIN 96 (anac096);NAC DOMAIN CONTAINING PROTEIN 96 (NAC096)	NAC domain containing protein 96;(source:Araport11)
AT1G60590	0	Pectin lyase-like superfamily protein;(source:Araport11)
AT1G72790	0	hydroxyproline-rich glycoprotein family protein;(source:Araport11)
AT1G77280	0	kinase with adenine nucleotide alpha hydrolases-like domain-containing protein;(source:Araport11)
AT3G47420	PHOSPHATE STARVATION-INDUCED GENE 3 (ATPS3);PHOSPHATE STARVATION-INDUCED GENE 3 (PS3);GLYCEROL-3-PHOSPHATE PERMEASE 1 (AtG3Pp1);GLYCEROL-3-PHOSPHATE PERMEASE 1 (G3Pp1)	Encodes a Pi starvation-responsive protein AtPS3. A member of the phosphate starvation-induced glycerol-3-phosphate permease gene family: AT3G47420(G3Pp1), AT4G25220(G3Pp2), AT1G30560(G3Pp3), AT4G17550(G3Pp4) and AT2G13100(G3Pp5). Its expression is responsive to phosphate (Pi) and not phosphite (Phi) in roots and shoots.
AT1G52710	0	Rubredoxin-like superfamily protein;(source:Araport11)
AT1G06090	0	Fatty acid desaturase family protein;(source:Araport11)
AT4G13410	CELLULOSE SYNTHASE LIKE A15 (CSLA15); (ATCSLA15)	encodes a gene similar to cellulose synthase
AT4G21780	0	hypothetical protein;(source:Araport11)
AT5G12020	17.6 KDA CLASS II HEAT SHOCK PROTEIN (HSP17.6II)	17.6 kDa class II heat shock protein;(source:Araport11)
AT4G35080	0	high-affinity nickel-transport family protein;(source:Araport11)
AT4G29230	NAC DOMAIN CONTAINING PROTEIN 75 (NAC075);NAC DOMAIN CONTAINING PROTEIN 75 (anac075)	NAC domain containing protein 75;(source:Araport11)
AT3G17130	0	Plant invertase/pectin methylesterase inhibitor superfamily protein;(source:Araport11)
AT4G13110	0	BSD domain-containing protein;(source:Araport11)
AT4G28330	0	pyrroline-5-carboxylate reductase;(source:Araport11)
AT4G02280	(ATSUS3);SUCROSE SYNTHASE 3 (SUS3)	Encodes a protein with sucrose synthase activity (SUS3). It appears to be important for sucrose metabolism in developing seeds, especially during the late maturation phase, about 18 days after flowering.
AT3G08990	0	Yippee family putative zinc-binding protein;(source:Araport11)
AT1G69370	(ATCM3); (cm-3);CHORISMATE MUTASE 3 (CM3)	Encodes chorismate mutase 3 (CM3).
AT2G20340	(ATAAS);AROMATIC ALDEHYDE SYNTHASE (AAS)	Encodes an aromatic aldehyde synthase (AtAAS), which catalyzes the in vitro conversion of phenylalanine and 3,4-dihydroxy-L-phenylalanine to phenylacetaldehyde and dopaldehyde, respectively. The mRNA is cell-to-cell mobile.
AT5G02840	LHY/CCA1-LIKE 1 (LCL1);REVEILLE 4 (RVE4)	Encodes RVE4, a homolog of the circadian rhythm regulator RVE8. rve4 rve6 rve8 triple mutants display an extremely long circadian period, with delayed and reduced expression of evening-phased clock genes.
AT5G43660	0	2-oxoglutarate (2OG) and Fe(II)-dependent oxygenase superfamily protein;(source:Araport11)
AT3G03930	0	kinase-like protein;(source:Araport11)
AT2G18969	0	Encodes a atypical member of the bHLH (basic helix-loop-helix) family transcriptional factors.
AT2G14690	0	Encodes a putative glycosyl hydrolase family 10 protein (xylanase).
AT5G11570	0	Major facilitator superfamily protein;(source:Araport11)
AT2G47770	TSPO(OUTER MEMBRANE TRYPTOPHAN-RICH SENSORY PROTEIN)-RELATED (TSPO);TSPO(OUTER MEMBRANE TRYPTOPHAN-RICH SENSORY PROTEIN)-RELATED (ATTSPO)	Encodes a membrane-bound protein designated AtTSPO (Arabidopsis thaliana TSPO-related). AtTSPO is related to the bacterial outer membrane tryptophan-rich sensory protein (TspO) and the mammalian mitochondrial 18 kDa Translocator Protein (18 kDa TSPO), members of the TspO/MBR domain-containing membrane proteins. Mainly detected in dry seeds, but can be induced in vegetative tissues by osmotic or s…
AT4G12730	FASCICLIN-LIKE ARABINOGALACTAN 2 (FLA2)	AF333971 Arabidopsis thaliana fasciclin-like arabinogalactan-protein 2 (Fla2) mRNA, complete cds
AT2G29450	GLUTATHIONE S-TRANSFERASE TAU 5 (ATGSTU5);GLUTATHIONE S-TRANSFERASE TAU 5 (GSTU5); (AT103-1A);ARABIDOPSIS THALIANA GLUTATHIONE S-TRANSFERASE TAU 1 (ATGSTU1)	Encodes a member of the TAU glutathione S-transferase gene family. Gene expression is induced by exposure to auxin, pathogen and herbicides. Naming convention according to Wagner et al. (2002)
AT1G58030	CATIONIC AMINO ACID TRANSPORTER 2 (CAT2); (ATCAT2)	Encodes a member of the cationic amino acid transporter (CAT) subfamily of amino acid polyamine choline transporters. Localized to the tonoplast.
AT3G02510	0	Regulator of chromosome condensation (RCC1) family protein;(source:Araport11)
AT1G77360	ARABIDOPSIS PENTATRICOPEPTIDE REPEAT 6 (APPR6)	Tetratricopeptide repeat (TPR)-like superfamily protein;(source:Araport11)
AT4G08870	ARGININE AMIDOHYDROLASE 2 (ARGAH2)	Encodes one of the two arginase in the genome. Gene expression is enhanced by methyl jasmonate treatment. It is involved in the defense response to B.cinerea.
AT1G03940	0	HXXXD-type acyl-transferase family protein;(source:Araport11)
AT1G17190	GLUTATHIONE S-TRANSFERASE TAU 26 (ATGSTU26);GLUTATHIONE S-TRANSFERASE TAU 26 (GSTU26)	Encodes glutathione transferase belonging to the tau class of GSTs. Naming convention according to Wagner et al. (2002).
AT5G07860	0	HXXXD-type acyl-transferase family protein;(source:Araport11)
AT1G69230	SPIRAL1-LIKE2 (SP1L2)	SPIRAL1-LIKE2 belongs to a six-member gene family in Arabidopsis; all members share a high sequence similarity in amino- and carboxy-terminal regions. Regulates cortical microtubule organization. Mutant plants exhibit altered patterns of root and organ growth as a result of defective anisotropic cell expansion.
AT3G47340	ARABIDOPSIS THALIANA GLUTAMINE-DEPENDENT ASPARAGINE SYNTHASE 1 (AT-ASN1);GLUTAMINE-DEPENDENT ASPARAGINE SYNTHASE 1 (ASN1);DARK INDUCIBLE 6 (DIN6)	encodes a glutamine-dependent asparagine synthetase, the predicted ASN1 peptide contains a purF-type glutamine-binding domain, and is expressed predominantly in shoot tissues, where light has a negative effect on its mRNA accumulation. Expression is induced within 3 hours of dark treatment, in senescing leaves and treatment with exogenous photosynthesis inhibitor. Induction of gene expression was…
AT3G06020	FANTASTIC FOUR 4 (FAF4)	A member of the FAF family proteins encoded by the FANTASTIC FOUR (FAF) genes: AT4G02810 (FAF1), AT1G03170 (FAF2), AT5G19260 (FAF3) and AT3G06020 (FAF4). FAFs have the potential to regulate shoot meristem size in Arabidopsis thaliana. FAFs can repress WUS, which ultimately leads to an arrest of meristem activity in FAF overexpressing lines.
AT3G21750	UDP-GLUCOSYL TRANSFERASE 71B1 (UGT71B1)	Encodes a glucosyltransferase that can attach glucose to a number of hydroxylated phenolic compounds as well as quercetins in vitro
AT3G17800	0	mRNA level of the MEB5.2 gene (At3g17800) remains unchanged after cutting the inflorescence stem
AT2G04080	0	MATE efflux family protein;(source:Araport11)
AT1G07590	0	Tetratricopeptide repeat (TPR)-like superfamily protein;(source:Araport11)
AT1G73010	PHOSPHATE STARVATION-INDUCED GENE 2 (ATPS2);PYROPHOSPHATE-SPECIFIC PHOSPHATASE1 (AtPPsPase1);PYROPHOSPHATE-SPECIFIC PHOSPHATASE1 (PPsPase1);PHOSPHATE STARVATION-INDUCED GENE 2 (PS2)	Encodes PPsPase1, a pyrophosphate-specific phosphatase catalyzing the specific cleavage of pyrophosphate (Km 38.8 uM) with an alkaline catalytic pH optimum. Expression is upregulated in the shoot of cax1/cax3 mutant.
AT4G39010	GLYCOSYL HYDROLASE 9B18 (GH9B18);GLYCOSYL HYDROLASE 9B18 (AtGH9B18)	glycosyl hydrolase 9B18;(source:Araport11)
AT1G29330	ARABIDOPSIS THALIANA ENDOPLASMIC RETICULUM RETENTION DEFECTIVE 2 (ATERD2);ARABIDOPSIS ENDOPLASMIC RETICULUM RETENTION DEFECTIVE 2 (AERD2);ENDOPLASMIC RETICULUM RETENTION DEFECTIVE 2 (ERD2)	Encodes a protein similar in sequence to animal and yeast endoplasmic reticulum retention signal receptor. This protein can functionally complement the yeast homologue. Transcript is detected in flower buds, stems, root, and leaves.
AT1G44790	0	ChaC-like family protein;(source:Araport11)
AT1G47510	INOSITOL POLYPHOSPHATE 5-PHOSPHATASE 11 (5PTASE11);ARABIDOPSIS THALIANA INOSITOL POLYPHOSPHATE 5-PHOSPHATASE 11 (AT5PTASE11)	Encodes a phosphatidylinositol polyphosphate 5-phosphatase. It can dephosphorylate PI(4,5)P2, PI(3,5)P2, and PI(3,4,5)P3, but, it is not active against PI(5)P or the water soluble inositol(1,4,5)P3 or inositol(1,3,4,5)P4. The transcript levels for this gene rise in response to auxin, ABA, and JA.
AT5G48950	DHNA-COA THIOESTERASE 2 (DHNAT2)	Encodes one of the two functional DHNA-CoA (1,4-dihydroxy-2-naphthoyl-CoA) thioesterases found in Arabidopsis.
AT1G05610	ADP-GLUCOSE PYROPHOSPHORYLASE SMALL SUBUNIT 2 (APS2)	Encodes the small subunit of ADP-glucose pyrophosphorylase. The small subunit is the catalytic isoform responsible for ADP-glucose pyrophosphorylase activity. The presence of the small subunit is required for large subunit stability. Two isoforms of the small subunit (ApS1 and ApS2) have been described. ApS2 is a minor small subunit isoform present in all plant tissues tested.
AT3G17580	0	SsrA-binding protein;(source:Araport11)
AT5G14180	MYZUS PERSICAE-INDUCED LIPASE 1 (MPL1)	Myzus persicae-induced lipase 1;(source:Araport11)
AT2G42110	0	hypothetical protein;(source:Araport11)
AT1G72520	ARABIDOPSIS THALIANA LIPOXYGENASE 4 (ATLOX4);LIPOXYGENASE 4 (LOX4)	PLAT/LH2 domain-containing lipoxygenase family protein;(source:Araport11)
AT3G13784	CELL WALL INVERTASE 5 (CWINV5);CELL WALL INVERTASE 5 (AtcwINV5)	cell wall invertase 5;(source:Araport11)
AT5G42930	0	alpha/beta-Hydrolases superfamily protein;(source:Araport11)
AT1G05680	URIDINE DIPHOSPHATE GLYCOSYLTRANSFERASE 74E2 (UGT74E2)	Encodes a UDP-glucosyltransferase, UGT74E2, that acts on IBA (indole-3-butyric acid) and affects auxin homeostasis. The transcript and protein levels of this enzyme are strongly induced by H2O2 and may allow integration of ROS (reactive oxygen species) and auxin signaling. This enzyme can also transfer glycosyl groups to several compounds related to the explosive TNT when this synthetic compound …
AT3G05155	0	Major facilitator superfamily protein;(source:Araport11)
AT2G22750	0	basic helix-loop-helix (bHLH) DNA-binding superfamily protein;(source:Araport11)
AT3G50910	0	netrin receptor DCC;(source:Araport11)
AT2G46100	0	Nuclear transport factor 2 (NTF2) family protein;(source:Araport11)
AT2G02100	(PDF2.2);LOW-MOLECULAR-WEIGHT CYSTEINE-RICH 69 (LCR69)	Predicted to encode a PR (pathogenesis-related) protein. Belongs to the plant defensin (PDF) family with the following members: At1g75830/PDF1.1, At5g44420/PDF1.2a, At2g26020/PDF1.2b, At5g44430/PDF1.2c, At2g26010/PDF1.3, At1g19610/PDF1.4, At1g55010/PDF1.5, At2g02120/PDF2.1, At2g02100/PDF2.2, At2g02130/PDF2.3, At1g61070/PDF2.4, At5g63660/PDF2.5, At2g02140/PDF2.6, At5g38330/PDF3.1 and At4g30070/PDF…
AT2G38800	0	Plant calmodulin-binding protein-like protein;(source:Araport11)
AT5G63750	ARIADNE 13 (ARI13);ARABIDOPSIS ARIADNE 13 (ATARI13)	RING/U-box superfamily protein;(source:Araport11)
AT2G34850	MATERNAL EFFECT EMBRYO ARREST 25 (MEE25)	NAD(P)-binding Rossmann-fold superfamily protein;(source:Araport11)
AT1G63450	XYLOGLUCAN-SPECIFIC GALACTURONOSYLTRANSFERASE 1 (XUT1);ROOT HAIR SPECIFIC 8 (RHS8)	Encodes a xyloglucan-specific galacturonosyltransferase (XUT1) that forms the beta-d-galactosyluronic acid-(1->2)-alpha-d-xylosyl linkage.
AT5G16490	ROP-INTERACTIVE CRIB MOTIF-CONTAINING PROTEIN 4 (RIC4)	encodes a member of a novel protein family that contains contain a CRIB (for Cdc42/Rac-interactive binding) motif required for their specific interaction with GTP-bound Rop1 (plant-specific Rho GTPase). It interacts with Rop1 and is involved in pollen tube growth and function, and exocytosis in the pollen tube tip. Protein most similar to RIC2 (family subgroup V). Gene is expressed in all tissues…
AT4G17240	0	structural maintenance of chromosomes protein;(source:Araport11)
AT2G05920	SUBTILASE 1.8 (SBT1.8)	Subtilase family protein;(source:Araport11)
AT1G03800	ARABIDOPSIS THALIANA RF DOMAIN PROTEIN 10 (ATERF10);ERF DOMAIN PROTEIN 10 (ERF10)	encodes a member of the ERF (ethylene response factor) subfamily B-1 of ERF/AP2 transcription factor family (ATERF-10). The protein contains one AP2 domain. There are 15 members in this subfamily including ATERF-3, ATERF-4, ATERF-7, and leafy petiole.
AT2G45440	DIHYDRODIPICOLINATE SYNTHASE 2 (DHDPS2)	Encodes a protein that likely has dihydropicolinate synthase activity based on its mutant phenotype of decreased lysine levels and increased aspartate levels. The mutant also has increased levels of threonine. The enzyme is predicted to localize to the chloroplast.
AT1G24480	0	S-adenosyl-L-methionine-dependent methyltransferases superfamily protein;(source:Araport11)
AT1G70950	0	TPX2 (targeting protein for Xklp2) protein family;(source:Araport11)
AT1G33800	GLUCURONOXYLAN METHYLTRANSFERASE 1 (GXMT1);GLUCURONOXYLAN METHYLTRANSFERASE 1 (GXM1); (ATGXMT1)	Encodes a glucuronoxylan(GX)-speci&#64257;c 4-O-methyltransferase responsible for methylating GlcA residues in GX. Reduced methylation of GX ingxmt1-1 plants is correlated with altered lignin composition. The mRNA is cell-to-cell mobile.
AT3G25150	0	Nuclear transport factor 2 (NTF2) family protein with RNA binding (RRM-RBD-RNP motifs) domain-containing protein;(source:Araport11)
AT2G37340	ARGININE/SERINE-RICH ZINC KNUCKLE-CONTAINING PROTEIN 33 (RSZ33);ARGININE/SERINE-RICH ZINC KNUCKLE-CONTAINING PROTEIN 33 (atRSZ33);ARGININE/SERINE-RICH ZINC KNUCKLE-CONTAINING PROTEIN 33 (AT-RS2Z33);ARGININE/SERINE-RICH ZINC KNUCKLE-CONTAINING PROTEIN 33 (RS2Z33)	encodes an RS-containing Zinc knuckle protein with molecular mass of 33kDa that is localized to nuclear specks. Barta et al (2010) have proposed a nomenclature for Serine/Arginine-Rich Protein Splicing Factors (SR proteins): Plant Cell. 2010, 22:2926.
AT5G59510	DEVIL 18 (DVL18);ROTUNDIFOLIA LIKE 5 (RTFL5)	ROTUNDIFOLIA like 5;(source:Araport11)
AT5G50370	0	Adenylate kinase family protein;(source:Araport11)
AT1G19680	0	RING/U-box superfamily protein;(source:Araport11)
AT5G13700	POLYAMINE OXIDASE 1 (ATPAO1);POLYAMINE OXIDASE 1 (PAO1); (APAO)	Encodes a protein with polyamine oxidase activity. The mRNA of this gene is only expressed in very low amounts in the organs where it was detected (light-grown plants).
AT3G09600	REVEILLE 8 (RVE8);LHY-CCA1-LIKE5 (LCL5)	Encodes a MYB-like transcription factor similar to CIRCADIAN CLOCK-ASSOCIATED1 (CCA1) and ELONGATED HYPOCOTYL (LHY). Involved in the regulation of circadian clock by modulating the pattern of histone 3 (H3) acetylation. Functions as a transcriptional activator of evening element containing clock genes.
AT4G15765	0	FAD/NAD(P)-binding oxidoreductase family protein;(source:Araport11)
AT3G03450	RGA-LIKE 2 (RGL2)	Encodes a DELLA protein, a member of the GRAS superfamily of putative transcription factors. DELLA proteins restrain the cell proliferation and expansion that drives plant growth. Negative regulator of the response to GA in controlling seed germination. GA triggers the degradation of RGL2 protein in a process blocked by both proteasome inhibitors and serine/threonine phosphatase inhibitors. The p…
AT1G19565	0	hypothetical protein;(source:Araport11)
AT5G13220	JASMONATE-ASSOCIATED 1 (JAS1);JASMONATE-ZIM-DOMAIN PROTEIN 10 (JAZ10);TIFY DOMAIN PROTEIN 9 (TIFY9)	Plants overexpressing At5g13220.3, but not At5g13220.1 showed enhanced insensitivity to MeJa.
AT1G56650	PRODUCTION OF ANTHOCYANIN PIGMENT 1 (PAP1);MYELOBLASTOSIS PROTEIN 75 (MYB75);ARABIDOPSIS THALIANA PRODUCTION OF ANTHOCYANIN PIGMENT 1 (ATPAP1);PHOSPHATIDIC ACID PHOSPHATASE 1 (PAP1);SUC-INDUCED ANTHOCYANIN ACCUMULATION 1 (SIAA1);MYB DOMAIN PROTEIN 75 (ATMYB75)	Encodes a putative MYB domain containing transcription factor involved in anthocyanin metabolism and radical scavenging. Essential for the sucrose-mediated expression of the dihydroflavonol reductase gene. Auxin and ethylene responsiveness of PAP1 transcription is lost in myb12 mutants. Interacts with JAZ proteins to regulate anthocyanin accumulation.
AT1G08340	0	Rho GTPase activating protein with PAK-box/P21-Rho-binding domain-containing protein;(source:Araport11)
AT1G78660	GAMMA-GLUTAMYL HYDROLASE 1 (GGH1);GAMMA-GLUTAMYL HYDROLASE 1 (ATGGH1)	The Arabidopsis protein AtGGH1 is a gamma-glutamyl hydrolase cleaving pentaglutamates to yield di- and triglutamates. The enzyme is involved in the tetrahydrofolate metabolism and located to the vacuole.
AT5G13820	TELOMERIC DNA BINDING PROTEIN 1 (TBP1); (ATBP-1);H-PROTEIN PROMOTE (HPPBF-1); (ATTBP1); (ATBP1)	Encodes a protein that specifically binds plant telomeric DNA repeats. It has a single Myb telomeric DNA-binding domain in C-terminus that prefers the sequence TTTAGGG.
AT5G62960	0	UDP-N-acetylglucosamine-N-acetylmuramyl-pyrophosphoryl-undecaprenol N-acetylglucosamine protein;(source:Araport11)
AT1G61800	GLUCOSE-6-PHOSPHATE/PHOSPHATE TRANSLOCATOR 2 (GPT2);ARABIDOPSIS GLUCOSE-6-PHOSPHATE/PHOSPHATE TRANSLOCATOR 2 (ATGPT2)	glucose6-Phosphate/phosphate transporter 2. Expression is upregulated in the shoot of cax1/cax3 mutant. The mRNA is cell-to-cell mobile.
AT2G44830	0	Protein kinase superfamily protein;(source:Araport11)
AT5G54240	0	membrane lipoprotein lipid attachment site-like protein, putative (DUF1223);(source:Araport11)
AT1G26450	0	Carbohydrate-binding X8 domain superfamily protein;(source:Araport11)
AT3G59050	POLYAMINE OXIDASE 3 (ATPAO3);POLYAMINE OXIDASE 3 (PAO3)	Encodes a polyamine oxidase.
AT4G29210	GAMMA-GLUTAMYL TRANSPEPTIDASE 4 (GGT4);GAMMA-GLUTAMYL TRANSPEPTIDASE 3 (GGT3)	The gene encodes a gamma-glutamyltransferase (AKA gamma-glutamyl transpeptidase, EC 2.3.2.2) that is located in the vacuole and is most active in roots. The encoded enzyme is involved in the initial degradation of glutathione conjugates in this cell compartment. It is also induced by xenobiotics and contributes to xenobiotics metabolism. Note that conflicting nomenclature exists in the literature…
AT1G62660	0	Glycosyl hydrolases family 32 protein;(source:Araport11)
AT1G15100	RING-H2 FINGER A2A (RHA2A)	Encodes a putative RING-H2 finger protein RHA2a.
AT3G57440	0	hypothetical protein;(source:Araport11)
AT5G08130	(BIM1)	Encodes a basic helix-loop-helix (bHLH) family protein BIM1 (BES1-INTERACTING MYC-LIKE 1), involved in brassinosteroid signaling. It synergistically interacts with BES1 to bind to E box sequences (CANNTG). Positively modulates the shade avoidance syndrome in Arabidopsis seedlings.
AT5G56840	0	myb-like transcription factor family protein;(source:Araport11)
AT3G13276	0	hypothetical protein;(source:Araport11)
AT1G43245	0	SET domain-containing protein;(source:Araport11)
AT3G02875	IAA-LEUCINE RESISTANT 1 (ILR1)	Hydrolyzes amino acid conjugates of the plant growth regulator indole-3-acetic acid (IAA), including IAA-Leu and IAA-Phe. Uses Mg and Co ions as cofactors.
AT2G47420	ADENOSINE DIMETHYL TRANSFERASE 1A (DIM1A)	Encodes a putative rRNA dimethyltransferase.
AT2G22900	MUCILAGE-RELATED10 (MUCI10)	Encodes MUCI10, a galactomannan-1,6-galactosyltransferase. MUCI10 likely decorates glucomannan, synthesized by CSLA2, with galactose residues in vivo. The degree of galactosylation is essential for the synthesis of the GGM backbone, the structure of cellulose, mucilage density, as well as the adherence of pectin.
AT1G29195	0	phosphatidylinositol 4-phosphate 5-kinase MSS4-like protein;(source:Araport11)
AT1G09176	0	transmembrane protein;(source:Araport11)
AT5G02940	0	ion channel POLLUX-like protein, putative (DUF1012);(source:Araport11)
AT5G02750	SHOOT GRAVITROPISM 9 (SGR9)	Encodes an E3 ligase, SHOOT GRAVITROPISM9. Modulates the interaction between statoliths and F-Actin in gravity sensing.
AT2G35940	EMBRYO SAC DEVELOPMENT ARREST 29 (EDA29);BEL1-LIKE HOMEODOMAIN 1 (BLH1)	Encodes a member of the BEL-like homeodomain protein family. Ecotopic expression in the embryo sac leads to defects in nuclear migration and cellularization and embryo sacs with multiple egg cells. Loss of function alleles have no female gametophyte defects. The ecotopic expression phenotype requires KNAT3 because it can be suppressed by loss of KNAT3 function alleles. Localized to the nucleus bu…
AT1G12380	0	hypothetical protein;(source:Araport11)
AT1G48000	MYB DOMAIN PROTEIN 112 (AtMYB112);MYB DOMAIN PROTEIN 112 (MYB112)	Encodes a putative transcription factor (MYB112).
AT3G57540	(ATREM4.1);REMORIN GROUP 4 1 (REM4.1)	Remorin family protein;(source:Araport11)
AT1G79910	IST1-LIKE 8 (ISTL8)	Regulator of Vps4 activity in the MVB pathway protein;(source:Araport11)
AT2G43530	0	Encodes a defensin-like (DEFL) family protein. The mRNA is cell-to-cell mobile.
AT5G59390	0	XH/XS domain-containing protein;(source:Araport11)
AT5G02320	MYB DOMAIN PROTEIN 3R-5 (MYB3R-5);ARABIDOPSIS THALIANA MYB DOMAIN PROTEIN 3R5 (ATMYB3R5)	Encodes a putative c-MYB-like transcription factor of the MYB3R factor gene family (MYB3R5).
AT2G37620	ARABIDOPSIS ACTIN 1 (AAc1);ACTIN 1 (ACT1)	Member of the actin gene family. Expressed in mature pollen.
AT4G23050	0	PAS domain-containing protein tyrosine kinase family protein;(source:Araport11)
AT3G16310	0	mitotic phosphoprotein N end (MPPN) family protein;(source:Araport11)
AT1G72770	HYPERSENSITIVE TO ABA1 (HAB1); (ATHAB1)	mutant has ABA hypersensitive inhibition of seed germination; Protein Phosphatase 2C; regulates the activation of the Snf1-related kinase OST1 by abscisic acid. The mRNA is cell-to-cell mobile.
AT5G20520	WAVY GROWTH 2 (WAV2)	Encodes a Bem46-like protein. WAV2 negatively regulates root bending when roots alter their growth direction. It's not involved in sensing environmental stimuli (e.g. gravity, light, water, touch).
AT3G21660	0	UBX domain-containing protein;(source:Araport11)
AT1G19670	CHLOROPHYLLASE 1 (CLH1);CORONATINE-INDUCED PROTEIN 1 (ATHCOR1);CHLOROPHYLLASE 1 (ATCLH1);CORONATINE-INDUCED PROTEIN 1 (CORI1)	Chlorophyllase is the first enzyme involved in chlorophyll degradation. It catalyzes the hydrolysis of the ester bond to yield chlorophyllide and phytol. AtCLH1 lacks a typical signal sequence for the chloroplast. Its expression is induced rapidly by methyljasmonate, a known promoter of senescence and chlorophyll degradation.
AT3G19830	(NTMC2T5.2); (NTMC2TYPE5.2)	Calcium-dependent lipid-binding (CaLB domain) family protein;(source:Araport11)
AT1G67300	0	Major facilitator superfamily protein;(source:Araport11)
AT1G05420	OVATE FAMILY PROTEIN 12 (OFP12);ARABIDOPSIS THALIANA OVATE FAMILY PROTEIN 12 (ATOFP12)	ovate family protein 12;(source:Araport11)
AT3G17860	JASMONATE-ZIM-DOMAIN PROTEIN 3 (JAZ3); (TIFY6B);JASMONATE-INSENSITIVE 3 (JAI3)	JAZs are direct targets of the SCFCOI1 E3 ubiquitin-ligase and JA treatment induces their proteasome-mediated degradation. Furthermore, JAI3 negatively regulates the key transcriptional activator of JA responses, AtMYC2. The C-terminal portion of JAZ3, including the Jas domain, appears to be important for JAZ3-COI1 binding in the presence of coronatine.
AT2G02870	0	Galactose oxidase/kelch repeat superfamily protein;(source:Araport11)
AT1G48100	POLYGALACTURONASE INVOLVED IN EXPANSION3 (PGX3)	Pectin lyase-like superfamily protein;(source:Araport11)
AT1G71110	0	transmembrane protein;(source:Araport11)
AT2G30100	0	pentatricopeptide (PPR) repeat-containing protein;(source:Araport11)
AT1G50640	(ATERF3);ETHYLENE RESPONSIVE ELEMENT BINDING FACTOR 3 (ERF3)	encodes a member of the ERF (ethylene response factor) subfamily B-1 of ERF/AP2 transcription factor family (ATERF-3). The protein contains one AP2 domain. There are 15 members in this subfamily including ATERF-3, ATERF-4, ATERF-7, and leafy petiole.
AT2G25625	CHLOROPLAST VESICULATION (CV)	histone deacetylase-like protein;(source:Araport11)
AT3G44320	NITRILASE 3 (AtNIT3);NITRILASE 3 (NIT3)	This enzyme catalyzes the hydrolysis of indole-3-acetonitrile (IAN) to indole-3-acetic acid (IAA) (EC 3.5.5.1) and IAN to indole-3-acetamide (IAM) at lower levels. It is the only one of the four Arabidopsis nitrilases whose mRNA levels are strongly induced when plants experience sulphur deprivation. This enzyme likely participates in other non-auxin-related metabolic pathways.
AT3G53370	0	S1FA-like DNA-binding protein;(source:Araport11)
AT1G14390	0	Leucine-rich repeat protein kinase family protein;(source:Araport11)
AT1G76090	STEROL METHYLTRANSFERASE 3 (SMT3)	Encodes S-adenosyl-methionine-sterol-C-methyltransferase, an enzyme in the sterol biosynthetic pathway.
AT5G51040	SUCCINATE DEHYDROGENASE ASSEMBLY FACTOR 2 (SDHAF2)	Encodes succinate dehydrogenase assembly factor 2 (SDHAF2), a low abundance mitochondrial protein needed for assembly and activity of mitochondrial complex II and for normal root elongation.Sdhaf2 knockdown line showed lowered SDH1 protein abundance, lowered maximal SDH activity and less protein-bound FAD at the molecular mass of SDH1.
AT4G37430	CYTOCHROME P450 MONOOXYGENASE 81F1 (CYP81F1);"CYTOCHROME P450, FAMILY 91, SUBFAMILY A, POLYPEPTIDE 2" (CYP91A2)	Encodes a member of the CYP81F cytochrome P450 monooxygenase subfamily.
AT2G29940	PLEIOTROPIC DRUG RESISTANCE 3 (PDR3);ATP-BINDING CASSETTE G31 (ABCG31);PLEIOTROPIC DRUG RESISTANCE 3 (ATPDR3)	pleiotropic drug resistance 3;(source:Araport11)
AT2G46650	(B5 #1); (CYTB5-C);CYTOCHROME B5 ISOFORM C (CB5-C);ARABIDOPSIS CYTOCHROME B5 ISOFORM C (ATCB5-C)	member of Cytochromes b5 The mRNA is cell-to-cell mobile.
AT4G04925	0	transmembrane protein;(source:Araport11)
AT4G34650	SQUALENE SYNTHASE 2 (SQS2)	Encodes a protein with similarity to squalene synthase which catalyzes the first committed step in sterol biosynthesis. To date no experimental evidence exists that SQS2 functions as a squalene synthase and some experiments indicate it does not have this function.
AT5G24150	SQUALENE MONOOXYGENASE 5 (SQE5); (SQP1)	squalene monooxygenase gene homolog
AT5G18860	NUCLEOSIDE HYDROLASE 3 (NSH3)	Encodes a purine nucleoside hydrolase active in the apoplast. It might play a role in salvaging extracellular ATP. NSH3 transcript levels rise in response to jasmonic acid and wounding.
AT2G39120	WHAT'S THIS FACTOR 9 (WTF9)	Encodes a mitochondrial protein essential for the splicing of group II introns in two mitochondrial genes for which splicing factors had not previously been identified: rpl2 and ccmFc.
AT3G24460	0	Serinc-domain containing serine and sphingolipid biosynthesis protein;(source:Araport11)
AT3G15780	0	transmembrane protein;(source:Araport11)
AT1G73120	0	F-box/RNI superfamily protein;(source:Araport11)
AT1G74950	(TIFY10B);JASMONATE-ZIM-DOMAIN PROTEIN 2 (JAZ2)	TIFY domain/Divergent CCT motif family protein;(source:Araport11)
AT4G21140	0	copper ion-binding protein;(source:Araport11)
AT2G31980	PHYTOCYSTATIN 2 (CYS2);PHYTOCYSTATIN 2 (AtCYS2)	PHYTOCYSTATIN 2;(source:Araport11)
AT3G61430	PLASMA MEMBRANE INTRINSIC PROTEIN 1A (PIP1A);PLASMA MEMBRANE INTRINSIC PROTEIN 1;1 (PIP1;1);PLASMA MEMBRANE INTRINSIC PROTEIN 1 (PIP1);ARABIDOPSIS THALIANA PLASMA MEMBRANE INTRINSIC PROTEIN 1 (ATPIP1)	a member of the plasma membrane intrinsic protein subfamily PIP1. localizes to the plasma membrane and exhibits water transport activity in Xenopus oocyte. expressed ubiquitously and protein level decreases slightly during leaf development. The mRNA is cell-to-cell mobile.
AT5G52290	SHORTAGE IN CHIASMATA 1 (SHOC1)	Encodes a protein with similarity to XPF endonucleases. Loss of function mutations have defects in meiosis- specifically a reduction in the number of chiasmata. As a result both pollen and embryo sacs are abnormal and plants have severely reduced fertility.
AT3G53230	CELL DIVISION CYCLE 48B (ATCDC48B)	CDC48 is induced upon oilseed rape mosaic tobamovirus infection and appears to be involved in controlling virus movement.
AT4G36830	(HOS3-1)	GNS1/SUR4 membrane protein family;(source:Araport11)
AT3G44220	(NHL17)	Late embryogenesis abundant (LEA) hydroxyproline-rich glycoprotein family;(source:Araport11)
AT2G46950	CYTOCHROME P450, FAMILY 709, SUBFAMILY B, POLYPEPTIDE 2 (CYP709B2)	member of CYP709B
AT5G17290	AUTOPHAGY 5 (ATG5); (ATATG5);AUTOPHAGY 5 (APG5)	Autophagy protein ATG5. Forms a conjugate with ATG12 with an essential role in plant nutrient recycling. Mutants missing ATG5 display early senescence and are hypersensitive to nitrogen or carbon starvation, accompanied by a more rapid loss of organellar and cytoplasmic proteins.
AT5G64700	USUALLY MULTIPLE ACIDS MOVE IN AND OUT TRANSPORTERS 21 (UMAMIT21)	nodulin MtN21-like transporter family protein
AT5G24290	MEMBRANE OF ER BODY 2 (MEB2)	Vacuolar iron transporter (VIT) family protein;(source:Araport11)
AT3G46666	0	hypothetical protein;(source:Araport11)
AT5G05270	(ATCHIL);CHALCONE ISOMERASE LIKE (CHIL)	Chalcone-flavanone isomerase family protein;(source:Araport11)
AT1G72210	(BHLH96); (BHLH096)	basic helix-loop-helix (bHLH) DNA-binding superfamily protein;(source:Araport11)
AT4G27360	0	Dynein light chain type 1 family protein;(source:Araport11)
AT1G10410	0	CW14 protein (DUF1336);(source:Araport11)
AT4G34590	(ATB2);G-BOX BINDING FACTOR 6 (GBF6); (ATBZIP11); (BZIP11);ARABIDOPSIS THALIANA BASIC LEUCINE-ZIPPER 11 (AtbZIP11)	Encodes a basic domain leucine zipper (bZip) transcription factor bZIP11. Translation is repressed by sucrose. Directly regulates gene expression of ASN1 and ProDH2, which are enzyme-coding genes involved in amino acid metabolism.
AT5G23820	MD2-RELATED LIPID RECOGNITION 3 (ML3)	ML3 can be modified by NEDD8 and ubiquitin. ML3 expression is regulated by NAI1. ML3 expression is regulated by MeJA, ethylene and wounding. ml3-3 is more susceptible against infections with Alternaria brassicicola and more resistant against infections with Pseudomonas syringae DC3000.
AT3G02140	ABI FIVE BINDING PROTEIN 4 (AFP4);TWO OR MORE ABRES-CONTAINING GENE 2 (TMAC2)	Encodes a protein that acts in the nucleus and is an important negative regulator of ABA and salt stress responses, and could play a critical role in controlling root elongation, floral initiation and starch degradation.
AT5G40250	0	RING/U-box superfamily protein;(source:Araport11)
AT5G59920	UV-B LIGHT INSENSITIVE 3 (ULI3)	Isolated in a screen for UV-B insensitive mutants using a hypocotyl growth inhibition assay. Mutants are defective in a number of UV-B responses.
AT2G45890	RHO GUANYL-NUCLEOTIDE EXCHANGE FACTOR 4 (ATROPGEF4);ROP (RHO OF PLANTS) GUANINE NUCLEOTIDE EXCHANGE FACTOR 4 (ROPGEF4);ROOT HAIR SPECIFIC 11 (RHS11);GUANINE EXCHANGE FACTOR 4 (GEF4)	Encodes a member of KPP-like gene family, homolog of KPP (kinase partner protein) gene in tomato. Also a member of the RopGEF (guanine nucleotide exchange factor) family, containing the novel PRONE domain (plant-specific Rop nucleotide exchanger), which is exclusively active towards members of the Rop subfamily. Mutants exhibit longer root hairs under phosphate-deficient conditions.
AT5G43150	0	elongation factor;(source:Araport11)
AT5G26280	0	TRAF-like family protein;(source:Araport11)
AT4G23600	JASMONIC ACID RESPONSIVE 2 (JR2);CORONATINE INDUCED 1 (CORI3)	Encodes cystine lyase which is expected to be involved in amino acid metabolism, providing the plant with cysteine and the generation of precursors of ethylene biosynthesis. mRNA levels are elevated in response to wounding.
AT4G12000	0	SNARE associated Golgi protein family;(source:Araport11)
AT1G11572	0	Encodes a Plant thionin family protein
AT2G45420	LOB DOMAIN-CONTAINING PROTEIN 18 (LBD18)	LOB domain-containing protein 18;(source:Araport11)
AT5G43745	0	ion channel POLLUX-like protein, putative (DUF1012);(source:Araport11)
AT1G45201	ARABIDOPSIS THALIANA TRIACYLGLYCEROL LIPASE-LIKE 1 (ATTLL1);TRIACYLGLYCEROL LIPASE-LIKE 1 (TLL1)	Target of AtGRP7 regulation.
AT1G55740	SEED IMBIBITION 1 (AtSIP1);RAFFINOSE SYNTHASE 1 (RS1);SEED IMBIBITION 1 (SIP1)	seed imbibition 1;(source:Araport11)
AT5G61960	MEI2-LIKE PROTEIN 1 (ML1);MEI2-LIKE PROTEIN 1 (AML1)	A member of mei2-like gene family, predominantly plant-based family of genes encoding RNA binding proteins with characteristic presence of a highly conserved RNA binding motif first described in the mei2 gene of the fission yeast S. pombe. In silico analyses reveal nine mei2 -like genes in A. thaliana. They were grouped into four distinct clades, based on overall sequence similarity and subfamily…
AT4G36380	ROTUNDIFOLIA 3 (ROT3)	Encodes a cytochrome P-450 gene that is involved in leaf blade expansion by controlling polar cell expansion in the leaf length direction. Member of the CYP90C CYP450 family. ROT3 was shown to be involved in brassinosteroid biosynthesis, most likely in the conversion step of typhasterol (TY) to castasterone (CS). As 6-deoxo-CS was unable to restore the phenotype of rot3-1, it has been postulated …
AT2G38110	GLYCEROL-3-PHOSPHATE SN-2-ACYLTRANSFERASE 6 (ATGPAT6);GLYCEROL-3-PHOSPHATE SN-2-ACYLTRANSFERASE 6 (GPAT6)	bifunctional sn-glycerol-3-phosphate 2-O-acyltransferase/phosphatase. Involved in cutin assembly.
AT4G39950	CYTOCHROME P450, FAMILY 79, SUBFAMILY B, POLYPEPTIDE 2 (CYP79B2)	Belongs to cytochrome P450 and is involved in tryptophan metabolism. Converts Trp to indo-3-acetaldoxime (IAOx), a precursor to IAA and indole glucosinolates. The mRNA is cell-to-cell mobile.
AT4G36950	MITOGEN-ACTIVATED PROTEIN KINASE KINASE KINASE 21 (MAPKKK21)	member of MEKK subfamily
AT3G16150	ASPARAGINASE B1 (ASPGB1)	Encodes an asparaginase that catalyzes the degradation of L-asparagine to L-aspartic acid and ammonia. The mRNA is cell-to-cell mobile.
AT1G76640	CALMODULIN LIKE 39 (CML39)	Calcium-binding EF-hand family protein;(source:Araport11)
AT5G02590	0	Tetratricopeptide repeat (TPR)-like superfamily protein;(source:Araport11)
AT1G31990	0	transmembrane protein;(source:Araport11)
AT5G14670	ADP-RIBOSYLATION FACTOR A1B (ARFA1B);ADP-RIBOSYLATION FACTOR A1B (ATARFA1B)	A member of ARF GTPase family. Arabidopsis has 21 members of this family, known to be essential for vesicle coating and uncoating and functions in GTP-binding. Gene encoding ADP-ribosylation factor and similar to ADP-ribosylation factor DcARF1 (GI:965483) (Daucus carota), other ARFs and ARF-like proteins. The gene is shown to play a role in cell division, cell expansion and cellulose production u…
AT2G31180	ARABIDOPSIS THALIANA MYB DOMAIN PROTEIN 14 (ATMYB14); (MYB14AT);MYB DOMAIN PROTEIN 14 (MYB14)	Member of the R2R3 factor gene family.
AT5G14000	NAC DOMAIN CONTAINING PROTEIN 84 (NAC084);NAC DOMAIN CONTAINING PROTEIN 84 (anac084)	NAC domain containing protein 84;(source:Araport11)
AT4G17730	(ATSYP23);SYNTAXIN OF PLANTS 23 (SYP23)	member of SYP2 Gene Family
AT3G56090	FERRITIN 3 (FER3);FERRITIN 3 (ATFER3)	Encodes FERRITIN 3, AtFER3. Ferritins are a class of 24-mer multi-meric proteins found in all kingdoms of life. Function as the main iron store in mammals. Evidence suggests that Arabidopsis ferritins are essential to protect cells against oxidative damage, but they do not constitute the major iron pool.
AT2G46040	AT-RICH INTERACTING DOMAIN 1 (ARID1)	Encodes a transcriptional activator that is involved in pollen development. ARID1 is expressed in nuclear bodies of microspore, vegetative and generative cells, and binds to and activates DUO during microgametogenesis.
AT3G28007	(AtSWEET4); (SWEET4)	Nodulin MtN3 family protein;(source:Araport11)
AT4G13940	HOMOLOGY-DEPENDENT GENE SILENCING 1 (HOG1); (SAH1);S-ADENOSYL-L-HOMOCYSTEIN HYDROLASE 1 (ATSAHH1);S-ADENOSYL-L-HOMOCYSTEIN HYDROLASE 1 (SAHH1);MATERNAL EFFECT EMBRYO ARREST 58 (MEE58);EMBRYO DEFECTIVE 1395 (EMB1395)	Encodes a S-adenosyl-L-homocysteine hydrolase required for DNA methylation-dependent gene silencing. The mRNA is cell-to-cell mobile.
AT4G30460	0	glycine-rich protein;(source:Araport11)
AT3G09910	(ATRAB18C);RAB GTPASE HOMOLOG C2B (RABC2b);RAB GTPASE HOMOLOG C2B (ATRABC2B)	RAB GTPase homolog C2B;(source:Araport11)
AT3G56260	0	hypothetical protein;(source:Araport11)
AT4G38060	CLAVATA COMPLEX INTERACTOR 2 (CCI2)	hypothetical protein;(source:Araport11)
AT3G46660	UDP-GLUCOSYL TRANSFERASE 76E12 (UGT76E12)	UDP-glucosyl transferase 76E12;(source:Araport11)
AT5G14800	PYRROLINE-5- CARBOXYLATE (P5C) REDUCTASE (P5CR);EMBRYO DEFECTIVE 2772 (EMB2772); (AT-P5C1);PYRROLINE-5- CARBOXYLATE (P5C) REDUCTASE (AT-P5R)	Delta 1-pyrroline-5-carboxylate reductase, catalyzes the final step in proline biosynthesis from glutamate and ornithine.In situ hybridization indicated that under normal growth conditions, the highest concentration of P5CR transcripts occurs in the cortical parenchyma, phloem, vascular cambium and pith parenchyma in the vicinity of the protoxylem. Single gene in Arabidopsis.
AT1G72545	0	hypothetical protein;(source:Araport11)
AT4G08170	0	Inositol 1,3,4-trisphosphate 5/6-kinase family protein;(source:Araport11)
AT1G11580	METHYLESTERASE PCR A (PMEPCRA); (ATPMEPCRA)	methylesterase PCR A;(source:Araport11)
AT5G51890	PEROXIDASE 66 (PRX66)	encodes peroxidase involved in the lignification of tracheary elements (TE) in roots
AT5G65470	0	O-fucosyltransferase family protein;(source:Araport11)
AT5G03560	0	Tetratricopeptide repeat (TPR)-like superfamily protein;(source:Araport11)
AT1G52040	MYROSINASE-BINDING PROTEIN 1 (MBP1); (ATMBP)	Encodes myrosinase-binding protein expressed in flowers.
AT1G02040	0	C2H2-type zinc finger family protein;(source:Araport11)
AT1G26960	HOMEOBOX PROTEIN 23 (HB23);HOMEOBOX PROTEIN 23 (AtHB23)	Encodes a homeodomain leucine zipper class I (HD-Zip I) protein.
AT5G46770	0	hypothetical protein;(source:Araport11)
AT4G22790	RESISTANT TO HIGH CO2 (RHC1)	Encodes a plasma membrane localized MATE type transporter that is involved in CO2 signaling during stomatal aperture regulation. RHC1 regulates HT1 which phosphorylates OST1, a kinase that regulates the SLAC1 anion channel and thus stomatal closing.
AT4G34200	PHOSPHOGLYCERATE DEHYDROGENASE 1 (PGDH1);EMBRYO SAC DEVELOPMENT ARREST 9 (EDA9)	Encodes a 3-phosphoglycerate dehydrogenase that is essential for embryo and pollen development.
AT3G06100	NOD26-LIKE MIP 6 (NLM6);NOD26-LIKE INTRINSIC PROTEIN 7;1 (NIP7;1);NOD26-LIKE MIP 8 (NLM8)	Encodes NIP7;1, an anther-specific boric acid transporter of the aquaporin superfamily regulated by an unusual tyrosine in helix 2 of the transport pore.
AT3G50870	MONOPOLE (MNP); (ATGATA18);GATA TRANSCRIPTION FACTOR 18 (GATA18);HANABA TANARU (HAN)	Encodes a GATA transcriptional regulator required to position the proembryo boundary in the early embryo. Regulates shoot apical meristem and flower development.
AT1G08200	UDP-D-APIOSE/UDP-D-XYLOSE SYNTHASE 2 (AXS2)	Encodes a putative UDP-D-apiose/UPD-D-xylose synthetase.
AT5G41400	0	RING/U-box superfamily protein;(source:Araport11)
AT5G67070	RALF-LIKE 34 (RALFL34)	Member of a diversely expressed predicted peptide family showing sequence similarity to tobacco Rapid Alkalinization Factor (RALF), and is believed to play an essential role in the physiology of Arabidopsis. Consists of a single exon and is characterized by a conserved C-terminal motif and N-terminal signal peptide. The mRNA is cell-to-cell mobile.
AT2G06255	ELF4-LIKE 3 (ELF4-L3)	ELF4-like 3;(source:Araport11)
AT1G69480	0	EXS (ERD1/XPR1/SYG1) family protein;(source:Araport11)
AT1G50460	(ATHKL1);HEXOKINASE-LIKE 1 (HKL1)	Involved in glucose-ethylene crosstalk.

## Sheet: Cluster_B_GO
Category	Term	Count	%	PValue	Genes	List Total	Pop Hits	Pop Total	Fold Enrichment	Bonferroni	Benjamini	FDR
GOTERM_BP_DIRECT	GO:0009753~response to jasmonic acid	33	2.7027	5.95993e-13	AT5G18860, AT1G47510, AT2G36890, AT4G26850, AT3G09600, AT4G23600, AT5G02840, AT1G79180, AT5G13220, AT3G45140, AT2G34600, AT1G61120, AT1G43160, AT1G44350, AT2G39030, AT5G59090, AT2G34810, AT5G07010, AT3G06490, AT5G13330, AT2G31180, AT1G19180, AT1G01060, AT1G70000, AT1G17380, AT3G55730, AT1G56650, AT1G74950, AT4G09460, AT1G06180, AT5G42650, AT2G39770, AT1G70700	845	156	18499	4.63107	5.60806e-10	5.60806e-10	9.34308e-10
GOTERM_BP_DIRECT	GO:0009611~response to wounding	31	2.5389	7.99741e-09	AT2G02990, AT5G18860, AT3G48520, AT4G23600, AT2G20340, AT5G13220, AT3G17800, AT1G20510, AT3G45140, AT2G34600, AT1G61120, AT1G43160, AT4G08170, AT3G17860, AT2G37040, AT1G51760, AT1G72520, AT5G20900, AT4G16760, AT5G53750, AT2G34810, AT5G60300, AT1G19180, AT1G17380, AT4G24350, AT4G15440, AT2G27690, AT1G74950, AT5G42650, AT1G70700, AT1G30135	845	199	18499	3.41036	7.52554e-06	3.76277e-06	1.25377e-05
GOTERM_BP_DIRECT	GO:1903507~negative regulation of nucleic acid-templated transcription	9	0.737101	4.27134e-08	AT2G34600, AT1G74950, AT3G17860, AT1G70700, AT5G20900, AT1G19180, AT1G30135, AT1G17380, AT5G13220	845	14	18499	14.0736	4.01925e-05	1.33977e-05	6.69628e-05
GOTERM_BP_DIRECT	GO:2000022~regulation of jasmonic acid mediated signaling pathway	9	0.737101	6.95634e-06	AT2G34600, AT1G74950, AT3G17860, AT1G70700, AT5G20900, AT1G19180, AT1G30135, AT1G17380, AT5G13220	845	24	18499	8.20962	0.00652456	0.00163515	0.010905
GOTERM_BP_DIRECT	GO:0009695~jasmonic acid biosynthetic process	9	0.737101	9.8221e-06	AT1G20510, AT3G45140, AT5G42650, AT3G25770, AT1G72520, AT2G06050, AT3G25760, AT3G25780, AT4G16760	845	25	18499	7.88123	0.00920006	0.00184682	0.0153972
GOTERM_BP_DIRECT	GO:0009739~response to gibberellin	17	1.3923	9.91541e-06	AT5G44610, AT2G36890, AT3G09600, AT1G75750, AT5G02840, AT1G01060, AT1G70000, AT4G30270, AT1G26960, AT3G55730, AT3G63010, AT2G27300, AT4G23060, AT4G09460, AT1G06180, AT3G03450, AT1G50420	845	99	18499	3.75929	0.00928705	0.00155387	0.0155435
GOTERM_BP_DIRECT	GO:0031347~regulation of defense response	13	1.0647	3.2529e-05	AT2G34600, AT1G74950, AT3G12920, AT3G17860, AT4G35070, AT1G70700, AT5G20900, AT5G45770, AT1G19180, AT1G30135, AT4G32770, AT1G17380, AT3G02150	845	65	18499	4.37846	0.0301465	0.00436334	0.0509842
GOTERM_BP_DIRECT	GO:0080167~response to karrikin	18	1.4742	7.23411e-05	AT4G24110, AT5G17050, AT3G57520, AT1G33560, AT3G52740, AT1G70000, AT3G61220, AT1G61890, AT5G62680, AT5G13750, AT5G05270, AT2G36080, AT5G05600, AT5G57785, AT2G37040, AT1G05680, AT1G61800, AT3G17609	845	128	18499	3.07861	0.06581	0.00847332	0.113351
GOTERM_BP_DIRECT	GO:0009651~response to salt stress	40	3.276	0.000438729	AT5G44610, AT1G50460, AT5G25980, AT1G66280, AT1G47510, AT3G09600, AT5G02840, AT4G01070, AT3G56240, AT1G43160, AT2G18190, AT2G47770, AT3G25780, AT2G16720, AT1G48000, AT3G08730, AT1G54100, AT1G04120, AT1G02500, AT3G06490, AT5G13330, AT3G63060, AT2G31180, AT1G31470, AT5G07440, AT1G01060, AT1G70000, AT3G02140, AT3G55730, AT2G37760, AT2G27300, AT4G40010, AT1G56650, AT5G14800, AT1G27760, AT1G06180, AT2…	845	484	18499	1.80928	0.338294	0.044845	0.685595
GOTERM_BP_DIRECT	GO:0006952~defense response	50	4.095	0.000545974	AT4G17500, AT5G06870, AT3G61220, AT5G13220, AT4G17880, AT5G51060, AT2G34600, AT1G61760, AT1G52040, AT5G45070, AT1G63870, AT2G43610, AT1G50640, AT2G43510, AT4G39950, AT4G37050, AT1G74950, AT5G23820, AT3G03450, AT1G33560, AT1G80120, AT2G31980, AT2G43520, AT1G72940, AT1G72890, AT4G05220, AT3G44220, AT2G37040, AT3G17860, AT1G55210, AT5G20900, AT5G45770, AT1G72520, AT2G39030, AT1G66250, AT2G02120, AT2…	845	658	18499	1.66355	0.401843	0.050092	0.852514
GOTERM_BP_DIRECT	GO:0006355~regulation of transcription, DNA-templated	127	10.4013	0.00104658	AT4G17500, AT2G36890, AT4G37730, AT3G09600, AT4G14465, AT5G08130, AT1G52890, AT2G40950, AT4G17880, AT5G13220, AT1G43160, AT4G17800, AT1G51140, AT5G03680, AT1G29160, AT1G04870, AT4G02670, AT3G04030, AT5G56840, AT2G46590, AT1G50640, AT5G65080, AT2G44940, AT5G06250, AT5G28490, AT1G06180, AT5G49700, AT1G27360, AT3G54990, AT3G03450, AT5G65320, AT5G07680, AT5G02460, AT5G62165, AT4G37180, AT5G57390, AT2…	845	2119	18499	1.31209	0.626691	0.0856822	1.62821
GOTERM_BP_DIRECT	GO:0006351~transcription, DNA-templated	115	9.41851	0.00106982	AT4G17500, AT2G36890, AT3G09600, AT4G14465, AT5G08130, AT1G52890, AT2G40950, AT4G17880, AT5G13220, AT1G43160, AT4G17800, AT1G15750, AT5G03680, AT3G05380, AT1G29160, AT4G02670, AT3G04030, AT5G56840, AT2G46590, AT1G50640, AT5G65080, AT2G44940, AT5G06250, AT5G49700, AT1G27360, AT3G54990, AT3G03450, AT2G30400, AT5G65320, AT5G07680, AT5G02460, AT5G62165, AT4G37180, AT5G57390, AT2G02540, AT4G36990, AT5…	845	1886	18499	1.3349	0.634775	0.0805106	1.66408
GOTERM_BP_DIRECT	GO:0030154~cell differentiation	27	2.2113	0.00111381	AT5G62165, AT2G36890, AT1G79180, AT1G17950, AT5G17800, AT2G22860, AT3G02150, AT3G50870, AT2G41451, AT2G03830, AT4G36710, AT3G16870, AT2G16720, AT1G48000, AT5G65870, AT4G36240, AT3G06490, AT2G31180, AT3G55730, AT4G36620, AT1G56650, AT4G09460, AT5G02320, AT1G06180, AT2G33810, AT3G03450, AT5G56750	845	296	18499	1.99693	0.6496	0.0774997	1.73194
GOTERM_BP_DIRECT	GO:0009737~response to abscisic acid	33	2.7027	0.00119036	AT5G44610, AT5G25980, AT1G47510, AT1G80080, AT2G36890, AT3G09600, AT4G23600, AT5G02840, AT1G71960, AT3G58490, AT1G17950, AT1G43160, AT4G04020, AT4G26080, AT2G47770, AT1G48000, AT1G54100, AT1G71930, AT3G06490, AT1G75750, AT5G13330, AT3G63060, AT1G31880, AT1G01060, AT1G70000, AT3G02140, AT4G37050, AT3G55730, AT1G63840, AT2G46680, AT2G35940, AT3G03450, AT5G26000	845	394	18499	1.83362	0.67398	0.0769361	1.84994
GOTERM_BP_DIRECT	GO:0009636~response to toxic substance	10	0.819001	0.00168866	AT2G37760, AT5G02780, AT4G29210, AT2G29460, AT5G39050, AT1G59670, AT5G17220, AT4G01070, AT3G20390, AT2G29450	845	61	18499	3.5889	0.796151	0.100598	2.6148
GOTERM_BP_DIRECT	GO:0071585~detoxification of cadmium ion	4	0.3276	0.00170623	AT1G22990, AT4G30120, AT1G71050, AT5G17450	845	6	18499	14.5949	0.799499	0.0955547	2.64166
GOTERM_BP_DIRECT	GO:0009694~jasmonic acid metabolic process	4	0.3276	0.00170623	AT1G44350, AT5G07010, AT3G48520, AT4G37150	845	6	18499	14.5949	0.799499	0.0955547	2.64166
GOTERM_BP_DIRECT	GO:0006857~oligopeptide transport	10	0.819001	0.00326689	AT5G11570, AT1G69870, AT1G48370, AT1G72125, AT3G45680, AT1G12110, AT4G24120, AT5G62680, AT1G72120, AT5G24380	845	67	18499	3.26751	0.954003	0.165671	5.0006
GOTERM_BP_DIRECT	GO:0031408~oxylipin biosynthetic process	6	0.4914	0.00402506	AT3G22400, AT3G45140, AT5G42650, AT5G48880, AT1G72520, AT2G06050	845	24	18499	5.47308	0.977522	0.190101	6.12716
GOTERM_BP_DIRECT	GO:0006855~drug transmembrane transport	10	0.819001	0.00440285	AT1G15210, AT1G12950, AT2G29940, AT5G65380, AT1G33110, AT5G52450, AT1G61890, AT4G22790, AT2G34360, AT2G04080	845	70	18499	3.12747	0.984271	0.196308	6.68385
GOTERM_BP_DIRECT	GO:0009751~response to salicylic acid	16	1.3104	0.00490057	AT1G48000, AT2G36890, AT3G09600, AT5G13330, AT5G02840, AT2G31180, AT1G01060, AT1G79180, AT1G70000, AT5G13220, AT3G55730, AT3G04290, AT1G43160, AT4G09460, AT1G06180, AT2G16720	845	155	18499	2.25985	0.990174	0.206371	7.41252
GOTERM_BP_DIRECT	GO:0052696~flavonoid glucuronidation	13	1.0647	0.0050664	AT5G17050, AT3G46670, AT3G46660, AT1G10400, AT4G14090, AT4G01070, AT1G06000, AT5G38010, AT4G15280, AT1G05680, AT5G49690, AT5G12890, AT2G30140	845	112	18499	2.54107	0.991601	0.203557	7.65411
GOTERM_BP_DIRECT	GO:0055073~cadmium ion homeostasis	3	0.2457	0.00604832	AT1G22990, AT1G71050, AT5G17450	845	3	18499	21.8923	0.996683	0.228554	9.07259
GOTERM_BP_DIRECT	GO:0008152~metabolic process	25	2.0475	0.00631012	AT5G17050, AT5G59090, AT3G46670, AT3G46660, AT4G15040, AT1G10400, AT5G48880, AT4G14090, AT4G01070, AT5G59480, AT3G63010, AT1G20510, AT1G06000, AT3G21750, AT5G38010, AT3G01990, AT2G05920, AT4G15940, AT1G44350, AT1G05680, AT1G51760, AT1G68620, AT5G49690, AT5G12890, AT2G30140	845	303	18499	1.8063	0.997411	0.228165	9.44734
GOTERM_BP_DIRECT	GO:0002213~defense response to insect	5	0.4095	0.00636	AT5G25980, AT5G14180, AT3G48520, AT4G16760, AT5G26000	845	17	18499	6.43891	0.997531	0.221325	9.51857
GOTERM_BP_DIRECT	GO:0009813~flavonoid biosynthetic process	15	1.2285	0.00656642	AT5G17050, AT3G46670, AT3G46660, AT1G17020, AT1G10400, AT4G01070, AT4G14090, AT5G05270, AT5G38010, AT4G15280, AT1G05680, AT5G49690, AT4G34850, AT5G12890, AT2G30140	845	145	18499	2.26472	0.997969	0.219621	9.8128
GOTERM_BP_DIRECT	GO:0008643~carbohydrate transport	10	0.819001	0.00695424	AT5G55950, AT1G21070, AT3G47420, AT3G28007, AT3G10290, AT5G62850, AT1G61800, AT1G67300, AT1G12600, AT5G11230	845	75	18499	2.91897	0.998594	0.223198	10.3632
GOTERM_BP_DIRECT	GO:0006123~mitochondrial electron transport, cytochrome c to oxygen	3	0.2457	0.011731	AT1G22840, AT4G10040, AT1G52710	845	4	18499	16.4192	0.999985	0.337187	16.8892
GOTERM_BP_DIRECT	GO:0055072~iron ion homeostasis	6	0.4914	0.0141278	AT1G80830, AT3G56090, AT5G01600, AT5G51720, AT4G24120, AT5G24380	845	32	18499	4.10481	0.999998	0.380089	19.9936
GOTERM_BP_DIRECT	GO:0007275~multicellular organism development	28	2.2932	0.017451	AT3G03200, AT2G36890, AT3G15500, AT5G14000, AT5G18270, AT1G52890, AT2G22860, AT5G46590, AT1G69320, AT2G45210, AT2G41451, AT4G29230, AT5G17260, AT1G71930, AT5G65870, AT1G76420, AT1G67290, AT1G06430, AT2G27300, AT3G54320, AT5G16490, AT5G53360, AT3G12830, AT3G54990, AT5G07680, AT5G27980, AT4G16750, AT1G65910	845	384	18499	1.59631	1	0.435183	24.1186
GOTERM_BP_DIRECT	GO:0006597~spermine biosynthetic process	3	0.2457	0.0189629	AT3G25570, AT5G53120, AT5G15950	845	5	18499	13.1354	1	0.45147	25.9285
GOTERM_BP_DIRECT	GO:0006880~intracellular sequestering of iron ion	4	0.3276	0.019205	AT3G56090, AT5G01600, AT4G27860, AT5G24290	845	13	18499	6.73609	1	0.444916	26.2147
GOTERM_BP_DIRECT	GO:0009624~response to nematode	9	0.737101	0.0192355	AT1G58360, AT3G60160, AT3G45680, AT5G13740, AT2G01340, AT4G24260, AT5G52450, AT1G61800, AT2G39350	845	74	18499	2.66258	1	0.435127	26.2506
GOTERM_BP_DIRECT	GO:0006749~glutathione metabolic process	8	0.655201	0.022343	AT5G02780, AT4G29210, AT2G29460, AT1G59670, AT5G17220, AT3G24170, AT2G29450, AT1G17190	845	62	18499	2.82481	1	0.474991	29.83
GOTERM_BP_DIRECT	GO:0090332~stomatal closure	4	0.3276	0.0236292	AT1G62580, AT2G39050, AT3G58490, AT5G02500	845	14	18499	6.25495	1	0.48409	31.2633
GOTERM_BP_DIRECT	GO:0009733~response to auxin	22	1.8018	0.0248132	AT5G53590, AT4G32810, AT1G19850, AT1G71930, AT1G47510, AT5G51470, AT3G09600, AT2G31180, AT5G02840, AT1G01060, AT1G76190, AT1G70000, AT3G55730, AT5G13220, AT2G45210, AT2G26740, AT5G66700, AT1G56650, AT3G12830, AT1G15750, AT1G04250, AT1G52830	845	290	18499	1.6608	1	0.491117	32.5585
GOTERM_BP_DIRECT	GO:0034440~lipid oxidation	3	0.2457	0.0275912	AT3G22400, AT3G45140, AT1G72520	845	6	18499	10.9462	1	0.518736	35.5082
GOTERM_BP_DIRECT	GO:0009867~jasmonic acid mediated signaling pathway	7	0.573301	0.0302967	AT2G02990, AT1G56650, AT3G15500, AT3G17860, AT1G15750, AT1G19180, AT3G03450	845	52	18499	2.94704	1	0.542708	38.2646
GOTERM_BP_DIRECT	GO:0006520~cellular amino acid metabolic process	6	0.4914	0.0311529	AT3G03910, AT4G23600, AT5G07440, AT5G53970, AT2G20340, AT1G55880	845	39	18499	3.36805	1	0.543295	39.1136
GOTERM_BP_DIRECT	GO:0045492~xylan biosynthetic process	5	0.4095	0.0327427	AT1G33800, AT3G50220, AT1G73140, AT5G67210, AT4G09990	845	27	18499	4.05413	1	0.552127	40.6611
GOTERM_BP_DIRECT	GO:0006121~mitochondrial electron transport, succinate to ubiquinone	3	0.2457	0.0374737	AT5G66760, AT5G40650, AT4G32210	845	7	18499	9.38242	1	0.592825	45.0516
GOTERM_BP_DIRECT	GO:0046283~anthocyanin-containing compound metabolic process	3	0.2457	0.0374737	AT1G56650, AT5G17220, AT4G27830	845	7	18499	9.38242	1	0.592825	45.0516
GOTERM_BP_DIRECT	GO:0009698~phenylpropanoid metabolic process	4	0.3276	0.0399008	AT1G20510, AT5G17050, AT2G37040, AT4G14090	845	17	18499	5.15113	1	0.607235	47.184
GOTERM_BP_DIRECT	GO:0048767~root hair elongation	6	0.4914	0.0449537	AT2G24260, AT1G12950, AT2G45890, AT4G34580, AT2G37620, AT1G63450	845	43	18499	3.05474	1	0.643178	51.3774
GOTERM_BP_DIRECT	GO:0009620~response to fungus	8	0.655201	0.0455264	AT3G45140, AT1G71930, AT5G42650, AT3G06490, AT3G10985, AT2G06050, AT3G25780, AT4G16760	845	72	18499	2.43248	1	0.639289	51.8324
GOTERM_BP_DIRECT	GO:0010039~response to iron ion	4	0.3276	0.0463037	AT3G56090, AT5G01600, AT4G24120, AT5G24380	845	18	18499	4.86496	1	0.637209	52.4438
GOTERM_BP_DIRECT	GO:0006559~L-phenylalanine catabolic process	3	0.2457	0.0484784	AT3G10340, AT2G37040, AT2G20340	845	8	18499	8.20962	1	0.646239	54.1157
GOTERM_BP_DIRECT	GO:0009635~response to herbicide	3	0.2457	0.0484784	AT1G12110, AT1G77760, AT1G17190	845	8	18499	8.20962	1	0.646239	54.1157
GOTERM_BP_DIRECT	GO:0019762~glucosinolate catabolic process	5	0.4095	0.0509411	AT5G25980, AT1G66280, AT2G33070, AT3G44320, AT5G26000	845	31	18499	3.53102	1	0.65684	55.9425
GOTERM_BP_DIRECT	GO:0009718~anthocyanin-containing compound biosynthetic process	4	0.3276	0.0531792	AT2G02990, AT1G56650, AT4G14090, AT4G17880	845	19	18499	4.60891	1	0.66515	57.5434
GOTERM_BP_DIRECT	GO:0010150~leaf senescence	9	0.737101	0.0588331	AT5G17290, AT5G62165, AT5G44610, AT1G17020, AT4G18980, AT5G51720, AT1G05620, AT1G11190, AT4G16690	845	92	18499	2.14164	1	0.695381	61.3485
GOTERM_BP_DIRECT	GO:0010189~vitamin E biosynthetic process	3	0.2457	0.0604825	AT1G64970, AT5G53970, AT4G32770	845	9	18499	7.29744	1	0.698239	62.3969
GOTERM_BP_DIRECT	GO:0045491~xylan metabolic process	3	0.2457	0.0604825	AT1G71930, AT1G33800, AT4G09990	845	9	18499	7.29744	1	0.698239	62.3969
GOTERM_BP_DIRECT	GO:0010193~response to ozone	5	0.4095	0.0617393	AT4G25100, AT2G39770, AT1G72520, AT2G06050, AT3G17800	845	33	18499	3.31702	1	0.69861	63.1778
GOTERM_BP_DIRECT	GO:0000302~response to reactive oxygen species	5	0.4095	0.0617393	AT3G56090, AT4G35970, AT4G08390, AT5G01600, AT3G56240	845	33	18499	3.31702	1	0.69861	63.1778
GOTERM_BP_DIRECT	GO:0071472~cellular response to salt stress	5	0.4095	0.0617393	AT1G16370, AT2G27300, AT4G25380, AT1G66280, AT3G45680	845	33	18499	3.31702	1	0.69861	63.1778
GOTERM_BP_DIRECT	GO:0006357~regulation of transcription from RNA polymerase II promoter	16	1.3104	0.0638782	AT1G48000, AT5G56840, AT2G36890, AT3G06490, AT2G31180, AT4G20970, AT1G79180, AT1G17950, AT1G70000, AT5G17800, AT3G55730, AT1G56650, AT5G02320, AT4G09460, AT1G06180, AT2G16720	845	213	18499	1.64449	1	0.704162	64.472
GOTERM_BP_DIRECT	GO:0019853~L-ascorbic acid biosynthetic process	4	0.3276	0.0682926	AT2G19800, AT4G26850, AT2G39770, AT1G14520	845	21	18499	4.16996	1	0.721979	67.0095
GOTERM_BP_DIRECT	GO:0045893~positive regulation of transcription, DNA-templated	16	1.3104	0.0724214	AT1G71930, AT2G45420, AT4G17500, AT4G36240, AT5G13330, AT2G02540, AT5G11590, AT1G79180, AT5G17800, AT2G40950, AT4G17880, AT2G46680, AT1G43160, AT3G56290, AT3G01770, AT2G30040	845	217	18499	1.61418	1	0.736779	69.2284
GOTERM_BP_DIRECT	GO:0051262~protein tetramerization	3	0.2457	0.0733721	AT4G18440, AT1G73010, AT1G36280	845	10	18499	6.56769	1	0.73497	69.7191
GOTERM_BP_DIRECT	GO:0055114~oxidation-reduction process	73	5.97871	0.074022	AT5G24150, AT1G52790, AT1G73340, AT3G44560, AT4G35970, AT4G25100, AT1G62580, AT1G17020, AT3G48520, AT1G62540, AT1G04580, AT2G46650, AT3G61220, AT4G35090, AT1G58030, AT5G05600, AT5G01600, AT2G46950, AT1G06090, AT3G05260, AT4G34350, AT1G14520, AT1G22840, AT2G29130, AT1G54100, AT4G32810, AT4G05020, AT5G13700, AT1G62570, AT4G10040, AT5G51890, AT1G67290, AT5G07440, AT4G39950, AT5G38710, AT3G17810, AT4…	845	1330	18499	1.20161	1	0.731733	70.0504
GOTERM_BP_DIRECT	GO:0006825~copper ion transport	4	0.3276	0.0764988	AT3G15352, AT3G56240, AT1G29100, AT1G66240	845	22	18499	3.98042	1	0.737442	71.2819
GOTERM_BP_DIRECT	GO:0006810~transport	23	1.8837	0.0780961	AT5G11570, AT3G60720, AT5G64700, AT4G34580, AT3G54110, AT4G15010, AT1G31470, AT1G70690, AT1G11570, AT3G56620, AT1G15210, AT1G56080, AT1G58030, AT5G13490, AT5G01340, AT3G61430, AT5G40210, AT5G27520, AT2G47770, AT2G47490, AT3G25150, AT4G36640, AT3G06100	845	349	18499	1.44276	1	0.738782	72.0508
GOTERM_BP_DIRECT	GO:0080147~root hair cell development	4	0.3276	0.0851148	AT1G50460, AT2G24260, AT1G16440, AT4G21060	845	23	18499	3.80736	1	0.76384	75.2066
GOTERM_BP_DIRECT	GO:0010038~response to metal ion	3	0.2457	0.0870416	AT5G44610, AT4G25380, AT3G18485	845	11	18499	5.97063	1	0.765994	76.0127
GOTERM_BP_DIRECT	GO:0006562~proline catabolic process	2	0.1638	0.089169	AT3G30775, AT5G38710	845	2	18499	21.8923	1	0.768873	76.8742
GOTERM_BP_DIRECT	GO:0046208~spermine catabolic process	2	0.1638	0.089169	AT5G13700, AT3G59050	845	2	18499	21.8923	1	0.768873	76.8742
GOTERM_BP_DIRECT	GO:0019510~S-adenosylhomocysteine catabolic process	2	0.1638	0.089169	AT3G23810, AT4G13940	845	2	18499	21.8923	1	0.768873	76.8742
GOTERM_BP_DIRECT	GO:0006148~inosine catabolic process	2	0.1638	0.089169	AT5G18860, AT1G05620	845	2	18499	21.8923	1	0.768873	76.8742
GOTERM_BP_DIRECT	GO:1900384~regulation of flavonol biosynthetic process	2	0.1638	0.089169	AT5G17220, AT2G16720	845	2	18499	21.8923	1	0.768873	76.8742
GOTERM_BP_DIRECT	GO:0006805~xenobiotic metabolic process	2	0.1638	0.089169	AT4G29210, AT4G01070	845	2	18499	21.8923	1	0.768873	76.8742
GOTERM_BP_DIRECT	GO:0090602~sieve element enucleation	2	0.1638	0.089169	AT3G03200, AT5G17260	845	2	18499	21.8923	1	0.768873	76.8742
GOTERM_BP_DIRECT	GO:0010043~response to zinc ion	6	0.4914	0.0931231	AT3G12750, AT4G25380, AT5G01600, AT5G13740, AT4G33020, AT5G24380	845	53	18499	2.47837	1	0.778624	78.3989
GOTERM_BP_DIRECT	GO:0009617~response to bacterium	9	0.737101	0.0942823	AT3G45140, AT5G03760, AT1G61120, AT5G01600, AT1G62660, AT3G15352, AT1G72520, AT4G39950, AT1G11580	845	102	18499	1.93167	1	0.777535	78.8277

## Sheet: Cluster_C_genes
GeneID	Gene Symbol	Gene Description
AT4G30540	0	Class I glutamine amidotransferase-like superfamily protein;(source:Araport11)
AT5G44390	(ATBBE25)	FAD-binding Berberine family protein;(source:Araport11)
AT1G60610	0	SBP (S-ribonuclease binding protein) family protein;(source:Araport11)
AT1G51402	0	hypothetical protein;(source:Araport11)
AT2G34560	(ATCCP1);CONSERVED IN CILIATED SPECIES AND IN THE LAND PLANTS 1 (CCP1)	P-loop containing nucleoside triphosphate hydrolases superfamily protein;(source:Araport11)
AT4G37990	ELICITOR-ACTIVATED GENE 3-2 (ELI3-2);CINNAMYL-ALCOHOL DEHYDROGENASE B2 (CAD-B2);ARABIDOPSIS THALIANA CINNAMYL-ALCOHOL DEHYDROGENASE 8 (ATCAD8);ELICITOR-ACTIVATED GENE 3 (ELI3)	Encodes an aromatic alcohol:NADP+ oxidoreductase whose mRNA levels are increased in response to treatment with a variety of phytopathogenic bacteria. Though similar to mannitol dehydrogenases, this enzyme does not have mannitol dehydrogenase activity.
AT5G57320	VILLIN 5 (VLN5)	actin filament bundling protein P-115-ABP protein;(source:Araport11)
AT1G61065	0	1,3-beta-glucan synthase component (DUF1218);(source:Araport11)
AT3G47690	ARABIDOPSIS THALIANA MICROTUBULE END BINDING PROTEIN EB1A (ATEB1A);ATEB1-HOMOLOG2 (ATEB1H2);MICROTUBULE END BINDING PROTEIN EB1A (EB1A)	encodes a homolog of animal microtubule-end-binding protein. There are two other members of this family. EB1 forms foci at regions where the minus ends of microtubules are gathered during mitosis and early cytokinesis.
AT5G55090	MITOGEN-ACTIVATED PROTEIN KINASE KINASE KINASE 15 (MAPKKK15)	member of MEKK subfamily
AT3G10880	0	tropomyosin;(source:Araport11)
AT4G00695	0	Spc97/Spc98 family of spindle pole body (SBP) component;(source:Araport11)
AT2G30900	TRICHOME BIREFRINGENCE-LIKE 43 (TBL43)	Encodes a member of the TBL (TRICHOME BIREFRINGENCE-LIKE) gene family containing a plant-specific DUF231 (domain of unknown function) domain. TBL gene family has 46 members, two of which (TBR/AT5G06700 and TBL3/AT5G01360) have been shown to be involved in the synthesis and deposition of secondary wall cellulose, presumably by influencing the esterification state of pectic polymers. A nomenclature…
AT2G20560	0	DNAJ heat shock family protein;(source:Araport11)
AT5G56060	0	ATP-binding protein, putative (DUF2431);(source:Araport11)
AT4G35620	CYCLIN B2;2 (CYCB2;2)	Cyclin B2;(source:Araport11)
AT3G01180	STARCH SYNTHASE 2 (SS2);STARCH SYNTHASE 2 (AtSS2)	starch synthase 2;(source:Araport11)
AT1G03445	BRI1 SUPPRESSOR 1 (BSU1)	encodes a serine?threonine protein phosphatase with an N-terminal Kelch-repeat domain, which is nuclear localized and expressed preferentially in elongating cells. Genetic evidence suggest that this gene plays a redundant role (along with other members of the same gene family) in modulating growth in response to brassinosteroid.
AT1G17420	ARABIDOPSIS THALIANA LIPOXYGENASE 3 (ATLOX3);LIPOXYGENASE 3 (LOX3)	LOX3 encode a Lipoxygenase. Lipoxygenases (LOXs) catalyze the oxygenation of fatty acids (FAs).
AT5G43590	0	Acyl transferase/acyl hydrolase/lysophospholipase superfamily protein;(source:Araport11)
AT5G16190	CELLULOSE SYNTHASE LIKE A11 (CSLA11);ARABIDOPSIS THALIANA CELLULOSE SYNTHASE LIKE A11 (ATCSLA11)	encodes a gene similar to cellulose synthase
AT4G37980	ELICITOR-ACTIVATED GENE 3-1 (ELI3-1);CINNAMYL-ALCOHOL DEHYDROGENASE 7 (CAD7); (ATCAD7);ELICITOR-ACTIVATED GENE 3 (ELI3)	cinnamyl alcohol dehydrogenase 7;(source:Araport11)
AT1G45191	BETA GLUCOSIDASE 1 (BGLU1)	beta-glucosidase related protein, similar to beta-glucosidase GI:3820531 from (Pinus contorta); contains Pfam profile: PF00232 Glycosyl hydrolase family 1
AT5G52400	CYTOCHROME P450, FAMILY 715, SUBFAMILY A, POLYPEPTIDE 1 (CYP715A1)	member of CYP715A
AT2G23150	(ATNRAMP3);NATURAL RESISTANCE-ASSOCIATED MACROPHAGE PROTEIN 3 (NRAMP3)	Encodes a member of the Nramp2 metal transporter family; like its homolog Atnramp4, localized in vacuolar membrane. Seedlings of double mutant, atnramp3-1 atnramp4-1, were arrested at early germination.
AT1G52000	0	Mannose-binding lectin superfamily protein;(source:Araport11)
AT5G64230	0	1,8-cineole synthase;(source:Araport11)
AT3G03430	0	Calcium-binding EF-hand family protein;(source:Araport11)
AT1G21470	0	hypothetical protein;(source:Araport11)
AT2G02240	MATERNAL EFFECT EMBRYO ARREST 66 (MEE66)	F-box family protein;(source:Araport11)
AT1G49405	CASP-LIKE PROTEIN 5C3 (CASPL5C3)	Uncharacterized protein family (UPF0497);(source:Araport11)
AT3G47960	GLUCOSINOLATE TRANSPORTER-1 (GTR1); (ATNPF2.10);NRT1/ PTR FAMILY 2.10 (NPF2.10)	Encodes a high-affinity, proton-dependent glucosinolate-specific transporter that is crucial for the transport of both methionine- and tryptophan-derived glucosinolates to seeds.
AT1G52120	0	Mannose-binding lectin superfamily protein;(source:Araport11)
AT3G01220	HOMEOBOX PROTEIN 20 (HB20);HOMEOBOX PROTEIN 20 (ATHB20)	Encodes a homeodomain leucine zipper class I (HD-Zip I) protein. Expressed during seed germination in the micropylar endosperm and in the root cap, and increases ABA sensitivity and seed dormancy when mutated. The mRNA is cell-to-cell mobile.
AT1G61610	0	S-locus lectin protein kinase family protein;(source:Araport11)
AT3G46700	0	UDP-Glycosyltransferase superfamily protein;(source:Araport11)
AT4G02320	0	Plant invertase/pectin methylesterase inhibitor superfamily;(source:Araport11)
AT3G06600	(SINE3)	At3G06600 encodes the plant KASH protein SINE3; SINE3 interacts with SUN1 and SUN2 and is localized at the nuclear envelope.
AT5G64510	TUNICAMYCIN INDUCED 1 (TIN1)	Encodes Tunicamycin Induced 1(TIN1), a plant-speci_x001E_c ER stress-inducible protein. TIN1 mutation affects pollen surface morphology. Transcriptionally induced by treatment with the N-linked glyclsylation inhibitor tunicamycin.
AT2G38240	JASMONIC ACID OXIDASE 4 (JAO4);JASMONATE-INDUCED OXYGENASE4 (JOX4)	One of 4 paralogs encoding a 2-oxoglutarate/Fe(II)-dependent oxygenases that hydroxylates JA to 12-OH-JA.
AT3G48300	CYTOCHROME P450, FAMILY 71, SUBFAMILY A, POLYPEPTIDE 23 (CYP71A23)	putative cytochrome P450
AT3G41762	0	hypothetical protein;(source:Araport11)
AT2G38750	(ATANN4);ANNEXIN 4 (ANNAT4)	Annexins are a family of calcium dependent membrane binding proteins though to be involved in Golgi mediated secretion. This is one of four annexins identified in Arabidopsis.
AT4G21910	0	MATE efflux family protein;(source:Araport11)
AT5G18200	0	encodes an adenylyltransferase
AT3G12833	0	hypothetical protein;(source:Araport11)
AT2G18620	GERANYLGERANYL PYROPHOSPHATE SYNTHASE 2 (GGPPS2)	Terpenoid synthases superfamily protein;(source:Araport11)
AT4G01850	(AtSAM2);S-ADENOSYLMETHIONINE SYNTHETASE 2 (SAM2); (MAT2);S-ADENOSYLMETHIONINE SYNTHETASE 2 (SAM-2)	S-adenosylmethionine synthetase 2;(source:Araport11)
AT2G31560	0	signal transducer/transcription protein, putative (DUF1685);(source:Araport11)
AT4G30250	0	P-loop containing nucleoside triphosphate hydrolases superfamily protein;(source:Araport11)
AT4G36510	0	hypothetical protein;(source:Araport11)
AT4G21790	(ATTOM1);TOBAMOVIRUS MULTIPLICATION 1 (TOM1)	encodes a host factor that is required for TMV virus multiplication. The mRNA is cell-to-cell mobile.
AT2G27740	0	RAB6-interacting golgin (DUF662);(source:Araport11)
AT4G03965	0	RING/U-box superfamily protein;(source:Araport11)
AT5G07660	STRUCTURAL MAINTENANCE OF CHROMOSOMES 6A (SMC6A)	Encodes SMC6A (STRUCTURAL MAINTENANCE OF CHROMOSOMES 6A), a component of the SMC5/6 complex. SMC5/6 complex promotes sister chromatid alignment and homologous recombination after DNA damage.
AT5G12030	HEAT SHOCK PROTEIN 17.6A (AT-HSP17.6A);HEAT SHOCK PROTEIN 17.6A (HSP17.6A);HEAT SHOCK PROTEIN 17.6 (HSP17.6)	Encodes a cytosolic small heat shock protein with chaperone activity that is induced by heat and osmotic stress and is also expressed late in seed development.
AT5G61430	NAC DOMAIN CONTAINING PROTEIN 100 (ANAC100);NAC DOMAIN CONTAINING PROTEIN 100 (NAC100); (ATNAC5)	NAC domain containing protein 100;(source:Araport11)
AT2G42760	0	DUF1685 family protein;(source:Araport11)
AT1G52770	0	Phototropic-responsive NPH3 family protein;(source:Araport11)
AT1G02470	0	Polyketide cyclase/dehydrase and lipid transport superfamily protein;(source:Araport11)
AT1G54030	NUCLEAR CAGE (NUC);ENDOPLASMIC RETICULUM MORPHOLOGY 3 (ERMO3);GOLGI DEFECTS 36 (GOLD36);MODIFIED VACUOLE PHENOTYPE 1 (MVP1)	Encodes a vacuolar protein. Mutation causes organizational defects in the endoplasmic reticulum and aberrant protein trafficking in the plant secretory pathway. The mRNA is cell-to-cell mobile.
AT3G11450	GONIDIALESS A/ZUOTIN RELATED FACTOR A1 (ATGLSA1);ZUOTIN-RELATED FACTOR 1A (ZRF1a);GONIDIALESS A/ZUOTIN RELATED FACTOR A2 (ATGLSA2)	Encodes a ZRF1 chromatin regulator. Functions in regulating plant growth and development.
AT3G57880	0	Calcium-dependent lipid-binding (CaLB domain) plant phosphoribosyltransferase family protein;(source:Araport11)
AT1G80110	PHLOEM PROTEIN 2-B11 (PP2-B11);PHLOEM PROTEIN 2-B11 (ATPP2-B11)	phloem protein 2-B11;(source:Araport11)
AT4G15910	DROUGHT-INDUCED 21 (ATDI21);DROUGHT-INDUCED 21 (DI21)	encodes a gene whose transcript level in root and leaves increases to progressive drought stress. The transcript level is also affected by changes of endogenous or exogenous abscisic acid level. It appears to be a member of plant-specific gene family that includes late embryo-abundant and zinc- IAA-induced proteins in other plants. The mRNA is cell-to-cell mobile.
AT4G00220	LOB DOMAIN-CONTAINING PROTEIN 30 (LBD30);JAGGED LATERAL ORGANS (JLO)	Encodes a protein containing a LOB domain that is expressed in embryos, flower primordium and lateral floral organ boundaries. Overexpression is correlated with activation of STM and KNAT1 and down regulation of PIN1 and reduced auxin transport levels. Ectopic expression in plants results in premature termination of the shoot apical meristem and small, lobed leaves. A maternally expressed imprint…
AT5G54390	HAL2-LIKE (AHL);HAL2-LIKE (HL); (ATAHL)	Encodes a 3'-phosphoadenosine-5'-phosphate (PAP) phosphatase that is sensitive to physiological concentrations of Na+. It does not also act as inositol polyphosphate 1-phosphatases, which other members of the HAL2-like family do. It is proposed that AHL acts in concert with sulphotransferases to prevent both the toxicity of PAP on RNA processing enzymes as well as the product inhibition of PAP on…
AT5G22740	ARABIDOPSIS THALIANA CELLULOSE SYNTHASE-LIKE A02 (ATCSLA02);CELLULOSE SYNTHASE-LIKE A02 (CSLA02);CELLULOSE SYNTHASE-LIKE A 2 (CSLA2); (ATCSLA2);ARABIDOPSIS THALIANA CELLULOSE SYNTHASE-LIKE A2 (ATCSLA2)	Encodes a beta-mannan synthase based on in vitro enzyme assays from heterologously expressed protein. CSLA2 synthesizes the backbone of galactoglucomannan in seed coat epidermal cells. Both CSLA2 and MUCI10, which may be part of a protein complex, are critical for mucilage architecture.
AT3G09450	0	fusaric acid resistance family protein;(source:Araport11)
AT3G14440	NINE-CIS-EPOXYCAROTENOID DIOXYGENASE 3 (NCED3);SUGAR INSENSITIVE 7 (SIS7);SALT TOLERANT 1 (STO1); (ATNCED3)	Encodes 9-<i>cis</i>-epoxycarotenoid dioxygenase, a key enzyme in the biosynthesis of abscisic acid. Regulated in response to drought and salinity. Expressed in roots, flowers and seeds. Localized to the chloroplast stroma and thylakoid membrane.
AT3G56230	0	BTB/POZ domain-containing protein;(source:Araport11)
AT1G32850	UBIQUITIN-SPECIFIC PROTEASE 11 (UBP11)	ubiquitin-specific protease 11;(source:Araport11)
AT3G55640	0	Mitochondrial substrate carrier family protein;(source:Araport11)
AT1G69570	CYCLING DOF FACTOR 5 (CDF5)	CDF5 is a circadian regulated transcript that is antiphasic with respect to its natural antisense transcript (NAT) FLORE (AT1G69572).CDF5 transcript accumulation delays flowering. CDF5 links circadian oscillation and photoperiodism.
AT3G61890	HOMEOBOX 12 (HB-12);HOMEOBOX 12 (ATHB-12);ARABIDOPSIS THALIANA HOMEOBOX 12 (ATHB12)	Encodes a homeodomain leucine zipper class I (HD-Zip I) protein. Loss of function mutant has abnormally shaped leaves and stems.
AT3G62960	0	Thioredoxin superfamily protein;(source:Araport11)
AT1G33260	0	Protein kinase superfamily protein;(source:Araport11)
AT1G60260	BETA GLUCOSIDASE 5 (BGLU5)	beta glucosidase 5;(source:Araport11)
AT4G26580	0	RING/U-box superfamily protein;(source:Araport11)
AT5G15630	IRREGULAR XYLEM 6 (IRX6);COBRA-LIKE4 (COBL4)	Encodes a member of the COBRA family, similar to phytochelatin synthetase. Involved in secondary cell wall biosynthesis. Mutants make smaller plants with reduced levels of cellulose and cell wall sugars.
AT3G13640	RNASE L INHIBITOR PROTEIN 1 (ATRLI1);ATP-BINDING CASSETTE E1 (ABCE1);RNASE L INHIBITOR PROTEIN 1 (RLI1)	member of RLI subfamily
AT2G37180	RESPONSIVE TO DESICCATION 28 (RD28);PLASMA MEMBRANE INTRINSIC PROTEIN 2C (PIP2C);PLASMA MEMBRANE INTRINSIC PROTEIN 2;3 (PIP2;3)	a member of the plasma membrane intrinsic protein PIP2. functions as aquaporin and is involved in desiccation.
AT3G16500	INDOLE-3-ACETIC ACID INDUCIBLE 26 (IAA26);PHYTOCHROME-ASSOCIATED PROTEIN 1 (PAP1)	phytochrome-associated protein 1 (PAP1)
AT5G42800	(M318);DIHYDROFLAVONOL 4-REDUCTASE (DFR); (TT3)	dihydroflavonol reductase. Catalyzes the conversion of dihydroquercetin to leucocyanidin in the biosynthesis of anthocyanins. Not expressed in roots (qRT-PCR). The mRNA is cell-to-cell mobile.
AT1G72450	TIFY DOMAIN PROTEIN 11B (TIFY11B);JASMONATE-ZIM-DOMAIN PROTEIN 6 (JAZ6)	JAZ6 transcript levels rise in response to a jasmonate stimulus and a GFP:JAZ6 fusion protein localizes to the nucleus. Application of jasmonate methyl ester to Arabidopsis roots reduces the levels of a JAZ6:GUS fusion protein, presumably by stimulating ubiquitin-proteasome-mediated degradation.
AT2G45930	0	hypothetical protein;(source:Araport11)
AT4G24010	ARABIDOPSIS THALIANA CELLULOSE SYNTHASE LIKE G1 (ATCSLG1);CELLULOSE SYNTHASE LIKE G1 (CSLG1)	encodes a protein similar to cellulose synthase
AT1G73040	0	Mannose-binding lectin superfamily protein;(source:Araport11)
AT5G02170	0	Transmembrane amino acid transporter family protein;(source:Araport11)
AT5G55590	QUARTET 1 (QRT1)	Encodes a protein with pectin methylesterase activity. No change in activity were detected in mutants defective in this gene, which was interpreted as a result of redundancy of product function with other pectin methylesterases. The gene product is required for pollen separation during normal development. In qrt mutants, the outer walls of the four meiotic products of the pollen mother cell are f…
AT1G07400	0	HSP20-like chaperones superfamily protein;(source:Araport11)
AT2G47670	PECTIN METHYLESTERASE INHIBITOR 6 (PMEI6)	Plant invertase/pectin methylesterase inhibitor superfamily protein;(source:Araport11)
AT5G17400	ENDOPLASMIC RETICULUM-ADENINE NUCLEOTIDE TRANSPORTER 1 (ER-ANT1)	This gene is predicted to encode an ER-localized adenine nucleotide transporter with six putative transmembrane helices. It appears to act as a ATP:ADP antiporter when expressed in E.coli plasma membranes. Transcript levels for several ER-localized chaperones (e.g. BIP1/2) and other ATP-requiring ER proteins (e.g. CPK2) are reduced in er-ant1 knock-out lines, suggesting a lack of adequate ATP tra…
AT5G35960	0	Protein kinase family protein;(source:Araport11)
AT4G34710	ARGININE DECARBOXYLASE 2 (ADC2); (ATADC2); (SPE2)	Encodes a arginine decarboxylase (ADC), a rate-limiting enzyme that catalyzes the first step of polyamine (PA) biosynthesis via ADC pathway in Arabidopsis thaliana. Arabidopsis genome has two ADC paralogs, ADC1 and ADC2. ADC2 is stress-inducible (osmotic stress). Double mutant analysis showed that ADC genes are essential for the production of PA, and are required for normal seed development. Over…
AT2G40440	0	BTB/POZ domain protein;(source:Araport11)
AT1G54400	0	HSP20-like chaperones superfamily protein;(source:Araport11)
AT3G43430	0	RING/U-box superfamily protein;(source:Araport11)
AT1G14130	DIOXYGENASE FOR AUXIN OXIDATION 1 (DAO1); (ATDAO)	DAO1 is an IAA oxidase expressed in many different plant parts. it is a member of a family of dioxygenase and 2OG Fe(II) oxygenase domain and DAO domain containing proteins. It appears to be the major IAA oxidase in planta and major contributor to IAA degradation.
AT4G00430	TRANSMEMBRANE PROTEIN C (TMP-C);PLASMA MEMBRANE INTRINSIC PROTEIN 1E (PIP1E);PLASMA MEMBRANE INTRINSIC PROTEIN 1;4 (PIP1;4)	a member of the plasma membrane intrinsic protein subfamily PIP1.
AT1G23210	GLYCOSYL HYDROLASE 9B6 (GH9B6);GLYCOSYL HYDROLASE 9B6 (AtGH9B6)	glycosyl hydrolase 9B6;(source:Araport11)
AT1G54120	0	hypothetical protein;(source:Araport11)
AT5G62100	BCL-2-ASSOCIATED ATHANOGENE 2 (BAG2);BCL-2-ASSOCIATED ATHANOGENE 2 (ATBAG2)	A member of Arabidopsis BAG (Bcl-2-associated athanogene) proteins, plant homologs of mammalian regulators of apoptosis. Plant BAG proteins are multi-functional and remarkably similar to their animal counterparts, as they regulate apoptotic-like processes ranging from pathogen attack, to abiotic stress, to plant development.
AT5G09300	0	Thiamin diphosphate-binding fold (THDP-binding) superfamily protein;(source:Araport11)
AT1G76250	0	transmembrane protein;(source:Araport11)
AT5G54130	0	Calcium-binding endonuclease/exonuclease/phosphatase family;(source:Araport11)
AT4G02940	0	oxidoreductase, 2OG-Fe(II) oxygenase family protein;(source:Araport11)
AT1G74430	ARABIDOPSIS THALIANA MYB DOMAIN PROTEIN 95 (ATMYB95);MYB DOMAIN PROTEIN 95 (MYB95);ARABIDOPSIS THALIANA MYB DOMAIN CONTAINING PROTEIN 66 (ATMYBCP66)	Encodes a putative transcription factor (MYB95). The mRNA is cell-to-cell mobile.
AT3G11470	PHOSPHOPANTETHEINYL TRANSFERASE (PPT)	Encodes one of three splice variants. Differs in having CM in positions 88 and 89. The protein is localized to the mitochondria where it phosphopantetheinylates the mature apo mtACP isoforms. It is an essential gene as homozygous mutants cannot be recovered (embryo lethal).
AT5G23580	CALMODULIN-LIKE DOMAIN PROTEIN KINASE 9 (CDPK9); (ATCPK12);CALCIUM-DEPENDENT PROTEIN KINASE 12 (CPK12);ARABIDOPSIS THALIANA CALMODULIN-LIKE DOMAIN PROTEIN KINASE 9 (ATCDPK9)	unique family of enzymes containing a single polypeptide chain with a kinase domain at the amino terminus and a putative calcium-binding EF hands structure at the carboxyl terminus; recombinant protein is fully active and induced by Ca2+
AT2G03850	0	Late embryogenesis abundant protein (LEA) family protein;(source:Araport11)
AT5G61810	ATP/PHOSPHATE CARRIER 1 (APC1)	Encodes the predominant of three APC isoforms in Arabidopsis, a calcium-dependent mitochondrial ATP-Mg/Pi transporter.
AT4G16670	0	auxin canalization protein (DUF828);(source:Araport11)
AT4G12220	0	hypothetical protein;(source:Araport11)
AT1G43640	TUBBY LIKE PROTEIN 5 (AtTLP5);TUBBY LIKE PROTEIN 5 (TLP5)	Member of TLP family
AT1G70680	0	Caleosin-related family protein;(source:Araport11)
AT3G15950	(NAI2)	Similar to TSK-associating protein 1 (TSA1), contains 10 EFE repeats, a novel repeat sequence unique to plants. Expressed preferentially in the roots.Protein is localized to ER bodies- an endoplasmic reticulum derived structure. Loss of function mutations lack ER bodies.
AT5G64690	0	neurofilament triplet H protein-like protein;(source:Araport11)
AT3G04000	0	ChlADR is an aldehyde reductase that catalyzes the reduction of the aldehyde carbonyl groups on saturated and alpha,beta-unsaturated aldehydes with more than 5 carbons in vitro. The N-terminal region of this protein directs GFP to the chloroplast where where ChlADR likely helps to maintain the photosynthetic process by detoxifying reactive carbonyls formed during lipid peroxidation. In addition, …
AT3G22410	0	Sec14p-like phosphatidylinositol transfer family protein;(source:Araport11)
AT3G14870	0	hypothetical protein (DUF641);(source:Araport11)
AT4G21326	SUBTILASE 3.12 (SBT3.12);SUBTILASE 3.12 (ATSBT3.12)	subtilase 3.12;(source:Araport11)
AT1G50780	0	2Fe-2S ferredoxin-like superfamily protein;(source:Araport11)
AT1G07350	SERINE/ARGININE RICH-LIKE PROTEIN 45A (SR45a)	Encodes a serine/arginine rich-like protein, SR45a. Involved in the regulation of stress-responsive alternative splicing.
AT2G33250	0	transmembrane protein;(source:Araport11)
AT5G40460	(SMR6)	cyclin-dependent kinase inhibitor SMR3-like protein;(source:Araport11)
AT3G61450	SYNTAXIN OF PLANTS 73 (SYP73)	syntaxin of plants 73 (SYP73)
AT5G14895	0	NHL domain protein;(source:Araport11)
AT5G66052	0	transmembrane protein;(source:Araport11)
AT3G03341	0	cold-regulated protein;(source:Araport11)
AT1G75580	SMALL AUXIN UPREGULATED RNA 51 (SAUR51)	SAUR-like auxin-responsive protein family;(source:Araport11)
AT3G44880	ACCELERATED CELL DEATH 1 (ACD1);LETHAL LEAF-SPOT 1 HOMOLOG (LLS1);PHEOPHORBIDE A OXYGENASE (PAO)	Encodes a pheide a oxygenase (PAO). Accelerated cell death (acd1) mutants show rapid, spreading necrotic responses to both virulent and avirulent Pseudomonas syringae pv. maculicola or pv. tomato pathogens and to ethylene.
AT3G50620	0	P-loop containing nucleoside triphosphate hydrolases superfamily protein;(source:Araport11)
AT1G54040	(TASTY);EPITHIOSPECIFIER PROTEIN (ESP)	Epithiospecifier protein, interacts with WRKY53. Involved in pathogen resistance and leaf senescence.
AT3G21600	0	Senescence/dehydration-associated protein-like protein;(source:Araport11)
AT2G38250	0	Homeodomain-like superfamily protein;(source:Araport11)
AT3G59435	0	hypothetical protein;(source:Araport11)
ATMG01410	OPEN READING FRAME 204 (ORF204)	open reading frame 204;(source:Araport11)
AT5G02260	EXPANSIN A9 (ATEXPA9); (EXP9);EXPANSIN A9 (EXPA9); (ATHEXP ALPHA 1.10); (ATEXP9)	member of Alpha-Expansin Gene Family. Naming convention from the Expansin Working Group (Kende et al, 2004. Plant Mol Bio)
AT1G79900	(BAC2);ARABIDOPSIS MITOCHONDRIAL BASIC AMINO ACID CARRIER 2 (ATMBAC2)	encodes a mitochondrial ornithine transporter that exports ornithine from the mitochondria to the cytosol
AT1G54330	NAC DOMAIN CONTAINING PROTEIN 20 (NAC020);NAC DOMAIN CONTAINING PROTEIN 20 (ANAC020)	NAC domain containing protein 20;(source:Araport11)
AT5G63970	RING DOMAIN LIGASE 3 (RGLG3)	Encodes a ubiquitin ligase that is an essential upstream modulator of JA signaling in response to various stimuli.
AT2G43800	0	Actin-binding FH2 (formin homology 2) family protein;(source:Araport11)
AT4G29700	0	Alkaline-phosphatase-like family protein;(source:Araport11)
AT2G23010	SERINE CARBOXYPEPTIDASE-LIKE 9 (SCPL9)	serine carboxypeptidase-like 9;(source:Araport11)
AT4G37140	MATERNAL EFFECT EMBRYO ARREST 69 (MEE69);ARABIDOPSIS THALIANA METHYL ESTERASE 20 (ATMES20);METHYL ESTERASE 20 (MES20)	Encodes a protein with similarity to SABP2, a methyl salicylate esterase from tobacco. However, this protein is truncated and lacks two of the residues of the predicted catalytic triad, suggesting that it does not have this enzymatic activity.
AT5G58530	0	Glutaredoxin family protein;(source:Araport11)
AT5G56760	SERINE ACETYLTRANSFERASE 1;1 (ATSERAT1;1);SERINE ACETYLTRANSFERASE 1;1 (SERAT1;1);SERINE ACETYLTRANSFERASE 52 (SAT-52);SERINE ACETYLTRANSFERASE 5 (SAT5)	Encodes a cytosolic serine O-acetyltransferase involved in sulfur assimilation and cysteine biosynthesis. Expressed in the vascular system.
AT5G50090	0	D-ribose-binding periplasmic protein;(source:Araport11)
AT2G46510	ABA-INDUCIBLE BHLH-TYPE TRANSCRIPTION FACTOR (ATAIB);ABA-INDUCIBLE BHLH-TYPE TRANSCRIPTION FACTOR (AIB); (BHLH017); (BHLH17);JA-ASSOCIATED MYC2-LIKE 1 (JAM1)	Encodes a nuclear localized BLH domain containing transcriptional activator involved in response to ABA. Overexpression confers enhanced ABA responsiveness while loss of function mutants are ABA sensitive.bHLH17 interacts with JAZ proteins, and functions redundantly with bHLH3, bHLH13 and bHLH14 to negatively regulate jasmonate responses.
AT3G50570	0	hydroxyproline-rich glycoprotein family protein;(source:Araport11)
AT1G28580	0	GDSL-motif esterase/acyltransferase/lipase. Enzyme group with broad substrate specificity that may catalyze acyltransfer or hydrolase reactions with lipid and non-lipid substrates.
AT2G34070	TRICHOME BIREFRINGENCE-LIKE 37 (TBL37)	Encodes a member of the TBL (TRICHOME BIREFRINGENCE-LIKE) gene family containing a plant-specific DUF231 (domain of unknown function) domain. TBL gene family has 46 members, two of which (TBR/AT5G06700 and TBL3/AT5G01360) have been shown to be involved in the synthesis and deposition of secondary wall cellulose, presumably by influencing the esterification state of pectic polymers. A nomenclature…
AT2G24830	0	zinc finger (CCCH-type) family protein / D111/G-patch domain-containing protein;(source:Araport11)
AT5G10300	METHYL ESTERASE 5 (MES5); (AtHNL);HYDROXYNITRILE LYASE (HNL);ARABIDOPSIS THALIANA METHYL ESTERASE 5 (ATMES5)	Encodes a protein with R-selective hydroxynitrile lyase activity. It has similarity to the SABP2 methyl salicylate esterase from tobacco. This protein does not act on methyl IAA, methyl JA, MeSA, MeGA4, or MEGA9 in vitro.
AT3G48240	0	Octicosapeptide/Phox/Bem1p family protein;(source:Araport11)
AT1G19600	0	pfkB-like carbohydrate kinase family protein;(source:Araport11)
AT3G08670	0	serine/arginine repetitive matrix-like protein;(source:Araport11)
AT5G11540	(ATGULLO3);L -GULONO-1,4-LACTONE ( L -GULL) OXIDASE 3 (GULLO3)	Encodes a homolog of rat L-gulono-1,4-lactone (L-GulL) oxidase that is involved in the biosynthesis of L-ascorbic acid.
AT5G14510	0	ARM repeat superfamily protein;(source:Araport11)
AT4G03320	TRANSLOCON AT THE INNER ENVELOPE MEMBRANE OF CHLOROPLASTS 20-IV (AtTic20-IV);TRANSLOCON AT THE INNER ENVELOPE MEMBRANE OF CHLOROPLASTS 20-IV (tic20-IV)	Encodes a component of the TIC (translocon at the inner envelope membrane of chloroplasts) protein translocation machinery mediating the protein translocation across the inner envelope of plastids. The Arabidopsis genome encodes four Tic20 homologous proteins, AT1G04940(Tic20-I), AT2G47840(Tic20-II), AT4G03320(Tic20-IV) and AT5G55710(Tic20-V).
AT1G62990	IRREGULAR XYLEM 11 (IRX11);KNOTTED-LIKE HOMEOBOX OF ARABIDOPSIS THALIANA 7 (KNAT7)	Encodes a homeodomain transcription factor of the Knotted family. May be involved in secondary cell wall biosynthesis. Mutants have moderately irregular xylem development. Expression of this gene is upregulated by SND1 and MYB46.
AT3G19310	0	PLC-like phosphodiesterases superfamily protein;(source:Araport11)
AT5G01360	TRICHOME BIREFRINGENCE-LIKE 3 (TBL3)	Encodes a member of the TBL (TRICHOME BIREFRINGENCE-LIKE) gene family containing a plant-specific DUF231 (domain of unknown function) domain. TBL gene family has 46 members, two of which (TBR/AT5G06700 and TBL3/AT5G01360) have been shown to be involved in the synthesis and deposition of secondary wall cellulose, presumably by influencing the esterification state of pectic polymers. A nomenclature…
AT4G18425	DUF679 DOMAIN MEMBRANE PROTEIN 4 (DMP4)	transmembrane protein, putative (DUF679);(source:Araport11)
AT2G40460	0	Major facilitator superfamily protein;(source:Araport11)
AT1G14530	TOM THREE HOMOLOG 1 (THH1)	tobamovirus multiplication-like protein (DUF1084);(source:Araport11)
AT1G52720	0	hypothetical protein;(source:Araport11)
AT2G47600	MAGNESIUM/PROTON EXCHANGER (ATMHX);MAGNESIUM/PROTON EXCHANGER (MHX); (ATMHX1);MAGNESIUM/PROTON EXCHANGER 1 (MHX1)	Encodes a magnesium/proton exchanger, member of putative Na+/Ca2+ antiporter gene family
AT3G48870	CLPC2 (ClpC2); (HSP93-III); (ATCLPC); (ATHSP93-III)	Encodes a nuclear encoded protein with similarity to Clpa regulatory subunit of CLP protease complex. The protein is localized to the chloroplast stroma. May function redundantly with TIC complex in chloroplast protein import.
AT2G23170	(GH3.3)	encodes an IAA-amido synthase that conjugates Asp and other amino acids to auxin in vitro.
AT4G22880	LEUCOANTHOCYANIDIN DIOXYGENASE (LDOX);ANTHOCYANIDIN SYNTHASE (ANS); (TT18);TANNIN DEFICIENT SEED 4 (TDS4)	encodes leucoanthocyanidin dioxygenase, which is involved in proanthocyanin biosynthesis. Mutant analysis suggests that this gene is also involved in vacuole formation.
AT5G59220	SENESCENCE ASSOCIATED GENE 113 (SAG113);HIGHLY ABA-INDUCED PP2C GENE 1 (HAI1)	Encodes a member of the PP2C family (Clade A protein phosphatases type 2C). Functions as a negative regulator of osmotic stress and ABA signaling.
AT5G49070	3-KETOACYL-COA SYNTHASE 21 (KCS21)	Encodes KCS21, a member of the 3-ketoacyl-CoA synthase family involved in the biosynthesis of VLCFA (very long chain fatty acids).
AT3G15990	SULFATE TRANSPORTER 3;4 (SULTR3;4)	Encodes sulfate transporter Sultr3;4.
AT4G37760	SQUALENE EPOXIDASE 3 (SQE3)	squalene epoxidase 3;(source:Araport11)
AT2G34080	0	Cysteine proteinases superfamily protein;(source:Araport11)
AT4G36910	LOSS OF THE TIMING OF ET AND JA BIOSYNTHESIS 2 (LEJ2);CBS DOMAIN CONTAINING PROTEIN 1 (CBSX1);CYSTATHIONE [BETA]-SYNTHASE DOMAIN-CONTAINING PROTEIN 2 (CDCP2)	Encodes a single cystathionine beta-synthase domain-containing protein. Modulates development by regulating the thioredoxin system.
AT1G67070	PHOSPHOMANNOSE ISOMERASE 2 (PMI2);DARK INDUCIBLE 9 (DIN9)	Encodes a protein with phosphomannose isomerase activity that is involved in synthesis of ascorbic acid. Expression is induced after 24 hours of dark treatment, in senescing leaves and treatment with exogenous photosynthesis inhibitor. Induction of gene expression was suppressed in excised leaves supplied with sugar. The authors suggest that the gene's expression pattern is responding to the leve…
AT3G13175	PSI-INTERACTING ROOT-CELL ENRICHED 1 (PRCE1)	transmembrane protein;(source:Araport11)
AT3G25014	0	hypothetical protein;(source:Araport11)
AT2G47950	0	myelin transcription factor-like protein;(source:Araport11)
AT1G27380	ROP-INTERACTIVE CRIB MOTIF-CONTAINING PROTEIN 2 (RIC2)	encodes a member of a novel protein family that contains contain a CRIB (for Cdc42/Rac-interactive binding) motif required for their specific interaction with GTP-bound Rop1 (plant-specific Rho GTPase). Interacts with Rop1 and is involved in pollen tube growth and function. Protein most similar to RIC4 (family subgroup V). Gene is expressed in all tissues examined.
AT5G15600	SPIRAL1-LIKE4 (SP1L4)	SPIRAL1-LIKE4 belongs to a six-member gene family in Arabidopsis; all members share high sequence similarity in amino- and carboxy-terminal regions. Regulates cortical microtubule organization. Mutant plants exhibit altered patterns of root, leaf and petal growth as a result of defective anisotropic cell expansion.
AT1G75450	CYTOKININ OXIDASE 5 (CKX5);CYTOKININ OXIDASE 6 (ATCKX6);ARABIDOPSIS THALIANA CYTOKININ OXIDASE 5 (ATCKX5)	This gene used to be called AtCKX6. It encodes a protein whose sequence is similar to cytokinin oxidase/dehydrogenase, which catalyzes the degradation of cytokinins.
AT1G09180	SECRETION-ASSOCIATED RAS 1 (ATSAR1);SECRETION-ASSOCIATED RAS SUPER FAMILY 1 (SARA1A);SECRETION-ASSOCIATED RAS SUPER FAMILY 1 (ATSARA1A)	A member of ARF-like GTPase family. A thaliana has 21 members, in two subfamilies, ARF and ARF-like (ARL) GTPases.
AT3G55940	0	Phosphoinositide-specific phospholipase C family protein;(source:Araport11)
AT2G46520	0	cellular apoptosis susceptibility protein, putative / importin-alpha re-exporter;(source:Araport11)
AT1G74550	CYTOCHROME P450, FAMILY 98, SUBFAMILY A, POLYPEPTIDE 9 (CYP98A9)	Encodes a tricoumaroylspermidine meta-hydroxylase that participates in the formation of N<sup>1</sup>,N<sup>5</sup>-di(hydroxyferuloyol)- N<sup>10</sup>-sinapoylspermidine, an important constituent of pollen. This gene appears to be expressed in young flower buds and inflorescence tips with notably high levels of expression in the tapetum and pollen. It is also expressed in root tips.
AT5G54060	UDP-GLUCOSYL TRANSFERASE 79B1 (UGT79B1);UDP-GLUCOSE:FLAVONOID 3-O-GLUCOSYLTRANSFERASE (UF3GT)	Encodes a anthocyanin 3-O-glucoside: 2"-O-xylosyl-transferase involved in anthocyanin modification that converts cyanidin 3-O-glucoside to cyanidin 3-O-xylosyl(1->2)glucoside. Its preferred sugar donor is UDP-xylose.
AT3G05770	0	hypothetical protein;(source:Araport11)
AT2G04038	BASIC LEUCINE-ZIPPER 48 (AtbZIP48);BASIC LEUCINE-ZIPPER 48 (bZIP48)	basic leucine-zipper 48;(source:Araport11)
AT3G62040	0	Haloacid dehalogenase-like hydrolase (HAD) superfamily protein;(source:Araport11)
AT1G58270	(ZW9)	ZW9 mRNA, complete cds The mRNA is cell-to-cell mobile.
AT1G19570	DEHYDROASCORBATE REDUCTASE (DHAR1)	Encodes a member of the dehydroascorbate reductase gene family. Critical for a mutualistic symbiosis between the host Arabidopsis and the root colonizing fungus Piriformospora indica.Encodes about 50-60% of extractable leaf GSH-dependent DHAR activity, but single knockout mutants show unaltered ascorbate and glutathione status in optimal and oxidative stress conditions (PMID:28381499). Acts redun…
AT2G27230	LONESOME HIGHWAY (LHW)	Encodes a nuclear-localized transcriptional activator with weak sequence similarity to basic helix-loop-helix(bHLH)-domain proteins. It promotes the production of stele cells in root meristems and is required to establish and maintain the normal vascular cell number and pattern in primary and lateral roots.
AT3G46680	0	UDP-Glycosyltransferase superfamily protein;(source:Araport11)
AT5G53420	0	CCT motif family protein;(source:Araport11)
AT1G26770	EXPANSIN A10 (EXPA10);EXPANSIN 10 (EXP10);ARABIDOPSIS THALIANA EXPANSIN ALPHA 1.1 (ATHEXP ALPHA 1.1);ARABIDOPSIS THALIANA EXPANSIN 10 (ATEXP10);EXPANSIN A10 (ATEXPA10);ARABIDOPSIS THALIANA EXPANSIN 10 (AT-EXP10)	Encodes an expansin. Naming convention from the Expansin Working Group (Kende et al, Plant Mol Bio). Involved in the formation of nematode-induced syncytia in roots of Arabidopsis thaliana.
AT1G30530	UDP-GLUCOSYL TRANSFERASE 78D1 (UGT78D1)	The At1g30530 gene encodes a UDP-rhamnose:flavonol-3-O-rhamnosyltransferase (UGT78D1) attaching a rhamnosyl residue to the 3-O-position of the flavonols kaempferol and quercetin
AT5G21030	(AGO8)	PAZ domain-containing protein / piwi domain-containing protein;(source:Araport11)
AT1G20160	(ATSBT5.2); (SBT5.2(A));CO2 RESPONSE SECRETED PROTEASE (CRSP)	Encodes two isoforms. One (SBT5.2(a) ) is a secreted, cell wall localized subtilisin-like serine protease that is involved in regulation of stomatal development. The second isoform (SBT5.2(b) is localized to endosomes.
AT4G16610	0	C2H2-like zinc finger protein;(source:Araport11)
AT3G60490	0	encodes a member of the DREB subfamily A-4 of ERF/AP2 transcription factor family. The protein contains one AP2 domain. There are 17 members in this subfamily including TINY.
AT5G10720	CYTOKININ INDEPENDENT 2 (CKI2);HISTIDINE KINASE 5 (AHK5);HISTIDINE KINASE 5 (HK5)	member of Histidine Kinase
AT2G40435	0	transcription factor SCREAM-like protein;(source:Araport11)
AT2G29500	0	HSP20-like chaperones superfamily protein;(source:Araport11)
AT5G42900	COLD REGULATED GENE 27 (COR27)	cold regulated protein 27;(source:Araport11)
AT2G32290	BETA-AMYLASE 5 (BMY5);BETA-AMYLASE 6 (BAM6)	beta-amylase 6;(source:Araport11)
AT1G11400	PARTNER OF Y14-MAGO (PYM)	The PYM gene encodes a protein capable of interacting with MAGO, and Y14, whose orthologs form part of the exon junction complex in animal cells. In vitro binding assays indicate that PYM can bind to MAGO and Y14 either individually, or when they are together. But, MAGO-Y14-PYM ternary complexes are difficult to detect in vivo in Arabidopsis based on pull-down experiments. However there is some e…
AT4G10390	0	Protein kinase superfamily protein;(source:Araport11)
AT3G19100	0	Protein kinase superfamily protein;(source:Araport11)
AT5G66650	0	calcium uniporter (DUF607);(source:Araport11)
AT4G16140	0	proline-rich family protein;(source:Araport11)
AT1G35610	0	Cysteine/Histidine-rich C1 domain family protein;(source:Araport11)
AT1G09155	PHLOEM PROTEIN 2-B15 (PP2-B15);PHLOEM PROTEIN 2-B15 (AtPP2-B15)	phloem protein 2-B15;(source:Araport11)
AT3G11480	(ATBSMT1); (BSMT1)	The gene encodes a SABATH methyltransferase that methylates both salicylic acid and benzoic acid. It is highly expressed in flowers, induced by biotic and abiotic stress and thought to be involved in direct defense mechanism.
AT3G24463	0	nuclear transport factor 2 family protein;(source:Araport11)
AT1G69295	PLASMODESMATA CALLOSE-BINDING PROTEIN 4 (PDCB4)	Encodes a member of the X8-GPI family of proteins. It localizes to the plasmodesmata and is predicted to bind callose.
AT1G71760	0	hypothetical protein;(source:Araport11)
AT1G31710	0	Copper amine oxidase family protein;(source:Araport11)
AT3G51670	(PATL6)	PATLs belong to a family of proteins having a Golgi dynamics (GOLD) domain in tandem with the Sec14p-like domain. PATLs are auxin regulated. Quadruple mutants (patl2456) show altered PIN1 lateralization in root endodermis cells.
AT3G12580	HEAT SHOCK PROTEIN 70 (HSP70); (HSC70-4);ARABIDOPSIS HEAT SHOCK PROTEIN 70 (ATHSP70)	heat shock protein 70;(source:Araport11)
AT2G28420	GLYOXYLASE I 8 (GLYI8)	Lactoylglutathione lyase / glyoxalase I family protein;(source:Araport11)
AT1G78680	GAMMA-GLUTAMYL HYDROLASE 2 (GGH2);GAMMA-GLUTAMYL HYDROLASE 2 (ATGGH2)	The Arabidopsis protein AtGGH2 is a gamma-glutamyl hydrolase acting specifically on monoglutamates. The enzyme is involved in the tetrahydrofolate metabolism and located to the vacuole.
AT1G22380	UDP-GLUCOSYL TRANSFERASE 85A3 (AtUGT85A3);UDP-GLUCOSYL TRANSFERASE 85A3 (UGT85A3)	Encodes a putative UDP-glucosyl transferase. At1g22380 was initially identified as encoding the protein AAF87154, which has been classified as a bHLH protein (AtbHLH152). Subsequently it has been found that the AAF87154 protein appears to be encoded by the AT1G23970 genomic locus.
AT4G15430	0	ERD (early-responsive to dehydration stress) family protein;(source:Araport11)
AT2G46270	G-BOX BINDING FACTOR 3 (GBF3)	encodes a bZIP G-box binding protein whose expression is induced by ABA. It has been shown to bind to Adh that contains the G-box and is induced by cold and water deprivation. GBF3 has been shown to be expressed mostly in the root and dark-grown leaves. GBF3 can act as homodimers and as heterodimers with GFB1, GBF2 and GBF4. In addition, GBF3!?s DNA binding activity is enhanced by GIP1, GPRI1 and…
AT4G20690	0	hypothetical protein;(source:Araport11)
AT5G16360	0	NC domain-containing protein-like protein;(source:Araport11)
AT1G23120	0	Polyketide cyclase/dehydrase and lipid transport superfamily protein;(source:Araport11)
AT4G31110	0	Wall-associated kinase family protein;(source:Araport11)
AT3G52370	FASCICLIN-LIKE ARABINOGALACTAN PROTEIN 15 PRECURSOR (FLA15)	FASCICLIN-like arabinogalactan protein 15 precursor;(source:Araport11)
AT3G21670	(ATNPF6.4);NRT1/ PTR FAMILY 6.4 (NPF6.4)	Major facilitator superfamily protein;(source:Araport11)
AT5G45970	ARABIDOPSIS THALIANA RAC 2 (ATRAC2); (ROP7);RAC-LIKE 2 (RAC2);ARABIDOPSIS RAC-LIKE 2 (ARAC2);RHO-RELATED PROTEIN FROM PLANTS 7 (ATROP7)	Encodes a Rac-like protein ARAC2. A member of ROP GTPase gene family.
AT1G28610	0	GDSL-motif esterase/acyltransferase/lipase. Enzyme group with broad substrate specificity that may catalyze acyltransfer or hydrolase reactions with lipid and non-lipid substrates.
AT5G39190	GERMIN-LIKE PROTEIN 2A (GLP2A);GERMIN-LIKE PROTEIN 2 (GER2);A. THALIANA GERMIN LIKE PROTEIN 2 (ATGER2)	germin-like protein (GLP2a)
AT1G78490	CYTOCHROME P450, FAMILY 708, SUBFAMILY A, POLYPEPTIDE 3 (CYP708A3)	member of CYP708A The mRNA is cell-to-cell mobile.
AT3G13110	SERINE ACETYLTRANSFERASE 2;2 (ATSERAT2;2);SERINE ACETYLTRANSFERASE-1 (SAT-1);SERINE ACETYLTRANSFERASE A (SAT-A);SERINE ACETYLTRANSFERASE 3 (SAT3);SERINE ACETYLTRANSFERASE-MITOCHONDRIAL (SAT-M);SERINE ACETYLTRANSFERASE 2;2 (SERAT2;2)	Encodes a mitochondrial serine O-acetyltransferase involved in sulfur assimilation and cysteine biosynthesis. Expressed in the vascular system.
AT1G13280	ALLENE OXIDE CYCLASE 4 (AOC4)	Encodes allene oxide cyclase. One of four genes in Arabidopsis that encode this enzyme, which catalyzes an essential step in jasmonic acid biosynthesis. Gene expression is reduced during senescence, a process that involves jasmonic acid signalling pathway.
AT1G70370	POLYGALACTURONASE 2 (PG2)	polygalacturonase 2;(source:Araport11)
AT1G19630	CYTOCHROME P450, FAMILY 722, SUBFAMILY A, POLYPEPTIDE 1 (CYP722A1)	member of CYP722A
AT1G66390	(ATMYB90);MYB DOMAIN PROTEIN 90 (MYB90);PRODUCTION OF ANTHOCYANIN PIGMENT 2 (PAP2)	production of anthocyanin pigment 2 protein (PAP2)
AT5G63350	(AITR6)	von willebrand factor A domain protein;(source:Araport11)
AT4G27560	(UGT79B2)	UDP-Glycosyltransferase superfamily protein;(source:Araport11)
AT2G28510	0	Dof-type zinc finger DNA-binding family protein;(source:Araport11)
AT5G48650	0	Nuclear transport factor 2 (NTF2) family protein with RNA binding (RRM-RBD-RNP motifs) domain-containing protein;(source:Araport11)
AT2G25820	ETHYLENE AND SALT INDUCIBLE 2 (ESE2)	encodes a member of the DREB subfamily A-4 of ERF/AP2 transcription factor family. The protein contains one AP2 domain. There are 17 members in this subfamily including TINY.
AT3G51090	0	coiled-coil 90B-like protein (DUF1640);(source:Araport11)
AT1G72230	0	Cupredoxin superfamily protein;(source:Araport11)
AT4G08535	0	F-box SKIP17-like protein;(source:Araport11)
AT5G02580	0	argininosuccinate lyase;(source:Araport11)
AT3G08570	0	Phototropic-responsive NPH3 family protein;(source:Araport11)
AT1G66760	0	MATE efflux family protein;(source:Araport11)
AT3G46230	ARABIDOPSIS THALIANA HEAT SHOCK PROTEIN 17.4 (ATHSP17.4);HEAT SHOCK PROTEIN 17.4 (HSP17.4)	member of the class I small heat-shock protein (sHSP) family, which accounts for the majority of sHSPs in maturing seeds
AT1G01030	NGATHA3 (NGA3)	AP2/B3-like transcriptional factor family protein;(source:Araport11)
AT5G28237	0	Pyridoxal-5-phosphate-dependent enzyme family protein;(source:Araport11)
AT5G26660	MYB DOMAIN PROTEIN 4 (ATMYB4-old);MYB DOMAIN PROTEIN 86 (MYB86);MYB DOMAIN PROTEIN 86 (ATMYB86);MYB DOMAIN PROTEIN 4 (ATMYB4)	myb domain protein 86;(source:Araport11)
AT2G03980	0	GDSL-motif esterase/acyltransferase/lipase. Enzyme group with broad substrate specificity that may catalyze acyltransfer or hydrolase reactions with lipid and non-lipid substrates.
AT1G69260	ABI FIVE BINDING PROTEIN (AFP1)	ABI five binding protein;(source:Araport11)
AT3G20260	0	DUF1666 family protein (DUF1666);(source:Araport11)
AT2G38760	ANNEXIN 3 (ANNAT3); (ATANN3);ANNEXIN 3 (ANN3)	Annexins are calcium binding proteins that are localized in the cytoplasm. When cytosolic Ca2+ increases, they relocate to the plasma membrane. The mRNA is cell-to-cell mobile.
AT2G33385	ACTIN-RELATED PROTEIN C2B (arpc2b)	actin-related protein C2B;(source:Araport11)
AT3G21310	0	Core-2/I-branching beta-1,6-N-acetylglucosaminyltransferase family protein;(source:Araport11)
AT1G24580	0	RING/U-box superfamily protein;(source:Araport11)
AT1G06640	0	encodes a protein whose sequence is similar to a 2-oxoglutarate-dependent dioxygenase The mRNA is cell-to-cell mobile.
AT5G59845	GIBBERELLIC ACID STIMULATED ARABIDOPSIS 10 (GASA10)	Member of a family of proteins named as being GA inducible but GASA10 does not appear to be GA induced. It is likely to be secreted as the protein is found in the cell wall.
AT5G09980	ELICITOR PEPTIDE 4 PRECURSOR (PROPEP4)	elicitor peptide 4 precursor;(source:Araport11)
AT1G19200	0	cyclin-dependent kinase, putative (DUF581);(source:Araport11)
AT3G43110	0	transmembrane protein;(source:Araport11)
AT4G27850	0	Glycine-rich protein family;(source:Araport11)
AT2G37300	ATP-BINDING CASSETTE I16 (ABCI16)	transmembrane protein;(source:Araport11)
AT5G01840	ARABIDOPSIS THALIANA OVATE FAMILY PROTEIN 1 (ATOFP1);OVATE FAMILY PROTEIN 1 (OFP1)	Encodes a member of the plant specific ovate protein family. Members of this family have been shown to bind to KNOX and BELL- like TALE class homeodomain proteins. This interaction may mediate relocalization of the TALE homeodomain from the nucleus to the cytoplasm. Functions as a transcriptional repressor that suppresses cell elongation.
AT3G11210	0	SGNH hydrolase-type esterase superfamily protein;(source:Araport11)
AT4G31405	0	hypothetical protein;(source:Araport11)
AT5G14700	0	NAD(P)-binding Rossmann-fold superfamily protein;(source:Araport11)
AT5G46840	0	RNA-binding (RRM/RBD/RNP motifs) family protein;(source:Araport11)
AT1G64200	VACUOLAR H+-ATPASE SUBUNIT E ISOFORM 3 (VHA-E3)	vacuolar H+-ATPase subunit E isoform 3;(source:Araport11)
AT4G22755	0	methylsterol monooxygenase 1-3;(source:Araport11)
AT4G38780	0	pre-mRNA-processing-splicing factor-like protein;(source:Araport11)
AT4G27130	0	Translation initiation factor SUI1 family protein;(source:Araport11)
AT4G31351	0	This gene encodes a small protein and has either evidence of transcription or purifying selection.
AT2G26690	(ATNPF6.2);NRT1/ PTR FAMILY 6.2 (NPF6.2)	Major facilitator superfamily protein;(source:Araport11)
AT3G50310	ABA-INSENSITIVE PROTEIN KINASE 1 (AIK1);MITOGEN-ACTIVATED PROTEIN KINASE KINASE KINASE 20 (MAPKKK20);MAPKK KINASE 20 (MKKK20)	Encodes a member of MEKK subfamily. Target promoter of the male germline-specific transcription factor DUO1. Involved in osmotic stress response via regulation of MPK6 activity. It also plays an important role in regulating cell division and cell elongation in the primary root meristematic and elongation areas. Mutants show defects in root microtubule organization.It phosphorylates MPK18 and MKK3…
AT3G01970	WRKY DNA-BINDING PROTEIN 45 (WRKY45);WRKY DNA-BINDING PROTEIN 45 (ATWRKY45)	member of WRKY Transcription Factor; Group I
AT4G10630	0	Glutaredoxin family protein;(source:Araport11)
AT3G14780	0	callose synthase;(source:Araport11)
AT5G53200	TRIPTYCHON (TRY)	Homeodomain-like superfamily protein;(source:Araport11)
AT5G52570	BETA-CAROTENE HYDROXYLASE 2 (BETA-OHASE 2);BETA CAROTENOID HYDROXYLASE 2 (BCH2); (CHY2); (B2)	Converts &#946;-carotene to zeaxanthin via cryptoxanthin.
AT4G18360	GLYCOLATE OXIDASE 3 (GOX3)	Encodes a glycolate oxidase that modulates reactive oxygen species-mediated signal transduction during nonhost resistance.
AT4G01080	TRICHOME BIREFRINGENCE-LIKE 26 (TBL26)	Encodes a member of the TBL (TRICHOME BIREFRINGENCE-LIKE) gene family containing a plant-specific DUF231 (domain of unknown function) domain. TBL gene family has 46 members, two of which (TBR/AT5G06700 and TBL3/AT5G01360) have been shown to be involved in the synthesis and deposition of secondary wall cellulose, presumably by influencing the esterification state of pectic polymers. A nomenclature…
AT5G49320	0	transmembrane protein, putative (DUF1218);(source:Araport11)
AT1G61930	0	senescence regulator (Protein of unknown function, DUF584);(source:Araport11)
AT3G59930	0	Encodes a defensin-like (DEFL) family protein.
AT3G16400	MYROSINASE-BINDING PROTEIN-LIKE PROTEIN-470 (ATMLP-470);NITRILE SPECIFIER PROTEIN 1 (ATNSP1);NITRILE SPECIFIER PROTEIN 1 (NSP1)	Encodes a nitrile-specifier protein NSP1 responsible for constitutive and herbivore-induced simple nitrile formation in rosette leaves. NSP1 is one out of five (At3g16400/NSP1, At2g33070/NSP2, At3g16390/NSP3, At3g16410/NSP4 and At5g48180/NSP5) A. thaliana epithiospecifier protein (ESP) homologues that promote simple nitrile, but not epithionitrile or thiocyanate formation. The mRNA is cell-to-cel…
AT4G35060	HEAVY METAL ASSOCIATED ISOPRENYLATED PLANT PROTEIN 25 (HIPP25)	Heavy metal transport/detoxification superfamily protein;(source:Araport11)
AT4G15780	VESICLE-ASSOCIATED MEMBRANE PROTEIN 724 (VAMP724);VESICLE-ASSOCIATED MEMBRANE PROTEIN 724 (ATVAMP724)	member of VAMP72 Gene Family
AT4G36360	BETA-GALACTOSIDASE 3 (BGAL3)	putative beta-galactosidase (BGAL3 gene)
AT5G67160	ENHANCED PSEUDOMONAS SUSCEPTIBILTY 1 (EPS1)	Encodes a member of the BAHD acyltransferase superfamily. Mutants have enhanced susceptibility to virulent and avirulent pathogens and are defective in pathogen induced SA biosynthesis. EPS1 may act upstream of SA biosynthesis as application of SA can rescue the mutant phenotype.
AT1G53470	MECHANOSENSITIVE CHANNEL OF SMALL CONDUCTANCE-LIKE 4 (MSL4)	mechanosensitive channel of small conductance-like 4;(source:Araport11)
AT5G13790	AGAMOUS-LIKE 15 (AGL15)	AGL15 (AGAMOUS-Like 15) is a member of the MADS domain family of regulatory factors. Although AGL15 is preferentially expressed during embryogenesis, AGL15 is also expressed in leaf primordia, shoot apical meristems and young floral buds, suggesting that AGL15 may play a role during post-germinative development. Transgenic plants that ectopically express AGL15 show delays in the transition to flo…
AT5G49280	0	hydroxyproline-rich glycoprotein family protein;(source:Araport11)
AT3G48350	CYSTEINE ENDOPEPTIDASE 3 (CEP3)	Cysteine proteinases superfamily protein;(source:Araport11)
AT5G58570	0	transmembrane protein;(source:Araport11)
AT4G11211	0	hypothetical protein;(source:Araport11)
AT4G19000	ARABIDOPSIS THALIANA IWS2 (FROM YEAST INTERACTS WITH SPT6) (ATIWS2); (IWS2)	The C-terminal portion of this protein has homology to the C-termini of the IWS1 (Interacts With Spt6) proteins found in yeast and humans.
AT5G55120	VITAMIN C DEFECTIVE 5 (VTC5)	Encodes a GDP-L-galactose phosphorylase, with similar biochemical properties as VTC2.
AT5G06760	LATE EMBRYOGENESIS ABUNDANT 4-5 (AtLEA4-5);LATE EMBRYOGENESIS ABUNDANT 4-5 (LEA4-5)	Encodes LEA4-5, a member of the Late Embryogenesis Abundant (LEA) proteins which typically accumulate in response to low water availability conditions imposed during development or by the environment. Most of the diverse set of LEA proteins can be grouped according to properties such as high hydrophilicity and high content of glycine or other small amino acids in what has been termed hydrophilins…
AT1G78940	0	kinase with adenine nucleotide alpha hydrolases-like domain-containing protein;(source:Araport11)
AT1G20130	0	GDSL-motif esterase/acyltransferase/lipase. Enzyme group with broad substrate specificity that may catalyze acyltransfer or hydrolase reactions with lipid and non-lipid substrates.
AT5G03670	TON1 RECRUITING MOTIF 28 (TRM28)	histone-lysine N-methyltransferase SETD1B-like protein;(source:Araport11)
AT5G02950	0	Tudor/PWWP/MBT superfamily protein;(source:Araport11)
AT3G52770	LITTLE ZIPPER 3 (ZPR3)	ZPR3 is a small-leucine zipper containing protein that is involved in the establishment of leaf polarity.
AT2G28790	0	Pathogenesis-related thaumatin superfamily protein;(source:Araport11)
AT2G43550	0	Encodes a defensin-like (DEFL) family protein.
AT1G19640	JASMONIC ACID CARBOXYL METHYLTRANSFERASE (JMT)	Encodes a S-adenosyl-L-methionine:jasmonic acid carboxyl methyltransferase that catalyzes the formation of methyljasmonate from jasmonic acid. Its expression is induced in response to wounding or methyljasmonate treatment.
AT1G05550	0	hypothetical protein (DUF295);(source:Araport11)
AT1G08230	0	Codes for a H+-driven, high affinity gamma-aminobutyric acid (GABA) transporter. Localized at the plasma membrane. In planta, AtGAT1 expression was highest in flowers and under conditions of elevated GABA concentrations such as wounding or senescence.
AT4G21680	NITRATE TRANSPORTER 1.8 (NRT1.8); (ATNPF7.2);NRT1/ PTR FAMILY 7.2 (NPF7.2)	Encodes a nitrate transporter (NRT1.8). Functions in nitrate removal from the xylem sap. Mediates cadmium tolerance.
AT2G33380	RESPONSIVE TO DESICCATION 20 (RD20);CALEOSIN 3 (CLO-3);PEROXYGENASE 3 (PXG3);ARABIDOPSIS THALIANA CALEOSIN 3 (AtCLO3); (ATRD20);CALEOSIN 3 (CLO3)	Encodes a calcium binding protein whose mRNA is induced upon treatment with NaCl, ABA and in response to desiccation. mRNA expression under drought conditions is apparent particularly in leaves and flowers. Isoform of caleosin with a role as a peroxygenase involved in oxylipin metabolism during biotic and abiotic stress. Involved in the production of 2-hydroxy-octadecatrienoic acid. The peroxygen…
AT1G06970	(ATCHX14);CATION/HYDROGEN EXCHANGER 14 (CHX14)	member of Putative Na+/H+ antiporter family
AT5G16770	MYB DOMAIN PROTEIN 9 (AtMYB9);MYB DOMAIN PROTEIN 9 (MYB9)	Member of the R2R3 factor gene family.
AT5G50930	HOMOLOG OF HUMAN MHF1 (MHF1); (ATMHF1)	Encodes a protein with similarity to mammalian MHF1 that acts in the same pathway as FANCM to restrain class II meiotic crossing over, and acts with FANCM during meiosis and to repair cross-links. It also assumes an opposing role from FANCM in homologous recombination and only FANCM is essential for replicative repair in the absence of the endonuclease MUS81.
AT1G03710	0	Cystatin/monellin superfamily protein;(source:Araport11)
AT1G61450	0	CAP-gly domain linker;(source:Araport11)
AT1G34210	(ATSERK2);SOMATIC EMBRYOGENESIS RECEPTOR-LIKE KINASE 2 (SERK2)	Plasma membrane LRR receptor-like serine threonine kinase expressed during embryogenesis in locules until stage 6 anthers, with higher expression in the tapetal cell layer. SERK1 and SERK2 receptor kinases function redundantly as an important control point for sporophytic development controlling male gametophyte production. The mRNA is cell-to-cell mobile.
AT3G16620	ARABIDOPSIS THALIANA TRANSLOCON OUTER COMPLEX PROTEIN 120 (ATTOC120);TRANSLOCON OUTER COMPLEX PROTEIN 120 (TOC120)	component of TOC complex, plastid protein import machinery.
AT5G10946	0	hypothetical protein;(source:Araport11)
AT4G17680	0	SBP (S-ribonuclease binding protein) family protein;(source:Araport11)
AT1G44740	0	hypothetical protein;(source:Araport11)
AT2G34010	TCP INTERACTOR CONTAINING EAR MOTIF PROTEIN 4 (TIE4)	verprolin;(source:Araport11)
AT5G07460	ARABIDOPSIS THALIANA METHIONINE SULFOXIDE REDUCTASE 2 (ATMSRA2);PEPTIDEMETHIONINE SULFOXIDE REDUCTASE 2 (PMSR2)	ubiquitous enzyme that repairs oxidatively damaged proteins. Methionine sulfoxide reductase activity. Mutant lacking reductase activity showed increased protein oxidation, nitration and glycation of specific amino acid residues during darkness.
AT1G32560	LATE EMBRYOGENESIS ABUNDANT 4-1 (LEA4-1);LATE EMBRYOGENESIS ABUNDANT 4-1 (AtLEA4-1)	Encodes LEA4-1, a member of the Late Embryogenesis Abundant (LEA) proteins which typically accumulate in response to low water availability conditions imposed during development or by the environment.
AT3G57010	0	Calcium-dependent phosphotriesterase superfamily protein;(source:Araport11)
AT4G11140	CYTOKININ RESPONSE FACTOR 1 (CRF1)	encodes a member of the ERF (ethylene response factor) subfamily B-5 of ERF/AP2 transcription factor family. The protein contains one AP2 domain. There are 7 members in this subfamily. Also named as CRF1 (cytokinin response factor 1).
AT4G30210	P450 REDUCTASE 2 (ATR2); (AR2)	Encodes NADPH-cytochrome P450 reductase that catalyzes the first oxidative step of the phenylpropanoid general pathway. The mRNA is cell-to-cell mobile.
AT5G67180	(EAT3);TARGET OF EARLY ACTIVATION TAGGED (EAT) 3 (TOE3)	target of early activation tagged (EAT) 3;(source:Araport11)
AT5G09280	0	Pectin lyase-like superfamily protein;(source:Araport11)
AT4G15100	SERINE CARBOXYPEPTIDASE-LIKE 30 (scpl30)	serine carboxypeptidase-like 30;(source:Araport11)
AT3G22560	0	Acyl-CoA N-acyltransferases (NAT) superfamily protein;(source:Araport11)
AT1G80160	GLYOXYLASE I 7 (GLYI7)	Lactoylglutathione lyase / glyoxalase I family protein;(source:Araport11)
AT5G14890	0	potassium transporter;(source:Araport11)
AT1G67110	CYTOCHROME P450, FAMILY 735, SUBFAMILY A, POLYPEPTIDE 2 (CYP735A2)	member of CYP735A
AT2G36650	0	CHUP1-like protein;(source:Araport11)
AT4G25700	BETA-HYDROXYLASE 1 (BETA-OHASE 1);BETA CAROTENOID HYDROXYLASE 1 (BCH1); (chy1); (B1)	Converts beta-carotene to zeaxanthin via cryptoxanthin.
AT5G04530	3-KETOACYL-COA SYNTHASE 19 (KCS19)	Encodes KCS19, a member of the 3-ketoacyl-CoA synthase family involved in the biosynthesis of VLCFA (very long chain fatty acids).
AT1G51780	IAA-LEUCINE RESISTANT (ILR)-LIKE GENE 5 (ILL5)	encodes a member of the six Arabidopsis IAA-amino acid conjugate hydrolase subfamily and conjugates and is very similar to IAR3.
AT4G20050	QUARTET 3 (QRT3)	Encodes a polygalacturonase that plays a direct role in degrading the pollen mother cell wall during microspore development.
AT4G12580	0	hypothetical protein;(source:Araport11)
AT4G38000	DNA BINDING WITH ONE FINGER 4.7 (DOF4.7)	DNA binding with one finger 4.7;(source:Araport11)
AT4G16590	CELLULOSE SYNTHASE-LIKE A01 (ATCSLA01);CELLULOSE SYNTHASE-LIKE A01 (CSLA01);CELLULOSE SYNTHASE-LIKE A1 (ATCSLA1); (CSLA01)	encodes a gene similar to cellulose synthase
AT1G57730	0	RING/U-box superfamily protein;(source:Araport11)
AT3G62430	0	Protein with RNI-like/FBD-like domain;(source:Araport11)
AT1G07985	0	Expressed protein;(source:Araport11)
AT5G46825	0	hypothetical protein;(source:Araport11)
AT4G36010	0	Pathogenesis-related thaumatin superfamily protein;(source:Araport11)
AT5G45960	0	GDSL-motif esterase/acyltransferase/lipase. Enzyme group with broad substrate specificity that may catalyze acyltransfer or hydrolase reactions with lipid and non-lipid substrates.
AT3G11050	FERRITIN 2 (FER2);FERRITIN 2 (ATFER2)	ferritin 2;(source:Araport11)
AT1G66350	(RGL);RGA-LIKE 1 (RGL1)	Negative regulator of GA responses, member of GRAS family of transcription factors. Also belongs to the DELLA proteins that restrain the cell proliferation and expansion that drives plant growth. RGL1 may be involved in reducing ROS accumulation in response to stress by up-regulating the transcription of superoxide dismutases. Rapidly degraded in response to GA. Involved in flower and fruit devel…
AT1G49530	GERANYLGERANYL PYROPHOSPHATE SYNTHASE 1 (GGPPS1);GERANYLGERANYL PYROPHOSPHATE SYNTHASE 6 (GGPS6); (GFPPS3)	encodes a mitochondria-targeted geranylgeranyl pyrophosphate synthase
AT2G25130	0	ARM repeat superfamily protein;(source:Araport11)
AT4G00670	0	Remorin family protein;(source:Araport11)
AT3G55290	SHORT-CHAIN DEHYDROGENASE/REDUCTASE ISOFORM D (SDRD)	NAD(P)-binding Rossmann-fold superfamily protein;(source:Araport11)
AT1G26665	0	Mediator complex, subunit Med10;(source:Araport11)
AT2G35950	EMBRYO SAC DEVELOPMENT ARREST 12 (EDA12)	embryo sac development arrest 12;(source:Araport11)
AT4G15210	BETA-AMYLASE 5 (BAM5); (BMY1); (AT-BETA-AMY);ARABIDOPSIS THALIANA BETA-AMYLASE (ATBETA-AMY);REDUCED BETA AMYLASE 1 (RAM1)	cytosolic beta-amylase expressed in rosette leaves and inducible by sugar. RAM1 mutants have reduced beta amylase in leaves and stems.
AT2G34390	NOD26-LIKE INTRINSIC PROTEIN 2;1 (NIP2;1);NOD26-LIKE MIP 4 (NLM4)	aquaporin NIP2.1
AT1G01520	REVEILLE 3 (REV3);ALTERED SEED GERMINATION 4 (ASG4)	RVE3 is one of eleven homologous MYB-like transcription factors in Arabidopsis and a member of the RVE8 clade. Plays a minor role in clock regulation.
AT1G26930	0	Galactose oxidase/kelch repeat superfamily protein;(source:Araport11)
AT3G16450	JACALIN-RELATED LECTIN 33 (JAL33)	Mannose-binding lectin superfamily protein;(source:Araport11)
AT2G32990	GLYCOSYL HYDROLASE 9B8 (GH9B8);GLYCOSYL HYDROLASE 9B8 (AtGH9B8)	glycosyl hydrolase 9B8;(source:Araport11)
AT3G43270	0	Plant invertase/pectin methylesterase inhibitor superfamily;(source:Araport11)
AT2G19780	0	Leucine-rich repeat (LRR) family protein;(source:Araport11)
AT5G41120	0	Esterase/lipase/thioesterase family protein;(source:Araport11)
AT1G72490	DEEPER ROOTING 1 (DRO1); (ATNGR2); (LAZY3); (LAZY4)	DRO1 is a member of the IGT gene family and has a unknown function . It is expressed in roots and involved in leaf root architecture, specifically the orientation of lateral root angles. Involved in determining lateral root branch angle.
AT3G46650	0	UDP-Glycosyltransferase superfamily protein;(source:Araport11)
AT5G59590	UDP-GLUCOSYL TRANSFERASE 76E2 (UGT76E2)	UDP-glucosyl transferase 76E2;(source:Araport11)
AT1G12240	(ATBETAFRUCT4);VACUOLAR INVERTASE (VAC-INV); (ATVI2); (ATFRUCT4);VACUOLAR INVERTASE 2 (VI2);FRUCTOSIDASE 4 (FRUCT4)	Encodes a vacuolar invertase betaFruct4. betaFruct4 is transported from the endoplasmic reticulum through the intermediate compartments as a membrane protein. The N-terminal cytoplasmic domain contains multiple sequence motifs that are involved at various stages in the trafficking of betaFruct4 from the ER to the central vacuole. The mRNA is cell-to-cell mobile.
AT2G43535	0	Encodes a defensin-like (DEFL) family protein.
AT4G17470	0	alpha/beta-Hydrolases superfamily protein;(source:Araport11)
AT2G44030	0	Galactose oxidase/kelch repeat superfamily protein;(source:Araport11)
AT3G27170	(ATCLC-B);CHLORIDE CHANNEL B (CLC-B)	member of Anion channel protein family The mRNA is cell-to-cell mobile.
AT3G25590	0	micronuclear linker histone polyprotein-like protein;(source:Araport11)
AT5G26270	0	transmembrane protein;(source:Araport11)
AT4G31830	0	transmembrane protein;(source:Araport11)
AT1G76210	0	DUF241 domain protein, putative (DUF241);(source:Araport11)
AT4G17480	0	alpha/beta-Hydrolases superfamily protein;(source:Araport11)
AT5G50940	0	RNA-binding KH domain-containing protein;(source:Araport11)
AT1G64210	0	Leucine-rich repeat protein kinase family protein;(source:Araport11)
AT4G13600	0	Carbohydrate-binding X8 domain superfamily protein;(source:Araport11)
AT1G73690	CYCLIN-DEPENDENT KINASE D1;1 (CDKD1;1); (CAK3AT);CYCLIN-DEPENDENT KINASE D1 (AT;CDKD;1)	cyclin dependent kinase activator CDKD;1. Nuclear localization. Involved in cell cycle regulation and cell differentiation.
AT3G59710	0	NAD(P)-binding Rossmann-fold superfamily protein;(source:Araport11)
AT5G54950	0	Aconitase family protein;(source:Araport11)
AT3G22415	0	hypothetical protein;(source:Araport11)
AT1G54095	0	DUF1677 family protein, putative (DUF1677);(source:Araport11)
AT5G09440	EXORDIUM LIKE 4 (EXL4)	EXORDIUM like 4;(source:Araport11)
AT4G25540	(ATMSH3);HOMOLOG OF DNA MISMATCH REPAIR PROTEIN MSH3 (MSH3)	encodes a DNA mismatch repair homolog of human MutS gene, MSH6. There are four MutS genes in Arabidopsis, MSH2, MSH3, MSH6, and MSH7, which all act as heterodimers and bind to 51-mer duplexes. MSH2*MSH3 heterodimers bound 'insertion-deletion' DNA with three nucleotides (+AAG) or one nucleotide (+T) looped out much better than they bound DNA with a base/base mispair (T/G).
AT4G16680	0	P-loop containing nucleoside triphosphate hydrolases superfamily protein;(source:Araport11)
AT5G03204	0	This gene encodes a small protein and has either evidence of transcription or purifying selection.
AT4G05100	MYB DOMAIN PROTEIN 74 (AtMYB74);MYB DOMAIN PROTEIN 74 (MYB74)	Member of the R2R3 factor gene family.
AT3G50410	OBF BINDING PROTEIN 1 (OBP1)	Arabidopsis Dof protein containing a single 51-amino acid zinc finger DNA-binding domain, which may play an important roles in plant growth and development.
AT1G59640	(ZCW32);BIG PETAL P (BPEP);BIG PETAL (BPE)	A basic helix-loop-helix encoding gene (BIGPETAL, BPE) involved in the control of petal size. BPE is expressed via two mRNAs derived from an alternative splicing event. The BPEub (AT1G59640.1)transcript is expressed ubiquitously, whereas the BPEp (AT1G59640.2) transcript is preferentially expressed in petals. Plants that lack the petal-expressed variant BPEp have larger petals as a result of incr…
AT5G44050	(ATDTX28)	MATE efflux family protein;(source:Araport11)
AT1G28130	(VAS2);GRETCHEN HAGEN 3.17 (GH3.17)	Encodes an IAA-amido synthase that conjugates Asp and other amino acids to auxin in vitro. Lines carrying insertions in this gene are hypersensitive to auxin.
AT5G65280	GCR2-LIKE 1 (GCL1)	Encodes a protein with reported similarity to GCR2 a putative G protein coupled receptor thought to be an ABA receptor. Loss of function mutations in GCL1 show no ABA response defects based on assays of seed germination and seedling development.GCL1 also has similarity to LANCL1 and LANCL2, human homologs of bacterial lanthionine synthetase.
AT5G61890	0	encodes a member of the ERF (ethylene response factor) subfamily B-4 of ERF/AP2 transcription factor family. The protein contains one AP2 domain. There are 7 members in this subfamily.
AT5G44670	GALACTAN SYNTHASE 2 (GALS2)	glycosyltransferase family protein (DUF23);(source:Araport11)
AT2G32510	MITOGEN-ACTIVATED PROTEIN KINASE KINASE KINASE 17 (MAPKKK17)	member of MEKK subfamily
AT5G16453	0	Encodes a defensin-like (DEFL) family protein.
AT3G11170	FATTY ACID DESATURASE 7 (FAD7); (AtFAD7);FATTY ACID DESATURASE D (FADD)	Chloroplastic enzyme responsible for the synthesis of 16:3 and 18:3 fatty acids from galactolipids, sulpholipids and phosphatidylglycerol. Uses ferredoxin as electron donor. Gene expression is induced by wounding in shoot and root. The wound-response in shoot is independent of jasmonic acid mediated pathway whereas the root response is mediated by jasmonic acid. The mRNA is cell-to-cell mobile.
AT1G78390	NINE-CIS-EPOXYCAROTENOID DIOXYGENASE 9 (ATNCED9);NINE-CIS-EPOXYCAROTENOID DIOXYGENASE 9 (NCED9)	Encodes 9-cis-epoxycarotenoid dioxygenase, a key enzyme in the biosynthesis of abscisic acid. The expression of this gene increases during the first 6h of imbibition.
AT5G47550	CYSTEINE PROTEINASE INHIBITOR 5 (CYS5)	Putative phytocystatin expressed in seedlings and induced by heat stress and abscisic acid. Overexpression increases germination rate and heat stress tolerance. CYS5 is a target of ABF1 and ABF3 transcriptional regulators which bind to its promoter.
AT4G37160	SKU5 SIMILAR 15 (sks15)	SKU5 similar 15;(source:Araport11)
AT2G22770	(NAI1)	regulates the development of ER bodies. also involves in response to the endophytic fungus Piriformospora indica.
AT5G17490	RGA-LIKE PROTEIN 3 (RGL3); (AtRGL3)	DELLA subfamily member involved in GA signal transduction
AT4G13860	0	RNA-binding (RRM/RBD/RNP motifs) family protein;(source:Araport11)
AT1G49450	0	Transducin/WD40 repeat-like superfamily protein;(source:Araport11)
AT2G36660	POLY(A) BINDING PROTEIN 7 (PAB7)	polyadenylate-binding protein, putative / PABP, putative. Member of the class III family of PABP proteins.
AT5G19110	0	Eukaryotic aspartyl protease family protein;(source:Araport11)
AT4G23680	0	Polyketide cyclase/dehydrase and lipid transport superfamily protein;(source:Araport11)
AT4G31355	0	This gene encodes a small protein and has either evidence of transcription or purifying selection.
AT2G23000	SERINE CARBOXYPEPTIDASE-LIKE 10 (scpl10)	serine carboxypeptidase-like 10;(source:Araport11)
AT2G29440	GLUTATHIONE S-TRANSFERASE TAU 6 (ATGSTU6);GLUTATHIONE S-TRANSFERASE 24 (GST24);GLUTATHIONE S-TRANSFERASE TAU 6 (GSTU6)	Encodes glutathione transferase belonging to the tau class of GSTs. Naming convention according to Wagner et al. (2002).
AT1G69600	ZINC FINGER HOMEODOMAIN 1 (ZFHD1);ZINC FINGER HOMEODOMAIN 11 (ZHD11);ARABIDOPSIS THALIANA HOMEOBOX PROTEIN 29 (ATHB29)	Encodes ZFHD1, a member of the zinc finger homeodomain transcriptional factor family. Binds to the 62 bp promoter region of ERD1 (early responsive to dehydration stress 1). Expression of ZFHD1 is induced by drought, high salinity and abscisic acid.
AT4G00050	UNFERTILIZED EMBRYO SAC 10 (UNE10)	basic helix-loop-helix (bHLH) DNA-binding superfamily protein;(source:Araport11)
AT5G11320	(ATYUC4);YUCCA4 (YUC4)	Belongs to the YUC gene family. Encodes a predicted flavin monooxygenase YUC4 involved in auxin biosynthesis and plant development.
AT5G64280	DICARBOXYLATE TRANSPORTER 2.2 (DiT2.2)	dicarboxylate transporter 2.2;(source:Araport11)
AT5G26260	0	TRAF-like family protein;(source:Araport11)
AT4G15330	CYTOCHROME P450, FAMILY 705, SUBFAMILY A, POLYPEPTIDE 1 (CYP705A1)	a member of the cytochrome P450 family
AT1G22550	(NPF5.16)	Tonoplast localized pH dependent, low affinity nitrogen transporter.In shoots, expressed in leaf veins and mesophyll. In roots, GUS activity was detected in root vascular stele. More highly expressed in roots.
AT3G55110	ATP-BINDING CASSETTE G18 (ABCG18)	ABC-2 type transporter family protein;(source:Araport11)
AT5G21105	0	Plant L-ascorbate oxidase;(source:Araport11)
AT2G17500	PIN-LIKES 5 (PILS5)	Auxin efflux carrier family protein;(source:Araport11)
AT3G22840	(ELIP);EARLY LIGHT-INDUCABLE PROTEIN (ELIP1)	Encodes an early light-inducible protein.
AT3G47750	ATP-BINDING CASSETTE A4 (ABCA4); (ATATH3)	member of ATH subfamily
AT3G28925	0	structural maintenance of chromosomes protein;(source:Araport11)
AT2G37870	0	Bifunctional inhibitor/lipid-transfer protein/seed storage 2S albumin superfamily protein;(source:Araport11)
AT2G35700	ERF FAMILY PROTEIN 38 (ERF38);ERF FAMILY PROTEIN 38 (ATERF38)	encodes a member of the DREB subfamily A-4 of ERF/AP2 transcription factor family. The protein contains one AP2 domain. There are 17 members in this subfamily including TINY. Thought to be involved in secondary cell wall metabolism.
AT5G49120	0	DUF581 family protein, putative (DUF581);(source:Araport11)
AT4G16730	TERPENE SYNTHASE 02 (TPS02)	In the Col ecotype, no functional protein is encoded at this locus due to the presence of a two-base (AT) insertion 184 nucleotides downstream of the start codon leading to a frame shift and premature translational termination. However, in the Ws ecotype, a functional terpene synthase that localizes to the chloroplast is encoded at this locus. It can catalyze the synthesis of (E)-beta-ocimene and…
AT5G40630	0	Ubiquitin-like superfamily protein;(source:Araport11)
AT2G39310	JACALIN-RELATED LECTIN 22 (JAL22)	jacalin-related lectin 22;(source:Araport11)
AT4G23590	0	Tyrosine transaminase family protein;(source:Araport11)
AT1G07750	0	RmlC-like cupins superfamily protein;(source:Araport11)
AT5G11260	REVERSAL OF THE DET PHENOTYPE 5 (TED 5);ELONGATED HYPOCOTYL 5 (HY5)	Basic leucine zipper (bZIP) transcription factor. Nuclear localization. Involved in light-regulated transcriptional activation of G-box-containing promoters. Negatively regulated by Cop1. Although cytokinins do not appear to affect the gene's promoter activity, they appear to stabilize the protein. HY5 plays a role in anthocyanin accumulation in far-red light and blue light, but not in red light …
AT5G59570	BROTHER OF LUX ARRHYTHMO (BOA)	Encodes BOA (BROTHER OF LUX ARRHYTHMO), a component of the circadian clock. The mRNA is cell-to-cell mobile.
AT1G68610	PLANT CADMIUM RESISTANCE 11 (PCR11)	Target promoter of the male germline-specific transcription factor DUO1.
AT1G32900	GRANULE BOUND STARCH SYNTHASE 1 (GBSS1)	UDP-Glycosyltransferase superfamily protein;(source:Araport11)
AT3G61340	0	F-box and associated interaction domains-containing protein;(source:Araport11)
AT5G55730	FASCICLIN-LIKE ARABINOGALACTAN 1 (FLA1)	Encodes fasciclin-like arabinogalactan-protein 1 (Fla1). fla1 mutants show defects in shoot regeneration.
AT1G24020	MLP-LIKE PROTEIN 423 (MLP423)	MLP-like protein 423;(source:Araport11)
AT4G31354	0	This gene encodes a small protein and has either evidence of transcription or purifying selection. The mRNA is cell-to-cell mobile.
AT4G23420	0	NAD(P)-binding Rossmann-fold superfamily protein;(source:Araport11)
AT2G22200	0	encodes a member of the DREB subfamily A-6 of ERF/AP2 transcription factor family. The protein contains one AP2 domain. There are 8 members in this subfamily including RAP2.4.
AT5G38120	(4CL8)	AMP-dependent synthetase and ligase family protein;(source:Araport11)
AT5G51920	0	Pyridoxal phosphate (PLP)-dependent transferases superfamily protein;(source:Araport11)
[truncated: 163 more rows]

## Sheet: Cluster_C_GO
Category	Term	Count	%	PValue	Genes	List Total	Pop Hits	Pop Total	Fold Enrichment	Bonferroni	Benjamini	FDR
[truncated: 42 more rows]

## Sheet: Cluster_D_genes
GeneID	Gene Symbol	Gene Description
[truncated: 845 more rows]

## Sheet: Cluster_D_GO
Category	Term	Count	%	PValue	Genes	List Total	Pop Hits	Pop Total	Fold Enrichment	Bonferroni	Benjamini	FDR
[truncated: 68 more rows]

[truncated: 4 more sheets: Cluster_E_genes, Cluster_E_GO, Cluster_F_genes, Cluster_F_GO]
