# Supplementary material for: Increasing the resilience of plant immunity to a warming climate
Source: Nature. 2022 Jun 29;607(7918):339–44. doi: 10.1038/s41586-022-04902-y (PMC9279160; doi:10.1038/s41586-022-04902-y)
Supplement: Supplementary file 5 — RNA-seq reads of the Pst DC3000-inoculated Arabidopsis Col-0 and 35S::CBP60g plants at 23 °C and 28 °C. [file 41586_2022_4902_MOESM5_ESM.xlsx]

## Sheet: Supplementary Data 3
Supplementary Data 3. RNA-Seq reads of the Pst DC3000-inoculated Arabidopsis Col-0 and 35S::CBP60g plants at normal and elevated temperature.
Gene ID	CBP60g_OE17_23C_DC1	CBP60g_OE17_23C_DC2	CBP60g_OE17_23C_DC4	CBP60g_OE17_28C_DC1	CBP60g_OE17_28C_DC2	CBP60g_OE17_28C_DC3	Col_0_23C_DC1	Col_0_23C_DC2	Col_0_23C_DC4	Col_0_28C_DC1	Col_0_28C_DC3	Col_0_28C_DC4
AT1G01010	7.13751	6.47282	7.48216	10.0919	7.3121	6.73973	3.93157	4.00297	4.64565	2.8938	1.76599	3.19934
AT1G01020	9.30974	10.3707	8.16309	11.5843	12.1347	8.24004	10.6274	9.90858	10.1153	27.4853	26.5086	18.7044
AT1G01030	0.42589	0.48733	0.441991	1.59007	2.28349	1.15784	1.18357	0.725521	0.628623	5.22509	8.03752	2.89743
AT1G01040	12.9767	11.7988	12.2109	13.5805	13.564	12.1415	11.3937	10.8049	10.9967	17.6478	17.6378	17.1351
AT1G01050	63.0528	56.1458	49.9449	49.9602	48.851	47.066	54.8248	51.7946	53.7087	50.6257	51.6644	49.7366
AT1G01060	0.359522	0.26371	0.227217	0.595203	0.548517	0.0857374	0.157096	0.127596	0.171181	0.578583	0.350258	0.175965
AT1G01070	3.26063	2.40574	2.2202	1.46176	1.29593	1.66951	0.402285	1.45218	1.59816	0.435767	0.186859	0.633661
AT1G01080	66.2497	64.5522	53.4513	26.97	35.4198	41.2427	62.1713	68.2753	70.276	42.736	37.411	53.2863
AT1G01090	35.9874	40.7534	38.0038	24.2428	30.647	40.5126	41.2178	46.4107	43.6827	33.3628	29.5631	34.4316
AT1G01100	156.252	155.66	153.315	147.139	137.489	149.049	149.367	176.656	144.253	89.077	80.2534	106.207
AT1G01110	0.422363	0.557647	0.383156	0.526074	0.702974	0.604341	0.805331	0.781288	0.767844	2.52984	3.44147	1.63498
AT1G01120	22.2797	22.795	42.1849	12.1344	9.25521	15.1051	25.7489	31.7502	40.6066	25.8559	28.4602	18.0744
AT1G01130	1.51447	1.99955	1.55445	0.59285	0.943101	1.85742	1.36133	2.4571	2.88436	1.31079	0.963553	0.953026
AT1G01140	110.029	79.226	66.5403	42.7637	68.673	66.9216	46.4204	48.3289	47.742	53.4195	51.1179	48.7725
AT1G01160	16.3126	17.1416	15.0018	21.4639	20.4554	26.0145	15.9767	13.7382	14.7813	25.2249	22.1232	23.3192
AT1G01170	98.4613	76.4045	88.9783	61.8931	71.9687	79.1205	84.6702	97.7322	91.6616	78.4445	85.6849	94.5315
AT1G01180	17.7198	15.082	17.7713	10.7457	10.4204	14.83	11.2782	13.9752	14.6719	8.0813	7.19687	8.5637
AT1G01190	2.0163	4.20447	1.9354	1.3155	1.4021	4.14438	1.76208	1.68108	1.09718	1.03617	1.79063	2.06771
AT1G01210	14.1721	7.55326	10.8467	13.6277	11.1653	11.9065	6.61304	7.99836	6.80975	11.5698	12.2326	11.8365
AT1G01220	8.09967	8.56911	9.20378	6.7929	6.7074	8.5011	9.80729	10.0571	10.4094	6.2195	8.11391	7.1446
AT1G01225	1.69496	1.69083	1.08248	1.34176	1.24784	1.97613	2.01451	1.74672	1.7934	1.62593	2.64206	1.51169
AT1G01230	34.3607	35.0949	37.3011	29.0271	25.6365	31.1866	32.5861	32.0373	33.735	26.5482	26.5534	26.6543
AT1G01240	51.4324	42.3848	45.1044	24.4298	22.538	27.3484	37.057	36.9303	42.8877	23.4773	34.6368	23.449
AT1G01250	1.36586	0.761414	1.05404	2.21445	1.07171	1.04232	1.7666	0.775599	0.563623	3.58591	8.51626	3.74365
AT1G01260	4.37257	5.27225	5.58268	7.59117	8.04195	8.15633	6.31293	6.17902	6.531	18.6326	24.2922	15.3912
AT1G01290	6.14211	6.20134	7.01848	7.48029	7.96223	7.1227	7.99892	7.65563	7.41633	9.95678	7.86672	8.90072
AT1G01300	15.4237	16.9873	13.161	24.0432	27.751	46.8032	25.2733	23.7018	21.3195	40.6592	43.5895	43.5032
AT1G01320	69.7952	61.9622	56.8812	42.1352	44.0506	54.2582	45.208	54.2979	51.7249	49.032	45.0164	52.4111
AT1G01340	6.04513	7.60334	11.3155	8.6203	5.4367	5.26571	11.1609	8.19032	8.68036	1.18067	0.584509	1.88425
AT1G01350	10.778	11.6033	11.9239	12.2477	10.4077	10.3352	11.8962	11.2713	11.7721	11.3331	11.6854	11.4365
AT1G01360	12.2145	11.0541	9.47633	12.6339	13.4386	12.8003	11.1135	10.4528	12.123	15.8689	16.2431	17.4129
AT1G01370	0.825472	0.882278	0.941405	1.19157	1.1823	0.534322	1.79318	2.2042	1.82481	0.290248	0.656491	0.288586
AT1G01390	2.07691	2.19761	1.62274	1.51361	2.67751	4.23634	1.1122	1.61013	1.70426	3.61431	2.73066	3.11446
AT1G01420	4.0969	4.3155	2.73444	7.03948	9.46614	7.55984	3.33384	3.68666	2.34508	6.57836	5.15976	8.45907
AT1G01430	37.9998	34.1	30.7757	15.4706	16.4568	27.9795	24.2013	31.5377	29.6512	21.2489	27.4513	22.7948
AT1G01440	12.0551	13.6138	14.8304	10.458	8.39793	10.2141	12.0409	12.0874	14.3326	7.72925	7.50116	7.71738
AT1G01450	6.45956	7.02502	6.96733	7.06055	6.70783	9.77673	7.28597	7.85232	6.94408	7.71845	7.60767	7.92502
AT1G01470	96.6001	88.9744	108.805	89.8634	76.8193	60.5704	69.3984	82.8792	82.3607	114.272	110.705	91.7912
AT1G01490	40.5421	39.3652	35.0926	27.7898	37.2825	27.2787	34.7999	35.4528	35.4448	52.0892	47.9862	55.4014
AT1G01500	16.6566	14.9834	14.8314	12.4608	12.1279	12.7241	10.5094	12.6458	10.6543	12.2678	11.54	14.4011
AT1G01510	10.5376	11.4553	10.0579	10.1064	9.21374	12.3998	11.5348	11.0066	10.313	9.47162	10.2597	10.5109
AT1G01540	38.5171	38.3537	42.6039	22.8835	22.3211	26.5027	45.0649	44.9924	51.1783	23.8883	26.7902	23.0749
AT1G01550	122.937	125.131	138.808	107.04	113.906	116.827	102.971	106.677	106.306	99.4739	84.8453	86.6433
AT1G01560	14.1155	20.0134	50.881	22.8591	15.1	13.3435	19.7105	11.6741	16.5176	2.63878	1.24597	2.53941
AT1G01570	0.925379	0.81452	0.618481	0.95827	0.76924	0.636382	1.12842	0.814687	1.14763	0.94528	1.00636	0.863706
AT1G01590	0.139137	0.163291	0.0863911	0.105906	0.06739	0.353928	0.0162125	0.0438934	0.0294435	0.128787	0.172129	0.257264
AT1G01610	16.2391	13.3246	13.7583	6.78792	8.63853	21.0446	13.7439	11.7421	17.3593	9.49227	8.15638	10.0517
AT1G01620	167.764	165.139	184.647	28.5254	31.736	90.1828	117.683	166.085	211.629	72.1333	66.8314	54.6293
AT1G01630	29.9514	27.8118	29.297	21.5329	20.2298	28.8324	19.7895	23.9853	29.3577	11.2791	10.322	13.4513
AT1G01640	3.92691	3.36134	4.40036	4.17094	4.24018	4.53632	1.58681	2.5572	2.77888	3.27406	4.41236	3.87925
AT1G01650	27.135	27.1041	26.2823	44.0099	32.4627	29.3737	37.5985	34.3445	30.8311	56.9225	71.3871	50.0955
AT1G01660	1.16419	0.742041	0.7371	1.41631	1.29496	1.11053	1.32614	0.398929	1.14685	2.37139	4.11215	2.12203
AT1G01670	3.9632	3.48842	2.96235	3.9428	3.38918	3.6842	2.6208	2.19793	3.22116	3.15437	2.16417	3.80538
AT1G01680	12.4398	16.8755	65.5599	32.9873	12.9011	10.595	10.8236	5.69251	7.32243	0.621161	0.418561	0.535257
AT1G01690	1.36143	1.21865	1.51053	1.78626	3.37971	1.67287	1.47613	1.50686	2.04356	1.31065	1.72137	1.33268
AT1G01700	1.00875	0.824479	0.7286	1.6618	1.94734	1.87868	1.66237	1.31838	1.09783	2.09176	3.6636	2.35106
AT1G01710	28.0695	24.8538	22.7128	24.9635	24.2636	25.1832	30.0117	27.8518	27.2067	31.4982	34.3595	29.0409
AT1G01715	1.65201	1.4541	1.97823	2.20055	1.72031	1.66341	2.4062	1.12918	1.66056	2.53697	2.19702	2.96473
AT1G01720	2.74858	3.90976	3.3501	6.74152	5.3702	6.34401	4.47806	4.80773	3.85598	7.89878	8.44312	5.98163
AT1G01725	13.4465	8.24503	8.56346	12.834	14.2914	13.6193	9.74417	9.79464	9.49561	28.9481	22.6253	24.1806
AT1G01730	15.5554	15.8695	16.1786	17.0175	18.6434	17.6509	13.292	15.8123	14.9098	12.9611	11.3577	11.3455
AT1G01740	5.11999	5.22161	4.36245	2.66432	5.45087	5.49448	3.76886	5.05527	4.52401	4.4181	4.05622	5.32511
AT1G01750	0.731426	0.990466	1.7068	1.00213	1.12819	0.751382	0.944058	1.11822	0.857251	1.19307	1.19024	1.32181
AT1G01760	2.38117	2.49995	1.96963	1.55261	1.9509	2.10722	2.07593	1.76484	2.56804	2.38994	3.92892	2.89255
AT1G01770	12.0828	10.5902	10.1635	5.85726	8.07905	9.84904	9.21705	10.3208	10.3847	10.3267	9.76677	10.5413
AT1G01780	10.5843	8.89806	7.41494	7.48757	8.54968	9.23103	7.33945	7.35951	8.35129	10.0115	10.0049	10.9529
AT1G01790	32.7557	39.5963	37.1975	19.8098	22.8523	30.419	42.4218	37.031	44.4257	27.5405	26.3321	29.789
AT1G01800	56.0245	50.6706	50.5416	55.1525	49.7016	48.5267	61.0245	62.0921	59.2887	63.208	68.5538	58.022
AT1G01820	64.0635	56.4454	64.3581	50.559	56.9728	64.698	53.4298	62.2427	59.3835	57.9377	51.4656	58.6831
AT1G01830	5.8839	4.98601	5.51409	3.93064	3.37732	4.96775	5.80636	6.19116	7.20395	2.83691	2.828	3.52376
AT1G01840	4.63894	4.69134	3.9791	3.07649	3.22685	3.38944	3.88153	4.34364	4.6525	5.38189	5.54966	6.47331
AT1G01860	7.20085	6.30502	6.47085	5.08792	5.78482	7.94781	5.29793	6.60088	6.13913	9.42205	6.59029	8.63569
AT1G01880	0.539084	0.559235	0.645535	0.501193	0.973538	0.789717	0.484575	0.473752	0.385015	1.09356	0.407292	0.772703
AT1G01900	1.32264	0.808083	0.832279	1.44972	1.62791	0.593727	2.49669	0.971953	1.64477	2.06225	2.44284	1.70597
AT1G01910	37.4681	34.8574	35.0441	28.6908	29.0218	30.5276	34.5727	34.1601	33.5089	24.0594	28.4406	25.0616
AT1G01920	6.4975	10.0084	7.45203	13.2198	13.5952	14.5653	9.38051	9.44942	9.0542	14.4505	14.0829	15.7099
AT1G01930	6.27509	6.88294	6.50461	6.65316	6.22824	7.2751	7.08689	6.23118	6.26977	6.82865	6.08384	7.38999
AT1G01940	11.3788	9.97496	11.2625	10.8054	12.2996	13.9871	7.7613	10.4626	8.54526	9.80849	8.13719	10.7763
AT1G01950	4.58988	4.3436	4.61726	4.26208	4.9152	4.89713	4.57691	4.08026	5.48246	3.37556	2.77675	4.14235
AT1G01960	22.5429	24.0535	24.4398	21.2634	21.1408	23.138	22.9907	23.4241	25.446	18.7178	20.2765	20.2603
AT1G01970	11.0786	11.6724	9.54486	10.1246	9.34828	13.1024	10.3991	11.2482	11.1372	15.5405	15.3461	14.0725
AT1G01990	14.99	18.5875	16.6398	22.2056	22.3454	23.6665	13.7981	16.9826	16.9576	21.068	18.5174	21.6889
AT1G02000	3.34165	2.83872	3.53622	3.31402	3.64164	4.44783	3.0154	3.18096	4.1627	2.57485	3.22309	3.95573
AT1G02010	3.33441	3.19193	3.16483	3.00004	2.77304	3.70838	3.69016	3.54836	4.19954	4.34059	3.91786	4.37706
AT1G02020	5.81424	6.92655	6.29547	6.47819	7.07908	10.8693	6.32517	5.89797	6.20496	7.22489	6.52943	7.39236
AT1G02050	4.3727	6.02834	4.89971	7.0016	7.41773	9.52327	3.78455	4.48739	4.164	8.07938	6.01243	7.96767
AT1G02060	3.22705	4.02799	3.36215	5.58295	6.18314	7.42618	2.94445	3.45098	3.33345	6.55855	4.8719	5.63963
AT1G02080	21.433	22.6173	21.5679	19.2566	19.5768	21.7987	19.5517	20.0271	20.9278	24.5328	24.6506	21.9969
AT1G02090	17.8159	18.3049	21.6248	26.1338	22.6922	22.1121	19.1003	18.773	18.2901	20.2136	20.9794	18.9633
AT1G02100	32.827	32.4625	32.4749	56.0652	55.1625	53.677	36.9229	32.8386	33.6628	61.8726	59.5593	57.8853
AT1G02110	3.71651	3.87307	3.76464	4.59961	5.86891	8.89644	5.91979	5.39215	5.20852	6.61165	6.81207	6.62395
AT1G02120	56.0566	57.1799	59.4064	74.6577	70.1239	59.7721	69.0559	60.7131	64.0717	55.6561	50.7966	53.7093
AT1G02130	31.5392	32.9077	31.8008	25.9372	25.7122	26.5295	28.1694	26.9091	26.1361	36.1186	36.4995	34.8441
AT1G02140	80.0658	73.1673	82.4598	89.9756	88.153	83.5837	70.9351	74.8537	71.2997	79.7708	80.2674	84.6378
AT1G02145	15.5401	14.002	14.617	16.3549	16.4117	13.8651	13.7007	15.0089	16.0121	17.7647	16.2381	16.5076
AT1G02150	44.1327	45.8462	42.3664	31.6374	39.1728	51.7578	43.208	44.1151	41.4407	36.1549	35.1473	41.114
AT1G02160	31.7969	27.2974	29.5955	26.227	23.3082	24.2786	25.9437	27.1241	30.3472	27.2661	28.1001	32.8004
AT1G02170	22.7293	21.5567	29.3044	28.2686	23.3988	30.7756	27.2665	22.9665	26.2236	16.3242	15.7818	16.9949
AT1G02180	0.395981	0.425997	0.632232	1.26591	0.997314	1.76273	1.10737	1.41576	1.50832	1.23286	2.69432	1.46434
AT1G02205	0.294383	0.0518234	0.0940039	0.430225	0.13688	0.318256	0.226395	0.0371477	0.299022	0.758008	0.633687	0.0768445
AT1G02220	2.06657	1.70672	2.01638	1.83518	1.35682	1.2412	1.33779	1.23145	1.40914	0.367114	0.284066	0.599387
AT1G02230	5.28262	5.2714	6.90084	2.01263	3.27557	5.06607	3.76239	2.75375	3.65854	0.599029	0.31453	0.940195
AT1G02260	11.0486	14.2998	14.0654	14.9922	14.3488	14.6709	15.2718	15.2981	17.027	11.3752	10.955	11.9512
AT1G02270	14.7364	16.26	28.1522	17.4866	16.7567	15.1933	14.352	14.0572	15.5231	12.6282	12.5073	12.825
AT1G02280	31.2098	31.5004	30.1169	26.4393	27.588	33.118	37.5656	37.2853	31.9476	24.9771	32.2193	29.6022
AT1G02290	6.15263	5.57721	5.71812	5.67749	6.56488	7.51148	4.86327	5.49701	6.12132	7.07623	6.85039	7.1014
AT1G02300	54.4206	44.389	38.4453	51.024	59.5477	59.7359	39.0546	32.7015	35.569	133.148	128.188	107.275
AT1G02305	99.0077	76.7419	75.2873	64.9417	62.5382	62.6234	67.6675	71.1905	75.0359	87.2301	82.7251	71.8269
AT1G02330	15.6416	14.7853	16.7486	15.1412	13.2512	14.6286	17.4374	15.447	15.834	13.3651	11.6986	13.2808
AT1G02335	9.05565	8.87247	8.14515	2.94741	5.39425	3.16605	8.85209	3.87799	7.14067	5.49265	9.17018	4.65282
AT1G02340	0.933223	0.821425	0.977816	0.499458	0.508502	0.639836	0.336418	0.552008	0.361027	0.795095	0.454588	0.884969
AT1G02350	4.69914	3.54531	4.67008	1.11685	1.42134	2.83589	2.01142	3.44894	2.28309	1.67044	1.60165	1.12651
AT1G02360	4.54097	7.31298	10.2846	6.35986	5.36653	5.10173	6.13785	4.20212	7.07894	0.585901	0.0374515	0.790237
AT1G02370	4.28946	5.93307	4.63099	4.78556	5.34234	6.37142	2.84896	3.47965	2.78151	5.61528	4.3893	5.9984
AT1G02380	4.62028	2.95519	6.78669	0.569723	0.429659	0.646405	2.74566	4.51844	4.98639	0.396558	0.377245	0.42212
AT1G02390	1.21268	2.2381	8.63478	1.21932	1.70522	1.60457	0.943546	2.85072	2.55173	0.948015	0.500883	0.899876
AT1G02400	0.459022	1.13634	0.847398	0.2948	0.300138	0.629428	0.782236	0.488726	0.491752	0.304174	0.383309	0.224664
AT1G02410	15.8392	16.1209	18.0166	18.0917	16.8529	13.4135	18.7742	16.5525	18.6499	16.2502	17.07	14.4793
AT1G02420	2.90901	3.14779	2.51405	2.72414	3.21089	3.15679	3.2466	2.67735	2.43978	3.1328	4.48694	3.70969
AT1G02430	1.50865	1.6599	1.47202	1.98089	2.19212	2.2786	1.71397	1.15018	1.716	1.6186	2.05303	2.09213
AT1G02450	31.385	46.6532	105.99	133.418	103.601	37.7645	45.8193	20.3361	27.2827	8.82691	5.36489	8.60477
AT1G02460	0.878053	0.755689	0.716537	1.96494	2.24548	1.154	0.982202	0.701732	0.780402	3.63517	4.25813	2.78864
AT1G02470	1.34939	0.927918	1.44753	1.79103	2.09551	1.20674	0.442221	0.87799	1.08421	2.61868	2.25363	1.85751
AT1G02475	66.854	69.1216	60.7911	71.1175	71.2188	61.5024	79.7022	73.0541	68.5494	84.5055	85.4066	87.0986
AT1G02500	291.69	269.002	270.394	357.246	348.139	279.02	297.645	252.931	269.746	335.372	325.959	298.252
AT1G02520	0.178829	0.132552	0.172817	0.296597	0.164113	0.143652	0.0690931	0.142523	0.0985913	0.192456	0.220069	0.22112
AT1G02560	180.312	176.769	164.878	149.734	130.657	172.602	179.515	180.877	161.467	173.902	167.626	171.403
AT1G02610	61.4975	60.5041	53.6384	6.26876	7.03557	9.34756	39.1791	52.4056	47.4811	4.44727	6.41798	5.74834
AT1G02620	3.25584	4.77633	4.28513	0.200939	0.383582	1.23111	2.06095	2.69272	2.84906	0.155496	0.489876	0.775238
AT1G02640	3.81815	4.12045	4.08746	1.32285	1.37741	1.59083	6.13655	6.16102	8.98531	1.55104	1.61251	1.46064
AT1G02650	0.511523	0.411092	0.923238	0.228535	0.193894	0.25458	1.02622	1.2208	1.41897	0.185273	0.198099	0.087082
AT1G02660	15.9438	14.976	21.1603	2.86503	3.23548	3.49926	18.1124	17.6966	21.2587	1.67553	1.95478	1.67668
AT1G02670	0.410236	0.722181	0.579416	0.897144	1.37558	0.722449	1.19136	0.761571	0.555934	0.370428	0.597302	0.324348
AT1G02680	13.7755	11.0623	11.7469	12.2251	14.1153	12.1165	13.3675	11.5981	11.9254	14.1922	13.7442	13.7035
AT1G02690	1.48463	1.84053	1.76945	1.67599	2.71628	2.55315	2.14901	1.95919	1.43369	2.62876	2.98006	2.43578
AT1G02700	0.388907	0.263321	0.358234	0.245928	0.417301	0.799036	0.345102	0.651194	1.08255	1.22343	0.433013	0.614969
AT1G02720	2.10435	2.71419	2.8775	2.4978	2.43404	3.35883	4.08592	3.05638	4.00783	2.50885	3.08534	2.48821
AT1G02730	1.16789	0.964298	1.23762	1.41604	1.27949	1.15349	3.42501	1.86825	2.21445	1.33844	2.35902	1.39615
AT1G02740	9.97313	11.0813	14.6205	8.44698	9.25937	8.82154	4.78118	6.03095	5.57494	6.4739	5.27809	6.49145
AT1G02750	12.4309	12.528	12.9772	11.1865	10.9979	10.5599	10.2979	10.3725	10.1215	11.4753	11.2609	10.2244
AT1G02780	310.628	317.171	310.411	271.684	265.55	301.474	272.052	338.779	263.164	167.182	160.751	205.995
AT1G02816	6.96358	8.67026	11.1991	6.45307	6.31383	4.85513	9.90513	10.281	10.4653	5.4271	6.25904	6.22164
AT1G02820	4.07649	2.62546	3.77024	1.80498	0.953503	1.23297	1.30336	2.82295	2.17766	1.16712	0.719565	0.681289
AT1G02840	51.824	51.9471	47.4131	66.4795	62.1533	60.4037	64.3032	51.7547	55.6148	84.854	92.5959	77.3247
AT1G02850	3.48544	3.93878	4.05702	11.2761	8.99841	3.21753	2.47609	3.23481	1.88438	0.681189	0.300443	1.25468
AT1G02860	8.45014	7.39076	7.70649	2.07004	2.77428	4.66803	3.00063	4.93505	5.4749	6.11597	4.34695	4.60702
AT1G02870	15.8049	19.3497	15.179	17.4876	15.8668	21.9293	13.8122	14.7767	14.0472	15.8505	14.3978	17.2527
AT1G02880	10.9739	12.0217	11.6627	18.9688	17.15	11.9265	12.6128	13.2797	11.9384	15.0778	14.4503	15.0324
AT1G02890	26.0186	27.0011	25.8738	24.3629	28.7659	30.3225	24.6325	26.1661	27.9891	32.7465	31.8183	33.5743
AT1G02910	33.9126	34.1329	34.1086	32.926	33.6564	35.3807	34.8872	36.1365	34.1853	37.4525	36.5147	37.4007
AT1G02920	165.475	172.262	345.495	99.3836	78.3423	78.0941	173.218	157.905	159.392	21.3253	13.3675	31.2961
AT1G02930	216.922	215.442	446.036	159.639	120.621	92.8903	220.133	176.617	179.372	26.5511	17.1374	35.4572
AT1G02950	5.50897	5.17962	4.36456	2.6589	5.20306	3.02562	8.53458	5.80622	7.23317	3.66636	3.81035	3.1457
AT1G02960	11.1516	11.8479	11.5382	14.0926	14.6135	15.0864	13.6559	13.8535	13.8953	18.1672	18.663	18.6682
AT1G02970	0.470455	0.90348	0.460926	0.512728	0.484725	0.489566	1.07644	0.809534	1.344	0.113364	0.333333	0.209327
AT1G02990	6.7996	8.87154	9.46608	9.6652	8.85974	7.88239	9.62748	10.1613	9.12156	10.0043	11.7687	9.73012
AT1G03000	11.9667	12.8846	11.5188	8.58575	9.96052	10.6517	10.6128	11.1273	12.1107	10.6756	10.3904	10.4486
AT1G03010	0.323107	0.298619	0.180558	0.32095	0.169014	0.323624	0.271074	0.122317	0.461528	0.232461	0.233837	0.268841
AT1G03020	4.64128	3.87305	7.65098	4.45959	4.30912	4.59984	2.27563	2.68117	1.89418	6.25388	3.8254	4.60228
AT1G03030	11.2962	12.2694	11.4611	12.8847	12.4194	12.1556	11.9046	10.5065	10.969	10.5777	10.068	10.404
AT1G03040	21.7804	21.3715	21.6159	22.2624	24.081	22.9958	17.3125	18.5753	19.4681	23.1677	24.8292	23.7433
AT1G03055	1.04229	0.844034	1.43117	1.42805	2.14451	1.78965	2.44844	1.42047	1.38956	2.62065	2.73877	1.91813
AT1G03060	7.88784	8.99291	9.45403	9.09365	7.45245	8.1952	8.24564	8.34139	9.16879	5.5225	6.01342	6.06671
AT1G03070	0.465864	0.410055	0.514945	0.515536	0.656088	0.341839	0.338228	0.237407	0.136501	1.05843	0.917695	1.08745
AT1G03080	16.1318	19.7708	18.7619	22.5743	22.8158	20.1117	19.2482	20.6186	18.8164	27.2734	28.0702	27.8726
AT1G03090	11.7658	11.9716	10.4088	3.21393	4.41272	6.35289	10.7246	11.1353	13.6424	7.02753	7.48107	7.05526
AT1G03100	1.40691	1.775	1.4601	1.52068	2.48041	2.4008	1.19674	1.44988	1.05693	1.9534	2.07122	2.40246
AT1G03110	3.90998	4.59631	3.24459	3.26006	3.58821	4.44135	2.91344	3.70045	3.99282	2.06499	2.11942	2.66912
AT1G03130	1035.54	935.946	1009.2	967.267	819.418	1068.35	1541.96	1268.71	1222.26	1033.58	1286.02	888.394
AT1G03140	35.0806	31.1769	31.1332	31.494	28.9899	31.8689	36.3781	34.3131	34.9485	31.7503	35.0455	32.1664
AT1G03150	21.2107	21.0972	21.296	19.0991	16.3061	20.4243	16.6696	18.0808	17.3811	22.3672	29.1992	21.499
AT1G03160	29.9692	30.6175	26.8438	22.1468	24.4436	30.0619	30.0685	30.3481	30.4834	29.6871	31.9853	29.5524
AT1G03180	0.347908	0.888064	0.805442	1.64451	0.970601	1.36067	1.16752	1.15242	1.19269	0.790436	0.271154	0.681122
AT1G03190	3.93936	4.04534	3.89361	4.8833	4.75639	4.75687	3.47546	3.44715	3.64714	4.73551	3.89877	4.52947
AT1G03200	1.39562	1.6379	2.154	1.97588	1.94677	0.976279	0.39029	0.880553	1.50621	3.3822	0.725151	3.27876
AT1G03210	29.3409	34.5324	37.412	42.2304	38.7253	29.7201	37.1802	35.4119	38.524	13.5512	9.81703	12.8376
AT1G03220	10.6403	15.1813	16.3035	9.11142	9.53824	18.6421	15.6353	13.5215	15.6889	4.76014	4.4665	6.17375
AT1G03230	8.67723	8.63061	9.69798	6.55365	6.46806	10.5742	13.7862	10.5938	15.3693	2.26716	2.14964	3.35513
AT1G03250	19.3626	19.2934	20.7096	16.0901	19.1988	17.8848	16.2302	17.9378	16.5232	20.2143	21.4446	17.8859
AT1G03260	5.59435	4.89941	6.32875	6.35526	5.09784	6.70411	5.36561	4.70922	6.29108	3.89609	3.56825	4.37546
AT1G03270	1.19515	0.586676	0.770619	0.535328	0.621164	0.876967	2.09695	1.30511	1.00678	0.661428	0.793294	1.19241
AT1G03280	19.9529	20.3413	20.7879	22.9839	25.0766	20.7652	19.7777	20.7193	20.5725	27.8151	28.3727	25.5304
AT1G03290	19.8113	21.1991	26.9722	26.2438	22.4244	16.2513	18.9914	17.0165	20.0372	11.9076	9.41228	11.8513
AT1G03310	25.8305	22.315	23.0817	14.5184	19.4613	22.1302	16.1221	21.315	21.2192	28.4474	29.5143	30.5657
AT1G03330	28.5271	28.2886	29.9189	31.1963	33.4497	26.3134	27.8853	28.6826	29.907	34.5668	31.1795	29.4106
AT1G03340	4.22619	4.33593	5.73764	3.06112	4.74054	3.87732	1.80668	3.41377	2.53773	5.19841	2.81729	4.24235
AT1G03350	22.9778	22.0797	25.0009	22.3656	20.9993	19.4644	20.887	21.6415	23.5285	22.2727	23.7316	21.7544
AT1G03360	6.76611	8.46172	7.30786	7.44558	9.82248	9.37469	5.74713	7.38867	5.18952	6.14432	6.37445	6.98286
AT1G03365	7.63068	7.80304	7.13306	7.91799	8.53585	9.51347	7.78164	7.22176	7.73399	10.9098	11.1355	11.067
AT1G03370	20.5121	26.5689	34.2546	30.5289	27.3145	26.251	29.4275	27.178	29.488	11.7651	9.63383	14.9012
AT1G03380	14.1782	12.7273	13.5019	11.8255	11.9128	13.5802	12.0923	12.2803	12.772	19.2129	17.8809	17.3818
AT1G03400	45.1377	54.5018	61.0729	62.656	53.0494	61.6047	51.8571	49.4826	54.8313	27.5224	21.6168	28.2101
AT1G03410	8.99428	9.54591	9.36606	14.7227	12.1755	15.5252	10.2985	10.5969	9.74487	10.6228	11.6152	11.0354
AT1G03430	35.305	36.8713	37.6408	40.6874	43.2415	26.5444	34.4913	31.9412	33.3049	25.1336	21.3675	26.8832
AT1G03440	3.94891	5.35511	4.32897	4.46553	5.22176	7.82214	7.76726	4.98901	5.86555	6.02412	5.40652	5.86301
AT1G03457	0.68381	1.09757	1.42896	1.47423	0.911773	1.32377	1.68732	1.25626	1.89606	0.45694	0.470252	0.433122
AT1G03470	2.56709	3.44189	3.9557	4.0693	4.63223	4.41347	2.91124	2.11877	3.12677	2.87097	3.29028	3.12649
AT1G03475	139.409	149.852	144.736	128.618	130.001	145.571	138.071	136.234	132.778	82.6822	78.7759	96.7789
AT1G03495	4.67237	5.63784	5.16272	9.64483	8.44367	9.00254	2.82313	4.83196	3.44752	4.1712	2.92842	5.48238
AT1G03510	0.910666	0.70441	0.616845	1.13428	1.85252	1.60576	0.520918	0.861864	0.762086	1.17035	1.35192	1.35066
AT1G03520	7.28936	8.67177	7.25882	4.57746	5.06415	5.21502	6.64899	5.49742	7.32106	6.41172	6.1927	5.24008
AT1G03530	5.05513	6.22202	4.88925	5.93662	6.33227	6.92848	3.34973	4.81052	3.96746	5.79514	4.76251	6.38939
AT1G03540	1.34589	0.999554	1.14159	1.42623	1.55839	1.20361	0.77188	0.83591	0.861112	1.48113	1.10048	1.33806
AT1G03550	12.2859	9.50843	11.0179	9.85236	11.5264	11.8734	8.25132	8.17893	8.65948	16.9237	16.8746	14.9305
AT1G03560	3.00168	4.42893	3.86451	3.6966	3.81193	3.65776	3.29343	3.67829	4.56024	4.7173	5.06144	5.35007
AT1G03590	8.20827	10.2983	9.69049	11.0959	11.1884	9.52145	13.3817	10.502	14.4666	12.4603	13.9428	9.00128
AT1G03600	140.578	120.288	119.293	85.5885	75.5467	145.339	203.423	173.392	169.178	103.426	137.904	100.255
AT1G03610	33.7658	30.0595	31.5478	12.3494	13.6096	16.2577	36.5988	34.9111	29.0182	20.8104	23.9761	20.4094
AT1G03620	0.92319	1.29059	1.7341	1.11606	1.25463	1.70947	0.51255	1.13069	1.44797	1.33662	2.1767	1.94029
AT1G03630	122.901	122.684	102.155	84.2559	101.488	125.162	117.174	108.452	102.076	111.437	105.801	112.395
AT1G03650	6.18496	5.72422	6.71648	9.37751	7.73142	8.24245	3.95847	6.8004	4.80708	4.82178	5.16479	5.25304
AT1G03660	0.557335	0.595689	0.953415	1.14541	0.208241	0.0379746	0.25049	0.527468	0.151638	0.0602976	0.0443244	0.038969
AT1G03680	365.73	358.332	338.327	175.567	186.662	237.07	338.91	309.424	339.636	200.862	206.058	224.232
AT1G03687	5.32516	5.81608	4.16211	4.1255	4.56966	5.42544	4.61964	4.88147	3.87626	4.0751	4.22175	4.69417
AT1G03730	8.36216	11.5743	15.3641	7.82751	7.98593	10.0774	9.67311	9.96806	11.3063	6.42954	6.8585	6.21729
AT1G03740	40.0795	55.2319	68.1278	29.7986	39.6767	43.9016	45.3823	50.8493	57.2499	21.6993	17.9349	25.9109
AT1G03750	2.48334	2.35299	2.54223	2.78199	2.85274	1.9787	3.56939	2.69588	2.76822	1.95813	2.04933	1.93042
AT1G03760	9.27559	10.593	11.9039	13.5732	13.3583	11.564	8.49601	8.2507	8.83288	10.3813	8.13783	11.3496
AT1G03770	2.02952	1.54964	2.1082	2.74716	3.73062	2.75235	1.795	1.99019	1.88609	2.90735	3.2398	3.18345
AT1G03780	0.399429	0.337515	0.548455	0.448753	0.501452	0.44198	0.904784	0.710685	0.578155	0.604994	0.658197	0.594312
AT1G03820	8.53075	10.2968	7.81592	6.21388	6.87242	4.18894	5.02044	4.83734	4.14748	3.43471	5.0096	3.34729
AT1G03830	2.97529	3.42992	2.41066	3.07255	3.50372	4.01364	2.96883	3.15206	2.98129	3.36307	3.39924	3.82532
AT1G03850	58.1667	57.2789	100.028	7.42573	12.1732	13.775	14.9127	23.8908	29.6022	0.640033	0.204559	1.65456
AT1G03860	43.2356	49.8305	45.1713	55.6791	52.6194	53.7816	42.8155	47.18	37.3588	45.0715	41.1927	43.3452
AT1G03870	100.265	66.4738	120.301	2.60231	7.47432	19.7138	50.8745	84.5682	111.575	8.26105	6.36367	8.83568
AT1G03900	62.6989	56.9456	64.4027	73.3885	59.1722	69.9904	57.5119	59.8347	60.9847	54.4261	54.5717	54.0997
AT1G03905	0.84387	0.848887	0.74585	0.598741	0.735703	0.517482	0.695331	0.684555	0.860993	0.433663	0.503342	0.295018
AT1G03910	20.8094	21.9219	20.2895	20.6114	20.5084	19.4108	21.0638	21.4691	21.6647	22.1255	23.2243	23.0592
AT1G03920	0.52589	0.590583	0.34744	0.298148	0.53753	0.121088	0.62757	0.343247	0.259029	0.549336	0.686483	0.479282
AT1G03930	16.4344	15.3807	16.2122	10.9482	12.1786	12.3335	22.2644	21.6323	23.0438	13.6018	16.9165	13.9697
AT1G03940	1.96697	2.21535	2.11055	2.73841	2.61836	2.70348	0.731946	1.12094	1.0876	1.42556	1.36583	2.02895
AT1G03950	23.5148	21.5355	22.0327	23.7694	22.0564	18.0809	21.957	19.2899	19.9002	25.7365	26.6231	22.1255
AT1G03960	5.87889	6.95845	6.77905	6.12707	7.14043	5.89549	7.0083	6.21376	6.23629	10.5407	11.2077	9.64043
AT1G03970	35.3716	27.3707	35.2053	22.0043	23.4748	21.6739	28.3487	33.2085	32.2701	27.6709	23.8029	27.257
AT1G03990	1.87175	1.18322	1.29048	2.37799	1.92853	2.25619	1.26697	1.12729	1.42594	11.817	10.2875	7.4122
AT1G04000	5.09077	4.90363	5.92989	5.19826	4.43823	6.78022	5.20438	5.39369	6.5247	5.60118	4.74124	4.63851
AT1G04010	2.903	3.67899	3.53085	4.8312	4.69077	4.75547	5.49901	5.20718	5.89073	6.4459	7.09059	5.9512
AT1G04020	1.35985	2.32177	1.5172	2.3233	1.98543	1.39094	4.81085	3.50429	3.36997	0.38464	0.601978	0.529245
AT1G04030	2.23179	1.94517	2.04367	1.94859	1.5642	1.69061	1.60621	1.63591	1.66688	2.00502	1.87585	2.09899
AT1G04040	63.4265	45.4713	52.9302	3.35218	6.15491	34.3134	24.483	32.7712	60.7549	2.74401	3.49355	9.61655
AT1G04050	0.753065	0.875461	0.397006	0.681362	0.867124	1.00298	0.655633	0.779945	0.730653	0.591835	0.838469	0.65371
AT1G04070	4.23298	3.67413	4.59951	5.23577	4.56174	5.83246	3.45265	3.56101	3.91897	3.65097	4.51666	4.94929
AT1G04080	30.1062	32.79	28.5918	33.0327	32.8836	38.9835	30.3664	30.5919	28.9691	39.4622	42.1331	37.7662
AT1G04100	1.89184	1.52871	2.05497	1.6147	1.64934	1.89339	2.08155	1.585	2.18548	1.83202	1.93374	1.45723
AT1G04120	12.4658	12.9292	12.4351	24.4719	20.3325	17.7438	14.4354	11.8524	11.7196	24.2985	27.2366	22.0451
AT1G04130	3.45419	3.7944	4.74294	4.80832	6.02287	4.34936	3.70935	4.15828	2.86829	4.70869	3.50749	4.4903
AT1G04140	35.5761	35.3422	37.1006	35.0517	35.1634	44.1097	34.2041	33.9877	35.343	37.0265	37.7108	36.1029
AT1G04160	0.742252	1.39607	0.866992	0.947381	1.10349	1.08069	1.98287	1.88559	1.74102	1.071	1.31359	1.10134
AT1G04170	38.4723	38.5282	38.8612	41.3411	40.1769	45.6448	33.3243	41.9011	34.3515	34.2067	34.3606	35.5463
AT1G04180	0	0	0.0196388	0	0	0.0703993	0	0	0.0702787	0	0.0821708	0.0240809
AT1G04190	15.763	15.5113	17.4483	16.815	16.6606	17.3832	11.7004	15.8929	13.2126	15.9674	13.792	15.4021
AT1G04200	12.2727	13.4028	16.1335	13.321	12.596	10.9359	13.8723	11.8515	13.1845	9.70625	12.6335	9.89858
AT1G04210	13.0506	15.7638	15.0874	14.4208	13.324	14.1353	14.4065	14.0625	14.6882	14.2133	15.4192	14.2187
AT1G04220	0.0793856	0.0349377	0.0633744	0.190341	0.0173025	0.0189316	0.270568	0.0563485	0.132294	0.0450904	0.110486	0.0194273
AT1G04230	5.07329	5.14428	6.3181	5.75537	6.29835	6.0009	6.00137	4.99347	5.31427	5.93224	5.49048	5.04562
AT1G04240	26.9742	26.8785	50.8589	3.56858	5.16791	4.19803	21.1609	29.9204	31.9017	12.1299	17.1333	11.1362
AT1G04250	5.63674	6.10016	3.95891	3.41834	5.29017	3.64337	6.58959	4.11032	4.28243	18.4516	18.2107	10.4927
AT1G04260	7.6278	8.5451	9.68762	9.37124	8.07901	10.0123	9.05703	6.86106	6.81351	6.46896	6.77323	5.70803
AT1G04270	156.551	166.617	155.782	138.407	127.709	156.378	151.822	176.778	145.563	96.0591	87.7885	109.276
AT1G04280	13.6193	16.7496	18.6326	7.60044	7.17208	8.24054	13.6162	14.4824	16.9926	3.49878	2.92569	4.4215
AT1G04290	8.582	9.71691	9.1147	9.29781	7.48196	8.0061	10.4273	9.83955	8.60442	10.1069	9.00806	10.1031
AT1G04300	29.9694	27.9815	27.8362	23.5405	23.8061	23.2177	31.1108	28.3315	30.1013	28.9175	28.6138	28.0936
AT1G04310	0.473165	0.305419	0.730284	0.572652	0.385014	0.661987	0.744313	0.447809	1.0063	0.549453	0.579509	0.478613
AT1G04340	14.338	12.6203	15.7889	16.2906	14.4988	16.7906	12.0616	12.4664	13.3206	17.3618	16.8726	14.1493
AT1G04350	26.1735	22.2084	17.1327	17.6209	24.0169	24.2553	16.1642	18.3598	14.9209	45.5768	45.1884	41.4392
AT1G04360	0.301865	0.858423	0.778559	0.0795359	0.222684	0.420851	0.38962	0.571377	0.552803	0.0351707	0.0258538	0.0909202
AT1G04390	3.48779	3.99713	3.53182	4.33765	4.8672	4.86772	3.64537	3.67749	3.12071	6.42619	7.62332	6.0263
AT1G04400	121.805	118.618	115.834	82.7011	88.7546	93.3012	113.54	120.832	122.321	90.3291	103.64	96.177
AT1G04410	494.086	417.075	436.958	315.181	288.631	343.587	359.903	385.207	361.416	234.821	225.749	229.812
AT1G04420	48.6845	61.9466	54.2474	45.7927	47.8215	68.9943	68.636	71.9447	67.1693	48.1884	60.7797	61.2283
AT1G04430	47.3401	52.2719	57.3127	33.1378	29.6924	34.1445	57.2745	58.0546	64.2987	29.8212	40.5855	32.4812
AT1G04440	51.9758	50.0808	54.8395	43.1337	42.8891	36.8313	40.7742	43.9268	43.9902	41.4684	40.269	38.1421
AT1G04480	73.7789	68.8497	69.7327	85.4994	72.2384	70.0485	62.3633	76.6908	64.4771	42.9056	42.5291	52.5111
AT1G04490	1.21966	1.46003	3.25207	7.5198	3.70038	1.27979	0.20465	0.184689	0.394894	0.0554208	0.244437	0.0955127
AT1G04510	18.1835	19.001	20.0538	21.2004	18.433	22.339	19.457	17.9443	18.901	17.9735	17.4858	17.8901
AT1G04520	0.180983	0.750993	0.743044	0.690761	0.428272	0.961855	1.38281	1.12558	1.28028	0.332866	0.518163	0.253087
AT1G04530	61.2217	55.7384	68.9761	56.8196	57.6675	53.3469	43.0162	43.3045	47.1974	29.1089	24.7764	31.4236
AT1G04540	1.75797	0.394141	0.622266	1.63603	0.477141	0.996671	0.486985	0.784794	0.679103	0.351678	0.313913	0.519502
AT1G04550	14.1008	7.27302	11.4241	9.10604	10.649	9.22425	6.59317	7.16842	7.44088	11.6085	9.53331	12.455
AT1G04555	6.54951	5.83695	7.22194	6.67405	5.99549	5.31047	6.73969	6.50845	6.15895	5.67311	5.42363	5.77009
AT1G04570	0.168791	0.330155	0.389271	0.565304	0.58862	0.483031	0.216347	0.106497	0.107156	0.52552	0.626443	0.330453
AT1G04590	11.23	10.889	10.3313	11.4574	13.8481	15.3811	10.8637	10.7703	10.3509	12.3478	11.7012	12.4037
AT1G04600	2.91969	1.31902	2.92616	0.563894	0.502954	0.36911	0.177072	0.226384	0.482371	0.0639367	0.0626661	0.179057
AT1G04620	24.4638	25.2772	24.2955	20.0982	23.4131	30.0409	20.907	22.4962	25.8865	29.9197	27.2178	29.9697
AT1G04630	27.6067	28.565	28.8199	31.5573	27.9133	28.256	36.089	31.6928	30.9039	24.4123	25.7662	27.2369
AT1G04635	1.11906	1.2805	1.20604	1.41824	1.31709	1.60122	1.23224	1.90637	1.27878	1.48311	1.05908	1.42406
AT1G04640	50.8096	45.8003	40.4316	33.8566	31.239	30.4041	43.312	42.7953	38.5522	26.5801	29.899	30.5211
AT1G04650	1.00815	0.940195	0.881467	0.912625	1.32885	0.767054	1.04466	0.863255	0.708595	0.636246	0.60133	0.704901
AT1G04680	11.9312	13.5835	17.0353	11.5635	10.4189	10.5416	23.1784	14.124	27.7338	6.50279	9.34255	7.17986
AT1G04690	69.4841	65.0658	66.2581	80.2952	67.0399	67.3395	57.8238	59.1272	60.7898	61.7869	61.9251	60.5143
AT1G04700	0.238507	0.183692	0.198336	0.272316	0.277247	0.227513	0.375183	0.253941	0.236587	0.474145	0.420463	0.311294
AT1G04710	10.8936	9.84486	8.23166	7.61229	10.8933	12.5901	6.86976	8.84029	8.664	10.4182	8.69835	11.7798
AT1G04730	1.9643	2.47635	1.90199	2.5003	2.53011	1.5111	4.13322	3.25032	3.21011	0.643033	0.888939	0.620266
AT1G04750	52.4561	55.6302	59.2105	64.5961	54.0195	57.7106	67.6798	59.9651	62.5162	45.2879	48.7063	48.3919
AT1G04760	0.206443	0.423993	0.631756	0.235707	0.449953	0.459496	0.505159	0.683829	0.360414	0.338745	0.727875	0.505209
AT1G04770	31.7199	27.0578	28.4246	46.4679	42.0319	34.055	39.3609	27.9868	29.8148	36.8468	42.071	38.6888
AT1G04780	24.4859	27.0424	29.8333	24.7919	24.7486	22.1943	27.9663	26.8296	26.1769	23.4421	25.0767	23.6297
AT1G04790	10.2337	10.7469	10.7241	10.0007	9.97609	10.5215	11.1805	11.3879	10.8124	10.1624	9.86736	10.7249
AT1G04800	2.68597	2.12082	2.42804	2.27298	1.23971	0.753576	42.7902	4.97191	17.7916	2.30337	6.55289	1.23729
AT1G04810	21.4345	20.166	17.6582	21.7546	19.7475	22.6206	20.4968	18.1287	19.9054	23.1373	22.3663	21.0743
AT1G04820	54.973	73.4597	67.3975	82.4954	75.1825	99.1454	89.3352	76.5895	97.7996	50.0337	62.9032	58.6877
AT1G04830	10.4234	10.5519	10.36	11.428	11.6149	11.0404	10.7138	9.77769	9.81633	14.6376	16.2682	12.4556
AT1G04840	0.705366	1.21531	1.07828	1.45992	1.57009	1.44592	0.802672	0.894822	0.900363	1.44345	1.30336	1.63069
AT1G04850	47.7362	44.1355	46.7041	54.7638	42.9523	44.817	52.8138	50.4227	48.0964	41.6187	43.4887	43.3734
AT1G04860	13.463	13.6365	14.977	14.1212	15.3377	13.4953	12.2997	14.1933	13.1575	15.5574	13.7549	15.1076
AT1G04870	22.8527	26.637	26.9471	32.5582	29.2544	26.6066	21.3231	23.3281	20.4078	11.2419	8.99998	15.3123
AT1G04900	5.14679	6.52762	5.52812	9.02288	9.97354	9.17192	4.56329	6.17728	4.61153	7.58296	7.42357	10.1678
AT1G04910	16.2303	15.3416	16.1381	17.6519	15.9882	15.9804	18.4002	18.7841	18.4031	16.0567	17.6617	14.9407
AT1G04920	0.223751	0.226488	0.285797	0.429187	0.321866	0.394859	0.809534	0.444696	0.553986	0.254178	0.560534	0.295685
AT1G04930	1.38195	1.90062	2.32138	2.16954	2.76103	3.5428	2.23427	1.98909	2.3304	2.44203	2.78885	2.84645
AT1G04945	2.97997	3.18706	3.05682	4.2914	4.39983	4.66127	1.98259	2.68381	1.61721	4.81693	4.38822	4.43829
AT1G04940	4.84219	4.79859	3.4601	3.61871	3.69014	5.1035	4.61637	3.94176	3.7727	4.87237	4.07178	4.83938
AT1G04950	11.2124	13.671	12.356	14.0799	13.6193	17.5111	11.6263	12.0763	11.5855	19.6269	18.0947	18.1458
AT1G04960	16.0305	15.0774	16.7834	16.9554	17.454	16.2259	15.4583	15.9628	15.8797	18.7442	19.4977	16.6041
AT1G04970	22.4008	20.8935	20.0707	22.6229	22.2742	19.8126	18.0523	18.5208	18.2473	32.9515	28.2953	26.9164
AT1G04980	16.937	18.1637	26.7894	54.0793	32.8841	20.5203	16.4858	14.0717	9.29249	21.894	23.3013	21.1529
AT1G04985	24.4082	23.6418	23.6307	25.0993	23.2098	19.9892	24.2147	21.8279	21.6618	23.3157	24.0067	22.293
AT1G04990	21.3494	16.0037	16.7738	15.5658	11.6906	11.0186	15.4133	13.9699	17.676	11.2267	11.1447	11.9066
AT1G05000	1.72428	1.33133	1.23162	0.725313	0.896684	0.577124	0.444133	1.37421	1.2675	0.549827	0.303131	0.5034
AT1G05010	189.379	286.678	302.917	502.689	418.96	341.255	374.11	476.976	382.181	192.608	169.736	256.852
AT1G05020	0.699682	1.19067	1.45227	1.87467	2.01977	1.05306	1.02726	1.5451	1.22893	0.647638	0.432796	0.578366
AT1G05030	14.6279	16.1939	15.4268	15.8652	17.392	15.4743	17.8255	18.9208	18.1148	11.3554	13.1446	14.0238
AT1G05035	6.25812	12.0988	7.58311	6.43071	11.2042	2.34522	6.56289	7.29768	6.59794	2.79287	2.48852	4.37569
AT1G05055	4.01342	5.23186	4.15704	4.73315	5.24847	5.81533	3.83594	4.49551	4.4024	5.05935	5.28876	5.34598
AT1G05060	28.1084	27.4824	25.7123	25.1162	27.9425	26.6624	20.7954	26.4529	25.4529	27.8555	26.7312	25.5082
AT1G05065	1.58417	1.29479	1.40016	1.39531	1.82504	1.78099	0.889992	1.55282	1.13142	1.7139	2.0788	1.32919
AT1G05070	20.9584	20.1051	17.1235	19.7417	22.4831	24.6	17.858	17.0847	19.8412	20.1504	20.3728	21.7981
AT1G05087	0.557461	1.20782	0.992755	1.29255	0.747702	1.14534	1.43904	0.974008	1.02087	1.26654	1.33685	1.42719
AT1G05120	9.93454	10.1182	9.94608	9.57629	10.3176	9.38598	10.518	9.32509	8.78833	11.0183	11.1821	9.52547
AT1G05140	42.4416	43.489	36.8334	31.0387	33.4274	37.0093	35.6293	36.9974	34.8281	39.8529	39.7072	46.9484
AT1G05150	10.1065	10.6601	10.6642	10.0923	9.26318	10.8306	13.6121	12.6426	15.3639	11.6984	12.7353	11.6219
AT1G05160	7.15983	8.4418	7.79286	9.25027	8.95747	8.20663	7.7276	7.24346	7.9213	11.3049	9.93834	10.3549
AT1G05170	6.44414	7.22229	10.5605	13.5864	11.2188	8.93429	6.48513	6.21244	7.05133	7.74482	6.52876	7.03289
AT1G05180	22.2081	23.1986	24.7319	27.9394	25.1232	21.6009	26.0994	26.6716	25.5706	20.1404	19.114	20.1267
AT1G05190	233.284	254.598	226.043	180.436	199.646	267.228	319.77	307.174	310.105	268.661	320.85	288.545
AT1G05200	19.373	16.9784	16.1635	21.8923	26.3055	25.984	20.1156	19.434	16.7837	38.0121	41.1805	38.8538
AT1G05205	11.5715	10.3589	10.8123	13.3319	10.4895	12.167	12.204	11.5736	10.0175	7.91691	10.2485	8.81716
AT1G05210	2.37074	2.78231	2.85992	3.60907	2.20465	3.36707	4.9724	3.88907	3.86299	0.797964	0.879868	1.2377
AT1G05220	1.47101	1.39439	1.40016	1.93792	1.92369	0.539695	1.48332	1.28509	1.8857	0.128542	0.377963	0.332296
AT1G05230	5.74302	6.11629	5.62325	5.79272	6.1687	6.32577	8.70132	8.12286	8.56595	9.20327	10.8103	9.28675
AT1G05270	19.4568	18.1297	17.1676	15.0827	15.7454	14.0088	20.0382	18.348	16.7995	16.2862	16.0402	16.2665
AT1G05300	19.1083	13.5794	12.3369	5.34695	11.9253	16.1109	3.06606	4.02697	5.966	6.99836	4.73755	8.48361
AT1G05310	2.85953	2.64034	2.28279	0.268872	0.586587	0.829012	1.1466	1.30008	1.60179	1.48619	1.15492	1.2898
AT1G05320	10.9183	12.7157	11.5675	7.95701	10.6833	9.43167	10.3689	12.0783	12.4987	9.40121	9.34369	10.3324
AT1G05340	2.56422	2.25704	2.98869	0.526988	0.357687	0.489205	0.699167	0.582434	0.537204	0.815618	0.685207	0.401612
AT1G05350	14.4197	14.7641	16.6577	19.4805	17.563	16.6679	14.8329	14.7508	15.771	9.31444	11.1441	11.3752
AT1G05360	4.11873	4.35443	4.64733	5.92682	5.69712	6.45302	5.33278	4.92151	5.45595	14.0452	16.6781	10.6537
AT1G05380	11.0723	13.4508	13.5653	15.9893	16.467	15.115	12.4883	12.3834	12.5526	16.5792	19.32	17.0333
AT1G05385	17.6061	17.8985	17.7949	13.5775	16.7855	18.5133	21.1088	23.2399	19.6091	20.5071	18.0552	21.3161
AT1G05400	0.244374	0.286798	0.357658	0.78124	0.8522	0.854734	0.555262	0.424009	0.271495	0.80197	0.906959	0.71764
AT1G05410	8.35319	9.09922	7.99477	7.88801	8.63034	9.48694	6.94508	7.66532	7.05358	5.81928	7.21946	7.72504
AT1G05430	23.6635	22.4379	25.8854	29.0186	28.0585	25.7974	25.3586	25.3336	24.8006	31.4269	32.3002	25.3924
AT1G05460	5.39761	5.09939	4.20364	4.56043	6.0861	6.07559	5.4089	4.66563	5.17426	6.98549	5.98303	6.43429
AT1G05470	1.49339	1.76859	1.82081	1.27417	1.84643	1.50226	2.12139	1.5547	2.02975	1.66563	2.07089	1.50173
AT1G05500	22.8792	21.0911	19.6269	25.2761	21.978	20.4069	23.5893	22.5387	20.1798	29.5961	31.9087	25.1798
AT1G05520	12.7182	13.9478	14.4432	15.4052	15.8331	15.234	11.5313	11.7498	13.3578	13.4511	12.565	12.6924
AT1G05540	1.4188	1.8605	1.38691	1.42817	2.9535	3.1211	1.85228	1.97304	1.46137	4.2541	4.44896	4.76173
AT1G05560	7.9005	11.2167	8.03544	8.99007	12.0868	18.1705	10.1176	10.3889	9.80215	18.2086	18.7137	21.8253
AT1G05570	35.2781	34.499	39.8214	31.6717	30.1717	24.191	24.4146	25.7631	27.4475	9.32553	6.44052	11.2032
AT1G05575	8.34175	13.0755	16.1009	5.12742	8.06949	4.14212	25.3452	20.7101	18.8253	3.41832	2.48098	5.20137
AT1G05590	6.05411	7.63697	7.54464	7.39053	7.85576	9.35087	6.62579	7.41193	6.92154	7.94363	7.13259	7.06328
AT1G05600	5.51427	5.58968	4.69077	5.91405	6.54128	6.98471	4.45561	4.25629	4.28264	10.0808	8.22812	7.91976
AT1G05620	6.77403	7.9806	7.03013	10.8696	9.01761	7.35649	10.7379	11.9097	8.58442	11.7993	21.3504	13.466
AT1G05630	7.44695	10.7065	14.1346	15.7932	12.1677	11.9917	15.8009	12.0711	14.2315	4.48248	3.25535	4.14845
AT1G05640	1.40541	1.34395	1.50979	2.29403	1.86059	2.01922	1.00077	0.837467	0.842653	0.814688	1.06252	1.34176
AT1G05670	1.84673	2.4546	2.1075	2.6321	3.45775	3.20399	1.54673	1.85333	1.93562	3.87657	3.56033	3.9309
AT1G05675	0.353221	2.20025	2.86318	0.893444	0.473761	0.777552	3.61874	2.85434	1.78531	0.349811	0.151261	0.45215
AT1G05690	3.54016	2.73113	2.75965	2.98156	3.88521	3.21806	1.96548	2.5621	2.02271	5.10975	3.19969	5.11656
AT1G05710	1.4068	1.52664	1.33845	2.1387	1.4785	1.59932	0.94986	0.948404	1.30296	1.67838	1.63072	1.96189
AT1G05720	27.2855	28.8201	27.6809	26.7312	24.4196	27.7783	23.803	23.9951	22.3501	23.9555	24.4115	24.062
AT1G05730	0.936139	0.624236	0.611453	1.61298	1.63229	1.43419	0.95198	0.805429	0.513264	1.20308	1.2634	1.41621
AT1G05750	2.59039	2.64532	2.42933	2.9461	3.05865	3.70648	1.71432	2.01124	1.60459	2.78075	2.08612	2.46184
AT1G05780	5.91588	4.174	5.92214	3.8597	3.88865	3.98606	3.4959	5.46555	4.56047	4.97804	4.39119	4.3662
AT1G05783	4.13036	2.98635	4.47493	5.30533	5.72291	3.30676	2.47515	2.44314	3.09039	6.25604	4.10605	6.4257
AT1G05785	7.8825	5.68593	7.09079	9.95693	7.40848	7.33576	7.78249	6.07724	6.26134	9.23104	10.1464	8.95814
AT1G05790	12.027	13.4138	11.98	11.1946	11.4731	12.5385	12.4175	12.4106	13.7141	11.6117	12.7344	12.9883
AT1G05805	56.4535	55.4393	57.083	30.4217	34.1447	43.9131	54.8419	55.4601	59.957	27.812	34.8248	35.4841
AT1G05810	9.69277	12.0776	10.0942	9.59118	7.8244	10.4636	15.9374	13.8921	19.144	11.4791	16.7876	11.987
AT1G05820	1.35965	1.0984	0.862393	2.7305	3.00402	2.27415	1.46493	1.3573	0.957766	7.17966	8.00473	4.59448
AT1G05830	9.25798	9.2874	9.63481	10.1029	9.66957	9.91935	10.4672	9.61008	10.0672	12.2254	12.0542	11.5649
AT1G05840	24.8885	25.3935	26.7838	28.7707	27.9602	30.4561	27.5269	25.6776	27.8135	26.9447	25.2136	24.433
AT1G05850	194.216	196.98	184.951	217.533	188.424	257.497	267.566	245.804	272.031	250.779	309.53	226.785
AT1G05860	6.34305	5.32348	5.67609	4.34532	5.32423	6.61352	7.42545	6.61741	6.46173	8.62439	9.62459	7.94188
AT1G05870	7.18598	6.05307	6.55911	8.89275	12.0358	9.21337	6.50954	6.24024	6.86753	14.9414	13.0768	10.0345
AT1G05890	32.4059	33.0368	31.5149	39.1193	39.3981	36.6343	36.0576	31.4305	34.1143	43.7031	46.4725	41.9237
AT1G05900	10.7951	11.8279	9.96441	10.7847	10.0486	10.6998	12.1168	11.4937	9.9051	21.1411	21.253	18.6301
AT1G05910	6.4211	7.27811	8.6643	8.23044	7.55208	8.06089	4.88096	6.70763	6.60496	5.7345	4.6538	6.14715
AT1G05940	21.6566	20.5978	18.6814	24.1358	22.2023	33.1681	17.5592	18.6742	18.1979	27.6844	24.8941	24.5755
AT1G05950	5.03702	4.73445	5.45723	5.01573	5.41081	4.18708	3.03734	3.28589	2.36405	2.42503	2.42357	2.62381
AT1G05960	14.9274	18.6525	18.4112	18.8534	19.0124	22.5351	19.568	20.389	21.8151	19.25	22.2585	19.5045
AT1G05970	5.57694	5.90936	5.30286	5.54823	6.13181	6.1331	6.66808	6.72367	6.39321	6.45638	5.45796	6.57187
AT1G06000	21.5483	25.9641	22.8751	60.9205	44.7037	43.4021	42.9973	33.5296	26.7513	66.4957	76.0745	63.8553
AT1G06010	8.09532	8.97578	8.42635	11.3672	11.9317	10.8793	11.21	10.4975	9.62553	13.7858	12.6486	12.7841
AT1G06040	69.0467	66.6706	61.7	72.896	80.2787	106.921	68.7446	68.1026	57.9587	118.498	115.818	104.048
AT1G06050	8.80635	8.07642	9.72891	6.14957	6.58784	5.12155	9.26502	8.76459	8.54835	4.88362	5.1872	4.86635
AT1G06060	18.3037	17.5175	17.8012	15.7235	16.5591	18.2568	16.2626	17.3916	16.9114	16.1172	19.126	20.3702
AT1G06070	8.64788	8.32493	8.34265	9.04592	8.06909	7.34126	8.13452	8.58696	7.79155	9.60146	8.02761	8.08859
AT1G06080	0	0.080299	0.145657	0	0	0.0870228	0.0318903	0	0.0868738	0	0	0
AT1G06110	22.3544	22.9157	21.4217	34.9354	30.9661	30.4514	28.317	25.2564	24.3514	38.9714	38.0017	31.8252
AT1G06130	25.2021	24.3648	32.5699	22.7661	20.3733	23.7202	27.3501	26.0021	25.6713	21.9803	21.6489	19.8168
AT1G06140	1.09342	1.25116	0.712863	1.01122	1.15981	1.28639	0.535115	0.96584	0.728866	1.78036	1.0551	1.74821
AT1G06143	1.93172	1.98687	1.73271	1.87347	2.23286	2.87788	1.34294	1.62278	1.63283	1.97249	1.81246	1.84843
AT1G06150	10.9906	10.5469	11.8649	7.05449	9.53445	10.5488	10.9132	10.273	12.1608	12.017	12.5698	12.5139
AT1G06160	2.61475	2.56454	4.89045	0.102357	0.814141	2.10228	3.13382	3.14632	7.04302	0.311176	0.0831797	2.48641
AT1G06180	1.16872	0.530949	1.08349	4.64886	4.6673	1.33063	2.01638	1.39154	1.43605	3.02648	3.98775	1.95595
AT1G06190	33.989	33.3751	26.2	27.4421	28.8049	31.7696	30.529	35.4051	28.2473	35.2847	39.1706	38.2835
AT1G06200	53.1265	52.0971	46.6964	62.6334	56.376	49.389	55.867	54.1498	50.869	74.3844	76.958	65.8726
AT1G06210	15.0074	15.5313	13.5957	21.3862	18.9111	16.0501	16.8931	16.3603	14.2911	22.2072	22.9255	24.317
AT1G06220	14.8283	17.3818	16.3096	16.1563	18.2218	20.2069	14.3163	14.0337	14.0197	18.1371	16.6803	19.8489
AT1G06230	23.2557	24.5508	24.6887	21.1189	20.8401	19.9432	22.3869	20.6433	22.7166	25.45	23.4142	24.2256
AT1G06240	7.13547	7.41074	6.56359	6.17364	5.94102	8.92626	8.46689	6.56615	6.70086	7.19892	7.77976	8.5316
AT1G06250	0.739556	0.675068	0.787195	1.67002	1.83876	1.43706	1.12027	0.855463	0.965095	2.07438	2.22631	1.34063
AT1G06260	2.20006	2.41213	2.8656	2.03598	2.15361	2.28274	2.79293	2.95886	2.16857	5.1154	6.18838	4.5339
AT1G06270	2.03206	1.81071	1.80247	2.50916	2.44961	2.77598	1.4733	1.97065	1.24227	3.40085	3.57534	3.09424
AT1G06290	23.5602	23.9837	22.858	22.4503	18.9678	22.3359	28.9972	26.6718	27.1743	17.0865	17.3028	15.8743
AT1G06380	4.20822	5.33824	5.21212	5.59612	7.60739	5.75572	2.92048	4.53912	4.59669	4.68674	3.78972	5.87614
AT1G06390	23.3409	24.5569	25.4357	24.0239	22.0066	25.04	29.1858	25.9922	29.7086	18.4399	20.4537	20.4265
AT1G06400	53.2998	39.2556	44.7281	29.8668	30.6613	33.9242	40.0616	41.6919	40.7375	43.3271	46.1118	41.1043
AT1G06410	52.2552	52.9873	63.5594	32.48	31.29	37.6608	50.2469	54.4218	56.7124	42.0762	46.9461	40.0947
AT1G06430	40.3159	27.9721	30.8803	38.2981	36.2094	30.1076	43.8355	31.2755	31.2151	52.92	46.169	42.5656
AT1G06440	1.27499	1.27188	1.25534	1.35383	1.38946	1.47974	0.869106	0.824556	0.728484	1.14261	1.13567	1.47688
AT1G06450	1.64616	2.43217	2.79256	5.43714	4.51048	4.54259	4.13085	4.42344	4.28288	3.20573	3.20748	3.28034
AT1G06460	299.808	294.543	278.785	242.683	235.463	337.925	240.468	256.8	268.333	330.519	326.389	283.587
AT1G06470	13.4298	13.8412	12.2936	23.7307	21.742	16.5996	19.6149	15.8375	15.5171	48.2891	51.3833	36.6499
AT1G06490	0.632058	0.43205	0.611937	0.54815	0.551041	0.500298	1.13529	1.00546	0.832402	0.519411	0.928337	0.467324
AT1G06500	13.7805	14.2825	14.3825	13.6088	13.8345	11.1536	16.5787	15.0746	14.1454	17.0776	17.2696	16.3509
AT1G06515	23.3271	21.0402	22.4081	17.2534	15.9232	16.0164	19.6243	19.7723	21.4814	11.9392	12.4155	15.0557
AT1G06510	24.9812	24.7263	25.9954	28.3226	27.3157	24.8187	23.1736	28.5181	23.4186	22.0351	21.6814	24.866
AT1G06520	0.350766	0.663801	0.924067	0.15619	0.458707	0.568815	0.478202	0.580944	0.634646	0.172668	0.351491	0.326191
AT1G06550	11.7549	13.5477	11.2037	9.82469	12.4809	16.2211	11.0114	11.125	12.0718	15.962	14.8844	16.0693
AT1G06560	7.785	8.59629	6.91782	9.54205	11.1839	10.6524	4.97403	7.0837	6.04128	9.95762	10.094	10.3241
AT1G06570	14.0071	11.9555	9.29416	18.3812	17.2867	19.0589	13.2267	11.1045	8.77689	33.2014	20.5916	21.7244
AT1G06580	0.730117	1.50474	1.46426	1.75669	1.83197	1.64773	1.10182	0.994353	1.81449	3.14229	2.85513	2.4753
AT1G06590	2.83314	2.70621	3.37738	3.15932	3.10133	2.7995	4.74313	3.82358	3.83516	2.29955	2.16426	2.30073
AT1G06620	15.6986	23.6605	18.223	71.8883	45.8505	26.8875	44.0824	42.7438	22.2556	24.2105	27.1726	26.393
AT1G06630	14.7154	12.7683	12.3784	14.5718	15.0991	11.5312	14.3106	13.6408	14.3008	19.19	20.2926	18.2504
AT1G06640	33.4804	40.2288	23.3665	268.445	124.13	60.1409	167.229	117.476	69.0109	267.251	560.627	257.866
AT1G06645	15.8313	13.2201	11.1909	11.5497	12.5752	12.0554	14.417	11.9095	13.4006	12.5428	13.9206	15.3645
AT1G06650	76.986	74.5632	73.1029	67.5538	61.0848	60.5765	63.4683	64.8996	63.2564	60.7204	65.6576	60.0021
AT1G06670	10.0675	9.42345	9.58477	8.83834	9.43553	11.0592	7.66729	7.81844	7.6889	11.1683	10.5071	10.983
AT1G06680	2691.8	2772.8	2647.46	2196.2	2087.97	2470.42	3963.11	3232.55	3433.23	2524.13	2934.82	2192.39
AT1G06690	18.4024	19.5085	16.5448	9.21717	12.3683	14.0144	20.1987	17.6551	16.6106	19.5571	14.3341	15.9381
AT1G06700	45.3221	42.4308	41.7131	56.5232	53.5654	53.1071	47.8001	41.3657	44.368	78.6212	79.4069	66.7371
AT1G06710	2.07054	2.7564	2.34371	3.36611	3.736	3.51783	2.04174	2.29105	2.56028	3.63542	3.77344	4.17463
AT1G06720	11.6883	14.0866	12.7927	10.7711	12.9643	14.0957	7.81911	10.5404	9.04104	8.24546	8.01212	10.6374
AT1G06730	5.95185	5.70371	6.01632	7.2223	7.52662	7.65397	7.32815	6.38267	6.75104	7.64579	8.77548	7.99358
AT1G06740	1.73616	1.42531	1.33269	1.56675	1.81925	2.27718	1.13794	0.995352	1.19228	2.11132	1.76577	2.36949
AT1G06760	52.1163	44.2401	59.4039	46.756	50.4099	45.0398	76.3473	53.9941	71.9936	33.2398	36.6321	32.6172
AT1G06770	5.66942	5.98108	7.10756	8.11822	6.88768	6.36475	5.25868	5.30749	6.8606	5.95212	6.677	5.99047
AT1G06780	4.7231	5.6203	6.67393	5.4565	5.7246	4.74087	4.71151	5.93404	4.9208	5.34668	6.06496	4.72002
AT1G06790	8.45126	8.62902	8.50089	9.90013	10.6467	7.578	7.09027	8.15833	6.80047	8.41644	7.52776	7.15597
AT1G06800	5.70725	6.0133	5.30141	6.04633	5.5861	7.95376	6.54144	6.06403	5.87934	8.43559	8.71677	8.07895
AT1G06820	16.3314	17.2163	16.1604	15.883	18.3833	19.4012	16.8932	18.3608	17.7173	21.9543	20.4498	22.7111
AT1G06830	25.0772	24.2154	18.7829	7.88221	15.4326	19.4888	18.873	34.4133	29.4289	7.0939	9.11543	19.1327
AT1G06840	4.8287	5.45209	6.19345	2.46605	3.63619	5.17448	3.98339	4.2175	5.37839	4.65336	3.22026	4.82394
AT1G06850	3.0921	3.32094	4.23487	2.42918	2.4237	2.81427	5.62263	5.6917	6.15917	2.21281	2.96899	2.55473
AT1G06870	9.84323	12.3397	12.254	11.8515	9.20163	10.834	9.86542	9.44603	9.46082	7.48926	7.86838	8.19793
AT1G06890	28.0705	31.2211	28.3518	31.7208	26.3267	30.2003	33.3642	30.5502	31.2246	28.2216	27.1345	24.897
AT1G06900	15.1371	16.4798	15.0734	16.2775	14.7005	13.7466	17.0999	16.0871	15.5924	17.0322	19.7469	17.7943
AT1G06910	2.48887	2.75532	2.92913	2.953	3.24359	3.27975	2.42172	3.10828	2.51668	3.55601	3.79959	3.69215
AT1G06950	40.7193	43.3954	39.2922	35.6479	41.7283	50.7402	39.3272	48.2328	37.0806	33.9447	30.9511	41.3481
AT1G06960	11.0668	11.4505	11.4091	7.50602	8.53008	7.34073	10.7987	11.0633	11.5506	8.4644	8.16017	9.18302
AT1G06980	2.49877	1.8214	3.17921	0.615175	0.748853	1.89943	1.02362	1.6628	1.74745	1.41928	0.825953	0.573283
AT1G07000	33.205	41.1972	64.9536	62.1975	51.0605	42.9636	41.5884	38.3584	46.4882	11.8108	7.20363	13.2074
AT1G07010	23.9397	17.2048	14.7431	20.5811	24.0821	21.983	14.6771	15.312	13.6783	28.6496	21.0602	26.679
AT1G07020	15.1565	16.6542	19.7707	19.9856	16.9275	12.379	20.9332	18.1882	22.4044	7.23965	8.98919	10.8607
AT1G07030	12.2269	12.9385	14.5328	17.143	15.4683	18.2465	8.89014	10.2859	9.54751	13.1488	9.80172	13.8837
AT1G07040	28.2407	27.8364	27.3095	25.9257	22.7269	27.2444	26.7624	28.6967	28.0687	31.3624	29.6358	30.2633
AT1G07050	75.3369	85.015	71.8096	71.9645	72.9263	62.7236	83.4839	89.6057	100.254	82.5403	102.219	105.742
AT1G07070	11.4463	13.416	11.1262	9.42579	9.20351	8.37285	10.2622	10.1032	10.674	5.47958	5.6128	7.54711
AT1G07080	75.0289	64.9312	66.9135	70.1449	59.5414	78.2782	61.4297	67.7434	65.5097	77.6958	74.6375	67.1131
AT1G07090	8.68965	5.14958	6.00982	8.16308	10.7261	11.8181	5.90981	8.18326	6.84113	9.25232	9.53144	11.9591
AT1G07110	59.4891	55.1406	46.3065	23.1864	25.9065	34.0898	37.4775	42.921	46.2894	38.7848	36.6806	39.2538
AT1G07120	1.08902	1.46446	1.01427	0.849652	1.05492	1.50052	0.888266	0.944773	0.921817	1.2142	0.707306	1.45098
AT1G07130	5.71651	4.39806	8.18059	2.90082	3.98701	8.32088	6.08372	5.37009	6.25014	3.75201	2.87595	5.09839
AT1G07135	35.0262	49.5091	143.233	7.92684	9.23107	10.4411	90.1432	85.4098	119.123	21.045	12.9332	9.75242
AT1G07140	94.8057	96.6614	110.611	98.9326	92.3816	94.4176	89.3486	95.6511	101.798	59.7612	61.7316	74.4682
AT1G07150	1.62925	1.37172	1.2441	0.549974	0.844015	1.35144	1.21335	1.20674	1.14675	0.57223	0.499514	0.624071
AT1G07170	25.6256	24.4284	24.6468	24.4214	24.6904	23.5424	20.18	22.7758	22.2865	23.9901	22.5833	25.7787
AT1G07180	4.71307	4.6917	3.95659	3.72837	5.38076	3.42539	9.19872	6.46064	5.57453	7.67686	6.55946	3.89954
AT1G07200	5.31792	5.16633	4.76876	8.26994	5.74316	5.2217	7.58502	7.71191	7.12542	2.44323	3.18646	3.97298
AT1G07210	20.2156	25.2672	23.9655	29.267	28.8746	26.8045	21.6948	23.4689	21.8817	25.1846	24.9091	29.848
AT1G07220	10.6324	10.8663	12.757	15.3259	11.892	12.0552	9.41962	9.17299	8.29488	5.12554	4.62829	6.13431
AT1G07230	23.3114	22.4111	22.1019	22.6033	22.2465	28.9419	21.0356	20.1514	23.9078	25.2568	21.6467	24.7406
AT1G07240	25.4285	27.5126	25.3109	18.7216	24.2538	29.3276	27.1147	28.2889	27.9355	21.5375	20.0872	22.3209
AT1G07250	27.3876	21.2694	20.9535	22.0666	19.6713	22.9039	23.9843	20.6902	23.2406	24.9592	26.7581	22.4304
AT1G07260	0.367946	0.526283	0.569113	0.456862	0.801956	0.460668	0.988779	1.58879	1.33584	0.365733	0.409674	0.765374
AT1G07270	0.457434	0.494142	0.514564	0.413073	0.5982	0.079336	0.806786	0.787127	1.0296	0.141719	0.300956	0.0610601
AT1G07280	99.6674	94.8717	74.0654	92.5676	102.29	113.989	64.4116	70.709	74.0113	83.7654	90.2583	110.706
AT1G07290	0.725537	0.694967	0.528098	1.11101	0.68835	0.956717	0.962277	0.444307	0.873795	1.21206	1.06917	0.438663
AT1G07300	3.71468	4.08709	3.87534	3.73037	4.7474	3.78506	3.23157	4.79402	3.69818	4.37967	3.66596	4.91719
AT1G07310	20.4584	19.0305	20.5159	22.1718	17.0714	28.6351	20.7879	19.3206	20.8184	23.6141	21.6311	20.6274
AT1G07320	130.978	133.545	119.285	95.0601	103.519	153.058	159.832	159.55	152.413	143.317	150.854	145.114
AT1G07350	17.2528	15.413	18.1377	38.8139	30.5099	31.7835	16.7408	15.5716	14.7349	44.9399	40.5724	40.391
AT1G07360	16.8375	16.3711	15.5067	15.2928	13.3766	17.9972	13.6816	14.3522	13.7403	15.4199	12.9118	13.513
AT1G07370	4.73869	6.69888	4.84332	7.74673	5.28929	4.72572	10.6166	8.22203	7.24738	1.25061	2.11843	1.47592
AT1G07380	3.94981	3.99169	3.24661	3.45744	3.81339	4.06079	2.51598	3.23973	2.96724	3.25718	3.09472	3.63728
AT1G07390	0.985073	1.08644	1.02326	0.91874	1.16922	1.17741	0.5103	0.786264	0.666812	1.07858	0.687145	0.999125
AT1G07400	4.6807	2.9131	20.0798	6.21871	2.59682	5.32185	0.694152	0.447461	0.585301	0.895152	0.94755	0.786783
AT1G07410	0.706725	0.622061	0.818071	1.06512	1.3555	0.876394	1.11171	1.63869	0.975842	1.41833	1.41637	1.24524
AT1G07420	23.7904	22.7422	22.8982	18.4525	19.2828	19.0266	20.5247	23.2715	22.5361	30.2112	29.935	25.2185
AT1G07430	1.34085	0.786812	0.628657	1.67672	1.15042	0.588766	0.200879	0.261856	0.141873	3.83617	2.74886	2.02089
AT1G07440	84.8856	78.0507	62.1295	61.2414	76.8271	93.9154	47.8142	63.7153	65.979	127.737	107.319	123.477
AT1G07450	0.208031	0.366218	0.298932	0.228019	0.399004	0.357195	0.349059	0.11813	0.118861	1.51245	0.926494	1.05892
AT1G07470	9.8187	9.37646	8.74034	7.64773	6.98883	6.46647	9.3095	7.8159	7.50567	6.55992	6.05016	5.95114
AT1G07480	6.76618	5.73705	5.12897	5.27305	4.87064	5.50687	5.85883	5.31674	6.05901	6.51101	6.35857	5.59031
AT1G07510	3.88443	4.1582	3.89673	5.91388	5.30889	5.50332	4.49807	3.94498	4.4584	7.39789	7.70152	6.6409
AT1G07530	16.7805	14.0121	15.6307	11.584	12.2017	14.4597	12.7655	12.1996	12.3435	16.0783	14.7039	15.4004
AT1G07570	2.05541	1.74953	1.80314	3.55883	2.63869	2.99486	3.12667	1.62461	1.9358	2.56584	2.86692	2.8964
AT1G07590	107.76	96.987	82.8243	59.9439	56.4803	65.2063	51.9619	76.2898	69.0106	117.807	98.4207	86.2818
AT1G07610	14.2719	8.29228	6.56667	3.46771	4.35183	6.03579	1.17966	2.99419	2.34323	4.41923	2.73974	4.26687
AT1G07615	5.71557	5.77696	5.31683	6.18842	7.81225	6.30689	4.39385	6.80744	5.02765	7.81338	7.36148	9.31689
AT1G07620	3.61424	4.09255	8.25012	7.31176	7.38507	4.56094	3.31647	4.77452	4.10498	1.11197	0.419179	1.56626
AT1G07630	14.2483	13.0855	15.6925	19.3841	16.4234	15.331	11.9603	11.2471	10.7869	8.50842	6.8137	9.56051
AT1G07640	19.8311	17.5015	20.2023	27.404	27.6809	29.2002	12.7748	11.7519	12.2613	24.5912	23.801	21.1305
AT1G07650	34.6335	38.4192	48.4424	36.18	34.5985	36.4193	32.0794	32.4595	38.8726	17.3484	17.8034	20.0192
AT1G07660	10.7876	11.8691	14.5774	10.8542	11.3642	8.62892	11.6076	9.89049	10.1658	12.2121	12.0111	10.2298
AT1G07670	10.8787	11.1386	13.1071	20.0849	12.571	12.817	11.1742	11.0145	9.95528	10.9539	12.9953	11.3268
AT1G07700	43.0701	36.4951	37.2451	37.324	37.4115	32.6114	36.5709	35.5233	35.3919	31.7996	30.111	32.6138
AT1G07705	10.9018	10.9562	10.7727	11.1455	11.1706	11.8419	10.6136	10.3176	10.1441	9.59028	9.21465	10.4439
AT1G07720	11.3306	12.7304	21.8108	8.38464	7.63628	10.5686	12.6935	12.773	23.2553	8.91776	9.60166	7.96838
AT1G07725	6.56408	6.62993	5.607	6.45282	7.6255	7.95212	6.81492	6.22785	5.50069	7.29514	7.71047	8.01577
AT1G07740	1.29726	1.42395	1.29147	1.67283	1.64989	1.67421	0.896287	1.14108	0.872006	1.75684	1.41039	1.95709
AT1G07745	5.06672	3.97684	4.50856	9.94863	7.25895	5.01788	7.07335	5.43659	4.85563	53.0113	52.7842	29.5372
AT1G07750	21.3587	14.967	12.0846	35.1413	24.6773	20.0775	21.3931	23.5014	15.1064	211.95	229.729	146.684
AT1G07770	77.0828	79.3833	79.5993	88.867	87.8915	99.6783	109.018	123.305	100.115	103.967	108.367	102.529
AT1G07780	2.74483	2.38791	2.87917	1.61798	2.42082	3.65345	1.47272	1.90299	1.58045	1.49861	1.20823	2.87432
AT1G07790	8.89314	8.87425	8.61811	7.81895	8.49952	7.84811	16.4082	12.6473	11.9105	10.3726	9.6899	9.26398
AT1G07810	8.52796	9.15596	8.68481	9.8837	9.08811	8.92825	8.60601	8.33334	8.67007	8.90238	7.85291	8.61926
AT1G07820	21.0711	17.196	18.1789	14.6905	14.2116	11.5139	27.8391	18.4502	22.1194	13.6331	14.9632	15.7944
AT1G07830	10.5333	11.8379	10.1838	15.2557	16.5233	17.4532	9.24984	11.0037	9.71821	14.6017	10.1858	15.6982
AT1G07840	12.0847	11.3599	11.9656	11.6143	12.5559	12.451	8.82823	10.8819	9.9717	11.0402	10.7446	11.5137
AT1G07870	3.71179	3.64204	4.72811	4.96049	4.79213	4.00505	2.76521	3.12896	2.70409	6.51298	5.55549	5.79757
AT1G07880	0.845676	1.0235	1.45571	1.90093	1.88927	2.1932	2.74373	1.82581	1.93779	2.66187	3.03072	2.37998
AT1G07890	309.643	227.452	240.843	471.924	189.307	318.801	278.832	332.833	219.947	234.621	187.175	211.804
AT1G07900	3.55363	1.82862	2.92419	3.67036	3.14579	1.72099	1.26134	0.931345	0.989175	0.579653	0.0608714	0.642201
AT1G07902	4.14976	2.2363	5.07062	5.80164	6.71886	6.38204	4.26304	4.24798	5.00011	6.54197	5.37473	8.37296
AT1G07910	6.71984	6.55793	6.72825	6.06273	7.70666	7.59787	6.20533	6.13573	6.95769	9.17284	7.39027	7.96807
AT1G07920	65.7179	67.1079	67.9757	57.6437	58.855	79.5375	48.1512	58.766	50.0442	40.196	36.6826	46.2706
AT1G07930	91.5413	95.0723	93.1862	79.4813	76.5025	87.7099	63.3632	82.46	63.9412	46.8123	42.1857	61.5978
AT1G07940	47.3164	48.3581	47.735	39.9123	43.3678	50.1323	32.9837	41.9794	35.284	28.1897	25.5825	33.1641
AT1G07950	9.76896	9.4731	13.0529	13.3278	14.1465	13.3462	12.6323	11.9877	12.8109	13.4799	12.9508	17.1399
AT1G07960	24.4639	24.6874	29.2565	37.315	34.7831	29.8083	25.0038	25.7304	21.9312	32.6394	35.4842	35.5467
AT1G07970	4.52584	4.5299	4.94224	6.64675	7.02047	7.8403	5.11134	5.04255	4.97288	7.57723	6.48848	6.84543
AT1G07980	6.9474	7.06967	7.65645	7.89352	6.85462	8.46983	6.43278	5.58081	6.29309	11.2158	8.56542	9.15605
AT1G07990	23.5557	21.0946	21.9747	18.1726	19.6765	20.6616	19.182	18.9476	20.2481	20.0995	20.4512	20.5631
AT1G08000	2.40542	2.96057	3.54763	4.17546	3.78544	4.51131	2.84323	3.39548	2.83415	4.1837	4.69823	2.95326
AT1G08010	5.03374	6.11296	5.67317	6.63858	5.84353	6.59914	6.57744	6.21611	5.92137	7.9709	9.17118	7.56244
AT1G08030	8.26233	8.17715	8.88035	7.59285	8.27497	10.0537	7.37557	8.90667	8.19422	12.4229	11.0392	10.6326
AT1G08040	14.4791	13.5654	12.2641	10.4401	10.5692	12.2901	13.8202	15.9561	15.1435	17.2472	20.411	15.5186
AT1G08050	6.20709	7.11258	11.7832	11.1717	5.66713	6.10746	5.60388	3.37666	4.48355	1.34484	1.41486	1.89776
AT1G08060	5.05451	5.72869	5.40315	5.17907	5.84134	6.01953	5.88459	5.33988	5.75	6.36734	6.61965	6.23166
AT1G08070	1.51035	1.64732	1.42853	1.41705	2.36157	2.12978	1.56669	1.27404	1.00053	1.7779	2.12032	1.832
AT1G08090	1.11456	2.16504	1.56476	0.552901	0.284807	1.46646	2.05554	1.67318	1.07966	0.669443	0.855833	0.714807
AT1G08110	107.993	91.8713	95.5192	120.873	129.613	123.688	89.3374	92.902	92.8161	175.279	170.697	158.408
AT1G08125	14.0505	12.2852	13.2515	13.4584	15.095	14.2924	13.1374	11.2382	12.3734	15.8199	14.744	14.7883
AT1G08130	9.7659	11.4354	9.11324	8.12303	10.5431	10.9737	10.4423	9.54924	8.6265	7.96486	7.21615	9.67502
AT1G08160	3.85775	2.76549	2.47645	2.88796	3.1899	4.3628	5.63051	3.80157	5.4915	2.10835	3.58676	2.25799
AT1G08165	1.20234	0.874252	1.00158	1.32503	0.911502	0.548528	1.15126	1.18739	1.19474	1.86072	2.15356	0.921094
AT1G08180	1.77847	1.4536	2.09585	1.33438	1.69817	1.85806	2.13152	2.24422	1.8952	2.50134	1.60299	1.82381
AT1G08190	22.3049	22.228	23.9371	19.2717	18.7753	21.5102	22.1324	27.1204	26.3451	20.9606	22.8882	22.621
AT1G08200	73.3968	91.0066	64.2073	157.737	111.54	90.9758	166.41	150.47	118.045	241.795	353.797	216.917
AT1G08210	7.90007	9.05402	8.45211	15.7121	12.9468	14.7182	11.9048	12.8924	11.2735	15.8082	20.7132	15.2624
AT1G08220	3.58904	4.14448	3.36461	4.75946	5.65516	6.4703	2.69338	3.30322	3.82536	4.83766	5.05924	5.22153
AT1G08230	4.75981	3.70537	2.97875	12.4038	12.4282	10.3129	6.42138	5.07066	3.00657	27.3524	27.9628	24.2565
AT1G08260	1.98668	2.648	2.30723	2.55993	2.40834	1.42133	3.12018	2.6502	2.69815	1.35052	1.36406	1.27333
AT1G08270	1.37312	1.13956	0.970904	1.47818	1.26552	1.53437	1.11085	1.44806	1.00871	0.62394	0.436814	0.768074
AT1G08280	1.33607	1.4487	1.49942	2.20196	2.98799	3.14002	1.25899	1.52102	1.56732	3.37278	3.32012	3.29806
AT1G08300	1.97309	2.03945	1.763	2.36852	2.66707	3.76428	1.68952	1.71317	2.06853	5.03116	5.56268	4.51847
AT1G08315	7.16856	7.66609	7.354	5.41569	6.01606	9.55421	7.58793	7.35506	9.12316	3.37405	3.05835	4.39394
AT1G08340	0.87914	0.79593	0.621619	0.430183	0.854046	0.191684	1.42244	0.784483	0.669744	1.0082	1.98565	0.491757
AT1G08350	3.64752	4.86017	4.21495	4.69376	4.72605	4.05608	4.92409	3.98607	4.47132	4.12063	4.62211	4.83299
AT1G08360	153.493	148.519	150.806	131.589	134.328	138.435	132.761	167.957	124.52	82.0903	84.0261	104.783
AT1G08370	12.9632	13.0729	12.7049	16.4992	14.4718	17.7489	13.1983	13.5646	14.3232	17.5603	17.8773	16.6881
AT1G08380	2904.66	2635.12	2778.01	1976.1	1940.27	2251.23	3923.13	3209.56	3503.76	2246.05	2447.54	1928.21
AT1G08390	3.10788	2.83155	2.43753	3.36167	2.70951	2.23647	3.65949	3.56056	3.84222	1.36265	3.46034	3.09563
AT1G08400	2.11054	1.88332	1.89402	2.58255	2.1065	2.90186	1.43484	1.37754	1.60785	2.38101	2.13921	2.80687
AT1G08410	7.30081	7.48147	7.44254	7.26924	8.42426	9.25157	6.00499	6.46925	5.91291	7.14172	5.9372	7.44442
AT1G08420	15.1962	14.246	15.9041	15.0159	13.6879	16.7686	14.1218	15.2988	15.676	16.0309	14.8721	15.2818
AT1G08450	442.81	390.735	622.1	357.723	285.492	224.198	191.767	167.784	237.472	59.0273	40.8597	65.625
AT1G08460	26.8706	19.2377	22.3575	26.6556	24.0243	28.0237	22.1762	23.7964	24.3267	26.6194	20.9109	20.9545
AT1G08465	8.86653	8.33245	8.67485	6.80474	6.91633	5.40538	10.2771	8.83303	9.90347	7.16922	6.53189	5.54692
AT1G08470	7.28175	8.70497	8.82272	5.96128	7.40643	7.43872	9.77564	9.1887	11.8767	6.4533	8.59631	8.11376
AT1G08480	50.347	43.3236	44.5824	49.2807	39.178	45.2315	49.9155	48.6727	47.2143	45.229	43.8116	42.0037
AT1G08490	28.0448	29.1876	26.8449	28.2926	28.0177	30.2526	33.982	30.9621	34.4577	33.9218	35.5588	30.3045
AT1G08500	0.946331	1.05509	2.01458	1.10209	0.770028	0.872619	1.55479	0.955325	2.4031	1.19446	1.08877	0.494052
AT1G08510	50.16	57.9172	63.7138	44.9523	35.6188	39.0588	63.3283	60.3036	72.3815	59.8393	81.5256	50.7487
AT1G08520	89.7886	90.7991	86.1989	54.9068	54.5682	79.0174	105.107	99.2559	106.433	67.0807	78.4904	69.1121
AT1G08530	13.6729	12.7462	13.7279	14.6146	13.6674	12.1176	13.9659	12.6648	15.4827	13.023	10.8688	10.1251
AT1G08540	43.6149	44.9073	38.1215	25.118	28.4794	36.4677	44.6594	45.6434	45.9637	31.5462	34.4315	35.1745
AT1G08550	73.7419	76.8255	71.0786	38.2186	39.6924	48.0109	69.7504	65.4125	77.9179	48.3171	52.4871	50.7427
AT1G08560	1.31708	1.33963	1.44865	1.30328	2.29651	1.06093	3.43771	1.9113	2.53631	1.28561	2.41149	1.08871
AT1G08570	58.8137	45.4141	50.8816	25.9415	29.6714	34.9484	42.8891	43.9919	50.2819	29.1264	33.2293	31.4617
AT1G08580	15.9892	18.6257	20.1881	20.2167	18.3243	21.2263	14.1308	19.2634	14.7742	15.6662	13.3651	15.8373
AT1G08590	1.97249	1.94606	1.85152	2.13083	2.26767	2.76032	2.26176	1.86678	2.17764	2.55261	2.36512	2.60981
AT1G08600	6.87348	7.25273	7.93479	7.31702	8.99229	8.77399	6.91116	5.81914	6.40261	9.93767	9.60103	9.66433
AT1G08610	4.032	4.78194	3.94415	3.19006	5.42954	5.97687	2.14395	3.40388	2.073	4.17172	2.99284	4.9104
AT1G08620	8.12588	8.08429	8.76248	7.65569	8.33076	6.81045	7.715	8.36697	8.47048	8.59355	9.45042	8.36174
AT1G08640	51.6362	52.964	53.28	40.9517	47.2051	50.5936	37.4077	54.0842	38.2785	35.8077	36.4565	45.7296
AT1G08650	24.4629	26.3906	31.8924	35.4807	26.6298	26.4534	27.3964	29.9732	31.6643	8.13696	13.4247	15.3697
AT1G08660	17.5954	20.6436	19.8965	15.4355	18.2665	21.0328	21.1673	22.0926	23.7754	21.5168	26.7238	25.1701
AT1G08680	14.1466	13.9229	12.3715	14.6871	13.702	17.0534	17.4911	16.2484	16.3329	21.9002	26.3895	19.5655
AT1G08700	18.7972	18.2283	17.5622	23.6237	20.4245	23.7319	15.0019	15.0211	15.4432	15.4742	12.4394	13.5747
AT1G08710	8.39297	7.31648	7.28003	7.50031	7.6455	8.92988	5.27539	7.33218	5.61004	8.61753	8.14676	8.66339
AT1G08720	13.7728	13.6158	12.8682	13.9168	12.0408	13.2353	12.705	11.5623	12.6297	13.1057	12.5518	12.2586
AT1G08730	0.0770404	0.0904148	0.116171	0.0469126	0.0597025	0.0816547	0.197492	0.170128	0.138575	0.129654	0.0953082	0.100551
AT1G08750	8.93341	8.39201	8.25769	7.73034	7.24178	7.99837	8.79321	8.38051	7.6613	9.79214	9.27761	9.28172
AT1G08760	6.78202	7.12893	6.93551	6.4123	6.98774	7.7526	7.49438	6.65729	7.61923	8.72303	9.8758	7.85958
AT1G08770	10.3411	7.94254	9.40293	10.7768	11.1042	12.9876	8.54182	11.034	9.54341	9.97847	10.2692	9.26292
AT1G08780	11.4302	11.7377	14.2688	14.2788	16.3642	11.0102	13.3383	14.9008	14.673	14.597	13.5999	16.0702
AT1G08800	8.21874	9.40675	9.25267	7.84806	8.50631	8.47971	5.87104	7.8714	8.22673	6.71866	7.00998	7.84383
AT1G08810	4.60825	5.12205	5.42424	8.13417	8.85623	7.15526	10.0534	7.06721	9.80161	14.9023	17.8269	12.2157
AT1G08820	27.3986	25.6769	24.2316	24.6481	25.6797	25.4592	25.4109	23.7825	22.9168	28.3584	25.3996	27.3754
AT1G08830	418.764	365.938	376.111	694.873	551.074	412.271	700.645	742.951	572.634	548.977	546.241	557.979
AT1G08840	1.44947	1.88856	1.48447	0.744721	1.16391	1.32808	1.46006	1.56132	1.58915	0.592189	0.637046	0.942795
AT1G08845	8.45845	8.45809	9.92201	7.92306	7.7254	10.0445	6.09461	7.62397	6.90406	8.71535	8.07232	8.73044
AT1G08880	37.4767	29.8793	30.9163	25.3963	27.5427	28.3117	39.2633	37.4871	39.3654	19.9704	19.9421	24.6609
AT1G08890	33.704	33.1531	42.1826	7.56287	9.37942	12.885	11.7137	21.3062	24.7982	10.9017	10.2191	11.0186
AT1G08900	37.1483	40.2188	45.061	20.2075	25.4417	27.7118	36.2004	38.9644	41.4339	15.6893	14.3432	19.5587
AT1G08910	7.5582	7.88018	6.98005	5.76049	5.93288	8.10105	7.13658	6.69124	7.47632	7.3715	7.67009	7.87636
AT1G08920	20.1455	28.2558	23.5999	24.1367	27.3411	18.1066	49.0438	37.2306	28.1714	61.8759	79.9191	50.3773
AT1G08930	122.811	156.406	193.636	63.5407	78.7866	98.9109	156.239	140.777	167.929	30.13	16.527	43.0169
AT1G08940	4.93697	4.22398	6.11857	4.70653	4.27405	4.84114	4.59812	5.12984	6.47667	2.51002	1.80666	3.64989
AT1G08960	4.00103	3.17933	4.18483	3.79414	3.52048	4.47038	3.34117	3.41848	3.5984	4.53109	3.79482	4.73249
AT1G08970	22.2874	21.2684	22.3138	21.6171	19.9116	24.7333	20.3644	21.6848	20.5232	25.3182	26.0844	23.1128
AT1G08980	69.8107	71.9801	61.5364	43.7959	44.1573	65.166	78.7006	77.6873	82.8836	73.3764	80.3982	67.8569
AT1G09000	1.02923	0.796597	0.722485	1.44663	1.42331	0.880227	1.24685	1.24279	1.23359	1.16919	0.869348	0.920647
AT1G09010	34.3504	31.149	27.5692	20.444	22.3173	26.7752	30.6074	31.353	31.6097	28.6118	31.1645	28.2867
AT1G09020	13.4731	15.6206	15.0658	16.0347	14.5902	17.3643	16.0622	16.2244	17.086	14.4776	17.5254	13.4919
AT1G09040	2.24451	2.37744	2.83452	2.90147	2.73069	3.13295	1.78199	1.65618	1.96832	2.12237	1.90606	1.96126
AT1G09050	4.01119	3.85264	3.83658	4.22551	3.88193	3.66988	2.64562	2.92477	2.97892	2.627	2.31731	3.06217
AT1G09060	16.3082	16.977	17.2499	13.5743	15.1373	14.6132	18.5402	16.5197	17.7519	15.4057	14.9283	15.2798
AT1G09070	72.544	79.3053	97.3547	47.9487	60.9771	83.416	46.0382	55.6758	66.0508	56.1061	41.2011	41.7369
AT1G09080	10.1032	7.76224	26.4003	4.95121	1.88865	1.46299	2.57341	2.10467	2.48283	0.0580749	0.106726	0.168896
AT1G09100	21.747	18.5326	20.0171	22.3559	21.3961	21.2524	15.2692	18.4907	17.9208	20.8036	20.5383	22.5124
AT1G09130	136.827	126.413	128.618	107.899	106.918	117.939	122.792	121.891	117.478	104.587	100.967	101.114
AT1G09140	40.1338	33.94	37.1163	53.5071	51.0577	39.7269	37.3615	34.9444	38.3359	69.8133	65.8249	59.5641
AT1G09150	30.4998	25.5802	25.0425	23.5515	25.7739	27.8178	25.2163	26.0801	24.4582	26.8466	26.5861	27.1386
AT1G09160	7.23731	9.40843	9.31827	8.12338	7.7657	9.15183	11.5987	11.5563	10.815	12.5219	18.2237	10.4451
AT1G09180	1.59622	1.79258	2.02127	5.80683	4.99063	2.41523	2.36663	2.18788	1.7297	14.2978	12.502	9.21344
AT1G09190	1.98557	1.99106	1.6453	2.89262	3.50595	2.87704	1.79234	1.80781	1.36425	2.66482	2.09882	2.48491
AT1G09195	7.96863	7.65029	8.54904	10.4341	10.9338	6.94382	7.63387	7.65297	7.65233	8.17376	7.22515	7.76744
AT1G09200	20.814	19.0683	17.6334	18.2598	18.7941	7.95196	51.7293	34.4725	32.8152	3.61904	4.19742	4.98966
AT1G09210	85.9978	80.5622	113.147	152.345	106.742	82.8073	73.3316	66.144	50.5997	65.4631	74.2652	68.9186
AT1G09220	1.23514	1.72669	1.79806	1.85819	2.15365	2.54124	1.01592	1.46692	1.36069	2.47607	2.45383	2.37071
AT1G09230	8.69453	6.00667	5.91191	7.79154	4.67143	7.04005	5.96378	7.27178	4.81369	8.55611	7.03529	7.10068
AT1G09240	1.99505	1.1707	0.877124	1.10922	0.10083	0.965335	0.242575	0.848294	0.357939	0.240868	0.0321928	0.566064
AT1G09250	9.64507	7.65729	8.27851	6.58578	5.05625	6.55459	11.5361	11.3058	12.2463	3.96254	4.52719	4.3813
AT1G09270	22.2639	21.856	24.5592	24.7446	22.4262	24.2361	22.0803	24.2393	24.0175	21.5375	21.8895	21.375
AT1G09280	10.7198	10.781	9.67903	11.3904	11.8668	11.3488	12.1517	11.1619	11.5064	13.4994	12.8095	10.5743
AT1G09290	7.09981	7.18399	7.00005	8.39723	8.14721	8.79853	6.68193	6.4609	6.09641	8.89249	10.4386	8.91011
AT1G09300	6.96904	7.34268	7.07473	10.9877	11.9339	9.90225	5.75948	6.98934	5.80439	9.98846	9.1028	9.38771
AT1G09310	332.978	338.722	376.988	119.42	125.409	342.983	259.809	318.705	498.243	151.03	165.915	174.617
AT1G09320	6.00907	6.04962	6.36039	6.18137	5.92507	5.6222	5.11385	4.77858	4.7716	4.82706	4.76675	5.97614
AT1G09330	26.4351	25.2098	26.0285	29.2301	26.7125	24.9865	19.7347	23.779	24.5827	23.1782	21.7966	21.6934
AT1G09340	172.406	174.255	155.403	79.4193	84.4256	116.319	219.072	171.715	198.929	96.4097	102.635	118.576
AT1G09350	1.20358	1.10755	1.33206	0.0187389	0.166935	0.339211	0.286862	0.595428	0.781454	0.807918	0.670037	0.133882
AT1G09390	9.69469	7.34148	8.5825	2.39312	2.54977	5.39886	5.05501	6.04843	8.32941	2.17389	2.29149	2.91591
AT1G09400	1.16687	0.483334	1.06852	1.22256	0.987383	0.523806	0.431895	0.584652	0.588272	0.571807	0.229272	0.235166
AT1G09410	0.957415	0.889536	0.806778	1.09313	1.57664	1.43758	0.706548	0.704751	0.709115	1.23531	1.59899	1.30166
AT1G09415	31.8954	32.9806	39.3556	34.8752	39.6858	21.918	56.9603	52.6939	56.9127	37.2881	31.2373	43.165
AT1G09420	3.57242	2.96887	3.14144	4.17407	5.31206	5.25866	2.33912	2.5057	2.22765	5.31482	5.37072	5.18335
AT1G09430	59.7923	57.6683	64.9652	54.1037	49.4269	54.6287	58.1854	60.336	64.6958	33.4721	31.6874	32.4986
AT1G09440	4.45853	5.16166	4.48857	2.81359	3.7147	4.10636	5.06722	5.38363	4.95684	3.62605	4.08382	4.25688
AT1G09450	0.183973	0.161933	0.146868	0.20165	0.160391	0.140394	0.636677	0.208937	0.508057	0.167192	0.38919	0.108053
AT1G09460	0.553425	0.316632	0.132542	0.511818	0.289492	0.897455	1.16075	0.838027	0.737815	0.922067	0.739425	0.920955
AT1G09470	0.393527	0.0865957	0.183258	0.494241	0.428855	0.375387	0.962947	0.651766	0.811946	0.645725	1.46052	0.963041
AT1G09480	1.14365	1.39154	1.42319	0.622161	0.527855	0.994677	0.811324	1.1142	0.960942	0.585901	0.262161	1.02072
AT1G09490	22.7521	23.6264	25.5157	18.9071	20.4697	24.6511	18.6179	18.8663	22.474	21.9801	18.5186	21.382
AT1G09500	0.199833	0.527679	0.113949	0.743148	0.846202	0.381243	0.0299378	0.0270177	0.10874	0.540493	0.222495	0.307392
AT1G09520	11.2256	10.7119	10.5807	12.9606	10.6404	15.5118	9.53519	7.9432	7.99239	8.10415	5.76263	7.25724
AT1G09530	7.13464	6.90635	6.74674	9.33641	9.21385	9.09699	6.30661	6.56707	6.235	9.84978	9.25122	8.8127
AT1G09560	42.9795	47.201	84.4315	41.764	29.2269	33.1456	57.7276	52.0969	56.7012	11.1669	8.13514	11.7154
AT1G09570	30.0939	24.6504	24.2228	11.9975	12.2598	17.5978	22.0165	26.2411	28.1082	17.6391	17.8275	18.117
AT1G09575	2.40235	2.74521	3.09544	1.02498	0.79	0.542751	2.65194	2.93176	3.17066	0.22343	0.234632	0.391937
AT1G09580	3.74855	3.13614	2.90363	3.61039	3.26806	5.13352	4.43709	3.7233	5.23076	2.75454	2.93397	3.34242
AT1G09590	57.1274	63.0593	61.1292	55.261	53.8606	53.5622	47.5666	59.6135	44.1674	30.5455	27.8147	44.2177
AT1G09610	0.893828	0.605192	0.411665	0.164855	0.449571	0.19676	0.540783	0.488036	0.556532	0.286388	0.612428	0.269216
AT1G09620	41.951	44.1817	40.9853	38.4202	42.0022	48.3286	41.0092	39.4139	36.0026	34.7765	33.7535	36.9767
AT1G09630	12.8045	14.472	17.5699	13.45	12.1339	10.6211	15.0628	13.172	14.2432	6.04313	4.95882	6.24887
AT1G09640	113.897	110.909	114.342	117.957	109.037	134.524	89.1847	103.797	89.1855	98.2461	94.0391	94.5898
AT1G09645	29.0024	23.9273	28.7364	24.3081	23.0491	20.6379	22.8845	24.4033	27.1297	17.9033	19.5722	19.1701
AT1G09660	18.3361	17.2649	18.2104	15.7064	17.8858	20.2351	18.4367	17.1885	17.71	18.8599	20.3832	16.1853
AT1G09680	3.025	4.01098	3.82358	3.69291	3.11061	3.55146	2.82662	2.27563	2.28973	2.58461	1.98629	2.63844
AT1G09690	119.226	127.37	116.456	110.068	108.108	103.976	103.453	143.296	98.2907	56.27	51.1857	82.9467
AT1G09700	4.08805	3.8751	3.81942	5.47795	6.14895	7.28499	3.76891	4.16659	3.14429	6.15793	6.32732	5.05712
AT1G09710	5.51804	4.2768	4.10442	2.6061	4.23607	6.59308	2.72551	3.27955	3.67647	7.51638	6.31158	7.07911
AT1G09730	15.347	15.0797	15.0636	16.7757	18.2994	15.3482	17.4891	15.375	16.2916	21.0134	20.9292	18.5529
AT1G09740	11.4757	8.22905	10.3143	12.9466	8.01076	10.0664	13.1706	12.7594	12.9913	3.73764	2.76986	3.77063
AT1G09750	25.2702	29.5063	25.1399	3.62782	4.8186	32.3694	28.8733	28.8549	46.2677	6.17158	6.49735	7.348
AT1G09760	23.5897	23.9742	22.5874	28.8874	31.1461	28.8758	28.4564	24.842	24.2816	34.9039	39.9667	31.5673
AT1G09770	47.7688	47.0131	43.773	49.9765	45.6036	47.3329	53.3133	46.061	48.4111	57.112	60.048	50.5833
AT1G09780	38.0281	37.8494	34.9375	32.7089	31.4627	27.8707	39.1011	34.7599	36.3309	27.0494	27.9362	26.722
AT1G09794	4.04453	3.50687	5.63834	4.54893	3.8945	2.18818	5.19109	5.25607	5.00119	3.61162	2.89012	3.01366
AT1G09795	69.947	76.1467	74.4669	59.6492	68.5163	86.2495	69.6212	74.7836	79.0944	78.1415	78.0285	84.7623
AT1G09800	2.14965	1.60729	1.55002	1.66264	2.41821	2.27106	1.76954	1.66257	1.07856	2.60827	1.95593	2.91881
AT1G09810	6.29512	8.66153	8.47254	7.84654	8.02428	7.76091	6.22037	7.37731	6.60062	7.60725	6.50297	6.78508
AT1G09815	12.4604	13.6235	18.1102	18.718	19.242	17.1628	15.8799	12.533	15.6967	11.637	9.58079	14.932
AT1G09820	1.56093	1.67748	1.94161	2.49922	2.13622	2.42392	1.78922	1.82083	1.88396	2.65292	3.0111	2.20312
AT1G09830	20.8529	20.324	22.4601	22.4401	23.0378	24.3814	13.5682	13.6829	13.6672	14.8493	11.7499	15.392
AT1G09840	22.217	24.3858	24.0277	25.1235	25.2285	26.3355	24.2878	24.8702	26.3825	26.6022	28.3435	25.3213
AT1G09850	25.4927	24.436	18.5951	22.1589	21.9828	21.9764	25.8115	27.2821	21.7403	23.4094	23.5887	27.2209
AT1G09870	11.9312	10.6467	9.85325	12.2461	11.5317	11.4597	11.8219	11.5838	11.5772	14.5974	14.9563	12.1021
AT1G09890	1.18561	0.915134	0.946485	0.449836	0.811007	0.400185	1.10945	0.880395	0.642673	1.0084	1.34037	0.607068
AT1G09900	8.55566	7.45123	6.55977	7.46939	7.89197	10.0993	4.92413	6.00344	4.77231	9.21477	9.17407	9.81134
AT1G09910	13.7823	13.8574	13.8728	14.4423	14.7861	13.632	15.4056	15.4153	15.7528	19.5276	20.6019	16.5485
AT1G09920	24.6456	24.7869	26.7063	23.7389	23.4333	22.5629	28.6646	27.9429	26.0289	21.5772	26.4738	23.9228
AT1G09932	13.8387	11.3725	43.2044	7.02881	2.81605	4.01763	12.5533	9.92021	17.4	0.407703	0.31733	0.650974
AT1G09940	11.7772	12.5564	13.2274	11.1993	8.69294	11.9552	15.7526	14.9487	13.1808	7.00693	7.34649	8.75014
AT1G09960	1.48211	1.81994	1.59219	2.53205	1.99404	2.54833	1.70781	2.06074	2.02123	3.81075	4.23755	3.20613
AT1G09970	80.6205	121.188	140.664	166.346	126.964	98.496	150.001	140.637	123.209	75.4858	88.5131	96.2993
AT1G09980	9.59257	10.7756	11.5455	10.4874	10.4591	10.5429	10.9088	10.402	11.8214	8.79751	10.2571	9.65418
AT1G09995	3.72654	3.46754	5.22739	4.04813	5.47667	4.77354	3.23808	3.47645	4.05563	3.14473	3.6157	3.07461
AT1G10000	0.855953	1.04939	1.70829	0.628256	1.01275	1.02062	0.480877	1.21512	0.931542	0.347268	0.272293	0.239394
AT1G10020	22.8887	25.1132	33.5217	8.87374	9.33186	16.4512	28.6232	34.01	38.255	9.95187	9.78887	10.955
AT1G10030	7.27661	7.78558	8.20913	7.40266	7.78742	6.40087	9.04752	9.64958	8.50604	5.14777	5.72466	5.67277
AT1G10040	0.778795	1.00808	1.75545	2.22821	1.41785	0.742896	0.936828	1.71258	1.06881	0.919393	0.433558	0.807193
AT1G10050	6.55003	6.13335	9.07651	7.04094	5.01183	6.07085	6.41839	6.15505	6.5913	3.89627	2.74129	3.89932
AT1G10060	4.15485	4.91817	4.85275	5.07564	5.139	5.2519	8.39242	4.92008	7.28939	10.5557	11.8955	7.21261
AT1G10070	3.45874	2.19631	5.12785	2.04785	0.753849	0.919092	7.30617	13.8417	7.34015	2.78777	0.715183	1.18499
AT1G10090	29.9854	27.4485	26.7978	24.648	26.2513	27.0341	28.2295	33.4975	26.7223	38.1961	43.4592	36.5163
AT1G10095	4.72415	4.54238	4.5707	4.25642	4.49913	4.11453	4.30801	4.56818	4.13193	6.43598	5.31708	5.20243
AT1G10120	6.50993	5.55642	8.66159	4.86506	3.58041	4.46494	7.91778	7.79045	10.537	4.88938	4.87208	4.7574
AT1G10130	15.2897	16.2972	17.2277	19.6825	18.2736	19.2605	16.227	15.5242	16.9976	15.1956	14.5826	15.3601
AT1G10140	17.5718	11.7511	13.0688	5.66612	6.10383	7.30054	16.556	17.1823	13.3015	9.20089	9.17088	9.74258
AT1G10170	17.3193	16.6795	16.5336	15.2358	14.687	19.3913	14.5218	14.8864	15.611	15.3341	13.3337	13.4959
AT1G10180	6.00808	5.84285	5.17659	7.00009	7.38137	7.22621	7.15473	5.54068	6.29199	7.04037	9.06753	7.7313
AT1G10200	102.662	96.199	96.9434	82.4702	86.1839	82.5894	93.447	90.6688	100.138	138.173	136.706	110.679
AT1G10210	10.0268	11.5722	11.5397	13.2976	16.2429	14.1609	9.45637	8.27342	10.0071	11.3121	8.99244	11.0279
AT1G10230	7.73901	9.20728	11.6095	10.1954	10.899	9.816	7.66998	6.76088	7.28866	5.86094	5.58664	4.57865
AT1G10240	4.27463	3.33944	3.19321	3.57516	4.17571	4.48698	3.20457	3.59063	3.93982	4.94042	4.62561	4.36921
AT1G10270	3.3253	3.5683	3.45842	4.50155	4.80482	6.72317	2.1118	2.64557	2.52318	4.25407	3.90893	4.62974
AT1G10280	1.76832	2.5756	3.44514	3.37458	3.13837	3.11256	1.65575	1.93256	2.00466	1.68993	2.13293	2.14311
AT1G10290	28.3259	27.3783	33.7508	32.7695	28.8245	31.6279	27.2463	27.2407	29.1957	22.0201	23.001	23.8715
AT1G10310	16.737	15.3562	16.3337	19.5306	17.8377	18.5024	16.5481	16.0079	15.533	20.0066	17.885	17.3902
AT1G10320	7.38537	8.13362	8.72981	7.47906	7.65181	6.39831	7.20252	7.66492	7.62745	10.9566	9.15646	10.425
AT1G10330	0.940965	1.31138	0.792915	1.27131	1.73185	1.24665	0.794914	0.643167	0.796492	1.1679	0.727554	1.22813
AT1G10340	35.3811	46.7224	88.9856	30.0081	21.1643	24.5594	14.8541	12.9729	18.6717	1.83547	0.530851	2.02242
AT1G10350	10.2267	8.71919	9.39674	7.51411	7.25507	6.92437	7.90689	7.61011	9.18486	6.53005	7.41241	6.92903
AT1G10360	44.1524	43.1773	39.4784	36.5526	33.9766	44.8161	59.1738	54.0809	53.4291	69.8026	95.6129	58.4329
AT1G10370	1.64362	1.41594	0.809608	2.70711	1.73783	1.86809	1.50363	0.926707	0.399619	11.759	15.3021	4.00517
AT1G10380	2.4505	1.8191	1.83841	2.56864	3.93817	5.8861	2.87945	1.64857	3.26133	6.77485	7.56063	5.40441
AT1G10390	20.8117	20.8893	19.1214	20.2023	19.7595	29.1295	20.8811	18.131	18.9909	22.1909	22.3793	20.1058
AT1G10410	11.232	10.2906	12.7874	19.5872	16.5361	11.9609	11.6494	10.1621	9.21601	45.1796	47.4082	28.9566
AT1G10417	1.18513	1.06489	1.71481	1.45461	1.0117	0.400386	2.01963	0.887949	1.73987	0.467462	0.302393	0.531714
AT1G10430	20.268	20.6497	21.8781	20.3008	20.9257	18.041	17.4967	18.0132	16.2607	18.7933	16.4303	18.2186
AT1G10450	11.4833	11.1519	9.78334	9.83928	10.4131	11.4045	7.815	8.04469	7.86417	10.3539	6.69419	9.73004
AT1G10470	67.0737	57.5514	53.6902	27.7072	23.2853	33.4586	31.0889	35.9748	44.433	6.29054	6.11327	8.60338
AT1G10490	10.1598	12.5455	11.62	10.9943	11.1879	11.2553	8.45357	9.78332	7.6862	6.19177	5.42929	7.73746
AT1G10500	68.3595	59.1175	67.5947	76.0288	69.1478	44.172	65.8191	68.5897	58.6281	89.0492	82.3438	77.8735
AT1G10510	22.8868	24.5958	22.5485	21.1978	25.2005	24.4776	20.4002	23.6781	18.5603	20.6621	18.1717	23.5855
AT1G10520	0.950594	1.01184	0.75887	1.52958	1.61895	1.11765	0.649136	0.774119	0.905223	0.920811	0.81226	0.9738
AT1G10522	9.84755	11.0612	7.62675	11.9063	15.8251	18.0512	6.28105	10.1892	7.31308	11.4649	10.7189	17.9124
AT1G10530	0.0812947	0.0357779	0.0324492	0.529065	0.425246	0	0.0852537	0.269283	0.0387073	6.89543	8.14627	3.74016
AT1G10550	0.638042	0.206907	2.14466	0	0	0.0320332	0.774765	1.11235	2.71816	0	0	0
AT1G10560	1.20102	1.16842	1.66526	3.61582	2.71412	1.59789	3.19849	2.3481	1.85098	8.94002	10.082	4.65623
AT1G10570	11.4215	12.8448	11.5339	11.1188	11.7647	10.9939	15.8689	15.0273	12.9293	19.1206	18.8329	17.227
AT1G10580	12.7821	11.4299	12.3749	12.8115	13.1595	12.634	10.5142	10.7141	9.74114	10.8009	10.4833	11.9146
AT1G10590	109.698	114.175	142.53	148.068	131.385	113.91	108.621	117.016	109.783	85.1375	86.6008	95.2075
AT1G10600	25.0114	23.9956	21.9453	18.251	21.0094	23.9207	20.963	21.9736	22.0165	29.1411	29.2639	28.5052
AT1G10610	7.99524	7.42199	7.88246	7.85658	9.06535	9.75218	8.59079	7.64948	10.1307	15.6172	16.8554	14.0918
AT1G10630	41.4154	41.2686	44.4539	42.7088	36.8473	38.9554	47.3516	47.7812	51.0536	28.7919	30.6028	30.098
AT1G10640	0.0191079	0.0504564	0.228811	0.0130899	0.0333173	0.200498	0.460884	0.108503	0.564073	0.0289417	0.191474	0.0374088
AT1G10650	5.23433	3.92852	3.60033	6.78738	6.66174	5.52802	4.77858	4.51152	4.67297	9.07845	9.08015	8.16605
AT1G10657	8.42293	8.27828	5.15617	8.3059	8.95682	6.08906	29.6286	15.4426	18.164	6.52191	13.8359	6.65521
AT1G10660	25.4738	17.833	16.1922	23.5916	27.4916	30.7781	12.9735	14.0887	13.7622	48.2125	37.0957	39.1946
AT1G10670	57.6019	71.2883	69.4272	71.151	65.7271	69.1548	82.0727	82.7969	91.3538	68.2861	76.1858	59.6332
AT1G10690	9.3446	6.91834	8.92399	7.77757	7.80418	6.66457	6.36521	4.25661	4.61563	3.57151	3.40329	3.41954
AT1G10700	22.7159	25.0104	20.8141	23.2087	22.8894	19.4101	33.6458	28.3447	26.0176	39.1755	49.5123	34.9463
AT1G10720	14.2662	13.8934	15.2921	16.8391	17.07	14.0984	12.6899	12.7199	12.6286	14.8451	16.4558	15.4292
AT1G10730	6.73129	6.80774	8.02491	8.53545	7.48133	6.25092	5.58651	4.87285	5.3912	6.4988	5.01299	6.17459
AT1G10740	7.33448	6.50365	6.95396	6.38918	6.14173	7.6874	7.02696	8.00407	7.57077	8.7776	8.73086	8.22552
AT1G10750	0.315689	0.416805	0.40953	0.283846	0.481642	0.470527	0.744892	0.672236	0.845498	0.522985	0.72495	0.753243
AT1G10760	288.011	293.436	265.828	128.969	166.832	223.624	201.634	203.494	219.186	356.895	339.914	322.064
AT1G10770	2.56747	3.12618	2.69869	1.49502	2.35029	6.49018	0.583377	1.17444	1.54846	7.42115	5.66964	6.4088
AT1G10780	0.364054	0.366218	0.581257	0.605676	0.816145	0.917793	1.14535	1.00902	0.668594	0.689267	1.10021	0.687278
AT1G10790	0.07329	0.12902	0.35105	0.476971	0.191687	0.139823	0	0.242769	0.663024	0.582795	0.530411	0.251098
AT1G10810	0.42227	0.396461	0.314629	0.404987	0.589029	0.214829	0.38379	0.346355	0.3485	0.639589	0.846285	0.413353
AT1G10820	12.5712	12.0206	11.8293	12.987	15.3393	14.1107	13.9511	12.8053	12.8606	20.857	22.7098	18.162
AT1G10830	13.3459	13.2644	14.0946	11.5997	11.9746	14.6934	20.2065	18.1567	18.375	14.0448	14.7666	13.935
AT1G10840	64.4194	65.6906	62.0104	60.8747	63.3469	64.3796	59.4241	62.6385	57.3233	58.9816	52.4901	58.1987
AT1G10850	0.743711	0.999776	0.99312	0.926328	0.872368	1.45755	2.02782	1.75324	1.60958	1.1367	1.355	0.913316
AT1G10865	27.0636	18.3957	24.7921	32.7767	30.2993	22.7361	21.9172	19.2238	20.6287	33.078	30.0675	29.6528
AT1G10870	5.97318	5.42151	6.04919	5.43629	6.33146	5.58853	6.77481	6.76471	7.76144	6.46542	6.95361	6.44997
AT1G10890	44.7771	41.5729	41.8409	49.6647	47.7009	43.5512	39.6822	37.5606	40.7648	67.5692	70.7688	65.2729
AT1G10900	20.5743	18.2596	18.6139	15.8076	16.24	15.0447	11.9355	15.4375	13.0976	16.1625	14.9817	15.2161
AT1G10910	15.3123	15.2155	12.8061	9.88056	12.4968	17.0663	13.82	14.963	15.8855	18.7751	21.8803	21.3954
AT1G10920	10.5282	10.3895	11.6215	13.8856	14.4422	12.5018	8.15262	8.28191	9.04378	8.80549	7.28103	10.0004
AT1G10930	3.79583	5.29081	3.39999	2.66242	3.10739	3.73611	5.5434	4.99317	4.07488	1.99016	1.84971	2.6808
AT1G10940	46.9986	40.8499	42.3835	40.8546	42.3566	43.6655	39.1687	43.3224	42.0378	53.6041	57.095	50.6622
AT1G10950	43.7568	44.6117	45.1077	61.4232	57.6904	59.329	51.2853	46.2223	47.0124	97.2406	106.347	75.495
AT1G10960	98.755	100.387	92.5646	125.998	116.411	152.157	100.426	87.7984	95.6248	87.6681	82.8759	96.0186
AT1G10970	7.75262	5.49084	5.72843	4.66869	6.03585	6.70733	2.11763	3.13962	3.39943	6.4174	4.45643	6.07113
AT1G10990	1.6671	1.65551	2.18398	0.556382	1.22981	1.01939	4.97589	3.4387	5.04753	0.226608	0.190375	1.33899
AT1G11000	1.48702	1.78008	1.97852	0.665544	0.795136	0.945654	1.85054	0.956989	2.26568	0.780803	0.353209	0.679291
AT1G11020	11.9475	11.5923	13.3752	12.0105	9.98007	12.0064	12.879	11.8858	11.8271	12.2466	12.8384	11.6408
AT1G11050	6.39955	9.09087	12.3605	4.71283	6.0287	7.17286	10.943	7.77264	12.6791	7.1217	5.46274	7.6391
AT1G11060	6.05656	6.28376	6.61472	6.91215	7.04405	6.74847	6.83801	6.61008	6.33196	6.40196	7.04472	7.6568
AT1G11070	0.471402	0.459786	0.284787	0.122192	0.333225	0.498286	0.801664	0.434082	0.570227	0.704358	0.59579	0.411561
AT1G11090	7.82246	8.31725	7.3224	7.72994	7.75523	10.2353	7.98563	8.81185	8.70161	10.459	13.1415	12.5701
AT1G11100	0.108915	0.270172	0.482169	0.447676	0.353922	0.255015	0.238823	0.178045	0.179148	0.344934	0.242535	0.271385
AT1G11130	2.48308	2.73202	2.25161	1.56237	2.37658	3.6173	2.44834	2.88643	3.05852	3.52593	3.65119	3.87054
AT1G11160	0.0733942	0.119975	0.184145	0.129288	0.109691	0.280044	0.395838	0.19846	0.189705	0.246154	0.525328	0.184743
AT1G11170	2.76389	4.44413	4.2739	3.80172	3.54801	4.13119	2.5105	3.41904	2.90139	5.04335	4.77351	5.58147
AT1G11180	15.1015	15.6628	11.4842	9.73812	10.6693	15.2183	9.7953	13.6792	12.011	15.8513	17.6112	14.7826
AT1G11190	1.94233	2.35426	3.20285	0.741644	1.47128	1.06308	3.10547	1.02459	1.78898	2.14617	2.41077	2.1195
AT1G11200	12.0287	12.6674	15.7757	11.3093	10.5136	11.9425	10.9089	12.778	12.0682	9.22578	8.84882	10.2728
AT1G11210	34.4911	30.2715	33.3119	17.8974	20.2879	25.1747	14.3778	14.8919	20.3897	27.6042	22.5833	24.4041
AT1G11220	1.05139	0.796901	0.676131	0.300106	0.967544	0.501462	1.16385	0.884484	0.945584	1.28283	1.46328	1.40084
AT1G11240	8.34579	9.21259	9.37944	9.39606	10.4369	7.43906	9.48757	10.2455	8.71289	8.01715	7.08346	9.04008
AT1G11260	293.03	331.236	406.976	53.5092	45.593	66.0001	174.227	268.992	319.696	30.7464	29.0318	31.3453
AT1G11270	2.89757	2.38042	1.93865	2.68446	3.0314	3.0799	2.45989	1.95878	2.07603	5.49645	5.71495	4.10601
AT1G11280	6.58948	8.25346	7.36008	6.36483	8.33687	8.33099	6.22085	7.15625	7.35029	9.68846	8.49857	8.28329
AT1G11290	3.22195	3.56941	3.60319	2.65435	2.73632	4.02726	3.01476	3.50931	3.2401	2.67144	2.50496	3.86083
AT1G11300	2.44568	1.54684	2.74741	1.50486	1.3406	1.53667	1.21328	1.15038	1.3388	1.2089	0.750059	1.49089
AT1G11303	2.06064	2.66109	3.5062	3.37971	3.40943	3.58696	3.21783	2.22068	3.28003	0.706244	0.569397	1.07482
AT1G11310	124.932	159.083	203.041	150.204	128.295	120.263	125.792	127.989	155.733	51.5242	37.457	57.0223
AT1G11320	2.0432	1.8359	2.59958	4.88436	4.24915	3.32957	2.2543	1.59128	2.14836	2.35328	2.03795	2.4584
AT1G11330	19.6628	22.2769	26.3869	44.6194	44.3317	24.4187	40.8881	30.7115	34.7879	15.1194	11.3852	15.3322
AT1G11340	2.46444	2.28338	2.10977	2.3658	3.27937	2.22712	3.68966	2.9615	3.05704	2.71362	4.06174	2.87266
AT1G11350	24.0571	27.5995	32.3954	14.5448	23.0744	28.4705	29.4552	39.4932	45.1847	13.583	12.6602	20.2275
AT1G11360	18.9392	18.7928	17.8064	17.3106	16.9276	14.6878	19.282	18.2095	19.8531	22.9794	23.4363	20.998
AT1G11380	18.1955	17.0337	25.1778	2.9761	4.10721	4.27864	13.7861	18.6888	25.1175	5.34103	4.42871	4.44591
AT1G11390	5.32272	5.90485	6.14749	6.80722	6.75474	7.27055	6.95265	6.02113	5.50356	5.92727	6.10169	6.53602
AT1G11400	12.7837	17.2717	15.1995	25.6071	21.0368	15.9751	23.675	17.0999	17.9089	26.4253	33.2692	26.7012
AT1G11410	8.87708	9.78345	8.65885	8.21737	9.93742	9.89107	8.26112	7.52593	9.50474	17.0952	14.5849	12.6036
AT1G11420	0.602764	0.512869	0.705751	0.619387	0.823286	0.804972	0.67426	0.817663	0.994925	1.2173	1.18565	1.67177
AT1G11430	76.6378	73.2014	66.859	69.6085	77.9898	90.4774	69.7551	77.45	58.2425	95.746	87.8094	92.617
AT1G11440	16.8342	16.7948	14.6415	18.5386	18.3167	14.9995	21.1738	22.0348	17.4652	36.2455	42.9303	31.7934
AT1G11475	51.3435	48.1387	54.0273	63.4214	58.7687	40.9311	34.8897	48.4653	34.4864	45.6261	40.0984	46.9174
AT1G11480	27.9155	27.3511	26.1092	28.8476	28.4062	27.6162	30.7838	28.4122	28.5547	28.3564	30.3585	29.4729
AT1G11530	71.4883	80.0654	86.6231	42.0257	53.4834	49.7946	56.6352	71.8969	73.7049	46.6007	44.8202	56.3971
AT1G11545	2.93329	2.31783	1.62321	1.50709	1.04617	2.13035	3.4257	2.20826	5.80877	1.64084	2.5608	2.44717
AT1G11580	12.9795	12.7121	7.00646	19.1664	15.5367	14.3268	25.7324	30.3978	18.8539	47.9313	44.5243	39.7699
AT1G11591	2.55132	3.4808	2.59686	4.19469	3.55887	6.32767	2.60868	3.50117	3.64433	7.19736	5.18421	6.99285
AT1G11630	6.08964	7.34148	7.37727	8.87911	7.49881	7.34594	6.6347	6.27909	6.56618	6.69343	8.97	8.02538
AT1G11650	134.034	124.439	119.196	109.466	109.332	143.654	128.48	128.301	129.826	123.748	113.756	121.596
AT1G11660	16.2446	16.149	16.8925	17.6769	16.1139	16.9386	17.5433	16.2615	16.5207	15.6815	14.9545	15.6202
AT1G11670	0.645714	1.27045	0.985478	1.31403	1.04311	1.46741	1.63315	1.5817	1.48298	0.690373	0.486344	0.483354
AT1G11680	30.5645	29.1038	27.2744	24.6792	27.6931	34.1549	25.8438	26.0302	27.6009	31.1306	26.8594	28.7051
AT1G11700	2.28054	1.2774	1.40682	1.84634	2.83171	2.76872	1.05086	1.20997	1.15166	4.16076	2.30834	3.61917
AT1G11710	0.950527	1.02558	0.795534	1.24981	1.71084	1.93042	0.594875	0.986646	0.817564	1.76481	1.26316	1.6358
AT1G11720	22.1587	21.7021	15.1388	15.8447	13.8803	14.4798	29.722	32.1173	22.5133	27.7238	36.1697	30.2624
AT1G11730	0.526521	0.463445	0.439433	0.377089	0.479896	0.502251	0.602359	0.906009	0.93441	0.59812	0.905996	1.00738
AT1G11740	0.401283	0.41743	0.655259	0	0.0318042	0.0695974	0.420825	0.379778	0.833738	0.0552547	0.0812348	0.0357099
AT1G11750	69.9446	76.5364	69.3431	64.6768	66.0805	73.8929	89.9797	85.3924	77.7506	83.5086	85.0333	74.4329
AT1G11755	7.60975	8.32807	7.78425	9.67293	9.08121	7.67299	6.85764	9.20097	7.13633	7.91048	8.53719	10.3664
AT1G11760	5.62792	5.11222	5.28357	6.44626	7.22241	6.82873	5.33541	4.4315	4.58757	8.55841	6.61708	7.09569
AT1G11780	4.72151	4.4609	5.27348	5.90516	4.70166	4.00804	3.88394	5.53437	4.57866	5.36357	5.78749	5.36384
AT1G11790	8.71743	10.7586	10.2731	17.4101	11.9027	9.85553	21.9601	14.8199	13.3744	11.9638	20.8501	11.1069
AT1G11800	5.47605	5.64451	7.05591	7.23951	7.1612	8.13329	5.26418	5.4099	5.51202	5.89331	4.3054	6.08925
AT1G11820	7.9017	9.64228	8.68149	8.78941	9.18514	15.4937	11.1952	10.2165	12.1609	14.8243	18.1288	15.4892
AT1G11840	191.625	176.427	148.116	304.069	229.117	149.188	288.461	271.245	197.015	521.657	685.176	515.732
AT1G11850	0.514086	0.370227	0.559637	1.31265	0.937125	0.222904	9.50815	1.19423	5.07351	2.37137	7.389	1.41819
AT1G11860	287.801	318.222	259.093	198.395	217.944	251.569	424.082	341.939	382.665	232.969	268.244	274.57
AT1G11870	11.0032	14.1358	13.1987	12.3381	12.961	15.193	14.5976	14.2671	13.5078	11.4883	11.8926	12.9584
AT1G11880	2.94614	3.90974	4.39631	3.64839	4.18863	3.06975	3.70754	3.83921	4.27303	3.99896	4.56712	3.54944
AT1G11890	25.8956	31.3042	36.5839	28.4497	23.0608	22.4402	28.5165	26.0506	26.3883	19.4991	20.954	20.5981
AT1G11900	1.8821	1.89329	2.8172	2.73984	2.9301	2.43654	1.65655	2.09932	1.66425	2.95253	3.29301	2.79644
AT1G11905	9.82785	10.6444	16.3313	13.1787	9.78346	7.3137	11.9877	9.8619	11.7483	7.44286	8.26502	8.39219
AT1G11910	168.223	136.299	140.949	132.557	130.648	166.181	130.274	133.74	136.039	150.727	126.93	134.11
AT1G11930	63.2786	57.5448	58.715	65.8433	67.78	57.658	74.4671	69.3288	67.5497	78.2816	86.0706	78.1576
AT1G11940	1.83119	3.71614	3.28919	5.0527	3.63641	4.26992	3.65404	3.34577	3.754	3.44775	3.76624	2.83816
AT1G11950	2.90028	3.17439	3.84545	2.73838	2.31964	2.48993	2.38032	2.99547	2.79787	2.2633	2.21831	2.18482
AT1G11960	6.34791	6.02377	5.76015	5.32025	6.09846	6.21293	4.25994	4.99124	4.86479	5.30798	5.21271	5.62078
AT1G12000	18.147	19.276	22.3372	28.9763	22.1626	25.6628	19.6967	17.1927	17.7573	9.40011	9.27757	11.585
AT1G12010	2.99063	4.63921	2.97841	3.57008	4.74992	5.31013	5.18573	3.19467	3.44003	17.9396	15.6599	11.8838
AT1G12020	5.1009	3.28165	4.10172	3.51979	5.07774	4.74191	4.90191	4.75732	3.88595	9.88935	12.0196	8.93325
AT1G12050	30.1478	27.468	26.7565	17.4881	21.7106	27.404	25.1566	25.8908	23.989	33.5277	31.4505	30.1942
AT1G12060	1.49348	1.31456	1.8045	0.718941	0.703807	0.885583	1.65087	1.56625	1.7297	1.77299	1.12355	1.58047
AT1G12080	5.64355	3.52393	3.23458	5.71658	5.08837	4.46317	7.5371	6.93889	7.53306	7.59821	6.55211	5.76046
AT1G12090	494.607	686.703	682.783	250.458	237.108	517.601	585.286	706.139	780.233	586.412	706.588	489.716
AT1G12110	14.6274	18.0315	10.3683	26.7928	21.602	32.4225	39.7982	39.508	31.7705	45.9289	55.5454	41.9275
AT1G12120	48.7497	53.2837	47.4356	61.2932	51.7522	46.3159	60.589	53.7527	57.2364	73.7052	90.4857	70.488
AT1G12140	29.1784	27.6524	26.7788	32.0393	24.8516	25.5256	22.8923	23.1041	24.2346	21.1056	19.4642	22.2764
AT1G12150	0.667659	0.83085	0.514621	0.425838	0.562007	0.219615	0.265583	0.675457	0.438478	1.09845	1.12788	0.473268
AT1G12160	1.37996	1.08899	1.27258	1.25503	1.5557	0.99861	2.17075	1.39608	2.33365	0.396408	0.291397	1.44398
AT1G12200	11.196	9.1744	12.922	15.4607	20.003	14.1977	6.11377	5.24574	5.21514	11.0377	9.29394	12.7105
AT1G12220	15.7142	17.8305	17.4764	10.1302	11.1417	10.8403	14.6574	15.2984	16.6677	8.00204	6.92115	9.96515
AT1G12230	24.9292	27.4233	25.2297	17.2879	16.8607	32.2618	31.1395	31.6958	30.8365	30.3287	32.1418	28.4892
AT1G12240	124.909	113.041	59.2105	293.764	203.219	153.236	262.532	202.135	130.146	1224.6	1411.49	957.369
AT1G12244	5.03465	6.24769	5.23816	3.7317	4.71311	4.01527	7.57353	8.20178	6.24837	7.43819	8.59222	7.59447
AT1G12250	46.4374	49.613	39.2589	50.2411	52.46	56.347	60.4166	56.4768	51.4387	78.2592	78.051	85.7235
AT1G12260	0.768532	0.804443	0.547201	0.540714	0.670022	0.317019	1.1327	0.334186	0.395595	0.849445	1.36448	0.56931
AT1G12270	20.7212	21.1042	19.9737	18.4408	17.7195	23.4088	17.7038	16.7472	18.0034	18.4108	15.7525	17.5056
AT1G12280	9.05674	9.59943	9.1713	10.8027	14.2176	10.6255	8.88701	8.87456	10.4547	9.15252	7.87902	10.6044
AT1G12290	3.88954	3.19381	5.17858	3.68385	3.80062	2.35314	2.42274	2.0876	2.64741	3.08402	2.49957	3.21968
AT1G12300	0.939609	0.981427	0.770103	1.10713	1.35436	1.43408	0.840847	0.901112	0.799321	1.49908	1.72966	1.60653
AT1G12320	1.72621	1.89927	1.80417	4.59015	3.58415	2.30747	3.44192	2.95572	2.56307	2.36519	3.23702	3.05714
AT1G12330	5.27166	4.58353	4.55057	5.63724	5.47402	7.31813	5.23624	4.62409	5.08127	8.87729	9.56777	8.76837
AT1G12350	15.3501	12.8982	12.4626	12.0462	13.7367	10.7397	11.7765	11.232	12.324	17.8001	15.4109	14.6567
AT1G12360	37.7504	39.5315	45.5286	38.5766	34.7126	31.0912	43.36	36.2922	40.2765	23.0963	22.5407	23.2325
AT1G12370	0.635262	0.718919	0.362241	0.543985	0.534055	0.476127	0.9993	0.751524	0.756178	0.240549	0.53048	0.355341
AT1G12380	1.01576	1.41467	0.975123	6.60614	4.05787	2.07279	5.50142	3.82096	3.1712	10.0685	14.6308	7.99223
AT1G12390	8.8238	7.90419	7.94803	8.21124	8.1693	5.40033	8.10706	8.01838	8.21675	7.2147	7.34663	7.83487
AT1G12400	9.9953	9.68703	8.61602	9.94315	7.60166	4.86872	7.86156	8.65458	7.03742	7.69047	5.9196	9.00357
AT1G12410	98.0094	97.6976	93.6708	98.5172	93.6373	97.0124	116.998	107.777	104.547	105.709	106.323	95.6113
AT1G12420	23.3837	21.9731	26.9607	9.24073	6.62903	6.70683	11.8056	9.9999	14.2558	5.36955	5.2775	3.42189
AT1G12430	8.50578	10.1891	9.76352	11.1797	12.5822	11.1984	12.1529	11.1818	11.5386	13.617	14.9481	13.881
AT1G12440	72.4893	64.8231	73.6361	55.6214	48.5258	60.0327	56.7434	61.606	64.1899	51.7174	53.8407	54.0084
AT1G12450	9.84729	11.6696	12.7121	4.87021	3.81093	5.1549	12.7197	14.8204	16.3531	6.29347	9.94788	6.79456
AT1G12460	2.85892	4.18368	4.11379	3.03851	3.49765	3.77085	4.65145	4.52065	5.50095	4.34807	6.0126	4.69879
AT1G12470	14.93	16.3542	15.281	15.7724	15.2938	16.6872	15.8619	16.1864	16.2866	15.4856	16.3921	15.1285
AT1G12480	2.24289	2.92332	2.66857	4.50606	6.33622	4.7933	4.34237	3.6943	3.94308	10.0935	11.7179	8.04321
AT1G12500	9.77262	9.28321	10.5244	5.75019	6.57977	7.61463	12.2019	13.1179	15.6869	7.1812	9.58813	8.09816
AT1G12520	84.7076	81.8555	76.1343	155.895	165.609	124.894	181.995	174.641	161.794	134.038	132.315	164.756
AT1G12530	9.83275	8.61299	8.15297	7.67963	8.19968	7.97485	9.96291	8.54157	9.90626	12.0512	11.2652	10.5551
AT1G12550	2.42138	2.15899	2.13385	1.52952	2.11101	2.0398	4.22118	4.4642	3.83304	2.9769	3.71136	2.49338
AT1G12580	16.5396	18.5088	23.0838	17.4014	15.685	17.9999	19.9289	19.9191	21.6429	12.4391	12.7164	12.3017
AT1G12620	1.83448	1.97978	1.63004	2.07632	2.23908	2.26729	1.32158	1.6305	1.74693	3.45512	3.17924	3.06058
AT1G12640	17.7476	15.9719	14.854	17.1246	12.9153	15.2106	16.7661	15.686	14.8454	18.6932	19.4571	16.3473
AT1G12650	17.872	19.5895	21.8588	16.9326	17.4039	15.0539	17.0449	16.6589	14.6106	13.3306	13.4786	14.9529
AT1G12680	11.1189	11.5548	11.2815	11.2167	11.4292	10.384	10.6636	10.1666	12.0057	13.8804	15.0356	13.5173
AT1G12700	2.40884	2.3414	2.33592	2.22724	2.44794	2.21322	2.58814	2.23779	2.51903	2.65247	3.06047	3.42846
AT1G12710	70.776	73.4843	88.8193	30.6162	27.6654	26.2553	90.5425	107.393	110.431	26.4646	33.0502	29.2467
AT1G12730	19.6898	22.2592	21.9496	9.45339	9.68989	11.2773	13.7294	15.089	18.4131	11.759	11.17	12.5505
AT1G12750	10.9548	11.2332	10.521	11.8093	13.6229	12.6777	15.4246	12.657	12.4442	13.5183	16.2835	12.7375
AT1G12760	27.1068	26.3468	32.752	34.8592	27.0448	29.9506	24.2562	25.5749	25.7533	27.0756	26.4753	24.0961
AT1G12770	20.0643	20.8207	17.8798	16.7538	17.9691	22.5119	18.9583	20.9553	18.7943	19.0319	18.2005	21.4424
AT1G12775	1.34054	1.41936	1.39588	1.65035	2.1003	2.40924	1.44658	1.17677	1.48007	2.25115	2.7472	2.14902
AT1G12780	61.6492	52.4502	46.2611	22.2812	26.3852	29.1175	39.9824	45.1505	44.4967	39.7654	37.5052	33.4828
AT1G12790	3.05507	3.85824	3.43567	2.16568	2.1771	2.61015	3.53817	4.80216	4.45243	1.46868	1.56767	1.45627
AT1G12800	59.2888	63.4966	53.735	36.3103	44.0025	49.2688	64.8775	64.0101	57.5383	50.1623	52.3775	52.8642
AT1G12810	21.4537	17.5798	15.2958	20.425	17.9123	19.7355	18.3395	18.4951	16.1982	30.0703	28.1959	26.8003
AT1G12820	20.1196	17.8531	13.8438	28.5611	30.8545	28.0434	23.156	19.6429	19.2976	43.6483	49.6347	40.8115
AT1G12840	60.0887	58.8689	56.6524	51.5119	47.4118	45.5346	56.1653	56.8001	54.3659	47.0092	50.6007	45.1817
AT1G12845	5.07075	7.13206	8.42994	2.07708	1.0938	4.08903	10.142	8.90539	12.5448	6.25517	13.096	2.9168
AT1G12850	18.82	18.2137	18.4252	19.2909	15.9995	19.7388	21.9704	18.5647	21.8672	18.7201	25.0723	19.6599
AT1G12860	7.1668	8.48586	6.47373	5.08449	5.47784	8.07262	11.0163	9.38433	10.4708	10.1117	11.6742	11.6091
AT1G12880	19.0033	16.7268	23.139	16.3715	12.1606	9.39938	10.9374	13.7158	13.9835	10.8543	8.08581	8.98785
AT1G12900	631.194	724.722	611.5	426.655	424.666	563.477	865.357	766.299	730.96	490.389	627.374	515.082
AT1G12910	24.9794	23.4715	22.9824	22.6104	21.3212	25.742	24.3356	23.6132	22.8733	21.1638	24.8335	22.744
AT1G12920	55.7048	64.9441	62.0504	60.4127	59.8408	60.5445	51.0448	57.6346	50.1535	47.2697	45.5484	51.9627
AT1G12930	8.73965	7.51712	8.11013	7.28901	6.95462	9.13131	7.86122	7.76058	8.5236	9.23958	8.65976	8.49767
AT1G12970	9.91566	9.92052	10.7662	7.30846	8.68218	7.5915	7.03764	7.69471	8.00863	6.17364	5.89129	6.48489
AT1G12990	46.9692	42.8918	63.6104	43.7985	39.9367	29.3404	33.6762	38.0992	42.4431	17.4192	15.0986	14.4105
AT1G13000	18.3912	19.6041	25.347	19.1456	19.4515	17.3202	19.3073	19.7129	23.0108	13.4998	12.8117	13.9937
AT1G13020	16.1362	16.2164	18.7076	19.9763	19.5485	17.9454	17.9174	15.728	17.159	13.1984	12.7513	13.0994
AT1G13030	5.19511	6.09699	4.69146	5.18693	5.9265	6.44936	3.20704	4.20186	3.50862	5.09236	4.34846	6.0592
AT1G13040	2.48013	2.85305	2.27396	2.96066	3.25404	4.56764	1.62235	2.2775	2.45529	4.05406	2.84342	4.63917
AT1G13050	1.8689	2.17721	2.23794	3.01245	4.12127	4.53552	1.98873	2.00284	1.36094	3.47595	2.72346	3.1746
AT1G13060	61.7998	55.5679	61.2519	71.472	61.7252	58.014	67.136	60.0177	60.3592	50.2346	55.5055	47.7444
AT1G13080	16.8813	12.0331	12.7127	33.6741	36.5896	24.9051	12.107	12.2138	8.80713	17.615	12.3095	13.4862
AT1G13090	69.1344	56.9137	55.2104	58.2913	60.3799	52.7909	51.282	45.6052	53.2624	52.3571	50.915	53.7882
AT1G13100	9.91412	8.6864	9.09448	5.343	5.35252	7.30975	5.24616	6.67128	8.79133	2.73808	2.50644	4.16236
AT1G13110	127.689	151.556	196.645	70.3593	98.3974	118.821	108.459	129.638	144.123	48.9836	41.735	75.8069
AT1G13120	8.0185	8.86405	7.97638	8.60728	9.22	8.95884	8.24347	7.42447	8.0266	11.3323	11.3883	11.1248
AT1G13150	1.40479	1.06529	1.44927	1.40652	1.18704	1.07203	1.13323	1.20679	1.07019	1.62037	2.02131	1.84055
AT1G13160	8.20797	8.9333	8.24861	7.87414	7.28913	8.70445	6.17126	8.0285	6.72457	6.07718	5.90535	6.94241
AT1G13170	4.73878	5.99307	5.67453	4.73569	5.31175	5.55108	7.67278	7.98399	9.26076	4.72261	5.66756	5.04651
AT1G13180	7.9163	9.24933	10.6825	8.54754	7.44461	6.7081	8.21755	7.75829	9.01173	5.03658	5.72692	5.38899
AT1G13190	26.5868	26.4044	24.1724	29.4883	23.3169	20.0106	38.5216	36.9776	30.6092	32.1199	39.7434	35.389
AT1G13195	7.96445	7.33766	7.22401	10.7635	8.8078	5.40977	7.83234	8.06557	7.31872	9.64597	10.3514	9.31305
AT1G13210	88.812	117.42	135.761	71.9925	79.5699	75.2425	91.1592	98.9737	106.697	35.0215	25.9972	41.7261
AT1G13220	4.53305	5.55452	6.97728	7.55809	8.77509	6.84231	8.79068	8.82909	8.41304	9.829	12.893	10.8617
AT1G13245	76.1062	68.2076	44.6257	35.5541	62.0587	56.0629	41.0895	41.6441	38.7276	89.1742	84.7944	90.2623
AT1G13250	10.9234	9.20393	7.71411	10.8569	8.7907	8.68326	17.1341	13.3423	12.1802	11.3129	18.1394	11.3553
AT1G13260	173.446	183.364	230.067	99.8153	115.338	89.3681	189.868	220.238	212.111	75.6539	89.1307	97.0601
AT1G13270	60.9055	69.6745	66.7955	52.5843	57.0337	67.4895	54.7893	63.9691	64.3384	53.5171	53.2702	63.154
AT1G13280	32.5012	37.5674	26.5248	99.1992	73.3133	42.8741	110.868	75.1834	58.5632	234.129	330.19	191.628
AT1G13320	27.2636	25.6886	26.819	29.0684	24.9494	31.0512	28.7832	26.7723	26.9033	27.8531	29.235	25.2012
AT1G13330	1.23289	0.840148	0.825483	0.926328	1.5256	1.06225	1.08439	1.58085	1.36341	0.542146	0.48709	0.661823
AT1G13340	7.93461	8.21919	16.4569	18.1595	7.91849	5.54888	7.41134	5.45699	6.07388	2.70505	2.67022	2.37257
AT1G13350	17.3464	16.898	17.1917	17.83	17.2134	17.2128	20.3079	20.0363	19.2644	22.1361	24.2139	22.9521
AT1G13360	31.5818	25.3392	26.7209	31.5427	33.6469	29.7602	21.1415	21.7754	17.8934	58.5391	49.5887	48.5844
AT1G13380	16.9243	13.6682	11.4564	14.3431	14.9071	24.7572	17.1539	17.7925	19.398	18.7303	20.8835	20.9649
AT1G13390	26.8249	27.7363	23.6153	30.3611	29.5058	20.7741	32.9125	38.653	27.3014	46.4437	52.3913	46.5594
AT1G13410	1.28574	1.62376	1.30906	1.60842	1.787	1.40422	0.996611	1.09339	1.10016	1.94744	1.47305	1.93349
AT1G13440	499.785	418.955	420.236	366.472	374.835	371.107	367.085	377.912	375.999	281.337	259.487	300.584
AT1G13450	34.3805	33.3448	31.9084	31.823	29.9087	28.72	34.7523	32.6556	33.3783	36.0645	38.4455	32.6332
AT1G13460	8.62726	8.87396	9.36855	11.2197	11.4471	9.90211	8.31609	9.84317	8.84161	11.1811	11.9572	11.2536
AT1G13470	75.9024	96.4884	172.555	125.272	95.0406	47.378	52.571	55.0451	83.0652	7.06772	3.37784	15.3294
AT1G13530	0.341152	0.791653	1.436	0.191214	0.0540769	0.236674	0.455338	0.176111	0.561137	0.164412	0	0.0607177
AT1G13540	0.258794	1.25285	2.35006	0.443219	0.479447	0.462873	0.610645	0.42862	0.708522	0.0734967	0.072036	0.221663
AT1G13550	0.862428	1.88372	4.7939	1.53172	0.640492	1.06643	0.736941	0.33253	0.760431	0.096761	0	0.0938017
AT1G13560	35.6206	35.4255	32.4571	34.066	33.9556	36.6309	35.6585	39.0608	33.812	46.6174	44.4053	38.3263
AT1G13570	7.57851	10.3463	9.18967	15.5145	13.6572	11.7817	14.1805	12.5255	12.4979	12.6835	15.7935	12.4362
AT1G13580	3.52144	4.26192	4.2353	3.809	3.6356	3.22652	3.59575	4.51672	3.81666	3.84239	4.95259	3.99135
AT1G13609	1.04912	17.2375	4.11784	0.419243	5.41165	0.833969	2.56717	10.26	6.41056	11.0571	3.5043	7.44551
AT1G13630	0.901746	1.57641	1.1298	1.84465	2.16194	2.41328	1.0376	1.07863	1.22843	2.54195	2.09169	2.03512
AT1G13640	14.5829	15.4281	12.5391	13.255	16.0819	18.9252	11.8227	11.8983	13.148	16.6439	14.7558	19.0952
AT1G13650	24.3396	10.8957	5.5482	2.08424	3.87469	8.82045	6.88173	4.96839	4.82873	23.0186	34.2402	14.8326
AT1G13690	12.5036	11.9573	12.4959	12.623	12.1303	15.7834	12.028	11.4776	9.57914	16.8737	16.4861	13.4819
AT1G13700	36.2463	32.2843	35.7074	2.39428	0.958621	5.0571	21.209	26.7221	41.7711	1.84389	2.22991	1.72984
AT1G13730	5.52045	5.67807	6.0081	5.82142	7.40853	6.96215	5.09545	6.0269	5.17822	6.6861	5.04153	6.98254
AT1G13740	1.88216	2.06598	2.45711	0.894978	0.598447	1.52081	1.99704	2.24234	2.02427	1.49248	0.788936	1.69068
AT1G13750	25.6701	33.1414	35.7972	31.2833	32.1572	30.1559	28.3678	30.173	34.2667	10.6422	5.63515	12.6297
AT1G13770	8.77774	7.87896	7.54183	10.9053	10.0738	9.29559	9.98532	9.33989	6.51702	14.7599	15.5709	12.6944
AT1G13780	4.4919	4.07606	4.38076	3.63235	4.64283	3.07007	4.395	4.7771	4.60824	4.41886	4.33104	4.44238
AT1G13790	1.32068	1.60736	1.43178	1.92116	3.0846	2.83067	1.81246	1.62025	1.78555	3.87724	4.13906	3.4634
AT1G13800	0.348741	0.602962	0.407663	0.69112	1.075	0.891069	0.339601	0.424353	0.355817	0.745166	0.679509	0.841249
AT1G13810	4.65666	5.6943	4.31625	5.15975	5.85805	7.90022	2.9825	4.76204	3.03563	6.01178	5.01077	6.66922
AT1G13820	23.2679	28.2522	21.5452	29.3496	26.3129	27.8898	33.5732	31.4547	27.4719	38.9014	45.8776	35.8227
AT1G13830	2.13722	1.19383	1.214	1.60488	0.644978	0.744911	0.172408	0.35008	0.508803	0.342389	0.0915229	0.201162
AT1G13860	8.40389	8.91708	8.65037	6.72319	7.51486	6.31438	9.5979	9.47887	10.3872	7.72672	9.67741	8.28277
AT1G13870	8.82011	10.2467	11.3125	10.3962	10.0925	8.0733	11.7661	12.245	10.7768	12.3034	11.409	10.6654
AT1G13880	14.571	14.8365	18.6872	12.8908	12.9664	12.2133	14.3312	14.7489	15.2918	14.9527	19.1514	16.31
AT1G13900	12.9851	12.3988	11.429	12.9941	12.5817	12.1043	12.204	12.6003	12.2244	14.1533	16.7819	14.6577
AT1G13910	2.67406	2.60411	2.92958	2.53344	3.00093	3.5277	2.56562	2.44999	2.68188	3.51166	3.32573	4.09347
AT1G13920	3.19697	3.40804	3.51634	5.35356	4.955	2.98184	7.45037	5.1436	5.91964	11.0027	16.1761	9.14499
AT1G13930	907.026	942.678	995.437	965.004	887.798	881.662	964.618	999.541	921.532	1444.39	1522.95	1331.98
AT1G13940	5.72155	5.32555	5.4601	7.66642	8.30405	7.27709	4.87372	6.13071	5.03097	9.2555	9.56784	8.69079
AT1G13950	22.029	17.986	19.1002	30.2115	26.7596	28.1277	12.7489	15.5037	14.0398	21.4823	16.8955	18.863
AT1G13960	12.2362	12.6022	13.0339	11.6395	9.91695	9.89225	11.7032	12.3276	11.3959	11.5223	12.0657	9.74733
AT1G13970	1.94994	1.65218	1.6585	1.54804	1.19159	0.660581	1.0129	0.569156	0.989175	1.1455	0.791328	0.891945
AT1G13980	15.5431	15.9145	15.898	18.9721	18.6761	18.038	18.1092	16.8818	18.5334	20.98	22.2196	19.7235
AT1G13990	101.766	91.1664	107.643	171.847	139.277	89.9976	93.2509	84.3998	82.6729	208.454	172.858	150.852
AT1G14000	45.0384	46.9028	51.4023	56.8268	48.2392	43.777	49.188	47.1979	43.9161	37.802	39.136	37.6634
AT1G14010	30.6794	33.6381	37.2331	56.2479	43.0193	31.6336	34.3123	31.5948	30.4817	24.4766	26.4089	27.2107
AT1G14020	4.60324	5.24561	4.90523	5.84234	5.73314	4.86152	6.20668	5.97081	5.92951	5.30703	6.54389	4.42557
AT1G14030	26.4994	23.6374	20.2473	10.042	14.3695	20.2404	21.1839	23.488	21.2882	15.4056	17.7186	17.8959
AT1G14040	1.12383	1.50167	1.643	1.89223	2.11301	2.37653	1.24955	1.79402	1.12176	2.0611	2.02013	2.33273
AT1G14060	10.578	12.7458	14.9487	12.8044	12.9826	10.9068	6.71332	10.2055	8.67135	8.47761	7.81363	11.5275
AT1G14120	0.123677	0.653164	0.172782	5.18941	4.17818	2.21205	3.95585	2.39951	1.70772	36.5053	66.6138	26.8462
AT1G14130	6.65231	7.46273	5.47722	15.9948	13.4642	8.43601	14.6639	11.53	8.04893	33.1517	48.1293	30.7716
AT1G14140	11.3993	12.4492	12.274	15.9316	12.8214	13.8944	14.0576	10.4887	11.7263	9.45895	10.0283	9.91874
AT1G14150	52.8602	51.0331	43.7647	21.2356	23.8556	36.3233	41.4379	42.2404	52.1594	35.5037	35.8456	54.0385
AT1G14170	21.829	27.5417	35.2476	19.4585	17.126	14.4521	25.7887	30.1792	36.0781	4.19924	3.76388	6.33575
AT1G14180	1.07164	1.6507	1.58624	1.72826	1.69338	2.10838	2.36472	1.64809	2.33863	1.65697	1.69033	1.28941
AT1G14190	0.454187	0.715388	0.801498	0.19651	0.708576	0.524462	0.701924	0.837071	0.842254	0.525001	0.425849	0.374396
AT1G14200	18.3386	18.7592	27.8189	11.6226	9.14072	6.61908	20.911	19.7012	19.6417	4.61979	4.54213	5.41153
AT1G14205	14.3131	13.8386	16.8138	6.90936	8.59911	6.08386	10.4993	12.8442	10.5932	6.34651	7.10114	8.05803
AT1G14210	15.291	15.953	15.6536	9.79731	10.5472	18.1898	14.9037	19.7068	16.574	10.3541	9.21358	12.8549
AT1G14230	10.7675	9.09188	10.5449	12.5226	10.5517	8.8181	12.8894	11.8692	13.0555	7.80683	10.5946	8.78346
AT1G14240	0.175801	0.580276	0.17543	0.165595	0.191583	0.188659	0.414815	0.270367	0.292968	0.449341	0.342542	0.344177
AT1G14250	53.2637	109.607	11.5303	342.063	264.051	91.7051	296.353	121.254	64.0203	393.542	551.694	290.334
AT1G14260	2.82608	1.9952	2.98462	3.93252	2.77181	1.40407	0.740928	0.306468	0.756899	0.445887	0.589984	0.605151
AT1G14270	30.0556	29.5564	25.0756	17.4538	18.799	25.424	30.9824	31.2666	29.8256	20.2074	19.0457	24.3209
AT1G14280	33.8125	27.5822	51.0925	7.35613	8.2626	12.3261	22.2387	39.1378	43.0245	18.9751	16.668	13.0455
AT1G14290	23.4745	29.1826	26.9519	10.4076	10.8076	15.9766	32.8328	35.846	42.9249	20.4944	29.4258	18.8219
AT1G14300	10.2418	13.9342	14.0681	18.6487	18.7672	20.2026	9.31036	13.8181	11.8665	16.6468	14.5593	17.6428
AT1G14310	13.0685	14.8776	13.5264	17.171	15.2032	14.983	12.9268	14.7872	13.8581	12.6133	17.4883	14.891
AT1G14320	213.745	205.431	197.937	175.163	147.523	195.008	155.325	204.632	157.949	92.4955	85.6342	105.524
AT1G14330	10.1953	13.2795	15.4198	5.06944	5.9829	4.54646	13.5667	16.9407	17.9499	4.51868	5.22687	5.66526
AT1G14340	17.3854	12.64	12.977	11.5104	12.742	12.2729	10.8934	11.0727	12.0436	11.0134	10.4293	12.8797
AT1G14345	27.4724	28.4236	24.5287	30.4863	30.464	45.5925	46.0376	37.5939	38.2857	34.7367	38.1456	36.1316
AT1G14350	3.89515	2.34489	3.48011	2.06004	2.76244	2.92628	2.60329	2.78868	4.03596	2.1551	1.86509	2.21266
AT1G14360	22.2925	29.1911	34.6233	71.1681	51.121	39.7994	34.3244	30.9764	20.8981	38.1666	49.5448	38.8886
AT1G14370	11.5396	13.6536	17.1488	15.5976	11.8404	12.7223	14.8709	10.6061	13.9473	6.70565	4.64514	5.62622
AT1G14380	14.7016	12.6572	13.1489	6.71055	7.34811	8.25477	8.67026	8.85972	12.1159	5.78619	6.69798	5.52657
AT1G14400	65.8148	58.8001	62.3034	60.2	51.3694	57.4786	69.59	66.099	71.0489	71.453	73.0587	58.5242
AT1G14410	12.091	9.75765	10.5634	14.928	12.1757	11.3004	11.1697	10.4145	9.52163	6.58467	6.7765	8.85682
AT1G14430	0.0586497	0.206494	0.0936415	0.281247	0.221572	0.335677	0.697067	0.388547	0.390953	0.162862	0.304738	0.0765483
AT1G14440	1.13335	1.61676	2.15272	1.05751	1.26065	1.4539	2.25413	1.31303	1.84218	1.39106	1.30539	1.1668
AT1G14450	15.0268	14.8729	13.6436	15.1541	11.9762	11.0736	17.179	17.5786	15.9064	13.4804	15.2231	12.3737
AT1G14460	4.08648	4.53009	4.50872	3.30784	4.08363	4.26586	5.31644	4.22323	5.76374	4.4816	5.14013	3.76433
AT1G14470	1.46096	1.73602	1.20518	1.40117	2.03791	2.20656	1.3789	1.26745	1.11299	1.97312	1.35554	2.07366
AT1G14480	2.55844	3.59445	5.22391	2.03916	2.70234	2.72211	2.86363	1.95569	2.38948	2.96224	2.93076	3.05827
AT1G14510	19.8647	22.156	22.5755	22.0419	22.1117	20.8873	25.2943	22.352	22.9913	19.3345	19.3761	16.9648
AT1G14520	9.16168	12.8982	15.2455	14.8269	16.41	13.0019	8.01091	13.4195	12.4804	37.3008	36.2444	29.7637
AT1G14530	1.59823	1.61139	1.94863	2.66751	2.91341	2.02351	2.89502	2.47514	2.8502	5.21563	4.62666	3.86854
AT1G14560	7.25504	6.80554	8.456	9.05974	8.34912	8.42338	6.82579	6.74854	7.65886	9.49748	9.27796	9.02948
AT1G14570	31.333	28.1426	26.619	28.9014	28.9705	31.8507	27.9456	26.7772	29.881	34.3044	31.6548	29.1053
AT1G14580	7.36226	8.47296	8.81606	7.8553	6.75554	8.46259	9.09124	7.64707	8.53573	8.75371	9.42678	6.9005
AT1G14590	4.94434	4.05529	3.94712	6.04294	6.22094	6.69947	4.33076	3.96151	4.20006	7.72295	8.03865	7.17739
AT1G14600	1.21632	1.04167	1.49587	0.450403	0.888456	1.16026	0.655017	1.18225	0.81392	1.09542	1.75688	1.35154
AT1G14610	31.1409	32.1481	30.8882	27.4092	31.5285	31.7635	28.0526	28.874	28.0671	28.6917	27.0538	29.5447
AT1G14620	11.0167	11.7511	11.2605	14.0595	17.1446	16.4344	11.1213	11.758	9.57577	10.6304	8.90339	11.3551
AT1G14630	0.795412	0.280049	0.634987	1.06255	1.24822	0.493186	1.54318	0.903344	0.643831	1.4156	1.94836	1.09006
AT1G14640	3.30269	3.53106	3.61667	4.51318	4.95972	5.03083	2.97392	2.83113	2.84867	4.28217	5.1982	5.28105
AT1G14642	3.3805	5.95105	2.69869	6.5264	8.30572	7.32882	3.54513	1.7451	4.09711	5.58575	6.50125	6.31741
AT1G14650	17.9485	17.0981	16.4782	17.8298	18.4215	18.2502	16.8527	17.4799	15.665	23.2139	23.4175	22.5332
AT1G14660	3.6421	4.18496	3.60096	3.48678	3.3214	3.91032	3.40397	3.82191	4.26641	4.54707	4.46236	4.23647
AT1G14670	40.0478	51.2157	56.5656	65.1286	52.9092	61.5047	57.1782	52.1253	57.6385	31.29	38.302	32.3273
AT1G14680	2.30565	1.97061	1.8673	1.92286	1.98098	1.72125	1.71708	1.89747	1.68648	1.18939	1.5998	1.21025
AT1G14685	26.6215	29.4066	26.9659	23.0496	23.5775	23.2782	33.2356	27.2194	30.3556	22.1612	27.494	24.9735
AT1G14687	1.41898	1.10205	1.59923	0.74335	1.38263	2.1896	0.744041	1.30344	1.11279	1.16944	0.60408	1.51157
AT1G14690	24.0846	24.4018	24.6017	15.743	18.1508	17.3532	20.7083	20.2629	23.6902	19.6058	19.4239	18.6751
AT1G14700	13.0412	11.2938	9.23553	5.3727	7.23044	12.5834	7.81505	8.67378	8.52719	8.82962	8.06307	9.4126
AT1G14710	16.5925	16.3992	15.0517	15.3119	18.3059	18.4396	16.6515	14.816	16.2115	20.2857	18.06	17.6697
AT1G14720	36.4033	36.1374	33.2749	15.7308	21.1818	25.9791	25.2225	26.9852	30.2095	20.0896	21.7199	25.381
AT1G14730	0.907112	1.11782	1.47728	0.99427	1.36024	1.34987	2.05478	1.33926	1.313	2.3632	2.46437	1.52728
AT1G14740	48.1666	55.2647	59.8313	51.2203	58.7143	49.1023	51.45	47.2074	52.4526	42.8206	39.6079	45.2676
AT1G14770	2.78101	2.77154	3.30265	3.10176	3.38635	3.20093	2.98876	3.06702	2.91092	3.08086	2.71255	3.01477
AT1G14780	0.546804	1.08292	0.532009	1.04183	0.357536	0.651999	0.734712	0.388126	0.39053	0.116468	0.152204	0.367989
AT1G14790	15.7852	15.1652	19.7508	14.6129	15.0033	16.0429	12.1578	12.6424	15.6048	11.0583	8.98865	11.26
AT1G14810	36.8506	44.1156	38.4173	49.0521	45.3702	46.7488	55.9535	66.7138	46.6447	48.3315	48.4028	50.9418
AT1G14820	11.9723	11.6346	9.75169	12.1568	12.5835	10.6668	15.7739	13.8039	14.0919	11.8284	14.548	13.5637
AT1G14830	19.0512	22.9031	21.4189	28.3563	24.5387	27.7344	28.1546	26.3187	26.6263	23.2712	27.0548	24.199
AT1G14840	7.60414	6.93122	7.02296	5.17654	6.13016	8.51315	9.55935	7.87415	10.0135	8.25267	8.27168	8.75164
AT1G14850	6.68268	8.04846	7.92281	8.08104	8.95094	10.789	7.45084	7.30453	7.35735	9.68156	8.73534	9.23148
AT1G14860	1.37357	0.967214	0.877228	1.02461	1.06445	1.01909	0.576184	0.202216	0.494137	0.161814	0.135942	0.567704
AT1G14870	6.04968	7.07561	12.4708	4.0308	2.60099	2.13441	5.2145	3.13725	4.57719	0.721754	0.692031	1.33852
AT1G14880	1290.93	1174.08	1881.81	1187.26	872.544	515.88	133.158	204.24	300.185	19.5858	3.94846	31.0732
AT1G14890	9.40079	7.66285	7.91358	10.5496	10.5876	10.8866	7.44191	4.812	6.68795	9.03088	8.47128	6.80323
AT1G14900	1.26967	1.2852	1.14029	1.78307	1.32831	1.48366	1.73096	1.26171	1.36021	1.6106	2.36789	1.33608
AT1G14910	21.2976	21.2002	21.7169	22.4217	18.7546	22.5505	19.6013	17.221	20.0611	15.6419	13.5187	14.6629
AT1G14920	21.533	20.0536	27.8074	14.5457	17.6541	23.6088	21.2184	22.9816	28.409	15.1084	13.6947	14.8788
AT1G14970	1.2596	1.45802	1.54277	1.24115	2.00073	1.87638	2.71427	1.94329	2.94119	3.37141	3.88075	3.04028
AT1G14980	53.4932	51.4478	58.1842	81.8754	67.9669	58.744	39.8386	52.7657	38.9697	49.7912	43.0473	60.321
AT1G14990	11.7569	12.1444	10.5104	12.4472	12.7912	14.876	7.99884	9.10376	10.4092	14.4962	11.6838	13.1255
AT1G15000	9.84505	9.34529	6.89075	7.89677	9.85736	13.1793	6.18892	8.29959	7.01168	17.1673	18.7298	15.441
AT1G15010	4.39117	6.30382	17.5276	2.18451	0.957077	4.73729	1.09643	3.11689	2.3397	1.66277	1.16409	0.818751
AT1G15020	10.3984	9.36735	9.17718	11.8605	10.7207	9.95234	10.576	10.1709	10.0348	8.61366	9.63838	8.21809
AT1G15030	24.6554	22.2576	22.5139	16.0582	17.6831	15.687	24.4805	22.1847	23.8256	16.4462	16.1464	16.0502
AT1G15060	9.42573	8.25407	8.78306	9.50937	10.7838	11.6764	9.41246	7.99202	8.838	11.0608	10.835	9.38414
AT1G15080	1.95029	1.79588	1.34136	0.863294	0.941706	1.86039	1.25863	1.27784	1.3429	1.20432	1.26947	1.35106
AT1G15100	3.61652	2.99151	2.36534	7.34297	7.02767	6.73338	3.01584	2.35054	2.28211	9.60256	8.19887	7.976
AT1G15110	3.11362	3.17128	2.64543	3.22996	3.27681	3.90356	3.05535	2.60999	2.43555	4.54761	3.78864	3.57036
AT1G15120	164.554	129.915	160.877	170.063	155.678	109.015	159.76	154.239	152.858	110.168	106.239	106.852
AT1G15125	70.284	92.771	127.418	5.61273	16.6503	91.9068	206.631	278.498	283.485	6.52915	3.68707	24.3119
AT1G15130	33.147	33.0348	34.0557	35.1151	30.748	32.1686	31.151	28.3386	30.1867	24.954	24.2651	24.4694
AT1G15140	44.0642	52.236	48.65	49.1893	38.9778	58.6004	53.0644	55.0036	53.3279	51.9386	58.9352	45.1762
AT1G15150	0.347943	0.34229	0.277767	0.490739	0.695906	0.702856	0.150248	0.891038	0.389807	0.883517	1.27615	0.901576
AT1G15160	1.4506	1.47843	2.05196	1.7434	1.04279	2.45189	2.3486	1.80641	1.79336	1.38768	1.81346	1.74383
AT1G15165	2.58432	2.86064	2.50072	2.3337	2.66271	3.28693	2.62805	3.22405	3.76604	3.23229	3.74935	4.0246
AT1G15170	3.28689	4.01009	4.23487	3.6198	3.19203	4.68323	4.55959	5.11895	5.03179	3.26122	2.1541	3.84876
AT1G15180	7.9863	9.24435	7.28386	9.33823	8.88926	16.5095	11.4959	11.6792	11.7932	14.3169	13.8862	11.9728
AT1G15200	31.8156	29.7925	29.9698	29.3873	29.8309	23.0591	30.1932	29.914	28.4942	29.113	27.9174	32.997
AT1G15215	8.33352	6.87146	5.00868	6.7588	7.39059	9.73114	5.07285	6.1645	6.20267	11.4254	10.5584	11.2518
AT1G15220	6.60538	5.72275	6.65356	5.4253	5.48735	7.25759	4.06194	4.18942	5.20334	6.57385	5.77578	5.45031
AT1G15230	17.9309	17.3431	13.8246	17.3278	15.9297	19.7058	16.2659	14.8729	14.9975	26.6168	24.3292	23.6588
AT1G15240	14.5099	15.36	14.9046	15.4761	16.9229	16.2439	15.3958	15.3935	13.9584	18.887	18.3382	19.0458
AT1G15250	26.0962	22.3581	24.4648	21.2536	19.501	25.6769	12.3251	15.8472	12.1546	11.9632	8.86447	14.5972
AT1G15260	25.0672	26.0998	23.1942	11.4027	15.6846	33.4194	15.8878	17.7811	20.0742	12.6434	14.3157	15.5618
AT1G15270	313.095	240.626	247.649	195.225	220.984	176.839	223.987	241.574	225.489	234.934	221.778	229.137
AT1G15280	24.5021	24.1787	23.7159	22.2818	24.3676	25.3494	20.2016	21.4161	21.8013	26.1642	23.6446	25.9482
AT1G15290	28.8888	25.9248	19.7911	25.8364	27.5824	26.1937	39.7742	34.7638	28.592	56.5191	61.5062	44.7825
AT1G15310	2.23523	1.79213	1.5724	2.03155	3.35719	2.38552	0.74268	0.921579	0.906211	2.83249	2.29159	2.1447
AT1G15340	51.7001	49.2353	48.9041	39.3981	41.728	45.6568	49.1241	52.6868	48.9157	70.7151	63.5888	68.2811
AT1G15350	18.6877	21.0445	17.6973	21.9139	20.8441	20.8303	27.5065	23.5294	26.2794	24.4141	31.2798	23.4849
AT1G15370	24.6383	20.3723	24.0068	26.9942	21.3355	20.5351	27.5346	22.2188	24.6473	25.6642	26.8783	23.3465
AT1G15390	13.9846	15.0342	12.9253	17.5759	15.6977	15.6142	17.1286	17.6469	13.7577	12.7468	11.7275	15.2568
AT1G15400	64.2149	60.5925	68.694	79.0386	80.8882	61.8692	65.0095	68.3081	71.574	78.8654	74.8214	67.7868
AT1G15410	2.97297	4.35103	3.24405	1.97638	2.76059	4.36297	5.95878	6.34319	6.53324	3.4372	4.23069	4.61497
AT1G15420	12.675	11.4761	11.2295	11.5221	12.5008	13.2738	10.0564	9.81991	7.63379	11.0424	10.9464	11.1636
AT1G15430	5.95725	5.69303	9.44354	7.26811	5.24311	5.57441	6.06887	5.53061	6.83452	4.51156	4.10605	4.05425
AT1G15440	7.2059	7.1583	7.06648	9.26644	9.40528	11.7157	4.2063	5.44532	4.80733	7.55209	6.34457	8.42116
AT1G15470	10.4538	9.63162	10.448	9.80271	9.1138	9.60928	8.91267	9.19972	8.94641	7.32054	5.98593	6.99034
AT1G15480	6.36256	8.31766	6.68725	6.29301	8.40257	7.81106	4.79704	5.46932	5.18053	5.68813	6.14098	6.57831
AT1G15490	2.13185	2.76107	2.21244	3.56761	3.19943	3.95096	3.06606	3.32905	3.82819	3.13674	2.83139	3.14515
AT1G15500	84.1838	89.5769	77.7224	92.4713	108.581	147.596	101.241	102.901	92.1624	168.292	160.238	163.136
AT1G15510	3.89115	5.1375	3.64446	4.53369	6.90497	8.60726	1.86361	2.9722	2.14448	10.2328	7.40268	11.0221
AT1G15520	2.23389	2.15429	10.5722	10.7794	3.1735	1.51117	7.77472	4.27047	5.72075	0.91666	0.683741	1.25453
AT1G15530	9.3234	9.32965	8.57667	5.21676	5.18562	8.48135	7.29532	7.73297	8.70201	5.06571	4.14772	6.24552
AT1G15550	2.66531	1.75951	1.5107	0.0730351	0.116184	0.355944	2.26404	1.66484	1.64976	0.12111	0.0296758	0.0782708
AT1G15570	1.09369	1.87283	1.20648	3.74618	2.73915	1.65028	6.19356	4.32852	3.74937	2.09329	2.63472	2.0828
AT1G15580	1.81794	1.14297	0.414652	0.569318	0.498117	0.297282	0.653648	0.196631	0.791393	2.08482	4.7422	2.59306
AT1G15660	2.88989	3.53139	3.28875	2.73792	2.94831	2.90331	6.2547	4.07344	4.52317	2.13037	2.65283	2.6182
AT1G15670	10.5363	12.6974	19.5134	15.7438	11.4668	12.7263	14.8068	13.4071	13.8268	22.2959	31.0471	20.2354
AT1G15690	194.334	190.795	151.245	116.911	120.34	188.296	143.93	139.882	150.978	105.684	114.589	120.472
AT1G15700	2.66113	3.25641	3.16071	6.51394	6.36593	5.66512	3.64156	3.31708	3.27581	7.86473	6.32332	5.20987
AT1G15710	5.73983	4.97202	4.36398	6.56908	6.71185	8.82124	6.42543	5.97115	5.33574	7.21035	6.01037	6.26521
AT1G15720	0.776914	1.31884	0.93033	1.91982	1.54818	1.90569	1.19303	1.20796	1.34755	1.59702	2.22435	1.52102
AT1G15730	31.594	31.0715	31.4661	16.3727	19.6776	21.7986	31.9263	31.183	32.3741	22.3395	18.4138	22.2943
AT1G15740	74.5743	63.7268	68.7479	24.9927	27.4301	31.3784	60.6334	60.3902	69.3318	30.3736	28.7137	29.4144
AT1G15750	31.3615	32.1964	31.3392	46.9805	43.1558	37.8191	31.0861	27.2122	33.3003	35.2856	32.292	35.1407
AT1G15780	12.9567	13.0957	13.4046	11.5371	11.6674	14.7342	11.3012	10.95	11.153	13.5957	12.1101	12.5278
AT1G15790	29.551	31.752	42.2139	42.0837	38.8768	28.6332	21.6023	23.2116	25.9223	11.4166	6.55823	14.5612
AT1G15800	4.07527	4.02517	4.49507	3.58029	2.49517	4.30287	3.06665	2.59088	3.3179	1.979	2.07822	2.07074
AT1G15810	9.35969	9.40975	9.6852	10.8333	11.6599	11.1497	8.30364	9.23594	9.25089	13.4711	13.4586	13.4825
AT1G15820	2093.87	1909.66	1836.49	1548.41	1587.08	2519.36	3224.65	2601.48	2903.56	1907.11	2237.73	1672.87
AT1G15830	6.21846	6.30003	6.33027	5.08909	5.23945	5.97163	11.1825	8.98581	8.64403	7.64879	9.94408	7.61914
AT1G15825	7.79534	7.26117	4.65223	5.13282	5.60846	4.40385	11.7466	9.02502	9.15297	5.67433	6.57275	5.48227
AT1G15860	27.3747	24.0629	26.6056	28.0164	23.129	19.1027	25.5096	25.7339	23.4089	31.2225	36.3705	27.588
AT1G15870	0.784883	1.52715	0.824449	1.75455	2.73711	3.23125	0.563178	0.742821	0.275366	1.59552	1.24185	1.90055
AT1G15880	37.8981	35.3102	37.2856	41.7068	40.2425	40.0453	36.2716	34.1331	34.5587	38.8524	38.975	37.8215
AT1G15885	10.0292	9.22303	8.72346	6.71673	8.67844	11.7802	8.94787	9.63345	9.05165	8.21888	6.99998	10.257
AT1G15890	5.94729	7.57222	8.8883	2.33082	2.8457	3.70734	4.42386	5.83801	6.80929	1.16267	0.646777	1.92251
AT1G15910	5.83538	6.3894	6.70667	4.67272	5.9603	5.86486	7.74379	7.0773	7.9554	9.06364	8.81384	8.1624
AT1G15920	16.3222	17.6282	16.6002	24.7702	23.8374	23.0044	17.5191	16.8381	17.642	24.8434	27.8112	26.5146
AT1G15930	97.9501	95.8863	101.673	103.865	90.6629	114.194	94.7437	120.535	88.6475	48.7705	53.5883	71.7665
AT1G15940	8.45636	9.66943	9.16118	9.97564	10.4224	10.3197	11.0414	10.4917	10.8537	17.1538	16.5483	15.225
AT1G15950	41.0669	33.3553	32.4065	62.4414	52.9281	45.6498	47.2393	41.157	35.212	72.6741	84.1374	65.0384
AT1G15960	2.93975	2.61018	3.05397	1.90835	1.96977	2.10625	2.01938	3.19529	3.58182	2.88744	3.13021	3.129
AT1G15970	4.78217	5.58818	5.00246	6.00136	4.99585	5.82015	6.7444	6.74984	5.92796	6.27545	6.97695	5.87167
AT1G15980	88.5184	88.3414	79.4066	34.7898	43.6781	66.8347	78.6983	73.0768	88.8555	51.5065	49.0815	66.2978
AT1G16000	20.283	19.7288	20.4765	30.1147	22.7748	19.7245	17.2153	24.9474	18.3379	17.6321	16.8716	21.2453
AT1G16010	20.2598	18.0784	17.4734	22.1331	21.6983	21.2341	18.0753	18.4696	16.7234	26.212	28.6176	26.2528
AT1G16020	6.71909	6.05647	6.21011	6.0921	6.81326	8.55154	5.33183	6.01896	6.17599	8.31307	8.08118	8.15995
AT1G16030	2.41502	2.3619	2.57059	2.19507	2.58711	2.90598	1.8374	1.44904	1.87889	2.49837	2.47801	2.70395
AT1G16040	7.92506	6.8251	7.25974	9.92076	9.79221	7.96765	6.06883	5.47688	4.75069	8.35507	6.95114	7.86933
AT1G16060	1.00269	0.47911	0.548887	1.09903	0.924119	0.73785	0.721044	1.49122	1.03668	2.1913	1.46728	1.37412
AT1G16080	37.569	43.9401	38.6437	37.62	43.4952	49.4675	57.9709	47.5317	46.4712	56.4681	61.8175	54.8523
AT1G16090	2.69408	3.95222	7.71291	2.54563	3.21266	1.68373	5.68304	3.89783	4.51173	2.55623	3.44783	3.12219
AT1G16110	19.249	21.0177	25.6789	20.6735	19.9438	19.1356	13.0461	15.131	16.1337	8.73457	6.02221	9.59255
AT1G16130	0.736761	1.84173	3.83483	0.423964	0.475319	0.730912	1.39075	1.65952	2.69413	0.245505	0.0492189	0.346177
AT1G16170	14.5677	13.6546	14.7513	8.65489	8.84157	8.03437	10.365	12.2009	15.0182	7.6804	7.99027	7.23519
AT1G16180	86.8662	72.4865	74.2486	68.9522	61.8688	72.388	75.9778	70.4914	75.3621	75.5798	73.1042	63.953
AT1G16190	7.60959	7.03896	6.93635	6.36929	7.28555	11.0598	9.46014	9.6635	8.59027	6.76881	7.24021	7.74686
AT1G16210	44.2889	39.5481	45.4508	39.0025	40.9063	36.0633	40.3203	38.4529	40.0357	35.5097	32.3741	38.5784
AT1G16220	0.42824	0.633941	0.481725	0.613403	0.475171	0.594183	1.28605	0.681626	0.871211	0.560183	0.390114	0.419197
AT1G16240	50.5863	53.5168	60.3303	47.5417	48.4701	46.5895	57.3888	54.0855	57.006	53.5119	58.2667	47.9993
AT1G16250	8.75384	8.47759	7.9691	7.92063	7.03883	7.53413	10.0084	10.1327	9.00459	9.00547	10.7237	9.32065
AT1G16260	39.4671	48.1972	48.3667	88.2139	83.4239	73.1079	39.9026	36.2366	38.2659	29.5154	22.4503	32.6312
AT1G16270	8.29958	8.45878	9.15193	9.80857	9.17374	9.07447	8.14388	8.36928	7.68161	7.29997	7.69529	8.06731
AT1G16280	4.09367	3.44014	3.37561	2.96594	3.89205	4.06567	2.49102	2.43937	2.59885	4.27398	2.88856	3.46303
AT1G16300	1.66676	1.79071	3.15038	3.77807	3.2054	2.17447	2.72472	3.08529	3.19776	4.38085	7.53231	4.84671
AT1G16310	2.48157	2.36259	2.18321	2.35919	2.25179	3.30922	1.75265	1.5098	1.59149	3.10668	2.05815	1.83427
AT1G16320	44.747	46.6858	39.0598	48.0286	47.4764	46.8375	35.3306	38.3267	33.5626	62.2283	54.2076	60.3421
AT1G16340	11.7601	11.9755	9.58796	4.6495	7.96219	7.84664	10.4632	11.4555	11.9136	10.8959	10.9695	11.175
AT1G16350	25.2644	23.0333	17.7527	17.4802	22.4658	27.348	17.193	21.7821	17.0732	24.4022	21.2728	25.2659
AT1G16370	0.558761	1.00332	0.303324	1.71486	1.11068	0.554325	1.33602	1.18455	0.723645	1.45568	1.41845	1.24707
AT1G16390	0.367853	0.503666	0.375234	0.405998	0.285068	0.721288	0.578652	0.947715	0.953584	0.402399	0.250293	0.600142
AT1G16400	6.59349	6.3875	4.46127	8.53801	6.4143	8.70567	2.82486	8.40898	3.25425	11.1134	6.60265	8.40234
AT1G16410	140.214	144.205	104.107	154.024	128.688	161.076	95.6139	175.487	120.96	242.29	172.054	174.776
AT1G16420	0.734596	1.19739	6.12501	1.26741	0.616716	0.49311	2.13992	0.926973	2.17633	0.123628	0.151464	0.0798982
AT1G16430	2.63276	3.68886	2.5307	5.00585	3.46636	3.84399	3.2681	2.79678	3.47925	4.63876	4.3671	4.52319
AT1G16445	3.11424	3.27515	2.16326	2.10571	3.20871	3.89662	3.94454	6.12437	3.65886	0.765743	1.17082	1.66281
AT1G16460	70.4831	62.8938	58.6394	58.4413	60.8587	87.2417	48.002	56.8783	58.9673	71.8694	71.7949	83.623
AT1G16470	51.8205	51.6942	52.3722	59.5078	51.3882	42.3653	57.1828	52.1445	52.3996	41.3487	43.5407	44.66
AT1G16480	0.783885	1.09965	1.22223	1.40124	1.43088	1.23846	0.899128	1.08963	0.83978	1.14093	0.818235	1.33084
AT1G16490	1.62519	1.48659	1.22109	2.05204	2.77818	1.82386	2.37271	1.47778	1.30486	2.75119	3.65448	2.4019
AT1G16500	5.38989	4.82743	4.35314	15.7411	16.0756	13.7406	3.76826	2.80409	3.60185	17.163	16.1084	14.5015
AT1G16510	7.35027	5.97835	6.20205	6.34195	5.75919	9.40778	2.73203	2.99388	3.23392	7.89179	8.85721	6.46644
AT1G16515	0.124245	0.382763	0.148779	0.808586	1.35399	0.355554	0.195444	0.764315	0.769048	1.41141	0.830014	1.09459
AT1G16520	2.37949	2.27107	2.05978	2.67097	1.82455	3.7739	4.26919	3.79851	3.35793	3.27842	3.16006	3.1992
AT1G16540	4.39277	5.29627	5.48008	6.45398	5.54137	4.87744	4.87333	5.37383	5.42056	5.2415	5.33129	4.41062
AT1G16560	38.7275	36.6814	43.9193	48.4909	37.8323	40.5624	39.5506	38.1021	39.3033	23.4384	25.772	25.1962
AT1G16570	9.68986	10.1398	10.0206	11.9903	12.4979	13.6522	8.71008	9.43705	10.2104	12.6511	11.6247	10.7943
AT1G16590	6.53564	5.05839	5.30743	6.17552	6.25459	6.27021	4.29355	4.79902	4.64989	6.17277	5.52036	4.55923
AT1G16610	20.5897	19.7195	20.0992	20.646	16.0439	25.5939	16.4461	16.5583	16.2545	17.0676	14.3428	17.2048
AT1G16630	0.414362	0.255306	0.154369	0.283859	0.228791	0.223982	0.535935	0.261438	0.486655	0.282425	0.369083	0.310969
AT1G16640	0.775456	1.10916	1.47026	0.431622	0.591551	0.323624	0.864047	1.14672	1.10767	0.293635	0.593587	0.474425
AT1G16650	4.20748	5.51774	4.13922	3.97414	4.65005	6.46625	4.50152	5.28922	5.70646	4.90838	3.92753	5.11708
AT1G16670	16.7816	21.9902	25.9041	29.1008	23.3758	22.0462	19.2308	17.0963	17.1021	11.642	9.31897	11.4249
AT1G16680	8.76006	9.75317	8.38265	8.72345	10.7351	10.6113	10.7077	9.51224	9.97167	14.9709	16.5196	14.2965
AT1G16690	3.26609	2.87481	3.45433	3.10676	2.50284	2.85756	4.27598	3.36669	3.54602	2.8831	3.24273	3.29894
AT1G16700	34.5263	32.3631	33.6767	37.7285	32.6521	30.559	38.3952	36.3296	34.924	27.5151	28.4588	24.7155
AT1G16710	10.1921	9.2084	9.8423	9.49417	9.14422	9.17571	9.67755	9.27587	10.0972	11.6291	12.2786	10.7225
AT1G16720	66.3178	59.1313	63.7968	25.8268	32.3456	46.3246	60.9842	55.7271	70.9998	35.4306	34.3858	38.0044
AT1G16730	3.06802	3.4131	2.55129	3.38616	2.78621	3.12984	2.45776	2.1777	1.70426	7.06726	7.21147	4.62998
AT1G16740	21.3015	18.6472	22.2091	21.2909	19.8396	17.3217	19.2261	26.219	20.0077	20.7602	15.0339	17.3195
AT1G16750	2.82075	3.23304	3.40206	5.81098	5.67913	5.96219	3.74553	3.82193	3.65235	5.99371	5.53567	5.5621
AT1G16770	0.417214	0.508476	0.384308	0.549641	0.447674	0.581667	0.437532	0.546723	0.458424	1.11803	0.428797	0.785392
AT1G16780	4.02032	3.79419	3.32533	3.6092	4.58053	6.25784	4.09435	4.21695	4.82355	7.05663	8.50004	6.8053
AT1G16800	1.4486	1.42375	1.59368	1.41667	1.70472	1.88964	1.50842	1.64711	1.64756	1.28701	1.40202	1.66855
AT1G16810	51.7009	46.7273	49.056	51.3068	47.1685	40.3709	53.5889	49.6736	54.865	77.8537	70.1677	63.137
AT1G16820	3.54649	2.99334	2.28823	2.86219	2.96484	2.45616	2.13982	2.89665	3.37722	3.71603	3.84051	4.70806
AT1G16825	5.97102	4.28042	5.11073	4.89169	4.07866	6.81146	3.93784	3.9033	4.10333	6.43336	3.4269	6.08596
AT1G16830	0.813762	0.984878	0.568431	1.29612	1.31249	1.96004	0.256018	0.385077	0.561819	1.67937	1.08726	1.83213
AT1G16840	48.2531	45.1937	47.059	43.6738	42.7601	45.6702	52.9689	47.921	55.7368	41.9535	48.004	43.6354
AT1G16850	10.2549	6.55015	9.7805	3.82343	4.54935	3.15975	3.52134	2.87726	4.14817	5.97937	5.86054	3.81992
AT1G16860	14.1927	15.4179	16.0057	12.2088	11.4337	14.8067	15.7883	14.0442	17.0225	12.0002	15.6023	11.1672
AT1G16870	10.2517	11.721	10.4721	13.1096	13.1855	16.2776	10.3811	9.91101	9.30056	11.5206	11.9544	12.3876
AT1G16880	271.429	258.045	240.176	166.926	177.175	215.255	187.564	198.78	221.978	172.454	158.083	195.791
AT1G16890	118.792	108.626	109.516	107.559	115.678	89.848	110.884	105.72	111.72	127.771	121.715	119.947
AT1G16900	8.1635	6.74282	6.795	6.48032	7.38695	7.93483	5.94406	6.55431	6.57647	6.94423	7.10776	6.74132
AT1G16916	8.52775	6.56787	6.90236	8.47894	9.86126	6.66591	8.01149	8.51913	7.27482	7.40009	6.19804	6.89842
AT1G16920	7.48101	8.59424	8.80405	10.0813	11.2988	14.6409	17.4218	14.3597	16.355	7.58066	9.46347	9.6609
AT1G16930	2.57322	3.02628	3.59059	4.05886	4.61873	3.58909	3.76434	3.29485	3.25348	6.19017	4.88743	4.65675
AT1G16960	14.3974	13.3744	13.7399	18.8585	20.5656	13.197	26.6561	15.1349	18.712	30.7926	37.6475	24.6061
AT1G16970	7.81912	8.9989	10.316	12.7276	12.2312	10.2805	8.83487	7.76029	8.13781	11.162	11.0172	10.2957
AT1G17020	0.611014	0.537816	0.212078	0.691561	0.324249	0.253413	0	0.0754266	0.202383	0.321903	0.118315	0.520097
AT1G17030	0.845615	0.682286	0.750072	0.337919	0.511961	0.448131	0.320232	0.42238	0.603941	0.604826	0.784596	0.574832
AT1G17040	2.81285	3.11722	3.15186	2.76273	3.6489	3.66918	3.02092	3.15925	2.82382	4.3118	4.18838	3.53304
AT1G17050	9.55425	8.44943	6.63554	12.2702	13.9023	10.3635	9.38	7.7169	6.73227	14.3516	11.5683	13.3323
AT1G17060	2.0283	2.00172	3.35292	1.01054	0.768056	0.918545	3.30879	3.14117	3.53132	0.356867	0.433417	0.681879
AT1G17070	4.61415	4.68621	4.82873	5.76464	5.04127	5.78397	3.92382	3.83501	4.30942	5.9136	5.77961	6.196
AT1G17080	53.8217	47.4567	52.6855	63.5012	47.1277	50.2646	50.0838	47.9123	53.2224	37.0938	33.8095	34.0498
AT1G17090	0.832282	1.22096	1.05815	1.28813	1.69307	1.14677	0.711182	1.10859	1.29158	1.72751	1.61309	2.65534
AT1G17100	35.2205	28.8003	17.4483	26.1656	28.977	48.2365	20.7509	18.1965	21.8396	29.7095	28.7031	38.6122
AT1G17110	15.9886	15.416	16.1874	13.8332	15.1645	15.0682	15.898	16.9166	17.2616	17.5578	18.0961	16.4388
AT1G17120	14.9835	16.0578	16.1465	18.6354	17.4006	20.3846	17.1526	16.0749	19.7506	18.3348	21.3947	15.7307
AT1G17130	19.5222	19.7863	21.1083	18.5266	19.2224	20.5394	19.9611	19.9976	19.3286	27.1342	24.9327	21.1053
AT1G17140	11.8419	11.9737	13.2609	5.0122	7.51268	11.2961	13.4133	11.8998	18.9924	3.98129	5.49119	4.8012
AT1G17145	19.0571	18.3126	17.8686	8.98056	13.0798	10.444	13.6968	15.6923	16.7373	13.5131	14.4068	13.7117
AT1G17147	8.23264	8.18504	12.4634	3.65271	5.20639	7.24281	6.2627	7.50887	5.88994	1.90597	1.32983	2.50533
AT1G17160	19.2581	17.0934	18.0224	15.3361	16.625	18.4733	16.5754	15.1118	20.1369	17.1583	13.6941	17.2409
AT1G17190	0.723713	0.536433	1.09468	0.808906	0.59774	0.690354	1.99726	1.08147	1.34207	1.84618	3.8593	2.23715
AT1G17200	25.8829	23.4032	22.2466	16.5833	18.9902	33.9853	26.5423	28.5437	26.3271	29.3525	31.4693	21.538
AT1G17210	18.6541	17.9705	16.2431	19.6808	18.9314	23.2907	21.9577	19.827	18.4924	24.5755	25.5716	21.6081
AT1G17220	95.8522	94.8778	82.481	54.1506	62.9449	74.8105	82.66	82.8387	90.0753	82.1997	82.2217	88.5398
AT1G17230	3.1438	3.9404	4.52779	5.85646	4.97676	4.73508	4.75255	4.20199	4.193	4.96363	5.67013	4.92206
AT1G17240	0.716714	0.967308	1.10618	1.39658	1.20804	1.53448	0.6347	0.467278	0.530839	0.759898	0.425598	1.02898
AT1G17250	3.14382	3.19171	3.45091	2.42289	2.5384	2.93075	2.07931	2.56962	3.77624	2.39442	2.20761	2.60533
AT1G17260	0.513494	0.564973	0.33022	0.302913	0.29845	0.312944	0.703044	0.512975	0.516152	0.540113	0.730542	0.670201
AT1G17270	3.35404	3.2492	3.12119	2.99108	3.07984	3.46448	2.83056	3.56874	2.91047	2.72046	3.20409	2.83639
AT1G17280	27.7365	28.3674	26.4902	31.0208	32.0866	30.6891	29.8822	29.2258	24.5681	45.0725	43.1036	37.3461
AT1G17290	118.03	114.566	129.742	104.989	80.6226	90.3778	101.506	101.938	91.9125	61.004	58.7849	60.2321
AT1G17330	16.9381	18.3543	20.368	22.11	20.4752	18.8389	15.1135	13.774	16.2652	16.3849	12.1237	14.6298
AT1G17340	15.7447	17.3346	20.0942	22.8758	16.56	13.4875	24.1563	19.5085	18.6923	16.5424	19.9235	17.7824
AT1G17350	9.02451	10.3576	8.79357	5.90951	8.06058	8.52412	8.76812	9.00143	9.98395	6.39894	5.56578	7.79465
AT1G17360	9.35267	7.14308	6.43735	9.05607	10.0417	7.19036	10.457	8.21713	8.61169	17.5942	23.5362	13.1019
AT1G17370	28.1241	29.9454	29.746	42.6466	40.8275	45.0013	31.1247	30.2149	28.8387	64.9767	63.036	52.8402
AT1G17380	5.42413	12.1786	7.44931	30.3878	22.8428	11.7514	33.3584	20.4033	14.2701	70.9643	82.7585	51.476
AT1G17410	8.03707	8.41462	8.10453	11.6491	12.8705	11.0964	8.65028	9.48794	8.62022	9.12999	9.98468	11.2627
AT1G17420	13.0532	20.0978	16.3391	44.9626	41.8069	35.6742	31.5823	25.3169	20.9423	93.7079	99.4221	64.235
AT1G17430	20.1863	19.6697	21.4694	21.4278	17.8237	16.795	27.5946	27.1308	28.1894	7.69261	8.47322	8.71208
AT1G17440	19.2639	19.627	21.0676	23.4434	21.0835	25.6415	22.6289	21.582	21.0443	21.1349	19.3327	19.7722
AT1G17450	7.33264	9.02778	9.24742	9.63237	10.414	8.11027	7.0696	6.51684	6.63228	9.96686	8.669	8.8629
AT1G17455	19.9952	20.7752	21.7836	25.2659	22.5514	9.7381	30.2259	24.7715	28.3603	15.9566	22.3483	17.6945
AT1G17460	12.6928	11.0923	12.945	14.0193	14.5486	14.9831	7.48382	7.08037	7.27985	15.2645	11.8072	14.7533
AT1G17470	53.5056	53.8938	51.6694	63.8021	64.9706	69.9526	56.9346	62.4771	52.7845	60.2734	61.7446	61.8198
AT1G17480	1.41644	1.38983	1.98347	3.03827	2.49001	1.57265	1.97245	1.88994	1.81319	1.23097	1.31854	1.25015
AT1G17490	27.0628	21.5426	27.6682	34.3808	32.4722	16.7451	24.3685	23.8021	24.1638	25.8215	21.7376	25.9956
AT1G17500	17.1402	23.7439	25.0324	39.005	29.3485	22.6445	26.667	25.1491	25.1516	13.6104	14.0567	14.8965
AT1G17510	7.96724	6.47745	6.74876	7.6245	9.54412	9.10839	6.50561	8.00076	8.51363	8.19857	9.07394	9.28736
AT1G17520	7.10817	8.36508	7.10876	10.274	9.01182	8.6433	9.66607	9.19144	8.00863	16.4453	15.5677	13.7632
AT1G17530	21.214	17.7946	20.0146	26.6054	23.6258	19.8556	25.6993	22.7206	22.1647	28.0775	29.1361	27.4385
AT1G17550	23.3999	25.2998	24.7969	34.0063	30.5874	21.5597	26.8421	30.1383	27.8977	36.3613	38.8241	32.6302
AT1G17560	1.4196	1.1738	0.824204	1.53242	1.68768	2.46211	1.7143	1.62851	1.43377	3.25786	2.53852	2.23181
AT1G17580	8.55184	9.60362	9.10691	8.00404	9.23017	9.68533	10.3748	10.1393	10.7506	10.0254	9.75008	10.0084
AT1G17590	3.88641	5.88025	8.53714	8.96166	6.24502	6.66339	5.8871	5.8658	5.10389	3.63581	2.74337	4.17732
AT1G17600	3.68165	4.35315	6.98207	4.73043	4.29691	4.13503	4.59933	4.231	4.6288	1.17567	0.859506	2.02616
AT1G17610	0.663657	0.847021	1.36425	0.852449	0.82449	0.791332	0.60898	0.61239	0.67938	0.263867	0.18473	0.14617
AT1G17620	40.6766	37.0927	61.1287	18.1353	12.7203	13.5226	60.5088	76.052	74.8651	27.6034	37.3516	21.64
AT1G17630	1.35326	1.16312	1.27097	2.14859	2.23468	2.17172	0.934981	1.13007	0.864169	2.56817	2.19806	2.04157
AT1G17640	4.84915	3.51097	4.03764	3.51838	4.59125	4.37694	4.18308	3.87376	4.29497	7.04859	5.80547	6.09932
AT1G17650	13.589	20.1796	16.4903	10.1752	15.1284	18.2793	23.7414	25.0963	26.6743	18.2328	21.6876	21.0921
AT1G17665	12.1668	14.5549	12.7406	6.71363	8.88786	13.111	7.8274	9.76314	13.7819	8.04231	8.71576	13.8701
AT1G17680	10.9682	10.643	10.7511	11.3096	11.1799	10.9563	10.2317	10.034	11.1779	14.7204	15.1071	14.1713
AT1G17690	7.71445	8.76121	8.05629	8.43676	8.54407	8.67554	6.07967	7.95421	7.03955	7.05029	7.27446	8.45232
AT1G17720	22.6897	22.1513	23.1423	25.1604	23.0333	22.5445	23.324	23.2462	24.3334	27.4162	29.0886	25.7104
AT1G17730	25.0822	24.685	26.3931	24.8133	24.4843	20.761	26.4694	25.682	27.308	30.0037	26.6953	24.6299
AT1G17745	24.0818	21.1212	27.0601	41.9674	38.828	26.9561	26.3902	31.2017	20.2807	21.7004	17.3776	23.0348
AT1G17750	0.590131	0.91382	0.968389	3.69832	2.07701	1.32393	3.22042	2.64773	2.08135	1.93665	3.02976	2.78137
AT1G17760	8.93309	10.0306	8.42579	10.6255	12.2422	11.7898	8.75857	7.45549	8.18627	15.6157	12.6541	12.7723
AT1G17780	15.6232	15.2105	17.2008	12.7316	15.7999	9.92674	12.4804	14.4517	15.8349	15.5769	12.7362	14.2294
AT1G17790	6.23938	6.43389	6.54457	6.83334	7.58729	5.91325	7.13615	6.86051	5.32627	8.96111	9.48745	8.57834
AT1G17820	8.83476	9.51418	8.57232	9.50654	8.77965	8.73915	8.6394	9.38295	9.414	8.23976	8.80875	8.34231
AT1G17830	0.284841	0.752151	0.757972	1.47974	0.993319	1.04156	1.56824	0.786264	1.01717	1.63585	3.06572	1.23148
AT1G17840	16.0898	15.6987	16.6011	8.13678	8.94358	14.1174	13.6367	13.8628	16.6469	9.67534	9.8727	9.60851
AT1G17850	7.92762	8.32733	6.37703	3.70347	5.698	8.67825	5.7117	5.91823	6.55037	7.91337	7.63632	9.18194
AT1G17860	15.0611	15.5792	13.6032	13.4054	10.399	8.70401	6.39854	5.15016	5.44378	6.70214	6.42614	6.83346
AT1G17870	1.90153	1.59678	1.7274	1.25773	1.52441	1.85558	1.12314	1.38592	1.16556	1.35731	0.608386	1.17673
AT1G17880	113.565	116.59	109.453	85.6882	93.855	107.993	86.3017	111.877	94.1453	67.7941	68.3404	84.7596
AT1G17890	28.7619	32.4119	34.8666	37.6908	27.6856	28.1776	31.3703	33.2151	31.0629	16.9852	17.6627	19.4179
AT1G17920	0.66023	0.815825	0.902099	0.730625	0.564532	0.581351	0.918739	0.985338	1.01562	0.990399	1.06025	0.969431
AT1G17930	6.28947	6.16305	6.01214	5.88425	6.74319	6.13547	5.50714	5.2204	5.9699	7.44533	8.81575	6.9337
AT1G17940	13.4192	13.6347	13.2106	6.88331	8.02993	10.2363	8.73478	9.98904	11.7715	17.088	19.5779	12.4887
AT1G17970	28.3459	26.4054	22.5906	9.66817	11.8027	13.7368	15.7301	20.4546	20.9692	9.74454	8.88391	9.2882
AT1G17980	13.6268	15.4477	16.9393	14.136	14.8437	16.1698	13.8822	13.9311	15.1725	14.4932	13.3216	14.116
AT1G18030	10.2617	9.45533	11.9156	7.55264	8.65057	7.79316	11.6804	10.8622	12.3023	6.63672	6.38942	7.11172
AT1G18040	2.1479	2.47065	2.6305	4.53132	4.25587	5.93713	3.96748	3.18779	3.06808	6.0445	6.60378	5.85367
AT1G18060	28.0999	37.2353	32.6834	28.8398	31.8326	44.1221	44.3633	34.8463	36.554	50.2225	50.4	44.6772
AT1G18070	47.5694	47.0582	48.6071	52.4074	51.6982	53.1342	43.3844	45.8351	43.24	51.8355	52.1333	51.9594
AT1G18080	112.991	108.893	101.958	100.112	92.626	141.619	96.3278	112.527	88.3235	56.1639	47.2862	68.2925
AT1G18090	1.78696	2.06102	1.80368	1.77292	1.55791	2.15523	1.68012	1.90503	1.5452	1.08887	1.5551	1.88997
AT1G18150	25.9086	28.4024	27.8138	29.4406	25.9363	23.6774	28.9754	27.7953	28.0192	31.5723	32.2762	28.5539
AT1G18160	22.0932	23.5162	24.2012	22.1198	21.2103	23.2697	24.976	24.2944	26.7605	19.713	18.7101	19.9614
AT1G18170	41.3649	42.3095	41.0072	35.2607	39.0604	45.6535	34.6379	40.7916	41.1435	42.3474	43.2717	49.7387
AT1G18180	1.35333	1.28054	0.810284	0.64897	1.06187	0.6132	0.957985	1.40889	1.09543	1.15302	1.31846	1.02668
AT1G18190	5.39113	5.80325	6.30754	5.90913	7.62802	5.49671	7.00685	5.85501	6.78337	7.48295	7.99025	7.4055
AT1G18200	0.818689	1.58535	2.05874	0.560844	0.42825	0.859047	0.944415	1.47215	1.71515	1.86004	0.729228	0.681191
AT1G18210	22.4714	23.718	31.1067	26.1788	27.1939	28.1653	33.499	34.9609	41.3669	11.131	11.4917	16.018
AT1G18250	0.218097	0.639898	0.377237	0.77194	0.380283	1.45631	2.8971	0.619228	2.18072	1.01855	1.5784	1.13862
AT1G18260	27.0051	25.1794	28.7358	36.0171	31.5126	28.4493	28.8101	23.6004	26.0815	28.0057	30.6992	26.8267
AT1G18265	3.99844	5.24716	3.51121	1.14546	1.23592	1.14424	2.47778	2.51131	2.38841	3.6888	2.67114	4.09192
AT1G18270	14.6546	13.8351	13.8574	11.1505	11.8411	10.8067	12.9014	14.0313	12.7965	14.7636	12.4833	12.6601
AT1G18300	5.17788	6.28632	13.3699	10.5435	6.78684	9.26527	9.13746	8.95591	7.58315	10.2225	7.15667	5.52296
AT1G18320	1.683	1.68571	1.62153	1.51075	2.63097	2.10365	0.304303	0.933714	1.49214	0.835065	0.452312	1.98831
AT1G18330	5.88241	4.85908	3.82905	3.59579	4.67474	3.73365	2.776	2.78359	2.58538	6.69947	5.44115	4.58441
AT1G18335	4.95672	5.6477	5.9962	4.68719	4.50695	4.69923	4.94299	5.49692	4.43056	7.23132	6.50074	5.8939
AT1G18340	6.47398	6.59668	5.93204	5.11228	5.2549	6.99695	5.95315	4.94993	5.80056	6.27957	5.5748	5.43195
AT1G18360	8.70485	13.3819	13.6467	9.25221	11.1828	11.2411	17.8507	14.7327	16.6711	12.1932	13.8226	9.56539
AT1G18370	0.31528	0.318623	0.288979	0.367971	0.274867	0.200498	0.991903	0.585718	0.689422	0.451008	0.572058	0.480079
AT1G18390	7.47269	10.1515	15.0051	6.42509	7.62835	8.00108	5.53761	5.41242	7.49725	2.28102	1.31594	3.3029
AT1G18400	1.36538	1.86596	1.54894	0.467677	0.46988	0.479846	1.46955	1.19019	1.98453	0.571438	0.96014	1.40689
AT1G18420	2.1375	2.61764	2.63378	2.62619	2.79527	3.59036	3.33803	3.18835	2.89835	3.0792	4.08724	4.00278
AT1G18440	9.64304	10.4343	8.97153	10.5298	10.9986	10.3051	15.131	15.9195	12.3243	10.7073	17.7195	12.2783
AT1G18450	18.9748	20.5814	20.0591	27.3216	27.4751	30.6691	21.0607	20.4119	18.9446	29.3471	29.1575	27.9189
AT1G18460	10.2778	10.2938	9.07507	7.8409	9.1097	7.87292	10.615	8.45953	9.13474	10.1069	10.8885	8.85649
AT1G18470	25.0858	24.7552	24.8644	20.7932	22.8122	26.0873	23.1031	22.6391	24.3064	31.6165	30.6185	25.8615
AT1G18480	12.8899	10.2813	11.8918	11.485	11.4054	9.98864	10.059	11.0286	10.4165	8.90843	8.32338	10.2771
AT1G18485	4.92282	6.31676	5.55821	5.70114	6.27856	7.50624	6.72057	6.42252	6.60616	5.93074	6.33622	8.54085
AT1G18490	7.0581	6.74264	5.57688	6.89795	6.00639	6.73276	7.14921	7.43221	6.30832	7.58919	7.59034	6.72042
AT1G18500	38.3069	45.6199	40.0912	35.3719	41.2182	48.6337	49.5467	53.143	48.0397	41.5529	39.4122	50.0981
AT1G18540	78.8448	83.0756	81.8948	68.6731	65.8276	72.1258	73.8068	88.4039	72.528	35.6793	34.6872	50.827
AT1G18550	0.722198	1.00086	1.01814	1.15791	1.58077	1.21658	0.966855	0.828921	0.746259	0.744766	1.30025	1.09803
AT1G18560	2.56191	2.9355	3.04965	2.9493	3.06613	2.58842	2.86154	2.28115	3.11811	2.70938	2.56552	3.27944
AT1G18570	22.3852	43.6877	77.0874	15.1326	18.5648	21.6785	51.5266	37.0801	50.3379	8.19243	5.01007	10.8116
AT1G18580	8.60546	9.25075	10.8139	8.50433	8.26988	8.8086	8.55354	8.39934	11.6163	10.0274	12.2218	9.77787
AT1G18590	33.3946	30.7517	30.2888	45.7541	48.4605	47.4731	30.8207	42.2083	30.1514	96.8991	84.548	84.9553
AT1G18600	9.30226	10.06	10.7811	8.86536	8.95886	8.75125	10.454	11.7626	10.5177	7.49118	7.19013	8.72955
AT1G18610	1.72443	2.56413	1.72414	1.57128	2.34997	2.7469	2.28246	2.29751	2.16825	3.08104	2.59107	3.8513
AT1G18620	40.0148	40.6957	39.9327	3.75183	8.54642	19.7653	27.3976	31.8479	40.8324	10.8819	12.1022	12.4349
AT1G18630	9.54495	9.51344	8.47894	14.5841	14.3994	11.292	13.052	10.0076	9.08938	13.1816	14.222	14.1983
AT1G18640	17.4355	18.2516	17.8359	16.826	17.3903	20.6157	23.6138	23.0795	23.2502	18.3578	21.6565	18.3538
AT1G18650	4.75217	5.00075	3.8573	1.36403	2.47657	4.48247	4.14836	5.10053	5.30908	3.45819	3.63579	4.18404
AT1G18660	22.942	21.6315	20.7202	18.2654	20.2229	18.3006	19.5292	19.4967	21.294	28.646	25.2205	26.8993
AT1G18670	5.77313	5.87088	6.62229	3.17735	4.10469	5.14612	4.77583	5.99421	6.32489	4.4358	4.68047	4.01895
AT1G18680	7.65835	7.96651	8.22577	9.9204	9.14506	11.9099	11.3899	9.44429	9.76797	13.3924	15.9168	11.6766
AT1G18690	3.55469	3.36321	3.53921	5.28071	4.58473	4.74971	3.26706	3.61619	3.81608	4.4565	4.90651	4.09214
AT1G18700	16.4263	16.746	14.4433	13.4669	17.153	17.1948	15.025	15.4199	15.0871	20.8806	21.628	19.2595
AT1G18710	7.40163	9.73046	11.8937	1.80623	5.51127	6.18169	9.19459	14.4008	9.25665	31.708	25.3244	26.5248
AT1G18720	112.467	84.9979	85.5291	59.41	60.1201	80.3369	61.2013	69.0672	72.5177	94.1938	81.449	82.9536
AT1G18730	131.727	136.748	126.978	63.5478	87.7528	92.6826	146.116	140.732	148.727	143.056	147.077	150.429
AT1G18740	36.1573	41.0106	61.8739	24.3943	25.3591	20.779	43.6359	57.6993	52.4671	36.1744	29.2493	24.3108
AT1G18750	2.76	2.44683	2.42526	1.86354	2.40622	2.10243	1.74914	2.63089	2.42028	4.5714	3.97943	4.33441
AT1G18773	6.0293	6.07986	5.14037	4.13038	3.72545	4.35541	5.21795	4.43199	5.40707	5.00944	4.17123	3.78185
AT1G18800	19.7399	24.3688	20.7636	24.7281	28.0874	25.2546	15.5259	19.0051	13.3298	25.9265	22.877	28.3769
AT1G18810	8.56367	9.32416	7.03406	4.95097	4.63926	5.35938	6.35918	7.8705	7.16503	2.84911	2.83841	3.00425
AT1G18840	5.01503	4.72254	4.86782	4.56984	4.35833	4.58644	6.74522	6.41878	7.79268	5.41366	6.00921	5.67277
AT1G18850	7.47959	7.27545	7.30216	6.62518	8.63909	8.79355	4.7213	5.70359	4.55937	7.25196	5.75522	8.53414
AT1G18870	2.66961	2.4558	2.85226	0.935037	0.822472	1.05309	0.96829	1.1398	1.31888	2.40179	2.74888	1.11996
AT1G18880	2.32688	1.885	2.0384	1.89027	2.04658	3.06426	0.950168	1.73447	0.980454	2.08969	1.81125	1.81414
AT1G18890	24.3911	23.2004	33.5681	19.7877	15.1834	13.4809	16.0424	15.0218	18.8467	5.70659	5.39101	7.22797
AT1G18900	5.60418	5.92842	7.01866	7.00029	6.79086	6.98885	4.58306	5.12138	4.71245	4.26364	3.52059	4.57992
AT1G18910	3.06441	4.13821	4.23132	5.81918	4.89071	3.43733	3.30786	2.75849	3.82116	1.25487	1.10027	1.88581
AT1G18940	1.24182	1.72587	1.65226	1.85067	1.57648	1.28849	1.48507	1.56703	1.24479	0.313486	0.339598	0.533155
AT1G18950	11.9716	11.0855	10.6426	11.8403	12.8413	12.232	11.1952	10.3077	10.6982	16.8045	16.6686	15.4882
AT1G18990	0.255132	0.37428	0.526161	0.276733	0.203894	0.223091	0.401336	0.422555	0.789604	0.289826	0.497116	0.353805
AT1G19000	207.501	197.215	181.042	165.078	167.983	180.944	202.347	215.449	196.485	192.492	217.266	211.764
AT1G19010	4.29008	3.93026	3.89078	4.05852	4.8088	4.50991	4.89688	4.55734	4.30765	3.46999	3.60683	4.74227
AT1G19020	8.98906	15.8244	48.6225	10.2238	7.78661	5.49661	23.4462	17.451	21.7842	3.70928	1.66808	3.55354
AT1G19025	0.916972	2.14062	1.32084	1.11979	1.56411	1.54024	1.60968	1.58474	1.5376	1.64553	1.86437	1.6196
AT1G19050	8.47456	11.7759	5.59772	1.32613	1.31264	2.05176	5.63913	5.57765	6.80017	0.68415	1.10162	1.55806
AT1G19080	3.00651	2.07104	2.08707	2.23871	2.1273	1.82882	2.19334	2.92786	2.03315	2.47489	2.03759	2.38854
AT1G19070	5.63417	3.96737	3.08422	5.07275	4.6313	3.53179	3.54513	4.72284	3.52574	2.1944	4.83928	6.30308
AT1G19100	3.86782	4.22856	3.73713	3.46979	3.96081	3.90915	3.49282	3.44265	3.99015	4.16131	4.06721	4.02653
AT1G19110	17.887	20.5457	20.547	13.9156	15.5943	19.0462	19.8801	19.8378	21.9984	17.9514	16.9962	17.0078
AT1G19120	21.1557	25.5577	22.8844	19.5652	22.8244	21.8959	31.3377	32.0352	27.7007	23.592	25.1449	25.1614
AT1G19130	51.8791	50.4971	56.0019	55.6445	55.6286	46.6882	65.7236	60.2985	64.5935	37.7119	34.0989	38.7827
AT1G19140	4.29486	4.30462	3.75398	3.26434	5.16555	5.74162	4.17526	3.97569	3.85105	6.00662	4.67722	7.30358
AT1G19150	52.4007	56.0177	45.8174	23.485	26.8139	52.9158	65.3501	58.9428	65.2253	38.3359	54.2621	55.3266
AT1G19160	0.467516	0.411509	0.459352	1.15791	0.376237	0.686102	0.339428	0.442462	0.650681	3.07761	3.6838	1.26732
AT1G19170	7.12737	7.5634	6.61158	8.06164	8.07211	8.06964	5.14598	6.74542	6.76604	9.38295	9.29536	8.6939
AT1G19180	29.7085	70.8167	62.9811	85.7953	64.7625	46.793	112.006	88.9081	68.5073	130.123	157.532	108.143
AT1G19190	0.280977	0.432804	0.364499	0.288726	0.949225	0.502547	0.626154	0.365639	0.468241	1.86192	1.83795	1.16893
AT1G19200	1.0685	1.19994	0.705926	0.45433	0.481829	0.843513	0.231834	1.18559	0.771896	1.28355	1.35377	1.1902
AT1G19220	3.47816	3.24303	3.43527	1.60561	2.23134	3.33572	2.85118	3.0877	3.32108	2.58439	2.27555	2.46865
AT1G19240	12.4729	9.4396	11.4927	14.0546	12.0428	14.2887	10.2075	10.7564	11.7666	10.9909	9.73417	11.5249
AT1G19250	23.5347	19.2236	44.6785	32.2739	5.78049	9.43661	5.1983	3.00722	6.49547	0.320852	0.0471714	0.228096
AT1G19270	20.1497	22.3421	23.9623	23.143	20.996	16.7249	16.709	16.9563	18.1087	12.7733	12.5999	12.9863
AT1G19290	3.3825	3.33497	3.99795	5.62511	5.73113	4.70875	3.12106	2.94106	3.01618	5.35863	4.91057	5.25325
AT1G19300	9.32802	12.6022	11.3528	29.9529	18.6183	19.8424	17.138	13.2992	12.7848	20.7549	19.2421	17.3183
AT1G19310	28.8034	31.7906	30.7892	22.8827	23.3036	26.9363	31.9457	29.9002	32.3471	21.9277	23.5068	20.7035
AT1G19330	14.0733	11.4169	13.8494	11.2625	10.2056	8.28982	12.8543	11.2015	13.8956	7.14627	7.04035	6.28494
AT1G19340	2.76295	2.13031	2.44507	1.77538	2.05401	2.10438	1.23537	2.20947	1.9784	1.13543	1.24005	1.25795
AT1G19350	33.2282	25.1528	26.3717	14.7011	16.6572	30.0589	22.4178	23.4022	34.3582	23.7804	27.6549	24.5846
AT1G19360	21.1198	21.256	25.2987	21.9707	19.9085	21.9447	23.0591	20.3689	23.2586	13.3795	14.4816	15.4276
AT1G19370	16.5604	16.3833	16.7893	13.3944	13.8766	15.4486	13.0252	15.0803	14.6436	12.9105	14.3518	14.5079
AT1G19380	9.47296	15.998	21.0227	15.0903	15.1344	14.0949	18.7278	19.003	22.4873	8.92471	6.81283	8.51867
AT1G19394	6.28488	5.40624	6.49967	7.53457	10.2114	2.31632	5.84198	4.19069	3.53654	15.469	15.5856	12.0247
AT1G19396	4.92306	4.41995	3.85154	5.46354	5.57963	1.50276	6.19538	5.40472	3.56295	14.1677	16.4441	12.0478
AT1G19397	11.4077	9.49946	8.95576	14.7867	17.9101	12.7332	8.88559	7.61571	9.55605	29.4311	27.6691	27.8476
AT1G19400	41.7075	47.1122	50.3738	28.4849	32.307	30.227	46.0886	48.1952	48.3528	29.1847	25.2782	26.735
AT1G19430	8.30443	10.2911	8.31961	8.28081	8.54983	8.16919	9.42504	9.11328	9.61195	9.99228	10.8734	10.4154
AT1G19440	5.1427	4.82076	6.74365	3.7901	3.01059	3.70137	6.34717	6.4309	9.82985	3.59942	3.03867	3.54386
AT1G19450	10.8023	7.26601	6.13131	4.09369	5.32665	5.60893	8.13473	8.80953	8.90056	12.2422	15.4394	8.28685
AT1G19480	3.6817	3.47776	3.10044	2.76822	3.07278	4.47565	3.10763	3.84559	3.42047	3.16227	3.67431	3.6479
AT1G19485	8.29831	9.11298	8.22758	10.7463	11.8571	10.8637	10.5614	9.75392	9.48568	15.2895	14.6014	13.9889
AT1G19490	0.502107	0.313052	0.53445	0.917251	0.747817	0.399135	0.35104	0.415799	0.418374	0.697138	0.395994	0.716776
AT1G19510	6.87054	8.46644	10.7789	6.221	12.5006	9.63129	7.89432	7.80282	8.1356	12.3067	13.6364	13.7433
AT1G19520	7.85899	8.58206	8.7241	9.41902	9.45984	8.60572	8.0304	7.40849	7.85292	6.56224	8.14621	8.58828
AT1G19540	0.358815	0.245645	0.429669	0.355054	0.295443	0.456367	0.16724	0.490514	0.189827	0.452898	0.377313	0.526857
AT1G19570	263.057	286.081	158.264	971.974	615.769	394.981	961.431	692.321	372.617	2000.61	2217.62	1756.05
AT1G19580	15.2318	16.3635	14.7995	24.7219	21.9053	18.7768	24.684	22.2763	19.3893	30.5836	34.8461	27.1186
AT1G19600	32.81	32.7645	26.9869	38.5213	46.2653	48.139	28.7892	32.2349	26.4335	60.0907	50.9899	48.6253
AT1G19610	7.32806	8.7538	3.70853	3.89954	1.93944	2.05963	3.36216	3.21999	2.61686	1.23877	2.03978	1.345
AT1G19630	0.497285	0.382997	0.625257	0.315116	0.585283	0.569235	0.338977	0.682422	0.520906	0.828532	0.692102	0.876211
AT1G19640	4.02731	9.367	8.72935	36.4512	21.3006	11.5017	39.6236	30.0068	21.4301	71.5913	75.1146	55.5024
AT1G19650	15.8083	16.3629	15.806	10.4389	14.3242	12.2615	14.1685	16.5309	15.9751	15.4131	15.8121	13.6987
AT1G19660	211.93	176.383	174.068	127.816	151.29	142.952	204.303	168.949	178.167	323.968	363.227	252.981
AT1G19670	134.978	224.797	81.8517	789.067	688.232	514.999	884.333	789.653	476.789	1894.26	2081.64	1760.24
AT1G19680	26.4166	32.1201	23.2453	65.8492	53.6286	42.3081	72.5669	61.507	41.2446	110.242	122.581	90.8851
AT1G19690	7.57794	7.67593	9.55446	8.75514	10.3031	8.74894	11.2582	9.90397	10.2803	7.49252	9.47527	9.09578
AT1G19700	15.4546	14.7302	13.8993	15.8381	16.7761	15.8958	15.1814	14.9798	13.0742	21.8593	22.712	20.6816
AT1G19710	9.40435	10.2833	12.0015	11.4771	12.9313	10.7395	11.5724	12.3886	11.9974	10.2687	10.6699	10.6489
AT1G19715	48.7635	51.1017	47.8615	33.2034	40.5288	46.0735	50.387	52.0936	51.2122	60.8208	63.4678	56.6658
AT1G19720	37.4995	39.2199	38.5362	27.319	31.9207	35.6953	37.787	41.0567	39.9641	49.531	54.6296	48.0162
AT1G19730	13.2244	10.707	10.2899	13.4936	14.4481	12.3487	12.8151	15.3674	11.9556	18.6781	19.0731	19.1719
AT1G19740	94.357	78.7233	75.0702	68.7176	59.1095	93.476	75.9244	81.0013	66.9743	79.2337	72.076	77.1856
AT1G19770	57.3017	69.9773	78.5857	44.1541	47.8617	64.5391	73.1728	66.0085	78.6764	45.2158	36.4709	46.2343
AT1G19800	20.5798	20.6524	21.3714	21.3991	20.7022	21.8155	24.4577	22.7945	24.147	22.1367	25.18	22.276
AT1G19835	24.7795	24.4126	28.5706	13.3102	16.0402	19.124	26.6951	29.057	36.5135	24.3448	27.2071	21.6321
AT1G19840	0.636183	0.461151	0.716996	0.615273	0.326257	0.178488	0.47094	0.283337	0.356364	0.538478	0.333333	0.219794
AT1G19850	3.26548	2.87428	2.15896	1.93722	2.25992	2.52622	2.85964	2.38955	2.58601	3.25488	3.56085	2.88896
AT1G19860	5.75885	7.32016	6.84195	5.70881	6.51212	6.51129	6.50114	5.30597	6.48401	6.45218	6.6194	6.03517
AT1G19870	20.2764	19.2732	20.003	18.9389	20.12	19.1897	19.7878	18.5363	22.571	24.6276	23.5073	23.9426
AT1G19880	14.328	14.4559	14.6552	13.4839	12.3196	10.319	14.5374	13.8313	14.7356	12.6549	14.2379	13.9377
AT1G19910	127.712	109.223	107.292	129.788	111.049	136.114	128.252	128.257	125.565	120.821	137.787	110.28
AT1G19920	18.4603	17.8158	16.2091	20.7335	22.6906	22.7648	22.7378	23.7494	20.3846	28.651	28.3648	32.282
AT1G19940	0.948297	0.816144	1.07667	0.519706	0.551163	0.683464	0.795583	0.498599	0.882969	0.319186	0.680431	0.515707
AT1G19950	1.55277	1.92809	1.52735	1.80454	1.52295	2.35404	3.14046	2.46675	3.37978	1.49093	1.66712	1.43855
AT1G19960	192.039	187.642	221.17	216.405	333.695	217.556	219.729	241.233	267.18	112.412	51.9342	130.295
AT1G19970	2.26291	1.75749	1.24862	1.27665	0.986426	1.17453	2.8268	1.98417	2.66194	1.71376	2.07492	1.59619
AT1G19980	2.22525	2.85921	2.94032	3.57448	4.16992	3.70858	3.67478	2.39648	3.33688	5.36563	5.43935	5.60839
AT1G19990	5.53827	5.03307	5.45481	3.96646	5.29867	4.21953	6.59998	5.27551	4.82873	3.92191	4.92508	5.03408
AT1G20010	172.894	184.22	165.152	65.8405	85.6864	155.418	154.564	165.458	196.734	127.994	150.025	135.111
AT1G20020	1011.39	1250.54	1013.86	671.502	775.585	844.787	1108.05	1010.39	1103.64	1188.37	1294.24	1225.54
AT1G20030	9.2289	10.5671	7.14179	5.07191	5.49096	9.51464	15.7981	9.14793	6.56071	47.7567	54.612	31.0025
AT1G20050	56.1227	58.4257	57.3061	68.029	65.5021	67.3439	68.6957	63.4807	61.7812	65.2735	84.2747	61.2201
AT1G20060	0.489895	0.371317	0.369362	0.466116	0.522012	0.181733	0.970423	0.463642	0.69977	0.504984	0.560605	0.399625
AT1G20070	3.02242	4.7758	0.494195	3.91652	6.03195	13.9292	0.801951	0.758193	0.242737	14.4783	14.9204	14.3653
AT1G20090	35.2261	37.4981	50.9435	15.8048	17.9532	23.3584	43.1604	43.5297	52.1995	45.2669	57.4519	32.3451
AT1G20100	51.1176	49.7819	57.5891	53.8007	54.0504	37.1316	40.2483	39.6339	43.4196	37.1599	39.0186	39.8164
AT1G20110	31.0604	27.813	32.8659	31.163	27.406	33.3459	27.7854	28.2694	29.2829	26.2146	24.9251	26.5421
AT1G20120	0.267233	0.352829	0.234669	1.24487	1.095	1.22359	0.308273	0.126456	0.229031	1.49763	2.43983	1.70034
AT1G20140	4.36507	5.50707	4.97148	5.18318	5.30241	5.19095	3.60108	3.41508	3.43623	4.42973	3.72608	4.27289
AT1G20160	5.60743	3.1201	3.46409	3.67391	4.06279	3.19189	5.73631	3.5717	3.62292	19.8215	13.3884	10.2751
AT1G20190	18.6018	18.7899	24.1836	1.18345	0.887519	7.23898	7.24663	16.6998	26.9087	1.14476	2.473	2.05341
AT1G20200	29.5427	25.5599	26.7523	29.9618	22.8453	27.58	26.049	24.8198	23.6538	24.9653	24.4302	22.7322
AT1G20220	24.7485	25.0039	21.969	20.8792	19.5828	18.8349	18.4497	18.636	18.5977	15.1775	13.8076	17.8008
AT1G20225	48.1878	41.8651	38.0366	36.977	39.1789	37.9016	29.0017	29.1686	29.2302	42.5813	36.9587	39.2202
AT1G20230	1.21379	1.54634	0.99448	1.72866	2.04679	2.08715	0.954674	0.922016	0.821265	1.52399	1.6893	1.8604
AT1G20260	112.79	112.78	104.188	96.9817	90.5163	104.514	117.699	114.704	113.824	98.6348	109.315	97.4224
AT1G20270	9.83754	9.48601	9.00055	11.3393	10.2389	9.48952	6.11463	7.40121	8.28911	9.62666	9.66097	9.44045
AT1G20300	4.65861	5.99162	5.29833	4.15317	4.95165	6.89916	5.30934	5.3149	4.90217	6.65339	6.53695	7.14228
AT1G20310	0	0.311722	0.822459	0.52933	0.308753	0.307112	1.89074	1.2188	1.4103	0.316969	0.071693	0
AT1G20330	55.1508	66.9938	83.5155	32.1091	31.6948	43.5303	70.0377	71.8755	82.0857	31.2081	35.2326	33.7239
AT1G20340	1765.99	1810.92	1797.46	1714.02	1650.3	1732.97	2720.96	2434.29	2474.32	1595.06	1991.19	1722.19
AT1G20350	8.61766	6.62324	10.9066	6.4795	5.05756	6.21544	1.85155	2.66557	4.88378	2.16484	2.90189	3.41542
AT1G20370	5.23685	5.53826	5.35059	6.07735	5.97956	7.8287	4.69269	4.78977	4.2798	6.06737	5.6567	7.0773
AT1G20380	1.87777	1.85771	1.82115	1.62657	2.23238	2.33894	1.93667	1.8212	1.71426	1.59837	1.45141	1.80773
AT1G20410	6.9139	6.57799	6.01959	6.62174	6.9055	7.79045	7.64951	7.8563	7.84103	10.5738	11.1609	10.798
AT1G20430	20.8922	19.144	18.3355	19.66	23.8791	21.0483	19.0704	20.3278	20.0239	18.0776	17.3834	19.6559
AT1G20440	117.851	112.075	148.13	19.9081	30.1985	38.9797	29.7058	46.5174	70.4662	54.1866	49.177	39.4013
AT1G20450	113.932	96.0575	129.036	49.2951	68.9358	62.4077	53.4274	59.8955	78.0975	82.6095	75.4175	59.5887
AT1G20460	10.4	10.3318	11.9681	15.2282	14.7139	11.0519	10.3006	10.9938	10.7144	10.5476	9.7511	10.6566
AT1G20470	1.39654	2.98528	3.18534	1.64006	1.39146	1.71278	1.74351	1.63639	1.39321	3.82761	2.14726	1.82273
AT1G20480	0.253934	0.186261	0.168932	0.33342	0.368975	0.322973	0.576986	0.340462	0.604536	0.608983	0.683271	0.414287
AT1G20490	6.55517	6.47229	5.56677	6.80753	7.38799	7.03237	7.23307	5.79029	4.37866	10.7202	13.0105	10.8992
AT1G20510	60.4203	74.596	77.8802	135.961	113.136	83.5631	143.656	127.492	106.623	129.889	122.714	127.34
AT1G20520	1.04912	1.84688	0.790997	2.95467	3.30289	1.72354	1.95594	2.81322	1.88709	5.78237	6.55434	4.5643
AT1G20530	0.482716	0.566517	0.570901	0.551143	0.90403	0.869768	0.449977	0.372246	0.340501	0.839462	1.37351	0.857541
AT1G20540	14.8763	14.474	12.8209	17.9275	17.3484	17.7001	17.2112	17.1977	17.3042	26.7239	21.6215	20.6689
AT1G20550	1.5121	2.04998	2.56688	1.42878	1.37889	1.67451	2.0961	2.41801	1.70475	1.60584	1.35461	1.37809
AT1G20560	11.9266	11.3784	11.5725	15.279	16.7425	18.7867	15.1405	13.9979	13.0198	28.5972	28.6987	23.2726
AT1G20570	0.0944966	0.368351	0.129322	0.249692	0.282459	0.37344	0.523807	0.396059	0.218538	0.490728	0.33067	0.317147
AT1G20575	12.8624	14.5706	15.0985	15.1723	14.6641	12.8866	17.3998	14.4781	16.5246	15.9084	17.2446	14.3788
AT1G20580	31.9848	27.3519	32.0729	35.7468	37.2555	30.6758	32.0426	31.4192	30.0042	27.8661	28.5669	32.0306
AT1G20610	0.564818	0.727975	0.62804	0.608032	0.791389	0.692721	1.79813	1.14546	1.49832	0.794393	1.32513	0.967559
AT1G20620	3214.6	2458.08	2697.03	2201.34	1569.72	2342.17	4153.35	3862.81	3598.39	1774.18	2040.01	1782.54
AT1G20630	65.3139	59.0453	53.6247	33.3578	27.7401	41.2342	39.9234	42.7212	40.3132	32.9988	35.3866	30.79
AT1G20640	5.89442	7.14344	6.8553	5.28764	6.85905	7.07871	7.80819	8.50288	8.20102	6.72887	6.48	6.80247
AT1G20650	17.684	18.8888	16.2623	9.56404	13.3504	12.5302	20.8288	20.1933	19.8333	19.3373	20.1588	17.0183
AT1G20670	8.50889	7.53202	7.58888	6.93093	6.33845	7.93256	9.09196	8.81405	9.26688	6.85815	9.27688	7.57344
AT1G20690	2.27923	2.35588	2.10331	2.1487	2.55221	2.234	1.71044	1.99877	1.35404	2.4704	1.86254	2.41531
AT1G20693	327.483	262.815	301.202	131.798	177.534	142.63	211.984	197.954	229.586	186.393	173.573	175.443
AT1G20696	266.403	239.359	244.361	207.096	223.746	163.014	231.443	197.899	214.477	276.791	268.574	251.735
AT1G20720	0.86372	0.96298	1.01129	1.47923	0.937077	0.741516	2.63684	1.74386	1.77294	0.341593	0.438095	0.338192
AT1G20760	18.5488	18.1237	18.1786	16.275	14.8969	18.3688	18.7465	16.3032	19.0774	17.5527	17.5138	16.4311
AT1G20770	18.6465	14.3465	16.9444	21.1538	18.937	16.147	17.1969	16.865	16.8435	15.6738	15.939	17.0877
AT1G20780	13.8021	18.4987	21.8983	21.0114	18.962	20.6329	22.7392	19.6883	21.2452	8.20051	6.62205	9.43784
AT1G20810	40.6838	39.9924	37.5257	23.1896	28.2451	33.4143	43.2417	43.6697	43.8279	32.7439	34.498	34.6737
AT1G20816	8.29435	7.88811	8.33392	9.66603	14.6701	9.77635	7.5985	8.97771	6.71824	13.1406	14.3832	13.112
AT1G20823	1.93556	3.79779	3.99171	2.73479	2.81243	6.42371	2.74871	3.39652	2.84156	4.8556	3.54688	3.94726
AT1G20830	14.4072	13.541	11.7695	12.7762	13.1992	13.4811	13.5723	11.7285	12.7313	16.7825	16.4829	15.6268
AT1G20840	33.5051	29.5449	25.8588	18.5231	16.7657	23.0722	27.3002	22.9054	31.5719	10.9258	11.1049	11.883
AT1G20850	25.1109	28.6324	22.7489	12.7454	21.7125	12.1873	24.4198	10.8657	15.0258	21.514	29.0731	17.3765
AT1G20870	0.276901	0.121865	0.184211	0.126461	0.201173	0.132069	0.169392	0.218385	0.241711	0.244654	0.25692	0.271054
AT1G20880	8.90209	9.01417	8.36331	7.21395	8.72326	8.25012	7.17249	7.02086	8.59782	11.3048	9.36773	10.131
AT1G20890	12.7701	13.8316	11.9038	16.0558	17.6665	14.1144	11.7882	10.1679	10.4858	13.3774	11.6216	14.1098
AT1G20910	5.3979	3.76397	4.83153	5.04251	5.8061	5.97383	3.92089	4.79902	4.22792	7.23798	5.80193	6.24462
AT1G20920	18.6359	18.8975	17.5418	23.181	24.5222	20.0984	19.115	17.267	17.8954	32.3015	34.6661	31.4051
AT1G20930	1.6308	1.64049	1.88308	1.29673	1.57409	1.11116	2.29047	1.76389	2.32944	1.45558	1.26453	1.36831
AT1G20950	9.89332	11.7213	12.5985	12.4058	11.4008	11.3313	12.6727	12.8136	14.1969	6.55913	5.56483	6.65174
AT1G20960	23.8777	25.4214	23.9084	23.3871	23.6186	27.1837	20.8	23.5495	22.0873	23.6047	23.4353	26.1431
AT1G20970	21.2321	22.8337	22.4612	14.77	12.5685	13.1483	21.4598	21.2464	24.0626	16.5345	21.1164	16.0641
AT1G20980	25.2484	29.4042	31.3092	25.3606	28.2457	25.859	31.8529	32.3037	32.6052	26.9575	27.7666	28.708
AT1G21000	48.542	45.3437	40.5318	28.8474	40.999	34.3602	29.5003	29.6802	27.9856	39.2085	37.0818	34.3085
AT1G21010	7.80393	9.08485	6.37351	8.00682	7.27392	7.58143	9.57941	9.01943	8.35611	9.72306	11.8122	7.42791
AT1G21050	4.64976	4.86703	3.85241	6.57727	7.42823	5.99383	7.06391	5.2807	3.30293	4.94896	3.74989	5.06824
AT1G21060	5.99189	10.6332	8.5831	7.34883	6.0664	5.25475	12.8714	11.2272	8.97299	8.03263	9.63051	6.90598
AT1G21065	105.272	98.1324	99.906	72.8318	72.1171	70.034	101.881	96.7963	97.4821	92.0617	88.9185	77.6865
AT1G21070	0.558568	0.798936	1.1891	1.03634	0.973942	1.08784	2.02579	1.67401	2.03898	0.98704	1.16609	0.956853
AT1G21080	21.7233	20.0931	23.8776	25.0598	22.6586	24.4408	21.1005	21.543	21.3052	21.9299	20.8591	21.1798
AT1G21090	0.375611	0.483205	0.576644	0.53442	0.327466	0.992209	0.99991	0.601586	0.935481	1.4223	1.57633	0.989907
AT1G21100	4.01722	5.36172	4.77905	3.9931	5.4709	5.91087	10.0503	16.2514	8.40106	10.2405	6.54842	7.55635
AT1G21110	0.28269	0.796238	1.46689	0.232389	0.517555	0.512353	1.09689	1.52498	1.29215	0.513811	0.1259	0.415081
AT1G21120	1.66513	2.22375	2.56691	1.31771	2.15251	1.45145	5.59996	3.04311	3.88213	1.00014	0.6393	1.12412
AT1G21130	220.345	365.928	453.678	80.7403	136.862	242.383	328.99	369.92	506.308	68.4366	51.0455	115.417
AT1G21150	0.981634	0.864036	0.842424	1.19364	1.58325	1.26412	1.18386	0.929029	1.19185	2.04439	1.39352	1.10504
AT1G21160	7.91745	7.67694	8.59508	8.61047	9.09081	8.5786	8.70955	8.54789	8.19478	13.2398	13.7787	12.2183
AT1G21170	6.77632	6.52054	7.07834	6.31015	5.15675	5.76279	7.20269	7.71756	8.07159	5.35802	5.85682	5.34031
AT1G21190	22.9874	20.5311	21.3197	26.7477	28.293	23.9164	23.9887	27.2477	21.3001	30.7216	26.9117	33.9736
AT1G21200	5.9433	6.68835	7.0373	8.08829	6.97241	6.10691	5.45888	5.96456	6.83715	7.89941	9.43746	8.19958
AT1G21240	8.77647	10.5851	30.8601	9.64957	4.81869	3.7386	6.20033	4.24818	7.17731	0.304425	0.223782	0.524649
AT1G21250	197.265	264.755	344.057	401.809	284.079	251.329	247.432	215.55	238.083	79.488	49.5202	84.8663
AT1G21270	67.3272	77.8865	86.1866	81.3386	72.7154	72.4595	85.1782	70.7979	85.5245	32.2041	23.2699	35.312
AT1G21310	158.168	78.1696	129.753	38.8621	20.976	24.2143	37.9119	32.4035	56.3099	5.18218	4.77881	5.20976
AT1G21350	23.9768	22.5269	21.3263	28.3773	31.8584	32.5299	25.5596	27.3739	25.1879	41.087	40.6866	38.0306
AT1G21370	13.4114	14.7247	20.2213	20.1282	19.2325	11.7761	14.81	13.2085	14.4862	10.1209	9.44488	10.5768
AT1G21380	23.5014	24.6926	26.5734	25.5095	22.919	23.1641	26.5806	25.2974	25.9124	20.5013	17.8835	18.3335
AT1G21390	6.83697	6.23189	7.73828	8.7845	8.79521	5.39137	5.54475	4.22745	5.29533	4.83261	4.46591	5.11612
AT1G21400	17.027	12.032	17.6575	12.4353	11.3384	9.52006	12.4588	7.89142	11.1375	9.83538	8.60609	8.70393
AT1G21410	6.41189	4.56447	3.75234	6.68496	5.76818	5.75081	7.0992	7.18039	4.96253	12.7684	10.5521	8.57703
AT1G21440	42.5303	37.4102	30.9981	55.6577	36.2101	48.2819	41.1982	60.673	39.3076	68.3205	73.0906	53.1131
AT1G21450	17.7061	17.7697	17.4921	16.949	15.4228	12.9842	16.3966	14.3933	14.0158	15.8038	15.7537	15.1812
AT1G21460	7.65584	7.29295	5.00052	5.5171	6.41447	5.91191	21.1318	11.6368	10.6358	15.7373	18.7087	13.0418
AT1G21480	5.94648	6.90816	7.26485	7.19072	8.01776	8.12964	8.40733	7.70121	8.43667	8.05872	9.30136	7.37629
AT1G21500	188.26	156.179	180.496	137.492	127.028	189.774	252.388	206.713	212.751	161.56	218.005	137.692
AT1G21510	0.820373	1.07069	0.790413	0.465102	0.468591	0.539695	0.41533	0.749637	0.619587	0.557017	0.598441	0.664593
AT1G21520	19.9037	10.7237	20.592	25.0078	10.5437	5.66181	8.70489	7.98252	9.98682	5.54273	9.83826	6.50902
AT1G21540	1.89717	2.04644	2.59847	2.14062	1.65399	1.61456	5.6176	3.5206	4.19774	3.08484	4.7631	2.45794
AT1G21550	7.50615	15.0551	25.4752	9.55364	7.40224	4.53868	4.04339	6.40516	6.60106	2.454	2.87714	2.40906
AT1G21560	9.00719	8.85738	9.23474	6.50892	10.1242	7.30642	9.35162	9.5874	11.1868	13.9659	16.2059	13.8521
AT1G21580	23.3028	24.9109	25.4131	21.8413	22.1978	22.4887	18.0467	19.9493	20.1299	18.4239	16.3685	19.6679
AT1G21590	46.8384	45.0439	43.7923	42.801	50.7016	46.8256	36.407	36.3273	37.9806	29.6786	25.0959	29.8855
AT1G21600	87.2379	85.2984	86.1072	57.7519	66.346	70.9679	70.1332	81.1493	70.5719	57.1962	59.7553	74.1858
AT1G21610	20.4032	20.5548	18.6936	16.0085	18.6822	16.9707	19.195	17.4441	19.7194	20.7683	20.8791	20.5529
AT1G21630	21.5402	23.0665	24.7031	22.2928	19.8634	26.7124	24.5502	24.7242	26.1221	24.2528	26.3884	23.1379
AT1G21640	29.7881	27.2988	25.6819	24.1821	19.5869	22.634	29.1938	28.1808	24.9082	27.3965	29.422	24.484
AT1G21650	5.39707	5.97041	5.40324	7.68591	8.80321	8.77868	4.13727	5.60753	4.57386	10.7459	10.0833	12.2172
AT1G21651	0.279766	0.440658	0.211586	0.242089	0.231068	0.323053	0.154416	0.209032	0.280435	0.289932	0.213127	0.345926
AT1G21660	14.1193	15.4401	14.5758	15.687	15.5743	16.8697	18.1704	15.8893	17.1992	22.8919	28.0296	19.3636
AT1G21670	30.3469	30.8562	26.7324	25.5048	24.5041	35.6079	21.1079	19.5907	21.1756	28.1708	31.8405	26.585
AT1G21680	148.918	132.961	118.768	76.4139	96.9546	153.033	58.7814	69.4564	74.8577	125.087	106.295	132.302
AT1G21690	10.1086	11.6509	10.9875	12.0002	10.7075	13.5688	11.2915	11.4366	9.53205	9.92467	11.1817	9.73396
AT1G21700	10.6436	11.6268	12.3241	10.8367	10.4169	12.1808	11.7616	12.2933	13.0116	11.2361	11.1325	11.7535
AT1G21710	7.04309	6.94423	5.75334	9.63107	8.47268	9.99954	7.27158	6.61399	8.29269	10.213	8.72329	7.50898
AT1G21720	60.4422	58.5556	62.6345	69.0367	62.2879	52.5928	66.23	58.1199	62.1694	58.1275	63.0261	56.6627
AT1G21730	7.18584	8.07719	7.65518	5.0973	6.02137	8.56827	7.17938	7.4211	8.57671	7.84127	7.62237	7.87772
AT1G21740	0.219394	0.231734	0.280232	0.676335	0.516436	0.272066	0.816781	0.560621	0.564092	0.598149	1.0626	0.89126
AT1G21750	130.483	131.226	177.952	187.789	129.923	107.612	95.9309	88.2981	74.8888	66.7628	70.7925	68.3422
AT1G21760	22.4342	21.3426	20.5591	20.5055	22.1575	18.0289	19.0793	21.4938	20.3977	26.4625	27.8869	24.3671
AT1G21770	56.8776	47.1298	52.9359	60.9725	52.0602	46.8142	47.5246	46.5135	46.3288	41.3023	42.087	36.3077
AT1G21780	26.2389	25.5114	23.9925	25.8908	21.6313	28.6163	23.5735	21.6118	22.2422	27.0217	24.8141	26.0072
AT1G21790	5.91707	5.33341	5.24599	4.22889	4.61299	5.37296	4.56442	4.2269	5.47211	5.17054	4.75104	3.87069
AT1G21810	0.151422	0.279893	0.290117	0.446048	0.422442	0.245552	0.49227	0.544569	0.461424	0.4243	0.623801	0.400207
AT1G21830	19.3364	14.4792	10.4314	4.61392	6.14242	8.37874	8.5604	9.60538	10.4333	4.93614	5.1145	5.4384
AT1G21840	4.01136	3.0795	2.38368	2.93395	2.81353	3.68261	3.16295	2.39772	3.47525	3.83735	3.1902	3.21809
AT1G21880	6.11536	5.31842	5.13481	4.10589	5.01288	7.22793	7.07749	6.34104	6.86753	6.29193	5.28978	5.46153
AT1G21900	31.7519	31.4689	43.7443	50.5116	36.6316	25.7637	29.8088	29.8494	26.124	26.2715	25.7363	24.5325
AT1G21910	17.7567	14.6383	69.8626	0.138455	0.0755152	0.440668	9.56808	51.2077	45.9159	0.153061	0.225029	0.310892
AT1G21920	87.1442	56.9667	59.4976	13.2085	17.4349	21.8735	22.9189	40.4685	43.8528	13.1162	10.8278	13.4636
AT1G21930	24.1973	21.1277	22.0544	27.0364	23.0135	19.7492	25.0365	22.1658	26.0613	20.4811	18.4412	16.9097
AT1G21980	7.73803	9.05844	7.05093	6.63065	7.7456	7.15767	7.70503	8.70419	9.60165	8.40553	7.3392	7.44711
AT1G22020	10.1985	10.1091	9.71423	10.0069	9.42867	10.6999	10.1611	9.58852	10.554	13.1838	13.2501	12.0165
AT1G22030	1.00501	0.643357	0.765846	0.359891	0.816451	0.915112	1.10187	0.864688	1.23981	1.19358	0.610359	0.894356
AT1G22040	9.78131	8.75242	7.67893	8.86939	9.7129	9.4853	8.36361	8.43129	8.11633	12.5868	11.7718	11.7201
AT1G22050	10.3981	9.50597	11.9704	8.31555	8.17043	5.83209	8.84529	10.8968	9.90183	13.654	14.5586	13.0617
AT1G22060	14.5462	15.5457	16.6448	11.5352	12.4957	13.393	15.9451	15.9938	17.6313	14.4143	16.2434	14.3524
AT1G22070	46.1487	48.5649	57.8722	58.0781	54.3195	46.5287	42.3066	43.4057	41.6372	35.2581	30.716	35.2219
AT1G22110	1.16	0.615626	1.02137	0.0701173	0.148723	0.162726	0.0178897	0.419763	0.406117	0.129191	0.0949676	0.166987
AT1G22140	20.6175	17.1305	20.3919	21.1236	20.4668	16.8244	18.879	19.5126	16.3323	26.2078	22.1431	23.7542
AT1G22160	20.2581	16.5136	15.8934	13.0575	22.49	21.1805	13.8143	15.5363	12.6391	48.5953	38.4444	51.1875
AT1G22170	0.918693	1.81943	1.44389	2.02573	2.15251	1.23236	4.36556	2.52687	2.87059	2.23944	2.68506	2.05151
AT1G22180	12.374	15.318	26.253	14.5944	15.2519	11.1931	19.8805	21.5469	21.1869	9.2788	8.85686	11.695
AT1G22190	28.0057	32.8384	72.7903	8.843	12.3598	17.367	25.092	64.4969	58.5961	13.9387	9.85855	15.1923
AT1G22200	24.094	23.8382	27.1318	26.6471	24.3585	23.0497	24.5143	24.9516	23.5618	25.1773	25.382	24.379
AT1G22230	0.525694	0.43701	0.839335	0.880312	0.585619	0.585039	0.888198	0.939764	1.58524	0.685651	0.390208	0.428827
AT1G22250	8.62896	8.42459	7.75957	4.45045	6.26908	4.68327	8.26909	4.59955	5.47808	2.7041	1.60126	2.03887
AT1G22260	0.24727	0.374838	0.48253	0.555232	0.311386	0.275184	0.633874	0.286023	0.575589	0.301702	0.275313	0.309284
AT1G22270	25.6408	19.5855	22.7389	23.0708	23.9747	20.7562	19.0921	21.7314	17.2845	16.1889	15.8874	15.8945
AT1G22275	0.227074	0.305684	0.511837	0.475822	0.43087	0.369506	0.322179	0.278112	0.330713	0.45521	0.386675	0.353031
AT1G22280	64.316	78.9095	105.696	74.0564	64.6637	48.6436	66.6466	67.225	70.1889	28.8403	26.6562	36.0752
AT1G22300	128.131	123.835	138.261	123.572	111.879	92.0507	121.909	133.495	132.957	92.8031	92.1786	102.683
AT1G22310	4.91084	5.24879	5.4523	5.69649	5.36071	5.05845	5.95063	5.917	6.07153	6.42247	6.08807	6.58457
AT1G22330	4.5337	7.33151	10.8369	0.758397	1.51668	4.12357	13.4895	14.369	18.0725	3.67302	7.54244	3.87031
AT1G22340	0.5259	0.736429	0.381666	1.09718	1.0837	0.866502	1.32864	2.23973	1.29753	1.32155	1.5437	1.45079
AT1G22360	30.576	39.9741	39.2583	16.2215	17.9656	26.6348	46.8155	68.8724	55.0491	14.2924	18.7554	24.7954
AT1G22370	37.142	35.7404	34.3456	15.4653	21.6718	32.5144	19.5566	23.3795	23.5427	34.8823	36.0773	37.5317
AT1G22380	0.891561	1.63146	1.29238	1.02866	1.61593	3.69281	0.959585	1.3989	1.34054	4.42434	5.61643	5.46607
AT1G22400	26.4291	39.8364	92.0945	34.6583	16.9576	18.6116	14.489	10.9882	13.6341	2.33867	3.84016	3.63136
AT1G22410	64.9286	67.0902	100.097	80.241	54.3738	52.4212	53.4425	47.3617	49.3109	24.832	21.7642	25.5689
AT1G22430	21.6179	29.5917	23.6726	24.416	25.1745	28.509	36.9419	34.1236	33.7425	37.6315	56.9705	50.011
AT1G22450	47.9223	47.8771	50.0507	44.4972	43.4561	40.414	60.1473	55.696	52.4366	34.3278	34.5631	34.4208
AT1G22470	0.0489928	0.172494	2.30758	0.0671252	0.128139	0.0467345	0.976197	1.76196	2.33272	0.0742068	0.054549	0
AT1G22490	5.94346	6.09954	4.68257	4.30271	4.36705	3.19373	3.59277	3.4634	2.84225	6.66323	6.38632	6.32607
AT1G22500	27.1579	24.0548	15.2263	8.40521	8.14045	17.9224	2.03006	6.65464	4.39161	9.16258	5.13473	11.0908
AT1G22510	9.86741	10.2707	12.3161	9.81765	8.60261	8.32938	9.73201	11.1545	9.88119	4.24053	4.01093	3.94794
AT1G22520	14.5145	13.9768	14.9047	18.1441	16.3312	15.1471	19.1242	19.3722	16.0072	17.8505	18.9921	15.483
AT1G22530	77.7542	99.1129	146.261	26.2825	26.2883	42.0514	104.437	130.076	148.691	40.262	46.426	45.3063
AT1G22540	8.87215	10.5849	9.35832	6.19993	5.46725	9.77175	10.3879	9.93103	11.5873	5.68019	6.12932	6.60951
AT1G22550	2.12956	3.21596	2.1334	3.64715	1.85659	2.05131	7.24718	4.64341	3.35998	7.28907	15.2957	7.27563
AT1G22570	48.4089	50.9707	41.0009	16.4444	21.16	32.4314	45.7757	50.3367	40.0438	49.0162	57.3749	48.8029
AT1G22590	6.51987	9.9623	6.74004	4.49154	5.39675	5.0139	7.16389	7.83442	5.35412	3.93902	4.93468	6.68696
AT1G22620	8.06573	8.28896	7.67816	7.12678	7.10085	7.25843	7.5648	7.63349	7.99958	7.74033	7.48258	7.74047
AT1G22630	110.479	82.8445	77.8724	71.9356	93.0894	69.748	74.8246	81.544	77.4176	69.9398	72.9188	89.9683
AT1G22640	10.8939	10.3375	9.84588	12.0572	11.1518	13.9181	10.2923	12.1678	11.4955	18.755	18.868	15.9798
AT1G22650	5.99517	6.14489	9.09973	11.8347	7.89165	7.86339	8.47937	9.66802	7.90626	4.6747	3.71082	5.69483
AT1G22660	4.84181	4.93216	4.76283	7.05616	6.33969	6.03708	5.70518	4.97708	4.21354	6.6195	5.97644	6.28392
AT1G22690	41.682	59.1831	50.4251	24.9994	54.6791	43.5398	99.4198	77.3123	91.6596	54.8087	54.7342	53.1462
AT1G22700	83.3799	77.781	71.0212	45.8833	53.4628	65.0631	76.6854	82.5015	80.3702	54.1817	56.3507	60.7159
AT1G22710	152.722	139.183	109.923	101.95	94.9487	142.301	110.558	109.087	115.362	144.342	129.195	122.694
AT1G22730	12.9658	12.989	14.9457	12.7938	13.933	12.7332	12.7304	13.6618	13.7027	14.0508	14.8283	13.5162
AT1G22740	31.5641	37.8305	51.5886	6.61288	9.45105	14.3603	29.7671	42.96	51.47	11.4299	12.2406	12.749
AT1G22750	44.3195	43.0127	43.7938	42.7726	33.3525	35.2879	36.3345	37.4016	38.1144	31.6509	27.8474	33.5622
AT1G22770	43.0549	41.8966	41.5284	27.0407	28.0925	47.8598	33.2879	36.2597	39.1775	41.3667	39.9708	40.8999
AT1G22780	71.1209	80.4539	74.8836	72.9751	70.0052	74.6567	73.7643	85.272	63.8535	38.7377	39.5353	51.2956
AT1G22790	9.46331	8.69057	9.69516	12.5335	11.1379	11.344	12.1406	10.6578	12.7064	9.96183	11.1687	9.10908
AT1G22800	6.84881	6.38165	5.34732	7.87121	7.83001	7.17925	8.18209	5.88822	6.49804	7.84664	8.32383	8.64422
AT1G22830	2.12388	2.29006	1.94984	1.4004	1.70119	2.01331	1.79577	1.57036	1.41575	2.7947	2.18739	2.94962
AT1G22840	76.6309	67.3039	74.7945	83.8644	57.2643	65.8895	68.8242	71.3673	68.2638	44.3569	49.4976	51.0783
AT1G22850	76.1635	67.0393	63.9904	83.865	92.062	115.878	67.7038	65.594	60.7597	122.958	126.291	112.295
AT1G22860	7.76845	7.43673	6.88065	8.11087	7.34614	7.30218	6.56499	6.45056	6.40411	7.3433	8.06862	7.36017
AT1G22870	8.52279	9.33674	10.3771	11.5595	10.5094	10.1887	11.1498	10.3524	10.1363	8.5441	8.31513	8.03071
AT1G22880	5.78371	6.58814	8.0202	6.53959	6.97904	7.02525	5.60366	7.2731	6.23186	8.60872	9.0244	9.65799
AT1G22882	15.055	13.4933	24.9492	6.78647	6.75805	6.08378	17.1683	18.6281	23.4947	6.15527	6.00611	6.79519
AT1G22885	15.7628	13.0583	24.5196	12.0687	13.5402	7.84979	20.42	18.2088	19.5357	10.0942	11.7433	9.07644
AT1G22890	48.1038	59.865	113.506	18.566	20.367	24.2606	76.0318	72.4277	90.4104	8.32316	8.71298	10.6455
AT1G22900	3.83622	5.20867	4.00732	1.8452	2.13479	2.53043	3.38107	3.28303	2.21519	1.69989	2.49916	2.95623
AT1G22910	15.5897	16.9351	14.4393	11.6198	11.1746	12.5409	19.8604	22.2352	20.7002	19.6635	21.3609	17.0605
AT1G22920	21.174	21.4976	20.8155	20.7526	19.7393	19.1481	23.5793	21.7506	21.8104	13.8525	14.1802	14.6986
AT1G22930	64.6392	49.5325	49.2855	51.0094	49.3039	42.5086	45.7907	48.645	48.9758	58.9248	56.6077	54.7622
AT1G22940	11.6164	11.7344	10.7704	10.4173	9.66891	12.3461	13.0934	13.3312	10.6918	9.94036	9.72583	9.78185
AT1G22950	9.1402	9.15256	9.67431	10.5355	12.4006	10.7517	6.08507	8.1401	7.62818	10.8109	12.1778	11.6866
AT1G22960	2.73386	2.74664	3.20757	3.59433	3.38255	3.37175	2.62084	2.90097	3.07672	3.49252	3.7357	3.86552
AT1G22970	11.553	9.80083	9.26459	12.355	10.9836	9.67404	8.03137	7.9159	8.13916	12.7281	13.2997	12.2813
AT1G22980	0.371031	0.457215	0.276452	1.44033	0.819463	0.849428	0.36316	0.304328	0.423986	0.76804	0.743596	0.895883
AT1G22985	3.46353	3.3827	3.86339	4.68039	4.21914	3.62069	5.17465	2.60438	3.61449	3.98842	3.0111	3.7155
AT1G23000	0.616974	0.226276	0.287314	0.722043	0.403418	0.2207	0.727898	0.437933	0.514086	0.486717	0.944548	0.478123
AT1G23010	1.34512	1.10609	1.1586	1.24885	0.894958	1.02987	0.668193	0.737022	0.43821	0.737211	0.216768	0.554407
AT1G23020	20.9529	36.9956	30.6446	11.3925	26.3651	28.3192	22.6477	29.297	37.082	19.8588	17.283	24.0425
AT1G23030	18.6674	19.1721	32.4779	5.71166	6.20333	7.98517	27.1613	34.3358	48.3232	8.27949	10.793	8.81703
AT1G23040	3.15944	1.81024	2.26048	2.06229	1.92293	2.90008	1.46911	1.52327	1.95846	4.24369	2.35623	2.65507
AT1G23050	40.5169	28.1322	36.663	3.23373	6.68744	11.1633	9.90059	17.0787	21.0708	5.77194	5.85797	7.70122
AT1G23060	0.429137	0.399946	0.644865	0.328567	0.572199	0.674233	0.68829	1.07508	1.12981	3.02054	2.86683	2.12508
AT1G23080	39.4472	31.8203	33.6396	12.305	22.1056	34.5857	24.9098	25.9716	33.0291	35.4621	33.6519	31.9096
AT1G23090	10.17	10.2715	10.1095	12.9403	9.88949	14.2409	17.0406	19.6357	14.4183	5.8629	6.87751	8.95017
AT1G23100	7.74161	9.131	10.1974	13.8419	14.7135	10.5602	6.08897	6.59407	4.79187	6.21468	6.29229	12.125
AT1G23120	1.2537	0.827629	0.536165	1.38029	2.22503	1.1532	0.328688	0.974635	0.767481	4.34036	2.24337	2.9804
AT1G23130	1404.79	1503.59	1455.03	1249.92	1475.42	1520.05	931.183	1188.93	1187.1	2149.86	1592.86	1661.03
AT1G23140	10.8754	7.49705	9.02766	5.20853	5.57973	3.99355	4.94553	7.37785	7.56101	3.79009	1.87524	4.42786
AT1G23150	2.23072	2.6907	2.80312	2.60353	3.56544	2.916	3.24911	1.64203	2.24226	3.00333	2.71367	2.87105
AT1G23170	3.88604	5.21587	5.50267	7.39617	5.9787	4.17657	7.24701	5.25874	6.01132	3.38244	3.64152	3.13269
AT1G23180	8.982	8.94128	8.0454	7.60901	7.51606	9.46048	9.20917	10.1578	8.65513	7.77403	8.22969	8.26898
AT1G23190	32.7268	30.0117	27.6511	26.8886	25.5624	25.3734	33.1677	32.9514	31.7482	26.2314	28.8737	24.7147
AT1G23200	0.659773	0.598331	0.909762	0.41089	0.191734	0.171644	0.922539	1.43805	1.10425	0.984182	1.15755	0.782837
AT1G23205	1.17858	1.03739	1.36579	0.833435	1.29268	2.39358	0.877147	1.22337	1.26715	0.374303	0.719617	1.41421
AT1G23220	13.6269	14.1321	13.9303	10.3211	11.2137	12.9988	13.9604	12.9818	14.1329	11.7846	13.8704	13.4272
AT1G23230	8.24763	8.61801	8.51174	8.65129	8.31892	9.72746	7.5355	8.41816	8.33596	9.8656	9.0444	9.24306
AT1G23260	35.1655	33.8557	36.4982	37.6462	37.7025	29.1401	41.4175	40.9282	43.0268	35.2799	39.5207	35.5125
AT1G23280	20.0052	22.5814	20.9981	20.853	23.2815	20.7027	12.5941	17.5891	13.2882	14.2853	12.6838	18.4041
AT1G23310	1028.28	966.208	921.801	1096.56	1129.65	1211.64	944.501	785.358	861.28	1172.4	1213.82	1042.64
AT1G23330	5.56191	5.82734	5.74353	8.67741	7.91479	5.87031	7.62024	7.96369	5.56981	15.585	16.061	12.1886
AT1G23340	0.314791	0.664991	0.603123	0.359413	0.51229	0.440411	0.924339	1.09238	0.899299	1.1761	1.2384	0.801173
AT1G23360	23.8157	22.0244	20.6908	11.9943	15.4145	13.0521	21.072	23.1918	26.4862	12.1112	13.738	17.5437
AT1G23390	244.747	235.201	228.3	105.949	125.086	151.989	161.667	189.777	198.75	32.2325	39.1737	60.093
AT1G23400	25.69	28.5439	22.5393	17.1064	21.2128	24.0231	25.1255	23.5319	23.8552	22.9353	20.9077	26.8423
AT1G23440	52.0527	52.1493	54.8507	60.6738	51.7581	37.0237	55.4436	54.1552	48.5032	72.134	86.7992	63.9434
AT1G23450	0.243396	0.517741	0.356228	0.458532	0.583544	0.638486	0.382875	0.595078	0.463559	0.629793	1.15175	0.595641
AT1G23460	6.93921	7.20272	5.06931	3.13925	5.26975	3.49702	6.52198	3.55215	3.92741	5.70143	8.50366	5.3188
AT1G23465	1.51885	1.11408	1.36408	1.86422	1.32417	1.26774	1.32735	1.67704	0.903975	2.87566	1.19787	1.85847
AT1G23480	19.4523	24.3355	27.6154	7.98015	9.92795	9.33124	34.9456	31.696	35.4478	5.65515	7.94	7.7299
AT1G23490	178.464	179.026	191.482	171.088	159.48	157.97	163.475	173.656	194.031	81.3985	81.4986	99.0632
AT1G23530	1.70954	1.12856	1.53534	1.43951	2.14247	0.883319	2.57715	1.51681	1.49229	1.51046	1.7448	1.18536
AT1G23550	0.458373	0.327812	0.480276	0.549517	0.649381	0.683195	0.630914	0.460922	0.463777	0.82445	1.02071	1.0376
AT1G23710	5.28726	8.50532	12.881	6.07838	6.88782	7.10154	9.91044	8.4549	12.3847	6.12131	4.19525	4.3725
AT1G23730	6.05181	4.18932	5.33448	8.03249	7.5569	9.32075	2.21468	3.81833	4.05209	13.7495	11.4759	13.1748
AT1G23740	26.1432	20.9237	17.1498	27.2798	33.3467	33.1456	30.0481	21.4798	20.9037	61.6521	45.6578	48.2128
AT1G23750	7.41617	5.13657	6.4704	6.05213	6.57156	6.61043	8.66982	5.59965	6.98502	4.69571	6.63285	5.1174
AT1G23780	18.2417	16.1519	13.8171	16.7215	16.3011	18.1052	13.9604	15.9693	14.1243	17.8277	17.4573	17.0274
AT1G23800	2.59761	2.61033	1.6244	0.949066	0.698267	1.50737	2.3382	2.27403	2.22627	1.77051	2.24146	1.31376
AT1G23820	94.7348	88.7861	79.2047	96.2552	95.4362	94.1029	103.285	100.966	90.3286	125.852	137.702	124.976
AT1G23830	6.32385	6.23042	10.4984	7.80282	6.82892	5.48395	5.8782	7.27716	7.35644	2.25854	2.36034	3.86894
AT1G23840	21.6526	20.5225	28.7398	32.9949	28.9981	20.5923	18.193	15.0606	15.247	6.59379	3.52183	6.89488
AT1G23850	4.2927	8.61958	5.89001	40.9863	31.4835	15.8931	27.4889	27.88	14.2052	39.5805	46.2718	35.4023
AT1G23860	10.2711	10.4533	9.28364	12.6686	12.6354	14.9556	11.8847	11.4031	9.63984	11.78	11.326	11.6252
AT1G23870	14.5454	17.619	12.0801	6.37493	4.02079	5.01111	23.7392	24.2001	20.0101	5.03243	8.88747	5.51631
AT1G23880	1.28047	1.70626	0.979623	1.35233	1.42643	0.475008	2.4059	2.57518	2.5742	1.13135	2.43555	1.60161
AT1G23890	1.9546	1.66404	1.84176	1.88778	2.29071	2.78148	2.62105	3.85134	2.80723	3.37307	3.88875	2.44655
AT1G23900	20.974	20.9281	24.5589	23.0388	20.864	23.5676	18.0947	18.921	19.3211	18.0554	16.0765	17.0292
AT1G23935	0.657364	0.402513	0.669286	0.515594	0.224258	0.85426	0.599459	1.00984	0.526194	0.757578	0.509158	0.662134
AT1G23950	18.3067	18.8603	18.9087	19.8702	18.5511	23.0476	18.2945	18.3101	18.7065	21.2688	19.324	22.4293
AT1G23960	46.2552	45.0955	42.2082	46.7047	47.1191	39.8464	40.2394	40.4405	43.6647	56.76	54.9779	50.3631
AT1G23965	0.3788	0.697152	0.467346	0.117953	0.0600446	0.065698	0.0722269	0.0977728	0.229549	0.156477	0.306734	0.101128
AT1G23970	6.97943	5.60677	6.69098	6.55598	7.04137	7.29732	6.96775	8.48031	5.80464	9.30188	10.0785	7.87625
AT1G23980	1.31059	1.23599	2.16726	1.77427	1.38745	1.19065	1.73439	2.56932	1.7532	1.98509	2.32782	2.29093
AT1G24020	3.88478	4.60302	2.68378	16.94	17.9437	8.69416	26.4416	10.3227	7.96786	85.4321	142.57	55.2495
AT1G24030	1.11104	0.864229	0.701317	0.477914	1.10379	0.44365	0.785801	0.415711	0.565915	1.11537	1.5535	1.08758
AT1G24040	17.9616	15.912	15.7752	13.716	15.4822	16.5524	15.2456	14.6648	17.1044	20.3712	23.0679	21.7294
AT1G24050	45.3936	45.8854	42.3067	53.6053	47.7413	42.1328	55.1228	55.6788	51.7695	43.9543	50.2207	46.5863
AT1G24070	3.53557	5.4706	0.817036	32.7742	30.9212	10.6858	48.0837	21.2918	10.4549	228.045	292.878	147.508
AT1G24090	2.52551	2.9871	2.49918	4.39735	5.55035	3.73912	1.82085	2.0416	1.42795	3.46664	2.8998	3.81128
AT1G24095	1.37787	1.53384	2.03818	4.69179	4.02773	3.3632	2.37995	1.53415	1.42788	2.27113	2.39144	2.85622
AT1G24100	77.7617	84.7091	88.8488	89.4325	90.2654	98.5098	85.8969	107.558	86.4266	131.26	141.034	141.321
AT1G24120	12.5258	12.3599	12.9292	12.1185	11.3417	10.2295	17.3992	16.8875	20.0264	8.42098	9.73797	9.67997
AT1G24140	2.91383	6.31172	13.3753	5.14627	4.18759	5.36361	9.50144	7.02348	10.7522	1.56884	0.912456	2.05009
AT1G24145	26.016	31.4605	43.2738	48.6728	30.6094	22.3276	43.7441	33.2283	28.7277	7.54566	3.74187	6.85045
AT1G24147	182.047	242.711	296.423	362.608	276.903	158.932	254.52	261.503	202.797	71.0252	29.4817	71.5876
AT1G24148	72.0654	83.4396	66.9435	156.3	133.783	77.1487	84.5476	85.6874	65.7073	196.064	200.335	172.296
AT1G24150	13.0719	15.202	24.4719	13.0309	11.0212	10.7285	11.6857	10.9953	13.1545	2.85417	2.31285	3.67465
AT1G24160	38.4785	40.6152	39.8213	18.5266	24.1072	27.0011	38.245	39.3652	42.9468	29.2705	30.1804	32.222
AT1G24170	29.395	36.0533	51.3043	14.4051	13.883	15.8796	46.2629	56.1993	55.1498	17.3846	26.9	19.5116
AT1G24180	28.5845	25.8058	27.9532	25.0929	24.3236	21.2024	34.2846	32.6761	31.8074	24.3143	26.1634	25.9703
AT1G24190	15.3475	16.5721	16.4826	14.9112	15.2104	14.4888	16.2417	15.0196	16.2409	16.7103	16.8284	14.786
AT1G24210	1.94561	2.39755	2.64045	2.23252	1.86585	2.50551	2.04037	2.02548	2.68649	3.20477	3.19524	3.09486
AT1G24240	14.5622	14.2093	13.7509	9.71932	13.3848	12.1049	10.9081	13.4274	12.0446	13.4545	12.276	14.3361
AT1G24260	0.201821	0.236858	0.322232	0.161301	0.0586505	0.320864	0.21165	0.127337	0.288283	0.407583	0.112355	0.395118
AT1G24265	2.35283	1.59488	1.83511	0.926328	2.38133	2.65714	0.567222	1.10057	1.08164	2.39629	1.41522	2.27667
AT1G24267	14.8824	15.358	16.7384	19.9384	18.3649	21.4227	16.4272	16.5826	14.8236	21.4496	18.2843	19.472
AT1G24270	0.311021	0.391088	0.425643	0.700073	0.697254	0.890054	0.326168	0.79896	0.338487	3.6341	1.63253	2.00069
AT1G24280	4.97188	5.86817	5.38236	5.81858	6.69891	6.62901	4.40426	4.20638	4.89599	2.59579	2.09687	3.76078
AT1G24290	2.01343	1.85278	1.64387	1.66143	1.69551	2.57538	2.0635	1.84057	2.44024	2.30455	2.29272	2.10529
AT1G24300	11.9854	11.8144	11.6435	12.5236	13.418	13.7069	11.5152	11.6733	11.9512	18.0593	17.201	16.1635
AT1G24310	7.25335	6.96482	6.92747	7.08298	6.99047	9.8879	6.85977	7.03939	6.42994	5.37328	4.37569	5.75761
AT1G24330	1.74728	1.83274	1.1159	3.70066	3.40207	2.95846	2.87072	2.86632	1.84414	5.88849	6.74418	6.20014
AT1G24340	10.1292	10.5434	11.2215	12.5217	13.1821	15.5003	11.0687	11.801	10.6119	14.3384	16.6163	13.6156
AT1G24350	15.1903	17.3508	17.3488	18.7371	18.3721	13.9038	15.838	18.0327	19.1477	17.123	18.7705	16.2877
AT1G24360	52.3525	63.7325	64.7915	68.5339	64.1232	60.7459	76.4429	68.4723	69.7681	38.8461	35.579	42.3698
AT1G24400	9.27981	8.92657	9.2955	5.46412	5.7788	7.71394	4.88904	4.76765	5.00758	7.51307	9.1022	8.45663
AT1G24440	32.033	29.1074	25.507	15.2209	19.9173	15.2392	22.7861	21.8278	24.8187	13.3994	13.5985	14.6775
AT1G24450	12.1837	9.4445	11.1356	7.89592	10.3504	12.2494	7.36856	9.07391	10.5144	9.38424	7.86176	11.6214
AT1G24460	16.1359	18.1986	20.3834	21.2456	18.3582	15.7024	18.5679	17.8409	18.3083	19.3637	23.776	18.5015
AT1G24470	1.43922	1.06058	1.97726	1.67381	0.787863	0.670478	0.807308	0.886947	0.956185	0.405566	0.0745323	0.229345
AT1G24490	19.1733	20.2951	18.6202	21.68	21.7501	23.5823	17.1115	16.2982	15.2837	24.9788	22.5604	25.5878
AT1G24510	45.8972	48.5972	45.4294	40.5793	42.1689	45.9639	43.7198	45.2741	42.9091	34.7436	31.9077	36.1504
AT1G24530	8.55754	8.66705	13.6194	1.33406	1.29126	2.32857	6.01163	6.59337	7.10435	0.436209	0.671849	0.617523
AT1G24560	15.9157	17.316	15.996	17.4732	19.6387	17.284	16.7241	15.6029	16.1071	21.6096	21.7449	19.7073
AT1G24580	0	0.121175	0.109902	0.0943094	0.640114	0.612835	0.048124	0.08686	0.043699	1.56388	0.613121	0.898403
AT1G24575	44.279	32.243	36.0563	30.3334	33.2404	25.7446	19.4692	17.3604	15.4097	44.1518	37.9473	36.6715
AT1G24577	0.271163	0.811507	1.42872	2.15483	1.7494	1.86238	2.33183	1.79642	1.70426	3.16252	3.5626	2.38893
AT1G24600	1.37512	1.98849	2.27396	3.16252	3.25404	3.18564	4.12025	2.60286	2.80604	4.16564	6.67109	4.13439
AT1G24610	11.3585	12.4179	11.1546	10.9615	12.1817	14.7475	15.5986	13.2666	14.6579	14.8829	15.9589	13.3688
AT1G24625	36.2751	41.3558	27.3468	56.8395	60.3585	40.5192	41.5584	42.7944	29.5647	77.5823	72.8687	78.9952
AT1G24706	14.5131	14.691	14.4757	12.6271	12.552	12.6629	14.1853	14.7593	13.1401	14.0983	14.5454	14.0335
AT1G24735	1.09453	0.782769	0.737249	1.24187	1.46117	1.40298	1.11196	1.65093	1.62858	0.958431	2.28499	1.74105
AT1G24764	9.9404	8.935	9.54099	8.50227	10.9205	12.5333	11.9108	10.9666	12.6395	15.1722	16.9535	13.2365
AT1G24880	20.9071	21.6435	21.7224	33.0485	33.4075	25.3013	20.2236	21.913	25.258	54.968	52.8796	38.6709
AT1G25211	0.700277	0.836522	1.21791	0.873787	0.523299	0.906568	0.813064	0.923115	0.905016	1.09855	1.36446	0.856861
AT1G25220	25.2481	33.4049	38.8148	40.4183	37.1162	27.5861	52.6508	45.2407	39.6862	27.8215	27.3469	31.5142
AT1G25230	19.5213	20.8576	21.552	10.7256	13.2808	22.2274	24.0517	27.339	35.6749	19.5482	24.2794	19.192
AT1G25250	1.30368	1.39612	1.33562	1.92013	2.32997	2.50789	1.43552	1.54227	1.5932	2.48471	2.22567	2.53102
AT1G25260	22.3183	25.155	23.6439	22.8281	23.3246	21.2896	19.7841	24.098	20.5313	18.7519	17.5353	20.5829
AT1G25275	246.333	275.728	329.04	171.905	234.206	178.638	369.721	367.468	419.032	116.874	99.6139	151.844
AT1G25277	1.5269	1.48928	1.68016	2.68569	2.01476	2.71621	1.16849	1.56224	2.08279	1.90643	1.14869	3.59526
AT1G25280	17.5297	18.3863	20.6468	22.2193	20.2116	19.2255	18.9416	18.8313	20.4686	16.0976	18.598	16.1892
AT1G25290	9.9433	11.6598	10.786	11.0435	11.4336	14.4008	13.5801	14.8816	13.6211	17.012	20.119	15.5863
AT1G25320	4.88728	5.11104	4.40375	4.55245	6.06078	4.32351	5.68349	5.00701	5.48345	4.80063	5.96235	4.72092
AT1G25350	24.8666	26.5396	24.5061	25.6324	25.2403	26.7096	25.0149	23.9766	23.2047	26.4829	26.5931	26.5391
AT1G25360	0.916246	0.87152	0.566283	1.01238	1.36569	1.55067	0.604416	0.895117	0.591058	1.25349	1.31633	1.37428
AT1G25370	4.08643	3.88569	4.92909	4.55672	5.38296	2.56077	3.72239	2.9641	3.69256	4.15645	3.55355	3.41618
AT1G25375	6.87877	6.01812	5.64071	4.79773	4.96432	5.09473	7.47529	7.72956	7.53995	3.8402	4.04926	4.94333
AT1G25380	11.7938	9.92809	11.4846	13.0002	12.5248	12.798	9.67044	9.92577	10.1568	13.4276	13.4839	13.9467
AT1G25390	7.38316	10.0875	12.6238	10.7574	10.9041	12.325	9.75063	9.17761	9.45743	5.85223	5.03044	8.1711
AT1G25400	10.899	20.3859	32.4406	15.6408	17.4886	14.2282	49.7345	40.6819	44.7811	15.1029	16.8165	16.2792
AT1G25420	15.844	15.605	15.4834	17.7406	15.4564	17.068	19.2225	18.3558	16.5185	26.6668	29.7765	20.8575
AT1G25422	0.95536	1.13199	0.792008	4.17854	1.98615	0.946373	4.31582	3.12979	1.57459	8.40392	16.0783	7.37358
AT1G25425	1.63483	2.26823	1.61479	5.92242	2.51236	2.48459	4.76559	5.29727	3.7205	6.65215	11.7853	5.6689
AT1G25440	237.137	206.879	174.618	213.007	219.853	241.177	244.449	201.885	242.098	255.253	280.23	254.328
AT1G25450	0.926341	2.54802	1.61768	0.99155	1.48061	2.2091	7.85259	3.08671	5.69708	1.97308	3.71732	2.62588
AT1G25470	6.26369	5.77378	5.15787	6.36886	6.04129	6.77477	6.49115	6.25477	6.31698	9.15112	9.11568	9.41439
AT1G25480	6.5519	5.80205	5.48483	5.71622	5.27803	5.71799	6.36976	5.42805	7.11154	6.65107	6.98452	5.98468
AT1G25490	38.4116	39.8069	37.1325	37.7679	35.0613	41.2431	39.2009	37.1548	38.437	33.6641	39.8975	32.1388
AT1G25500	9.70574	12.3263	8.08027	38.1568	26.0239	13.4341	33.2356	22.4392	15.6179	35.2368	44.4608	31.6822
AT1G25510	0.096724	0.25541	0.262534	0.715618	0.708338	0.29525	1.44037	0.366162	0.460537	0.483459	0.689237	0.340853
AT1G25520	30.1424	26.3853	28.8332	25.1973	27.4074	21.5964	19.5998	22.4321	19.6943	20.5146	18.0001	19.5622
AT1G25530	4.56568	2.29067	3.26213	3.56561	3.44309	4.26812	2.77706	2.72223	2.58692	2.8526	4.1176	3.50837
AT1G25540	11.8903	10.7108	11.5016	11.239	9.91403	11.3663	11.302	9.94819	11.4071	12.1181	11.3797	10.7724
AT1G25550	129.499	131.069	163.356	44.5674	51.5243	57.9089	104.842	99.0678	122.148	23.6857	29.5846	35.035
AT1G25560	114.249	127.398	139.553	114.84	140.118	134.018	123.296	122.728	129.857	53.5139	49.1466	84.8594
AT1G25570	12.7634	14.2041	12.1584	10.0846	10.8915	11.2187	11.8329	13.2241	13.4121	7.99075	9.65703	10.0637
AT1G25580	11.6047	11.5598	13.9845	16.6023	15.0443	13.1993	11.5371	9.95493	11.9509	6.15346	6.13567	7.12682
AT1G25682	16.473	16.8095	17.2902	17.523	14.9955	15.5931	15.6174	16.458	16.7105	16.9532	16.4402	14.6705
AT1G26090	11.6501	11.2084	9.39873	10.5119	9.01872	11.0191	12.6566	12.1913	11.5632	8.17004	8.91265	8.29389
AT1G26100	4.03368	3.18734	2.37851	3.2657	3.0371	3.84775	3.7975	3.77414	4.01576	5.27648	8.67606	6.0125
AT1G26110	76.9947	73.2477	72.7293	62.6877	65.6319	76.606	61.3548	63.9053	62.3311	66.7185	62.7653	68.9773
AT1G26120	6.95594	8.20866	7.89952	8.32852	6.96324	7.53078	9.58639	8.98632	8.61698	8.85752	9.66386	7.39655
AT1G26130	8.88345	10.9529	11.1705	21.3759	14.0719	11.1925	14.2793	10.7482	10.6273	13.9025	15.3033	13.3705
AT1G26150	42.7875	39.4194	35.7803	26.5918	29.5148	39.6317	44.6235	46.2204	46.5629	42.0867	47.64	45.6433
AT1G26160	19.7772	19.0453	18.6282	21.4404	20.3719	20.1419	22.212	20.6014	21.6924	25.9515	30.0505	24.1196
AT1G26170	8.82461	10.1106	9.85728	10.4765	10.6168	12.8807	9.38505	9.18795	9.53611	12.6713	11.3642	10.2351
AT1G26180	12.1755	13.7504	12.8545	12.5209	11.2305	14.4167	14.4274	13.341	12.4283	13.906	13.8708	12.8862
AT1G26190	4.10548	4.40234	4.47398	3.38166	3.423	3.12366	4.61295	3.68503	3.83196	3.47931	4.24457	3.07788
AT1G26200	5.10033	4.72073	6.10748	5.45711	4.9279	2.48277	3.50148	3.06042	3.63016	0.517668	0.409807	0.334558
AT1G26210	5.5197	8.28599	10.3521	9.06472	6.2954	13.5599	11.9735	17.1029	13.6447	60.0116	101.488	49.2574
AT1G26220	20.8449	15.331	16.7304	16.8202	16.6545	23.3678	22.3314	22.0675	21.6156	21.1477	25.3984	24.5846
AT1G26230	12.0746	12.3035	9.41773	7.02216	11.2875	11.8396	7.38137	8.78178	8.34526	16.8323	16.7995	20.9804
AT1G26260	4.8308	4.90196	5.52369	5.41924	5.62771	3.98431	7.32256	6.60832	6.68942	3.77031	5.33167	4.23319
AT1G26270	21.4062	25.4196	29.923	23.4247	23.3471	23.6406	21.2015	18.1192	20.5103	12.8535	11.7534	15.0617
AT1G26300	11.7559	12.9417	13.3503	14.6776	13.5114	11.8458	13.5439	12.9436	13.0238	11.0598	10.6925	11.4752
AT1G26290	0.911596	0.458508	0.259906	0.423762	0.73798	0.0931689	0.716994	0.154062	0.40304	0.591748	1.19623	0.318695
AT1G26330	0.603909	0.907321	0.723162	1.02001	0.880526	0.476749	1.6379	1.35003	0.94195	0.354844	0.313013	0.305771
AT1G26340	11.0781	11.7765	13.4579	14.6648	14.3238	13.0178	11.7859	13.1688	10.8041	12.3211	12.8707	12.992
AT1G26370	6.29372	6.05388	5.84037	6.55232	7.00196	7.02047	4.88509	6.02555	5.95162	7.18828	6.82864	6.97559
AT1G26380	3.69789	2.90406	9.35115	3.06416	2.33587	2.11224	4.24952	3.49972	3.22619	0.872011	0.394468	1.3222
AT1G26390	1.33154	5.61763	1.90604	3.57006	2.04152	1.13877	1.27601	2.151	1.83639	0.46943	0.204489	0.337092
AT1G26410	2.65137	1.14742	1.85205	1.0898	0.78977	0.843053	0.532929	0.439126	0.315604	0.418323	0.369008	0.778616
AT1G26420	5.15443	5.87249	11.8279	5.80866	4.27975	3.66102	4.14184	2.78755	2.46483	1.48707	1.0683	2.55556
AT1G26440	20.3052	19.24	22.0384	26.6345	26.3893	24.6614	16.8956	17.6629	18.7232	36.7046	32.7383	30.9334
AT1G26450	0.176681	0	0.197465	0.871458	0.523717	0.674149	0.704086	0.401311	0.975842	1.01692	1.41637	0.795572
AT1G26460	13.2389	13.6757	14.4374	14.317	14.0246	14.519	13.2724	13.0811	12.9718	12.9772	10.995	13.1713
AT1G26470	20.1528	16.776	18.9567	26.9693	23.2446	21.7076	14.7995	17.8408	14.9759	19.4031	17.452	20.6448
AT1G26500	1.12238	1.41132	1.00268	1.39132	1.60756	1.45302	0.560496	1.03694	0.534405	1.74049	1.27942	1.80497
AT1G26520	3.45346	2.59021	2.98992	3.09887	3.58327	3.99025	2.19339	2.94616	2.68649	3.03901	3.08692	3.71383
AT1G26540	0.588862	0.619101	0.36563	0.358579	0.684509	0.795768	0.806232	0.774035	0.576333	0.408796	0.346034	0.464344
AT1G26550	110.858	85.8732	92.3069	84.3927	75.5629	79.5063	93.7734	95.6156	92.4456	86.7283	80.9994	79.8904
AT1G26560	6.78381	5.60976	4.02658	4.37941	3.47697	4.99786	5.146	4.45904	6.06908	2.67981	3.26505	3.27244
AT1G26570	2.63637	3.27495	2.80053	3.13145	2.83598	3.00159	3.83499	2.91764	4.13024	2.68895	2.9827	2.43501
AT1G26580	44.8465	47.4032	48.2192	50.4146	52.2079	44.7808	47.2065	49.8436	51.6042	66.1044	78.6833	63.2749
AT1G26600	0.782984	0.853276	0.922715	0.766264	0.877656	1.03142	2.46335	1.6232	1.9528	2.2307	2.03416	1.64239
AT1G26620	5.42517	5.97446	5.5656	5.16277	6.3028	4.60139	5.38045	5.90112	5.62208	3.47651	3.3482	3.8568
AT1G26630	405.157	387.304	385.531	329.397	325.136	348.025	342.445	408.775	344.833	272.65	255.726	295.008
AT1G26640	14.0739	15.5629	15.6493	21.4298	19.1782	17.261	20.4026	16.9295	18.611	17.9359	18.5012	17.6551
AT1G26650	11.8164	12.8617	11.3703	16.027	14.0269	10.3408	13.6642	14.7028	12.9855	19.5755	25.4613	19.3383
AT1G26660	8.66254	7.5318	7.67441	8.57577	8.79552	9.57327	7.20105	7.39848	5.88502	7.96042	7.64538	7.80745
AT1G26665	23.9074	24.4119	27.9274	50.398	48.3195	40.9294	45.1857	38.9035	38.0296	78.185	83.7161	69.0618
AT1G26670	114.676	99.0637	103.37	130.605	117.675	99.8672	107	105.35	104.957	147.055	163.141	131.507
AT1G26690	30.5774	31.1847	39.0565	48.7928	45.603	30.6458	29.3302	24.1542	26.6333	24.1141	20.6995	25.1027
AT1G26730	1.83381	2.75134	3.00553	2.96933	2.91893	2.02757	4.26873	4.56235	3.71746	4.5872	6.68218	5.04527
AT1G26740	12.7623	11.7238	13.3823	15.9939	14.4821	17.0534	12.0561	12.9412	12.6355	12.6185	10.319	11.4518
AT1G26750	22.4141	23.3923	22.3368	27.7898	26.4919	22.1941	23.8212	24.4874	21.5831	17.6963	18.9264	19.7811
AT1G26761	14.8583	12.0197	11.0215	9.04586	12.08	14.3886	12.0346	10.6948	9.16237	16.9832	16.2365	16.703
AT1G26770	1.56217	2.08472	1.93099	2.7272	1.4498	2.45156	5.12613	3.05229	3.93497	8.3578	21.8258	7.49792
AT1G26800	36.6307	34.951	35.9039	13.9659	16.3546	16.2857	22	25.9308	26.6549	7.52915	5.69936	10.427
AT1G26810	2.72822	3.01602	2.68357	1.5241	2.12368	2.1997	3.38902	3.11994	3.57226	1.79558	2.27822	1.97116
AT1G26820	3.79291	3.94264	3.05676	1.70748	2.01553	1.48169	3.90186	1.88029	2.7863	3.50166	4.98723	2.22769
AT1G26830	29.2603	28.3531	26.9393	30.666	30.7191	27.7338	30.9558	28.1669	26.5947	35.7135	39.2156	35.4313
AT1G26840	2.39218	2.93598	2.60904	3.11597	2.2618	1.22131	4.4167	4.36854	3.17638	0.867554	1.12541	0.461737
AT1G26850	59.2248	58.8429	56.0117	55.4614	53.6446	58.381	57.2543	59.9274	60.5077	57.2717	62.3596	56.9603
AT1G26880	64.8062	62.7746	62.2054	65.8034	58.1947	60.2228	51.6949	64.1153	47.1569	36.2357	30.7153	41.8343
AT1G26900	2.23439	1.62301	1.99155	2.12511	2.68557	2.00723	2.02471	1.12918	1.65262	2.71073	2.07718	2.84549
AT1G26910	5.99859	6.49551	6.58022	6.20837	7.26137	5.80442	4.88776	7.43337	4.76709	3.3663	3.36347	4.73133
AT1G26920	53.2791	47.5659	56.21	30.5688	33.0296	33.099	60.3939	72.4309	67.6368	100.833	106.303	75.5542
AT1G26930	2.50702	3.19444	2.32542	4.5962	4.35053	3.18862	2.90455	3.29915	2.75116	12.1151	12.2819	8.64772
AT1G26940	12.1951	11.626	12.0466	10.3623	12.3041	11.1497	11.3849	11.0964	12.13	9.29048	8.30001	9.98934
AT1G26945	8.34391	7.10741	4.84998	5.00481	3.75452	4.91496	7.09699	4.51244	5.93179	5.73664	6.1221	3.8392
AT1G26960	6.74067	6.98018	10.251	12.8084	11.6469	7.62285	10.0117	12.6723	11.0371	11.1106	10.7992	9.46457
AT1G27000	49.8444	44.0156	48.8349	55.4319	46.6534	48.5246	54.3084	50.3131	50.9586	47.5736	46.3378	47.0493
AT1G27020	19.2881	26.1083	25.8397	0.781532	1.98921	11.3887	10.1276	29.7545	26.4522	0.502315	0.886198	5.45388
AT1G27030	7.52353	10.3137	6.10757	6.7211	9.08532	14.2565	11.0619	11.8111	9.48804	23.9459	25.2152	23.9351
AT1G27050	8.2458	7.65917	6.4504	6.04621	3.90149	7.98429	4.08469	6.11764	6.7474	4.14224	3.6447	4.86734
AT1G27060	3.78023	3.74678	4.53939	3.50365	3.65572	4.45445	3.56457	5.141	4.68883	1.4194	1.59162	2.39438
AT1G27070	6.23226	6.22919	5.9194	5.70971	7.41366	6.85823	6.24049	6.69775	5.89906	7.83323	9.61436	9.15099
AT1G27090	91.9972	86.1106	87.8216	84.1016	76.1481	103.855	75.8371	80.9143	97.4652	77.2424	70.1792	69.5895
AT1G27100	37.0257	47.2656	87.2818	24.9344	23.3545	30.1783	42.0661	50.5073	58.1441	12.0852	10.7382	14.2722
AT1G27110	1.13289	1.16976	1.35659	1.95514	1.44352	1.22614	1.02813	1.05156	0.809111	0.296987	0.218313	0.703765
AT1G27120	0.708646	0.84553	0.792008	1.51032	1.53766	1.53222	3.03869	1.87788	1.99448	1.16876	2.0339	1.09448
AT1G27130	51.8274	62.6943	70.3591	51.1281	58.4671	62.9489	79.9227	101.145	87.6532	47.8024	36.2808	60.9845
AT1G27150	13.4997	14.8874	13.6983	12.2593	11.0495	13.7075	16.8014	17.7389	16.6801	19.3827	22.5336	17.8015
AT1G27170	1.63295	1.67184	2.02402	2.21965	1.85074	1.59868	1.4511	1.74066	1.75144	1.69229	1.8947	1.90975
AT1G27180	2.57679	2.66411	2.84726	3.16621	2.9882	2.78575	2.71944	2.61677	3.06141	2.18068	1.81249	2.30617
AT1G27190	29.2738	26.9473	27.9827	20.7119	19.6175	22.5385	25.9417	25.4485	30.0209	20.5897	22.8967	21.1675
AT1G27200	13.5164	12.191	15.4528	9.3052	9.22346	8.97763	7.43735	10.2811	11.6001	16.7193	15.0679	12.986
AT1G27210	7.00963	6.83347	6.45382	3.38445	3.59396	4.7586	12.9357	9.01737	11.8838	6.98494	9.2512	5.91951
AT1G27290	92.8262	91.9117	97.1794	44.7172	51.3502	41.2486	82.3118	90.6029	83.9288	50.4105	62.858	52.0297
AT1G27300	19.4236	17.1723	17.8731	11.8637	10.5649	11.0678	15.0969	17.7726	14.6908	17.704	19.9039	19.2237
AT1G27310	68.5474	57.901	60.3526	79.3589	66.352	79.1952	60.09	56.8902	57.023	68.2159	71.24	61.7752
AT1G27320	34.4267	34.2505	30.1814	28.4857	29.3478	31.8024	27.4121	29.111	29.548	40.6944	38.7514	39.1551
AT1G27330	55.7447	60.7322	104.945	132.232	85.9174	53.6877	75.6452	60.4273	50.27	56.9672	57.0814	56.759
AT1G27340	18.1338	14.5359	13.1038	17.5724	15.4433	21.7797	14.5929	16.0267	15.9927	14.793	15.6937	15.7155
AT1G27350	42.5426	40.2214	60.4107	79.9522	64.4553	37.125	38.5441	40.4854	35.3584	44.5855	48.3628	47.034
AT1G27360	1.36456	2.18024	1.66954	6.49276	5.32757	3.2966	4.77524	3.50934	2.81073	8.5706	9.72691	7.0417
AT1G27370	2.61206	2.27591	1.96939	2.47623	2.88681	2.70558	1.674	1.99764	2.39945	2.89732	2.93766	2.82808
AT1G27385	33.6194	26.9314	32.6383	36.8352	34.4879	35.2059	37.5367	38.1914	35.6001	40.3598	43.5134	34.9339
AT1G27390	23.6956	26.8336	26.9078	24.457	23.2825	22.6034	22.8675	25.2745	24.4311	18.1043	17.9653	21.1053
AT1G27400	74.1802	77.9995	70.1878	62.6392	62.7823	77.5873	63.0405	71.7917	55.9199	35.8935	34.057	41.0704
AT1G27410	3.60358	3.625	3.9864	6.50663	6.08138	8.27449	4.21097	4.82338	4.09339	7.21256	6.99279	6.1983
AT1G27420	1.96799	2.98949	2.76204	5.11003	4.78745	4.14818	2.99589	3.45469	3.11336	5.6972	5.79602	5.90359
AT1G27430	11.5972	12.3852	10.9251	10.2444	10.4257	12.3037	11.5808	10.7933	11.4949	11.532	11.7768	11.8712
AT1G27435	25.3471	22.0772	23.2829	29.5335	26.9523	28.3266	19.6303	25.8959	20.9561	27.9908	22.5538	26.3172
AT1G27440	3.49051	3.21022	3.64391	5.02762	5.2669	6.61655	2.79231	2.58347	2.34379	5.01577	4.08567	4.31481
AT1G27450	130.803	131.301	131.518	136.411	126.547	114.591	136.153	134.402	138.523	75.8767	74.2522	87.8094
AT1G27460	5.31886	8.68089	9.84157	1.49785	2.23067	4.64472	10.2776	11.6086	14.7372	2.40747	2.60709	3.00553
AT1G27470	6.6061	6.96002	7.55673	7.61111	8.25255	8.89316	4.79849	5.11534	4.72491	5.90175	4.47367	6.50859
AT1G27480	22.886	25.1472	20.1775	18.5208	21.7942	31.2592	14.4794	17.4466	19.6143	20.8176	20.9172	28.6065
AT1G27500	1.53009	2.31582	2.3536	2.531	2.11482	2.29614	2.83741	3.44364	3.37612	2.17623	2.45154	2.04575
AT1G27510	21.8737	20.4944	19.5624	20.1915	22.1733	22.7518	22.8307	19.7087	22.4836	27.2184	27.2072	24.6437
AT1G27520	19.5539	18.5568	18.4713	23.9866	27.7386	27.6186	18.5164	20.6676	19.7583	40.9134	43.3278	39.5374
AT1G27530	74.8945	64.5212	57.6256	60.118	57.8687	63.03	61.8049	62.9419	59.44	64.2124	60.1582	60.3431
AT1G27540	5.81751	4.17913	3.87362	3.55638	4.86713	4.60372	4.815	3.90094	4.02446	6.5197	6.04157	5.33715
AT1G27595	7.85524	8.2629	7.80383	7.69984	8.48858	9.28782	8.55307	8.02169	9.2442	9.23191	9.09162	9.66392
AT1G27600	19.0811	20.7814	20.4415	16.5269	15.4002	18.7748	18.4122	18.9929	21.2567	16.0598	15.2945	16.1149
AT1G27630	25.2542	27.068	23.0936	21.718	24.3689	28.3543	23.0625	23.4875	25.2232	26.7525	26.1445	26.7328
AT1G27650	31.962	31.0556	30.8861	40.5277	33.1008	34.5649	36.1528	33.1183	30.7939	38.8776	38.4157	33.9155
AT1G27660	3.22015	3.24917	3.46415	2.5826	3.8516	2.90315	3.0681	2.88034	3.32823	5.57628	5.53105	4.57446
AT1G27680	12.5823	14.1559	12.3858	10.2786	12.9819	12.0384	9.84172	11.3171	10.0178	8.55448	8.59513	10.094
AT1G27690	5.58828	4.45207	4.65657	5.60268	5.29872	6.69255	4.0638	4.3044	4.05915	5.37512	5.35913	5.25067
AT1G27695	13.5684	6.61455	8.77654	8.81839	8.67475	3.8497	10.2888	9.6145	11.9269	9.48523	7.74727	11.2385
AT1G27700	5.08681	5.1332	5.33244	7.74384	5.93544	7.03344	6.92413	7.97506	7.55962	7.97711	11.0414	7.56968
AT1G27720	0.731426	0.841896	1.31753	1.07922	1.11184	1.00184	0.64904	0.514735	0.750095	0.667552	0.647325	0.642547
AT1G27730	13.138	43.0503	84.5273	24.2495	24.9708	34.7463	92.821	58.0449	61.6951	42.2511	30.9545	24.5022
AT1G27750	8.37682	8.02529	8.31349	8.05189	8.11981	9.7156	7.928	8.25781	8.66164	8.95084	8.13823	8.74375
AT1G27752	12.579	13.8864	13.0987	14.5935	15.1193	13.4175	14.3783	13.6732	13.1314	19.2521	18.5765	18.6118
AT1G27760	17.094	16.7199	18.1213	22.0636	19.9971	18.5545	13.1073	14.1721	11.8455	25.6213	24.502	21.3089
AT1G27770	22.7661	29.0536	54.6789	29.4162	20.9378	22.4716	23.7425	20.1784	24.8031	11.1612	10.1775	12.4506
AT1G27840	7.74092	8.19227	7.90127	11.259	11.5777	10.9787	9.35582	9.32411	8.38746	9.86805	10.9188	12.2661
AT1G27850	10.0818	10.2722	10.8192	8.40992	8.75752	10.4842	11.5068	10.2367	10.9821	11.0634	12.2986	11.4329
AT1G27880	0.309192	0.544303	0.404804	0.898086	0.819463	0.377523	1.0376	0.854459	0.777309	0.262258	0.316717	0.242131
AT1G27900	7.97189	9.05839	8.28921	8.73365	8.42309	10.0074	7.60305	7.53015	8.4544	9.99237	8.53393	9.80331
AT1G27910	4.40103	5.1009	5.45558	6.46994	6.11284	6.15383	5.54704	5.53633	6.01314	6.88338	8.71983	7.46558
AT1G27920	7.62035	9.54393	8.68627	9.63554	10.9569	11.6993	13.3589	13.509	13.1053	16.9256	18.0244	16.292
AT1G27930	21.1174	18.1504	18.238	20.509	19.2592	24.6731	18.5833	18.4064	16.9313	19.1822	18.9558	17.3461
AT1G27950	25.5293	24.689	30.5706	8.74446	8.85958	21.87	28.1589	23.1838	48.425	7.66476	9.06091	7.19784
AT1G27960	1.67157	1.66869	1.52971	1.4244	2.02601	1.78897	2.67221	4.16719	3.45534	2.34657	2.49664	2.19499
AT1G27970	49.9874	38.0304	41.7739	46.3301	36.9881	45.2791	37.8847	42.9356	43.2586	30.0854	31.4028	31.0156
AT1G27980	9.88943	8.79003	7.27564	8.02345	8.35131	7.08443	7.78845	8.25835	8.49414	6.03565	5.33276	7.13706
AT1G28010	0.662303	0.883013	0.746434	0.887407	0.9765	0.799008	1.85896	0.958651	1.28921	1.05479	2.06042	1.02015
AT1G28050	40.4821	41.1896	34.0923	57.2465	45.8994	40.9771	56.7515	55.9405	53.7103	87.9235	121.744	101.183
AT1G28060	16.0184	16.8827	15.3895	13.8712	13.7959	14.5789	14.7332	14.3331	13.1276	13.2549	13.9746	14.9335
AT1G28070	17.2804	18.1948	17.4478	11.8939	13.2134	11.4569	12.8525	13.8413	14.7828	13.1797	15.9652	12.2367
AT1G28090	5.87551	6.45538	6.00449	7.87878	6.63004	7.8704	7.01379	7.53251	6.58712	10.9664	11.2278	8.60676
AT1G28100	9.5947	9.52339	6.96112	2.71705	3.33069	3.78338	5.50503	5.93408	5.9986	5.16812	5.09788	4.85305
AT1G28110	10.7134	10.7653	10.8258	7.86686	9.82849	9.7297	9.61959	9.23355	10.6243	4.3484	3.71624	4.77518
AT1G28120	20.3257	18.5172	17.3625	20.5352	20.773	18.2483	21.7037	23.17	20.196	23.4993	25.1348	21.2619
AT1G28130	0.31379	0.337576	0.208752	0.0716541	0.0303965	0.19955	0.255944	0.0824928	0.23241	0.11882	0.0388196	0.153582
AT1G28140	60.4273	57.4068	66.896	53.5966	51.3613	42.6097	57.8011	54.6126	57.4884	47.8827	45.4014	51.9638
AT1G28150	34.0051	27.1143	28.2964	26.9128	27.2397	32.1323	33.899	31.9934	32.3059	35.9328	37.7279	34.8534
AT1G28190	15.6638	23.1008	29.5517	13.9278	15.7183	13.8745	19.0415	18.6666	18.63	7.38384	6.94049	11.046
AT1G28200	16.9725	19.6179	18.4628	18.3988	17.3986	21.9723	14.5717	17.1514	18.3529	20.2927	22.0122	18.4398
AT1G28210	4.40821	4.29584	4.4408	4.56573	4.84971	5.70681	3.05441	3.42698	3.52316	4.92817	4.87892	4.26375
AT1G28230	18.0108	20.4667	15.4243	23.7407	22.5566	21.0369	21.7825	18.0219	15.9033	44.4249	47.2464	38.7815
AT1G28240	17.9044	21.1943	24.1907	16.2386	16.5185	14.3751	18.6739	20.1058	23.24	16.1011	17.7401	15.1023
AT1G28250	22.1995	24.0385	22.567	23.2676	21.1177	17.977	26.1838	22.7229	18.301	20.6827	21.3385	17.0928
AT1G28260	9.2742	9.74541	11.0324	7.50632	6.92752	7.92927	7.91276	7.40102	8.10104	9.68559	7.96757	7.72221
AT1G28280	22.916	21.8771	27.6722	20.0594	22.5517	22.467	19.4199	20.62	19.1496	16.566	15.9146	17.079
AT1G28290	1.12227	0.819173	1.39851	1.65014	1.64661	3.34218	2.00939	1.68387	2.8412	2.71561	2.68196	2.33112
AT1G28310	7.24393	6.02544	6.18772	6.45121	6.63118	8.25748	5.27972	4.62762	5.27712	8.36615	8.7107	7.26824
AT1G28320	21.4665	21.7252	21.0112	20.4166	23.2574	27.4636	18.5466	18.231	19.8465	22.0406	21.5142	22.4121
AT1G28330	325.406	376.706	322.294	61.5301	113.027	233.411	259.465	309.105	392.942	145.665	143.525	210.17
AT1G28340	20.3573	23.9736	24.3771	21.9584	21.3435	22.2987	20.7085	22.061	25.371	18.7903	19.2311	19.7659
AT1G28350	10.1489	10.7093	11.4062	10.898	10.8513	10.215	10.7049	11.3754	9.80475	9.76086	9.70901	10.4536
AT1G28370	1.28836	4.53608	9.61801	3.88819	2.85359	4.65018	6.02521	6.7557	8.98601	6.01247	1.47324	1.12482
AT1G28380	27.309	33.3938	44.9131	34.7995	32.4731	33.585	31.8473	34.957	38.0538	18.7838	14.1831	21.8935
AT1G28390	0.74854	0.658866	0.713226	1.32333	1.01047	0.691003	1.2408	0.662721	1.17269	1.07891	1.2367	2.15093
AT1G28395	7.84007	6.90084	7.06641	7.5192	7.84937	13.1721	6.15315	7.08483	5.10569	5.59271	3.94222	5.39691
AT1G28400	32.2821	30.6692	29.9712	32.9906	42.005	33.1493	24.2715	21.8385	21.8419	44.5621	45.2693	48.1121
AT1G28410	9.38172	11.0492	9.23006	11.4207	11.3472	10.819	11.5708	10.9424	9.83573	14.2934	14.9329	14.2712
AT1G28420	10.6665	10.7186	10.6399	9.928	9.98812	10.1815	9.65236	10.718	10.2432	11.6315	11.5058	11.6014
AT1G28440	19.8512	17.4731	18.0462	17.9643	20.0233	22.4206	20.1938	19.1519	20.6041	23.1296	27.5859	23.6132
AT1G28480	34.1583	50.4574	45.0154	212.526	142.754	52.7076	90.304	58.2646	42.7604	43.936	32.4892	32.3755
AT1G28490	21.4049	23.2922	23.3429	21.495	21.2694	19.9766	22.3353	22.651	22.113	19.8787	20.3031	22.7309
AT1G28510	18.4324	20.3529	24.5442	22.1164	18.4978	17.2682	21.7512	22.5081	22.9965	10.3793	14.8515	12.2321
AT1G28520	17.3274	16.9263	18.3895	19.0454	16.4431	17.2512	16.6796	16.3988	16.3421	22.1459	21.2875	19.1495
[truncated: 16,126 more rows]
