# Supplementary material for: Increasing the resilience of plant immunity to a warming climate
Source: Nature. 2022 Jun 29;607(7918):339–44. doi: 10.1038/s41586-022-04902-y (PMC9279160; doi:10.1038/s41586-022-04902-y)
Supplement: Supplementary file 6 — List of genes that are differentially regulated between Col-0 and 35S::CBP60g. [file 41586_2022_4902_MOESM6_ESM.xlsx]

## Sheet: Supplementary Data 4
Supplementary Data 4. List of genes that are differentially regulated between Col-0 and 35S::CBP60g
Cluster 1 genes	This is the list of Cluster 1 genes of the Col-0 vs. 35S::CBP60g transcriptome analysis in Figure 3.
GO Cluster 1	This is the DAVID-generated Gene Ontology enrichment analyses for Cluster 1 genes.
Cluster 2 genes	This is the list of Cluster 2 genes of the Col-0 vs. 35S::CBP60g transcriptome analysis in Figure 3.
GO Cluster 2	This is the DAVID-generated Gene Ontology enrichment analyses for Cluster 2 genes.
Cluster 3 genes	This is the list of Cluster 3 genes of the Col-0 vs. 35S::CBP60g transcriptome analysis in Figure 3.
GO Cluster 3	This is the DAVID-generated Gene Ontology enrichment analyses for Cluster 3 genes.
Cluster 4 genes	This is the list of Cluster 4 genes of the Col-0 vs. 35S::CBP60g transcriptome analysis in Figure 3.
GO Cluster 4	This is the DAVID-generated Gene Ontology enrichment analyses for Cluster 4 genes.

## Sheet: Cluster 1 genes
Gene ID	Gene Symbol	Gene Description
AT3G57240	BETA-1,3-GLUCANASE 3 (BG3); (ATBG3)	encodes a member of glycosyl hydrolase family 17
AT5G01900	ARABIDOPSIS THALIANA WRKY DNA-BINDING PROTEIN 62 (ATWRKY62);WRKY DNA-BINDING PROTEIN 62 (WRKY62)	member of WRKY Transcription Factor; Group III
AT3G57460	0	catalytic/ metal ion binding / metalloendopeptidase/ zinc ion binding protein;(source:Araport11)
AT3G11340	UDP-DEPENDENT GLYCOSYLTRANSFERASE 76B1 (UGT76B1)	Encodes a glucosyltransferase that conjugates isoleucic acid and modulates plant defense and senescence.
AT2G04450	NUDIX HYDROLASE HOMOLOG 6 (ATNUDT6);NUCLEOSIDE DIPHOSPHATES LINKED TO SOME MOIETY X 6 (NUDX6);ARABIDOPSIS THALIANA NUCLEOSIDE DIPHOSPHATE LINKED TO SOME MOIETY X 6 (ATNUDX6);NUDIX HYDROLASE HOMOLOG 6 (NUDT6)	Encodes a protein with NADH pyrophosphatase activity. Although this protein was also shown to have ADP-ribose diphosphatase activity in vitro, mutant analyses suggest that NUDX6 is involved in NADH metabolism in vivo.
AT5G22570	WRKY DNA-BINDING PROTEIN 38 (WRKY38);ARABIDOPSIS THALIANA WRKY DNA-BINDING PROTEIN 38 (ATWRKY38)	member of WRKY Transcription Factor; Group III
AT5G26690	0	Heavy metal transport/detoxification superfamily protein;(source:Araport11)
AT5G44568	0	transmembrane protein;(source:Araport11)
AT1G52770	0	Phototropic-responsive NPH3 family protein;(source:Araport11)
AT5G44430	PLANT DEFENSIN 1.2C (PDF1.2c)	Predicted to encode a PR (pathogenesis-related) protein. Belongs to the plant defensin (PDF) family with the following members: At1g75830/PDF1.1, At5g44420/PDF1.2a, At2g26020/PDF1.2b, At5g44430/PDF1.2c, At2g26010/PDF1.3, At1g19610/PDF1.4, At1g55010/PDF1.5, At2g02120/PDF2.1, At2g02100/PDF2.2, At2g02130/PDF2.3, At1g61070/PDF2.4, At5g63660/PDF2.5, At2g02140/PDF2.6, At5g38330/PDF3.1 and At4g30070/PDF…
AT5G20630	GERMIN-LIKE PROTEIN 3 (GLP3); (GLP3A);GERMIN 3 (GER3);ARABIDOPSIS THALIANA GERMIN 3 (ATGER3); (GLP3B)	Encodes a germin-like protein. Its transcripts are more abundant in RNA from leaves collected in the evening, suggesting some kind of circadian regulation.
AT3G26200	CYTOCHROME P450, FAMILY 71, SUBFAMILY B, POLYPEPTIDE 22 (CYP71B22)	putative cytochrome P450 The mRNA is cell-to-cell mobile.
AT3G12220	SERINE CARBOXYPEPTIDASE-LIKE 16 (scpl16)	serine carboxypeptidase-like 16;(source:Araport11)
AT5G03350	0	Legume lectin family protein;(source:Araport11)
AT5G22545	0	hypothetical protein;(source:Araport11)
AT1G15125	0	S-adenosyl-L-methionine-dependent methyltransferases superfamily protein;(source:Araport11)
AT5G59580	UDP-GLUCOSYL TRANSFERASE 76E1 (UGT76E1)	UDP-glucosyl transferase 76E1;(source:Araport11)
AT3G60415	0	phosphoglycerate mutase family protein;(source:Araport11)
AT5G60950	COBRA-LIKE PROTEIN 5 PRECURSOR (COBL5)	COBRA-like protein 5 precursor;(source:Araport11)
AT5G59870	(H2A.W.6);HISTONE H2A 6 (HTA6)	Encodes HTA6, a histone H2A protein.
AT3G01290	HYPERSENSITIVE INDUCED REACTION 2 (HIR2); (AtHIR2)	SPFH/Band 7/PHB domain-containing membrane-associated protein family;(source:Araport11)
AT2G10940	0	Bifunctional inhibitor/lipid-transfer protein/seed storage 2S albumin superfamily protein;(source:Araport11)
AT5G10400	HISTONE 3.1 (H3.1); (HTR9); (HTR13)	Histone superfamily protein;(source:Araport11)
AT1G09200	HISTONE 3.1 (H3.1)	Histone superfamily protein;(source:Araport11)
AT5G55450	(ATLTP4.4)	Bifunctional inhibitor/lipid-transfer protein/seed storage 2S albumin superfamily protein;(source:Araport11)
AT5G41160	PURINE PERMEASE 12 (PUP12);ARABIDOPSIS THALIANA PURINE PERMEASE 12 (ATPUP12)	Member of a family of proteins related to PUP1, a purine transporter. May be involved in the transport of purine and purine derivatives such as cytokinins, across the plasma membrane.
AT1G14880	(AtPCR1);PLANT CADMIUM RESISTANCE 1 (PCR1)	PLANT CADMIUM RESISTANCE 1;(source:Araport11)
AT5G25250	FLOTILLIN 1 (FLOT1)	Encodes a protein that is involved in a membrane microdomain-dependent, but clathrin-independent, endocytic pathway required for optimal seedling development. The mRNA is cell-to-cell mobile.
AT3G16530	0	Lectin like protein whose expression is induced upon treatment with chitin oligomers.
AT3G54560	HISTONE H2A 11 (HTA11)	Encodes HTA11, a histone H2A protein. Loss of all H2A.Z (triple mutant with HTA8 and HTA9) results in a reduction in DNA methylation of transposons but not that of genes. Loss of H2A.Z causes misregulation of many genes involved in the response to developmental and environmental cues, and that these genes tend to have high levels of gene-body H2A.Z.
AT2G19570	CYTIDINE DEAMINASE 1 (CDA1); (DESZ); (AT-CDA1)	Encodes a cytidine deaminase that deaminates cytidine and deoxycytidine and is competitively inhibited by cytosine-containing compounds.
AT3G20670	HISTONE H2A 13 (HTA13)	Encodes HTA13, a histone H2A protein.
AT2G24600	0	Ankyrin repeat family protein;(source:Araport11)
AT2G24850	TYROSINE AMINOTRANSFERASE (TAT);TYROSINE AMINOTRANSFERASE 3 (TAT3)	Encodes a tyrosine aminotransferase that is responsive to treatment with jasmonic acid.
AT5G65360	HISTONE 3.1 (H3.1)	Histone superfamily protein;(source:Araport11)
AT2G26560	PHOSPHOLIPASE A 2A (PLP2); (PLAII ALPHA);PHOSPHOLIPASE A 2A (PLA2A);PATATIN-LIKE PROTEIN 2 (PLP2);PHOSPHOLIPASE A 2A (PLA IIA)	Encodes a lipid acyl hydrolase with wide substrate specificity that accumulates upon infection by fungal and bacterial pathogens. Protein is localized in the cytoplasm in healthy leaves, and in membranes in infected cells. Plays a role in cell death and differentially affects the accumulation of oxylipins. Contributes to resistance to virus.
AT5G64810	WRKY DNA-BINDING PROTEIN 51 (WRKY51);ARABIDOPSIS THALIANA WRKY DNA-BINDING PROTEIN 51 (ATWRKY51)	member of WRKY Transcription Factor; Group II-c. Involved in jasmonic acid inducible defense responses.
AT1G53920	GDSL-MOTIF LIPASE 5 (GLIP5)	Contains lipase signature motif and GDSL domain.
AT3G46940	DUTP-PYROPHOSPHATASE-LIKE 1 (DUT1)	DUTP-PYROPHOSPHATASE-LIKE 1;(source:Araport11)
AT5G54970	0	hypothetical protein;(source:Araport11)
AT1G73805	SAR DEFICIENT 1 (SARD1)	Encodes SAR Deficient 1 (SARD1), a key regulator for ICS1 (Isochorismate Synthase 1) induction and salicylic acid (SA) synthesis.
AT1G02450	(NIMIN-1);NIM1-INTERACTING 1 (NIMIN1)	NIMIN1 modulates PR gene expression according the following model: NPR1 forms a ternary complex with NIMIN1 and TGA factors upon SAR induction that binds to a positive regulatory cis-element of the PR-1 promoter, termed LS7. This leads to PR-1 gene induction. NIMIN1 decreases transcriptional activation, possibly through its EAR motif, which results in fine-tuning of PR-1 gene expression.
AT2G14560	LATE UPREGULATED IN RESPONSE TO HYALOPERONOSPORA PARASITICA (LURP1)	Encodes LURP1, a member of the LURP cluster (late upregulated in response to Hyaloperonospora parasitica) which exhibits a pronounced upregulation after recognition of the pathogenic oomycte H. parasitica. LURP1 is required for full basal defense to H. parasitica and resistance to this pathogen mediated by the R-proteins RPP4 and RPP5. The mRNA is cell-to-cell mobile.
AT4G32870	0	Polyketide cyclase/dehydrase and lipid transport superfamily protein;(source:Araport11)
AT3G48080	0	alpha/beta-Hydrolases superfamily protein;(source:Araport11)
AT3G52630	REPLICATION PROTEIN A 3A (RPA3A)	Nucleic acid-binding, OB-fold-like protein;(source:Araport11)
AT1G67000	0	Protein kinase superfamily protein;(source:Araport11)
AT1G01340	CYCLIC NUCLEOTIDE GATED CHANNEL 10 (CNGC10)	member of Cyclic nucleotide gated channel family
AT5G39670	0	Calcium-binding EF-hand family protein;(source:Araport11)
AT1G24145	0	transmembrane protein;(source:Araport11)
AT1G07370	PROLIFERATING CELLULAR NUCLEAR ANTIGEN 1 (ATPCNA1);PROLIFERATING CELLULAR NUCLEAR ANTIGEN 1 (PCNA1)	Encodes putative proliferating cell nuclear antigen involved in cell cycle regulation. May be sumoylated.
AT3G25882	NIM1-INTERACTING 2 (NIMIN-2)	encodes a kinase that physically interacts with NPR1/NIM1
AT3G06070	0	hypothetical protein;(source:Araport11)
AT3G51330	0	Eukaryotic aspartyl protease family protein;(source:Araport11)
AT1G13470	0	hypothetical protein (DUF1262);(source:Araport11)
AT3G04720	PATHOGENESIS-RELATED 4 (PR4); (ATPR4); (PR-4);HEVEIN-LIKE (HEL)	Encodes a protein similar to the antifungal chitin-binding protein hevein from rubber tree latex. mRNA levels increase in response to ethylene and turnip crinkle virus infection. The mRNA is cell-to-cell mobile.
AT2G38810	HISTONE H2A 8 (HTA8)	Encodes HTA8, a histone H2A protein. Loss of all H2A.Z (triple mutant with HTA9 and HTA11) results in a reduction in DNA methylation of transposons but not that of genes. Loss of H2A.Z causes misregulation of many genes involved in the response to developmental and environmental cues, and that these genes tend to have high levels of gene-body H2A.Z.
AT1G28480	(GRX480); (GRXC9); (roxy19)	Encodes GRX480, a member of the glutaredoxin family that regulates protein redox state. GRX480 interacts with TGA factors and suppresses JA-responsive PDF1.2 transcription. GRX480 transcription is SA-inducible and requires NPR1. Maybe involved in SA/JA cross-talk.
AT2G47800	MULTIDRUG RESISTANCE-ASSOCIATED PROTEIN 4 (ATMRP4);ATP-BINDING CASSETTE C4 (ABCC4);MULTIDRUG RESISTANCE-ASSOCIATED PROTEIN 4 (MRP4); (EST3)	Encodes a plasma membrane localized ATPase transporter involved in multidrug transport. The expression of this gene is upregulated by herbicide safeners such as benoxacor, fluxofenim and fenclorim. The mRNA is cell-to-cell mobile.
AT1G57820	VARIANT IN METHYLATION 1 (VIM1);ORTHRUS 2 (ORTH2)	Encodes a 645-amino acid methylcytosine-binding protein with a PHD domain, two RING finger domains, and an SRA domain that is involved in centromere heterochromatinization. This protein functions as an E3 ubiquitin ligase in vitro. The protein has been shown to bind to methylated cytosines of CG, CNG and CNN motifs via its SRA domain but has a preference for the former. It plays a role in the est…
AT3G23550	DETOXIFICATION 18 (DTX18)	MATE efflux family protein;(source:Araport11)
AT3G02820	0	zinc knuckle (CCHC-type) family protein;(source:Araport11)
AT5G52760	0	Copper transport protein family;(source:Araport11)
AT3G22235	0	cysteine-rich TM module stress tolerance protein;(source:Araport11)
AT4G02520	GLUTATHIONE S-TRANSFERASE PHI 2 (ATGSTF2); (ATPM24.1);GLUTATHIONE S-TRANSFERASE PHI 2 (GSTF2); (GST2); (ATPM24)	Encodes glutathione transferase belonging to the phi class of GSTs. Naming convention according to Wagner et al. (2002). The expression of this gene is upregulated by herbicide safeners such as benoxacor and fenclorim.
AT5G59670	0	Leucine-rich repeat protein kinase family protein;(source:Araport11)
AT5G44420	PLANT DEFENSIN 1.2 (PDF1.2);LOW-MOLECULAR-WEIGHT CYSTEINE-RICH 77 (LCR77);PLANT DEFENSIN 1.2A (PDF1.2A)	Encodes an ethylene- and jasmonate-responsive plant defensin. mRNA levels are not responsive to salicylic acid treatment; although jasmonate and salicylic acid can act synergistically to enhance the expression of this gene. Belongs to the plant defensin (PDF) family with the following members: At1g75830/PDF1.1, At5g44420/PDF1.2a, At2g26020/PDF1.2b, At5g44430/PDF1.2c, At2g26010/PDF1.3, At1g19610/P…
AT2G15390	(atfut4);FUCOSYLTRANSFERASE 4 (FUT4)	Encodes an alpha-(1,2)-fucosyltransferase.
AT3G09940	MONODEHYDROASCORBATE REDUCTASE 2 (MDAR2); (ATMDAR3);MONODEHYDROASCORBATE REDUCTASE 3 (MDAR3);ARABIDOPSIS THALIANA MONODEHYDROASCORBATE REDUCTASE 3 (MDAR3);MONODEHYDROASCORBATE REDUCTASE (MDHAR)	Encodes a member of the monodehydroascorbate reductase gene family. Critical for a mutualistic symbiosis between the host Arabidopsis and the root colonizing fungus Piriformospora indica.
AT3G62780	0	Calcium-dependent lipid-binding (CaLB domain) family protein;(source:Araport11)
AT1G77760	(GNR1);NITRATE REDUCTASE 1 (NR1);NITRATE REDUCTASE 1 (NIA1)	Encodes the cytosolic minor isoform of nitrate reductase (NR). Involved in the first step of nitrate assimilation, it contributes about 15% of the nitrate reductase activity in shoots. Similar to molybdopterin oxidoreductases at the N-terminus, and to FAD/NAD-binding cytochrome reductases at the C-terminus. Cofactors: FAD, heme iron (cytochrome B-557), and molybdenum-pterin.
AT2G34150	(WAVE1); (ATRANGAP2);WISKOTT-ALDRICH SYNDROME PROTEIN FAMILY VERPROLIN HOMOLOGOUS PROTEIN 1 (WAVE1); (SCAR1); (ATSCAR1)	Encodes a member of the SCAR family.These proteins are part of a complex (WAVE) complex.The SCAR subunit activates the ARP2/3 complex which in turn act as a nucleator for actin filaments.
AT5G48657	0	defense protein-like protein;(source:Araport11)
AT2G34940	VACUOLAR SORTING RECEPTOR 5 (VSR5);BINDING PROTEIN OF 80 KDA 3;2 (BP80-3;2);VACUOLAR SORTING RECEPTOR 3;2 (VSR3;2)	VACUOLAR SORTING RECEPTOR 5;(source:Araport11)
AT5G61000	(RPA70D); (ATRPA70D);REPLICATION PROTEIN A 1D (RPA1D)	Replication factor-A protein 1-like protein;(source:Araport11)
AT5G55170	SMALL UBIQUITIN-LIKE MODIFIER 3 (SUM3); (ATSUMO3);SMALL UBIQUITIN-LIKE MODIFIER 3 (SUMO3);SMALL UBIQUITIN-LIKE MODIFIER 3 (SUMO 3)	Encodes a small ubiquitin-like modifier (SUMO) polypeptide that becomes covalently attached to various intracellular protein targets, much like ubiquitination, leading to post-translational modification of those targets.
AT5G41880	(POLA3); (POLA4)	DNA primase POLA3;(source:Araport11)
AT5G03355	0	cysteine/histidine-rich C1 domain protein;(source:Araport11)
AT3G26830	(CYP71B15);PHYTOALEXIN DEFICIENT 3 (PAD3)	Mutations in pad3 are defective in biosynthesis of the indole derived phytoalexin camalexin. Encodes a cytochrome P450 enzyme that catalyzes the conversion of dihydrocamalexic acid to camalexin. The mRNA is cell-to-cell mobile.
AT2G29720	(CTF2B)	Encodes CTF2B.
AT1G07620	TON1 RECRUITING MOTIF 32 (TRM32); (ATOBGM)	GTP-binding protein Obg/CgtA;(source:Araport11)
AT3G60440	0	Phosphoglycerate mutase family protein;(source:Araport11)
AT1G47210	CYCLIN-DEPENDENT PROTEIN KINASE 3;2 (CYCA3;2)	cyclin-dependent protein kinase 3;(source:Araport11)
AT5G17760	0	P-loop containing nucleoside triphosphate hydrolases superfamily protein;(source:Araport11)
AT1G10340	0	Ankyrin repeat family protein;(source:Araport11)
AT3G59570	0	Ypt/Rab-GAP domain of gyp1p superfamily protein;(source:Araport11)
AT2G40100	LIGHT HARVESTING COMPLEX PHOTOSYSTEM II (LHCB4.3)	Lhcb4:3 protein (Lhcb4.3, light harvesting complex of photosystem II The mRNA is cell-to-cell mobile.
AT4G02380	SENESCENCE-ASSOCIATED GENE 21 (SAG21);ARABIDOPSIS THALIANA LATE EMBRYOGENENSIS ABUNDANT LIKE 5 (AtLEA5)	Encodes AtLEA5 (late embryogenesis abundant like protein). Also known as SENESCENCE-ASSOCIATED GENE 21 (SAG21). Has a role on oxidative stress tolerance. mRNA levels are elevated in response to various stresses.
AT1G24147	0	transmembrane protein;(source:Araport11)
AT4G02060	(MCM7);PROLIFERA (PRL)	Member of the minichromosome maintenance complex, involved in DNA replication initiation. Abundant in proliferating and endocycling tissues. Localized in the nucleus during G1, S and G2 phases of the cell cycle, and are released into the cytoplasmic compartment during mitosis. Binds chromatin.
AT3G47480	0	Calcium-binding EF-hand family protein;(source:Araport11)
AT3G44860	FARNESOIC ACID CARBOXYL-O-METHYLTRANSFERASE (FAMT)	Encodes a farnesoic acid carboxyl-O-methyltransferase. The mRNA is cell-to-cell mobile.
AT3G48490	0	hypothetical protein;(source:Araport11)
AT3G23530	0	Cyclopropane-fatty-acyl-phospholipid synthase;(source:Araport11)
AT3G50480	HOMOLOG OF RPW8 4 (HR4)	Homolog of RPW8
AT3G22231	PATHOGEN AND CIRCADIAN CONTROLLED 1 (PCC1)	Encodes a member of a novel 6 member Arabidopsis gene family. Expression of PCC1 is regulated by the circadian clock and is upregulated in response to both virulent and avirulent strains of Pseudomonas syringae pv. tomato.
AT5G01100	FRIABLE 1 (FRB1)	O-fucosyltransferase family protein;(source:Araport11)
AT3G15356	0	Legume lectin family protein;(source:Araport11)
AT1G01560	MAP KINASE 11 (MPK11);MAP KINASE 11 (ATMPK11)	Member of MAP Kinase family. Flg22-induced activation is blocked by AvrRpt2.
AT1G03230	0	Eukaryotic aspartyl protease family protein;(source:Araport11)
AT4G03450	0	Ankyrin repeat family protein;(source:Araport11)
AT5G19240	0	Glycoprotein membrane precursor GPI-anchored;(source:Araport11)
AT2G20142	0	Toll-Interleukin-Resistance (TIR) domain family protein;(source:Araport11)
AT3G46110	0	UPSTREAM OF FLC-like protein (DUF966);(source:Araport11)
AT1G07000	EXOCYST SUBUNIT EXO70 FAMILY PROTEIN B2 (EXO70B2);EXOCYST SUBUNIT EXO70 FAMILY PROTEIN B2 (ATEXO70B2)	A member of EXO70 gene family, putative exocyst subunits, conserved in land plants. Arabidopsis thaliana contains 23 putative EXO70 genes, which can be classified into eight clusters on the phylogenetic tree.
AT2G41100	TOUCH 3 (TCH3);CALMODULIN-LIKE 12 (CML12);ARABIDOPSIS THALIANA CALMODULIN LIKE 4 (ATCAL4)	encodes a calmodulin-like protein, with six potential calcium binding domains. Calcium binding shown by Ca(2+)-specific shift in electrophoretic mobility. Expression induced by touch and darkness. Expression may also be developmentally controlled. Expression in growing regions of roots, vascular tissue, root/shoot junctions, trichomes, branch points of the shoot, and regions of siliques and flowe…
AT1G05630	ARABIDOPSIS THALIANA INOSITOL-POLYPHOSPHATE 5-PHOSPHATASE 13 (AT5PTASE13);INOSITOL-POLYPHOSPHATE 5-PHOSPHATASE 13 (5PTASE13)	Encodes an inositol polyphosphate 5-phosphatase with phosphatase activity toward only Ins(1,4,5)P3. Induced in response to ABA and wounding treatments. Expressed in young seedlings and flowers, while no transcripts were detectable in maturated roots, stems, and rosette leaves Modulates the development of cotyledon veins through its regulation of auxin homeostasis. Involved in blue light light?sti…
AT2G47130	SHORT-CHAIN DEHYDROGENASE/REDUCTASE 2 (SDR3); (ATSDR3)	Encodes a short-chain dehydrogenase/reductase that is not involved in ABA biosynthesis but plays an important role in plant defense response to bacteria.
AT5G10390	HISTONE 3.1 (H3.1); (HTR13); (HTR9)	Histone superfamily protein;(source:Araport11)
AT4G15975	0	RING/U-box superfamily protein;(source:Araport11)
AT5G64630	(NFB1); (MUB3.9);FASCIATA 2 (FAS2); (NFB01)	Chromatin Assembly Factor-1 (CAF-1) p60 subunit. Involved in organization of the shoot and root apical meristems. In Arabidopsis, the three CAF-1 subunits are encoded by FAS1, FAS2 and, most likely, MSI1, respectively. Mutations in FAS1 or FAS2 lead to increased frequency of homologous recombination and T-DNA integration in Arabidopsis.
AT5G07010	SULFOTRANSFERASE 2A (ST2A);ARABIDOPSIS THALIANA SULFOTRANSFERASE 2A (ATST2A)	Encodes a sulfotransferase that acts specifically on 11- and 12-hydroxyjasmonic acid. Transcript levels for this enzyme are increased by treatments with jasmonic acid (JA), 12-hydroxyJA, JA-isoleucine, and 12-oxyphytodienoic acid (a JA precursor).
AT4G39830	0	Cupredoxin superfamily protein;(source:Araport11)
AT4G21840	METHIONINE SULFOXIDE REDUCTASE B8 (MSRB8);METHIONINE SULFOXIDE REDUCTASE B8 (ATMSRB8)	methionine sulfoxide reductase B8;(source:Araport11)
AT5G24530	(ATDMR6);DOWNY MILDEW RESISTANT 6 (DMR6)	Encodes a putative 2OG-Fe(II) oxygenase that is defense-associated but required for susceptibility to downy mildew. The mRNA is cell-to-cell mobile.
AT4G33360	FARNESOL DEHYDROGENASE (FLDH)	Encodes an NAD+-dependent dehydrogenase that oxidizes farnesol more efficiently than other prenyl alcohol substrates.
AT1G11330	0	S-locus lectin protein kinase family protein;(source:Araport11)
AT1G69520	0	S-adenosyl-L-methionine-dependent methyltransferases superfamily protein;(source:Araport11)
AT1G78850	MANNOSE BINDING LECTIN1 (MBL1)	curculin-like (mannose-binding) lectin family protein, low similarity to ser/thr protein kinase from Zea mays (GI:2598067); contains Pfam lectin (probable mannose binding) domain PF01453 but not the protein kinase domain of the Z. mays protein
AT3G09010	0	Protein kinase superfamily protein;(source:Araport11)
AT3G23730	XYLOGLUCAN ENDOTRANSGLUCOSYLASE/HYDROLASE 16 (XTH16)	xyloglucan endotransglucosylase/hydrolase 16;(source:Araport11)
AT4G29740	(ATCKX4);CYTOKININ OXIDASE 4 (CKX4)	It encodes a protein whose sequence is similar to cytokinin oxidase/dehydrogenase, which catalyzes the degradation of cytokinins.
AT2G44580	0	zinc ion binding protein;(source:Araport11)
AT2G40550	E2F TARGET GENE 1 (ETG1)	Encodes a nuclear localized target of E2Fa-DPa, transcription factors controlling cell cycle progression. Required for sister chromatid cohesion and DNA repair.
AT3G24420	(DLK2)	DLK2 is a divergent member of the DWARF14 family. It's expression is dependent on D14 and KAI2 but it does not appear to play a role in stringolactone metabolism.
AT1G67630	EMBRYO DEFECTIVE 2814 (EMB2814);DNA POLYMERASE ALPHA 2 (POLA2)	DNA polymerase alpha 2;(source:Araport11)
AT5G22880	HISTONE B2 (HTB2);HISTONE H2B (H2B)	Encodes a histone 2B (H2B) protein. This protein can be ubiquitinated in planta, and this modification depends on the HUB1 and HUB2 E3 ubiquitin ligases.
AT5G62180	CARBOXYESTERASE 20 (CXE20);CARBOXYESTERASE 20 (AtCXE20)	carboxyesterase 20;(source:Araport11)
AT1G16445	0	S-adenosyl-L-methionine-dependent methyltransferases superfamily protein;(source:Araport11)
AT3G50470	INTRACELLULAR MILDEW A 10 (MLA10);HOMOLOG OF RPW8 3 (HR3)	Homolog of RPW8
AT5G52540	0	keratin-associated protein, putative (DUF819);(source:Araport11)
AT2G29980	(AtFAD3);FATTY ACID DESATURASE 3 (FAD3)	Endoplasmic reticulum enzyme responsible for the synthesis of 18:3 fatty acids from phospholipids. Uses cytochrome b5 as electron donor.
AT1G69770	CHROMOMETHYLASE 3 (CMT3)	Encodes a chromomethylase involved in methylating cytosine residues at non-CG sites. Involved in preferentially methylating transposon-related sequences, reducing their mobility. CMT3 interacts with an Arabidopsis homologue of HP1 (heterochromatin protein 1), which in turn interacts with methylated histones. Involved in gene silencing.
AT2G16440	MINICHROMOSOME MAINTENANCE 4 (MCM4)	Minichromosome maintenance (MCM2/3/5) family protein;(source:Araport11)
AT4G22530	0	S-adenosyl-L-methionine-dependent methyltransferases superfamily protein;(source:Araport11)
AT4G31800	WRKY DNA-BINDING PROTEIN 18 (WRKY18);ARABIDOPSIS THALIANA WRKY DNA-BINDING PROTEIN 18 (ATWRKY18)	Pathogen-induced transcription factor. Binds W-box sequences in vitro. Forms protein complexes with itself and with WRKY40 and WRKY60. Constitutive expression of WRKY18 enhanced resistance to P. syringae, but its coexpression with WRKY40 or WRKY60 made plants more susceptible to both P. syringae and B. cinerea. WRKY18, WRKY40, and WRKY60 have partially redundant roles in response to the hemibiotr…
AT5G23420	HIGH-MOBILITY GROUP BOX 6 (HMGB6)	Encodes HMGB6, a protein belonging to the subgroup of HMGB (high mobility group B) proteins. Localized in the nucleus. Binds to supercoiled DNA in vitro. HMGB6 is phosphorylated by protein kinase CK2alpha within its acidic C-terminal domain.
AT4G04695	CALCIUM-DEPENDENT PROTEIN KINASE 31 (CPK31)	member of Calcium Dependent Protein Kinase. Involved in response to salicylic acid.
AT1G75040	(PR-5);PATHOGENESIS-RELATED GENE 5 (PR5)	Thaumatin-like protein involved in response to pathogens. mRNA level of the PR-5 gene (At1g75040)is significantly changed after cutting the inflorescence stem indicating the existence of a network of signal transducing pathways as other stress-regulated genes (At5g01410, At3g17800, At1g29930)do not response to the treatment. The mRNA is cell-to-cell mobile.
AT5G42530	0	hypothetical protein;(source:Araport11)
AT3G48360	(ATBT2);BTB AND TAZ DOMAIN PROTEIN 2 (bt2)	encodes a protein (BT2) that is an essential component of the TAC1-mediated telomerase activation pathway. Acts redundantly with BT3 and BT1 during female gametophyte development and with BT3 during male gametophyte development. BT2 also mediates multiple responses to nutrients, stresses, and hormones.
AT2G25735	0	hypothetical protein;(source:Araport11)
AT2G26170	MORE AXILLARY BRANCHES 1 (MAX1);CYTOCHROME P450, FAMILY 711, SUBFAMILY A, POLYPEPTIDE 1 (CYP711A1)	Encodes a protein with similarity to thromboxane-A synthase, member of the CYP711A cytochrome P450 family. MAX1 is a specific repressor of vegetative axillary buds generated by the axillary meristem. Expressed in vascular traces in the rosette stem and axillary buds throughout plant development. Mutants have increased axillary branches. Along with MAX3,4 thought to mediate control of shoot branch…
AT4G33050	EMBRYO SAC DEVELOPMENT ARREST 39 (EDA39); (ATIQM1);IQ-MOTIF PROTEIN 1 (IQM1)	Encodes a calmodulin-binding protein involved in stomatal movement.
AT5G08760	0	transmembrane protein;(source:Araport11)
AT5G59970	0	Histone superfamily protein;(source:Araport11)
AT1G24140	(AT3-MMP)	Matrixin family protein;(source:Araport11)
AT1G09740	0	Adenine nucleotide alpha hydrolases-like superfamily protein;(source:Araport11)
AT5G52750	0	Heavy metal transport/detoxification superfamily protein;(source:Araport11)
AT3G27060	TSO MEANING 'UGLY' IN CHINESE 2 (TSO2); (ATTSO2)	Encodes one of the 3 ribonucleotide reductase (RNR) small subunit genes. TSO2 transcription occurs predominantly at the S-phase of the cell cycle and its expression pattern is consistent with its role in dNDP biosynthesis during DNA replication in actively dividing cells. Critical for cell cycle progression, DNA damage repair and plant development.
AT1G14170	0	RNA-binding KH domain-containing protein;(source:Araport11)
AT3G56400	ARABIDOPSIS THALIANA WRKY DNA-BINDING PROTEIN 70 (ATWRKY70);WRKY DNA-BINDING PROTEIN 70 (WRKY70)	member of WRKY Transcription Factor; Group III. Function as activator of SA-dependent defense genes and a repressor of JA-regulated genes. WRKY70-controlled suppression of JA-signaling is partly executed by NPR1.
AT3G29030	EXPANSIN 5 (EXP5);EXPANSIN A5 (EXPA5); (ATHEXP ALPHA 1.4);ARABIDOPSIS THALIANA EXPANSIN 5 (ATEXP5);ARABIDOPSIS THALIANA EXPANSIN A5 (ATEXPA5)	Encodes an expansin. Naming convention from the Expansin Working Group (Kende et al, 2004. Plant Mol Bio)
AT1G56120	0	Leucine-rich repeat transmembrane protein kinase;(source:Araport11)
AT5G55930	ARABIDOPSIS THALIANA OLIGOPEPTIDE TRANSPORTER 1 (ATOPT1);OLIGOPEPTIDE TRANSPORTER 1 (OPT1)	oligopeptide transporter
AT3G01080	WRKY DNA-BINDING PROTEIN 58 (WRKY58);WRKY DNA-BINDING PROTEIN 58 (ATWRKY58)	member of WRKY Transcription Factor; Group I
AT1G04800	0	glycine-rich protein;(source:Araport11)
AT4G01750	RHAMNOGALACTURONAN XYLOSYLTRANSFERASE 2 (RGXT2)	Encodes a protein with UDP-xylose-dependent xylosyltransferase activity, which transfers Xyl onto L-fucose and (albeit less efficiently) L-arabinose. The linkage to L-fucose was shown to be preferentially to the <i>O</i>-4 position. Analysis of mutant containing T-DNA insertion in this gene indicate that the RGXT2 protein might be involved in the synthesis of the &alpha;-D-Xyl-(1,3)-&alpha;-L-Fuc…
AT1G21250	(PRO25);CELL WALL-ASSOCIATED KINASE 1 (WAK1); (ATWAK1)	Encodes a cell wall-associated kinase that interacts with AtGRP3 and may function as a signaling receptor of extracellular matrix component such as oligogalacturonides. The mRNA is cell-to-cell mobile.
AT3G57260	(ATBG2); (AtPR2);PATHOGENESIS-RELATED PROTEIN 2 (PR-2);PATHOGENESIS-RELATED PROTEIN 2 (PR2);BETA-1,3-GLUCANASE 2 (BG2);"BETA-1,3-GLUCANASE 2" (BGL2)	beta 1,3-glucanase
AT1G30280	0	Chaperone DnaJ-domain superfamily protein;(source:Araport11)
AT3G15760	0	cytochrome P450 family protein;(source:Araport11)
AT3G53900	PYRIMIDINE R (PYRR);URACIL PHOSPHORIBOSYLTRANSFERASE (UPP)	Encodes UPP, a plastidial uracil phosphoribosyltransferase (UPRT) involved in uracil salvage. Loss-of-function mutation causes dramatic growth retardation, a pale-green to albino phenotype, abnormal root morphology and chloroplastic disorders.
AT5G40780	LYSINE HISTIDINE TRANSPORTER 1 (LHT1); (LHT1)	Encodes LHT1 (lysine histidine transporter), a high-affinity transporter for cellular amino acid uptake in both root epidermis and leaf mesophyll.
AT5G18470	0	Curculin-like (mannose-binding) lectin family protein;(source:Araport11)
AT2G24490	(RPA32A); (ATRPA32A);SUPPRESSOR OF ROS1 (ROR1); (ATRPA2);REPLICON PROTEIN A2 (RPA2)	Encodes a component of Replication Protein A. Component of transcriptional gene silencing which does not affect endogenous small RNA accumulation nor DNA methylation. Localized in the nucleus. Involved in DNA repair. Interacts physically with ROS1.
AT5G49630	AMINO ACID PERMEASE 6 (AAP6)	Is a high affinity amino acid transporter capable of transporting aspartate and tryptophan. May be involved in the amino acid uptake from xylem.
AT1G57590	PECTIN ACETYESTERASE 2 (PAE2);PECTIN ACETYESTERASE 2 (ATPAE2)	Pectinacetylesterase family protein;(source:Araport11)
AT5G41750	0	Disease resistance protein (TIR-NBS-LRR class) family;(source:Araport11)
AT4G23610	0	Late embryogenesis abundant (LEA) hydroxyproline-rich glycoprotein family;(source:Araport11)
AT2G25510	0	transmembrane protein;(source:Araport11)
AT5G27420	ARABIDOPSIS TOXICOS EN LEVADURA 31 (ATL31);CARBON/NITROGEN INSENSITIVE 1 (CNI1)	Encodes CNI1 (Carbon/Nitrogen Insensitive1) (also named as ATL31), a RING type ubiquitin ligase that functions in the Carbon/Nitrogen response for growth phase transition in Arabidopsis seedlings. The mRNA is cell-to-cell mobile.
AT3G09020	0	alpha 1,4-glycosyltransferase family protein;(source:Araport11)
AT5G44635	MINICHROMOSOME MAINTENANCE 6 (MCM6)	minichromosome maintenance (MCM2/3/5) family protein;(source:Araport11)
AT1G48480	RECEPTOR-LIKE KINASE 1 (RKL1)	Arabidopsis thaliana receptor-like protein kinase (RKL1) gene
AT4G27270	0	Quinone reductase family protein;(source:Araport11)
AT4G25100	FE SUPEROXIDE DISMUTASE 1 (FSD1)	Fe-superoxide dismutase
AT5G59690	0	Histone superfamily protein;(source:Araport11)
AT2G21850	0	Cysteine/Histidine-rich C1 domain family protein;(source:Araport11)
AT2G29570	PROLIFERATING CELL NUCLEAR ANTIGEN 2 (PCNA2);A. THALIANA PROLIFERATING CELL NUCLEAR ANTIGEN 2 (ATPCNA2)	Functionally interacts with POLH to repair DNA damaged by UVB damage. May be sumoylated.
AT5G67100	INCURVATA2 (ICU2)	Encodes the putative catalytic subunit of the DNA polymerase alpha. Interacts with genes involved in chromatin-mediated cellular memory. ICU2 genetically interacts with TERMINAL FLOWER2, the ortholog of HETEROCHROMATIN PROTEIN1 of animals and yeasts, and with the Polycomb group (PcG) gene CURLY LEAF. A number of regulatory genes were derepressed in the icu2-1 mutant, including genes associated wi…
AT5G49160	METHYLTRANSFERASE 1 (MET1);METHYLTRANSFERASE 2 (MET2);DNA METHYLTRANSFERASE 1 (DMT1);DECREASED DNA METHYLATION 2 (DDM2);DNA METHYLTRANSFERASE 01 (DMT01);METHYLTRANSFERASE I (METI)	Encodes a cytosine methyltransferase MET1. Required for silencing of FWA paternal allele in endosperm. Two lines with RNAi constructs directed against DMT1 have reduced agrobacterium-mediated tumor formation. The mRNA is cell-to-cell mobile.
AT2G17040	NAC DOMAIN CONTAINING PROTEIN 36 (anac036);NAC DOMAIN CONTAINING PROTEIN 36 (NAC036)	Member of the NAC transcription factor family and more specifically, the ONAC022 subfamily. Involved in leaf and inflorescence stem morphogenesis. The mRNA is cell-to-cell mobile.
AT4G04570	CYSTEINE-RICH RLK (RECEPTOR-LIKE PROTEIN KINASE) 40 (CRK40)	Encodes a cysteine-rich receptor-like protein kinase. The mRNA is cell-to-cell mobile.
AT2G16660	0	Major facilitator superfamily protein;(source:Araport11)
AT2G32160	0	S-adenosyl-L-methionine-dependent methyltransferases superfamily protein;(source:Araport11)
AT4G15233	ATP-BINDING CASSETTE G42 (ABCG42)	ABC-2 and Plant PDR ABC-type transporter family protein;(source:Araport11)
AT2G47730	ARABIDOPSIS THALIANA GLUTATHIONE S-TRANSFERASE PHI 8 (ATGSTF8);GLUTATHIONE S-TRANSFERASE PHI 8 (GSTF8); (GST6);GLUTATHIONE S-TRANSFERASE (CLASS PHI) 5 (ATGSTF5)	Encodes glutathione transferase belonging to the phi class of GSTs. Naming convention according to Wagner et al. (2002).
AT4G14365	XB3 ORTHOLOG 4 IN ARABIDOPSIS THALIANA (XBAT34)	hypothetical protein;(source:Araport11)
AT3G47010	0	Glycosyl hydrolase family protein;(source:Araport11)
AT5G25440	0	Protein kinase superfamily protein;(source:Araport11)
AT1G35710	0	kinase family with leucine-rich repeat domain-containing protein;(source:Araport11)
AT5G54490	PINOID-BINDING PROTEIN 1 (PBP1)	Encodes a PINOID (PID)-binding protein containing putative EF-hand calcium-binding motifs. The interaction is dependent on the presence of calcium. mRNA expression is up-regulated by auxin. Not a phosphorylation target of PID, likely acts upstream of PID to regulate the activity of this protein in response to changes in calcium levels.
AT1G06620	0	encodes a protein whose sequence is similar to a 2-oxoglutarate-dependent dioxygenase The mRNA is cell-to-cell mobile.
AT1G44900	(ATMCM2);MINICHROMOSOME MAINTENANCE 2 (MCM2)	Encodes MCM2 (MINICHROMOSOME MAINTENANCE 2), a protein essential to embryo development. Overexpression results in altered root meristem function.
AT2G41110	CALMODULIN 2 (CAM2)	Encodes a touch-inducible calmodulin that has higher affinity to kinesin-like calmodulin binding motor protein than CAM4 or CAM6. The mRNA is cell-to-cell mobile.
AT4G37010	CENTRIN 2 (CEN2)	Encodes a member of the Centrin family. Mutants are hypersensitive to UV and prone to UV induced DNA damage. Based on sequence similarity and mutant phenotype CEN2 is thought to be involved in nucelotide excision repair/DNA repair.
AT2G23680	0	Cold acclimation protein WCOR413 family;(source:Araport11)
AT4G18970	0	GDSL-motif esterase/acyltransferase/lipase. Enzyme group with broad substrate specificity that may catalyze acyltransfer or hydrolase reactions with lipid and non-lipid substrates.
AT5G46230	0	hypothetical protein (Protein of unknown function, DUF538);(source:Araport11)
AT4G23250	EMBRYO DEFECTIVE 1290 (emb1290);CYSTEINE-RICH RLK (RECEPTOR-LIKE PROTEIN KINASE) 17 (CRK17);RECEPTOR-LIKE KINASE THALIANACOL-0GENOMICLIBRARY(CLONTECH).THEPOSITIVEPHAGECLONES C-X8-C-X2-C CLASS 1 (RKC1); (DUF26-21)	cysteine-rich receptor-like protein kinase 17;(source:Araport11)
AT2G26440	PECTIN METHYLESTERASE 12 (PME12)	Plant invertase/pectin methylesterase inhibitor superfamily;(source:Araport11)
AT3G54750	0	downstream neighbor of Son;(source:Araport11)
AT2G41090	CALMODULIN LIKE 10 (CML10)	Encodes a cytoplasmic, calcium binding calmodulin variant. CML10 interacts with phosphomannomutase (PMM)in vivo and increases its activity thereby affecting ascorbic acid biosynthesis. Its expression is induced by oxidative and other stress. The mRNA is cell-to-cell mobile.
AT4G20780	CALMODULIN LIKE 42 (CML42)	Calcium sensor involved in trichome branching.
AT2G07690	MINICHROMOSOME MAINTENANCE 5 (MCM5)	Member of the minichromosome maintenance complex, involved in DNA replication initiation. Abundant in proliferating and endocycling tissues. Localized in the nucleus during G1, S and G2 phases of the cell cycle, and are released into the cytoplasmic compartment during mitosis. Binds chromatin.
AT5G26920	CAM-BINDING PROTEIN 60-LIKE G (CBP60G)	Encodes a calmodulin-binding protein CBP60g (calmodulin binding protein 60-like.g). The calmodulin-binding domain is located near the N-terminus; calmodulin binding is dependent on Ca(2+). Inducible by both bacterial pathogen and MAMP (microbe-associated molecular pattern) treatments. Bacterial growth is enhanced in cbp60g mutants. cbp60g mutants also show defects in salicylic acid (SA) accumulat…
AT4G18250	0	receptor Serine/Threonine kinase-like protein;(source:Araport11)
AT3G49370	0	Calcium-dependent protein kinase (CDPK) family protein;(source:Araport11)
AT4G13510	AMMONIUM TRANSPORTER 1;1 (AMT1;1); (ATAMT1;1);ARABIDOPSIS THALIANA AMMONIUM TRANSPORT 1 (ATAMT1)	Encodes a plasma membrane localized ammonium transporter. Contains a cytosolic trans-activation domain essential for ammonium uptake. The mRNA is cell-to-cell mobile.
AT3G29034	0	transmembrane protein;(source:Araport11)
AT4G38550	0	phospholipase-like protein (PEARLI 4) family protein;(source:Araport11)
AT1G03210	0	Phenazine biosynthesis PhzC/PhzF protein;(source:Araport11)
AT5G20230	BLUE-COPPER-BINDING PROTEIN (ATBCB);BLUE-COPPER-BINDING PROTEIN (BCB);SENESCENCE ASSOCIATED GENE 14 (SAG14);BLUE COPPER BINDING PROTEIN (BCB)	Encodes a Al-stress-induced gene. Along with TCF, it promotes lignin biosynthesis in response to cold stress. The mRNA is cell-to-cell mobile.
AT4G26070	MAP KINASE/ ERK KINASE 1 (MEK1);MITOGEN ACTIVATED PROTEIN KINASE KINASE 1 (MKK1); (ATMEK1); (NMAPKK)	Member of MAP Kinase Kinase. Likely functions in a stress-activated MAPK pathway. Can phosphorylate the MAPK AtMPK4, in response to stress. Gets phosphorylated by MEKK1 in response to wounding.
AT1G23840	0	transmembrane protein;(source:Araport11)
AT2G46400	WRKY DNA-BINDING PROTEIN 46 (ATWRKY46);WRKY DNA-BINDING PROTEIN 46 (WRKY46)	Encodes a WRKY transcription factor that contributes to the feedforward inhibition of osmotic/salt stress-dependent LR inhibition via regulation of ABA signaling and auxin homeostasis.
AT5G25930	0	kinase family with leucine-rich repeat domain-containing protein;(source:Araport11)
AT2G17880	DNA J PROTEIN C24 (DJC24)	Chaperone DnaJ-domain superfamily protein;(source:Araport11)
AT3G04210	(TN13)	Disease resistance protein (TIR-NBS class);(source:Araport11)
AT4G01700	0	Chitinase family protein;(source:Araport11)
AT3G46320	0	Histone superfamily protein;(source:Araport11)
AT2G44840	ETHYLENE-RESPONSIVE ELEMENT BINDING FACTOR 13 (ATERF13);ETHYLENE-RESPONSIVE ELEMENT BINDING FACTOR 13 (ERF13); (EREBP)	encodes a member of the ERF (ethylene response factor) subfamily B-3 of ERF/AP2 transcription factor family. The protein contains one AP2 domain. There are 18 members in this subfamily including ATERF-1, ATERF-2, AND ATERF-5. The mRNA is cell-to-cell mobile.
AT3G56710	SIGMA FACTOR BINDING PROTEIN 1 (SIB1)	Sig1 binding protein; interacts with Sig1R4. As well as Sig1, SibI is imported into chloroplasts and its expression is light-dependent in mature chloroplasts.
AT3G23010	RECEPTOR LIKE PROTEIN 36 (RLP36);RECEPTOR LIKE PROTEIN 36 (AtRLP36)	receptor like protein 36;(source:Araport11)
AT5G11420	0	transmembrane protein, putative (Protein of unknown function, DUF642);(source:Araport11)
AT1G72930	TOLL/INTERLEUKIN-1 RECEPTOR-LIKE (TIR); (ATTN10);TIR-NUCLEOTIDE BINDING SITE FAMILY 10 (TN10)	Toll/interleukin-1 receptor-like protein (TIR) mRNA,
AT4G22305	0	encodes a carboxylesterase that inhibits AvrBsT-triggered phenotypes in Arabidopsis
AT1G72910	0	Toll-Interleukin-Resistance (TIR) domain-containing protein;(source:Araport11)
AT3G28340	GALACTINOL SYNTHASE 8 (GolS8);GALACTURONOSYLTRANSFERASE-LIKE 10 (GATL10)	Encodes a protein with putative galacturonosyltransferase activity.
AT4G15440	(CYP74B2);HYDROPEROXIDE LYASE 1 (HPL1)	Encodes a hydroperoxide lyase. Also a member of the CYP74B cytochrome p450 family. In the ecotype Columbia (Col) the gene contains a 10-nucleotide deletion in its first exon that causes it to code for a truncated protein that results in a non-functional hydroperoxide lyase.
AT1G30420	MULTIDRUG RESISTANCE-ASSOCIATED PROTEIN 12 (ATMRP12);ATP-BINDING CASSETTE C11 (ABCC11);MULTIDRUG RESISTANCE-ASSOCIATED PROTEIN 12 (MRP12)	member of MRP subfamily
AT4G30640	0	RNI-like superfamily protein;(source:Araport11)
AT4G20830	(ATBBE19)	FAD-binding Berberine family protein;(source:Araport11)
AT4G14400	ACCELERATED CELL DEATH 6 (ACD6)	encodes a novel protein with putative ankyrin and transmembrane regions. It is a member of one of the largest uncharacterized gene families in higher plants. The gene is involved in resistance to Pseudomonas syringae.
AT1G51790	0	Leucine-rich repeat protein kinase family protein;(source:Araport11)
AT5G45380	DEGRADATION OF UREA 3 (DUR3); (ATDUR3)	urea-proton symporter DEGRADATION OF UREA 3 (DUR3);(source:Araport11)
AT1G09560	PLASMODESMAL GERMIN-LIKE PROTEIN 1 (PDGLP1);GERMIN-LIKE PROTEIN 5 (GLP5)	Encodes a plasodesmata-located protein involved in regulating primary root growth by controlling phloem-mediated allocation of resources between the primary and lateral root meristems. The mRNA is cell-to-cell mobile.
AT3G28930	AVRRPT2-INDUCED GENE 2 (AIG2)	avrRpt2-induced gene that exhibits RPS2- and avrRpt2-dependent induction early after infection with Pseudomonas syringae pv maculicola strain ES4326 carrying avrRpt2
AT3G48720	DEFICIENT IN CUTIN FERULATE (DCF)	Encodes a hydroxycinnamoyl-CoA: v-hydroxy fatty acid transferase involved in cutin synthesis. Mutants are almost devoid of ferulic acid.
AT3G50260	DREB AND EAR MOTIF PROTEIN 1 (DEAR1);COOPERATIVELY REGULATED BY ETHYLENE AND JASMONATE 1 (CEJ1); (ATERF#011)	Encodes a member of the DREB subfamily A-5 of ERF/AP2 transcription factor family. The protein contains one AP2 domain. Involved in defense and freezing stress responses. There are 16 members in this subfamily including RAP2.1, RAP2.9 and RAP2.10. The mRNA is cell-to-cell mobile.
AT1G66940	0	kinase-like protein;(source:Araport11)
AT4G23810	(ATWRKY53); (WRKY53)	member of WRKY Transcription Factor; Group III
AT4G11000	0	Ankyrin repeat family protein;(source:Araport11)
AT1G13750	ARABIDOPSIS THALIANA PURPLE ACID PHOSPHATASE 1 (ATPAP1);PURPLE ACID PHOSPHATASE 1 (PAP1)	Encodes a purple acid phosphatase whose expression is responsive to both phosphate (Pi) and phosphite (Phi) in roots.
AT5G05460	(AtENGase85A);ENDO-BETA-N-ACETYGLUCOSAMINIDASE 85A (ENGase85A)	Encodes a cytosolic beta-endo-N-acetyglucosaminidase (ENGase). ENGases N-glycans cleave the O-glycosidic linkage between the two GlcNAc residues of the N-glycan core structure and thus generate a protein with a single GlcNAc attached to asparagine.
AT1G29720	CELLULOSE SYNTHASE LIKE D2 (CLSD2)	Leucine-rich repeat transmembrane protein kinase;(source:Araport11)
AT1G19960	0	transcription factor;(source:Araport11)
AT5G24210	0	alpha/beta-Hydrolases superfamily protein;(source:Araport11)
AT2G04495	0	transmembrane protein;(source:Araport11)
AT2G26190	0	calmodulin-binding family protein;(source:Araport11)
AT1G02930	GLUTATHIONE S-TRANSFERASE (ATGSTF6);GLUTATHIONE S-TRANSFERASE 1 (GST1);ARABIDOPSIS GLUTATHIONE S-TRANSFERASE 1 (ATGST1);EARLY RESPONSIVE TO DEHYDRATION 11 (ERD11);ARABIDOPSIS THALIANA GLUATIONE S-TRANSFERASE F3 (ATGSTF3);GLUTATHIONE S-TRANSFERASE 6 (GSTF6)	Encodes glutathione transferase belonging to the phi class of GSTs. Naming convention according to Wagner et al. (2002).
AT4G39890	RAB GTPASE HOMOLOG H1C (RABH1c);RAB GTPASE HOMOLOG H1C (AtRABH1c)	RAB GTPase homolog H1C;(source:Araport11)
AT4G36280	CRT1 HOMOLOGUE 1 (CRH1); (ATMORC2);MICRORCHIDIA 2 (MORC2)	Histidine kinase-, DNA gyrase B-, and HSP90-like ATPase family protein;(source:Araport11)
AT4G11890	CYSTEINE-RICH RECEPTOR-LIKE PROTEIN KINASE 45 (CRK45);ABA- AND OSMOTIC-STRESS-INDUCIBLE RECEPTOR-LIKE CYTOSOLIC KINASE1 (ARCK1)	Encodes a receptor-like cytosolic kinase ARCK1. Negatively controls abscisic acid and osmotic stress signal transduction.
AT3G63240	0	DNAse I-like superfamily protein;(source:Araport11)
AT2G22500	UNCOUPLING PROTEIN 5 (UCP5);DICARBOXYLATE CARRIER 1 (DIC1);PLANT UNCOUPLING MITOCHONDRIAL PROTEIN 5 (ATPUMP5)	Encodes one of the mitochondrial dicarboxylate carriers (DIC): DIC1 (AT2G22500), DIC2 (AT4G24570), DIC3 (AT5G09470).
AT5G27060	RECEPTOR LIKE PROTEIN 53 (RLP53);RECEPTOR LIKE PROTEIN 53 (AtRLP53)	receptor like protein 53;(source:Araport11)
AT4G23220	CYSTEINE-RICH RLK (RECEPTOR-LIKE PROTEIN KINASE) 14 (CRK14)	Encodes a cysteine-rich receptor-like protein kinase.
AT1G17430	0	alpha/beta-Hydrolases superfamily protein;(source:Araport11)
AT3G62370	0	heme binding protein;(source:Araport11)
AT2G28940	0	Protein kinase superfamily protein;(source:Araport11)
AT3G48640	0	transmembrane protein;(source:Araport11)
AT5G38110	(SGA1);ANTI- SILENCING FUNCTION 1B (ASF1B); (SGA01)	This gene is predicted to encode a silencing group A protein. Plant lines expressing RNAi constructs directed against SGA1 have reduced levels of agrobacterium-mediated root transformation. Its expression is regulated during cell cycle progression through E2F transcription factors.
AT3G13790	(ATBFRUCT1);ARABIDOPSIS THALIANA CELL WALL INVERTASE 1 (ATCWINV1); (ATCWI1); (CWI1)	Encodes a protein with invertase activity.
AT4G36090	0	oxidoreductase, 2OG-Fe(II) oxygenase family protein;(source:Araport11)
AT3G42660	ENHANCER OF LHP1 (EOL1)	Ctf4 related nuclear protein. Interacts with LHP1-PRC2 to maintain H3K27 methylation in rapidly dividing cells. EOL1 expression is restricted to rapidly dividing cells.
AT3G28540	0	P-loop containing nucleoside triphosphate hydrolases superfamily protein;(source:Araport11)
AT5G45470	0	transmembrane protein, putative (DUF594);(source:Araport11)
AT5G53550	YELLOW STRIPE LIKE 3 (ATYSL3);YELLOW STRIPE LIKE 3 (YSL3)	YELLOW STRIPE like 3;(source:Araport11)
AT1G18210	0	Calcium-binding EF-hand family protein;(source:Araport11)
AT1G76960	0	transmembrane protein;(source:Araport11)
AT2G13790	SOMATIC EMBRYOGENESIS RECEPTOR-LIKE KINASE 4 (ATSERK4);BRI1- ASSOCIATED KINASE 7 (BAK7);BAK1-LIKE 1 (BKK1);SOMATIC EMBRYOGENESIS RECEPTOR-LIKE KINASE 4 (SERK4)	somatic embryogenesis receptor-like kinase 4;(source:Araport11)
AT5G54710	0	Ankyrin repeat family protein;(source:Araport11)
AT1G74440	0	ER membrane protein, putative (DUF962);(source:Araport11)
AT1G07200	SMAX1-LIKE 6 (SMXL6)	Encodes a member of an eight-gene family (SMAX1 and SMAX1-like) that has weak similarity to AtHSP101, a ClpB chaperonin required for thermotolerance.
AT3G45930	0	Histone superfamily protein;(source:Araport11)
AT5G54720	0	Ankyrin repeat family protein;(source:Araport11)
AT1G20780	PLANT U-BOX 44 (PUB44);SENESCENCE-ASSOCIATED E3 UBIQUITIN LIGASE 1 (SAUL1);ARABIDOPSIS THALIANA PLANT U-BOX 44 (ATPUB44)	Encodes a protein containing a U-box and an ARM domain. Homozygous mutant seedlings have a seedling lethal phenotype with widespread cell death lesions throughout the cotyledons and roots.
AT1G49050	(APCB1)	Encodes a member of the aspartyl protease family. Interacts with BAGP1 and BAG6 and appears to be required for cleavage of BAG6 as BAG6 is not cleaved in APCB1 mutant backgrounds.
AT1G45145	THIOREDOXIN H-TYPE 5 (ATTRX5);THIOREDOXIN H-TYPE 5 (ATH5);THIOREDOXIN H-TYPE 5 (TRX-H5);THIOREDOXIN H-TYPE 5 (TRX5);LOCUS OF INSENSITIVITY TO VICTORIN 1 (LIV1)	encodes a cytosolic thioredoxin that reduces disulfide bridges of target proteins by the reversible formation of a disulfide bridge between two neighboring Cys residues present in the active site. Thioredoxins have been found to regulate a variety of biological reactions in prokaryotic and eukaryotic cells.
AT3G60450	0	Phosphoglycerate mutase family protein;(source:Araport11)
AT2G43150	0	Proline-rich extensin-like family protein;(source:Araport11)
AT1G37130	(NIA2-1);CHLORATE RESISTANT 3 (CHL3);NITRATE REDUCTASE (NR);NITRATE REDUCTASE 2 (NR2);ARABIDOPSIS NITRATE REDUCTASE 2 (ATNR2);NITRATE REDUCTASE 2 (NIA2); (B29)	Identified as a mutant resistant to chlorate. Encodes nitrate reductase structural gene. Involved in nitrate assimilation. Has nitrate reductase activity. Up-regulated by the fungus P. indica. Binds transcription factor At2g35940. The mRNA is cell-to-cell mobile.
AT5G49010	SYNTHETIC LETHALITY WITH DPB11-1 5 (SLD5);EMBRYO DEFECTIVE 2812 (EMB2812)	Similar to the SLD5 component of GINS complex, which in other organism was shown to be involved in the initiation of DNA replication.
AT1G17600	(SOC3)	SOC3 is a TIR-NB-leucine-rich repeat (TNL) protein.Mutants suppress loss of chs2 phenotype of auto-activation of immunity. When the TIR domain of SOC3 interacts with CHS2 the binding results in temperature activation of cell death, the suppressors inhibit this interaction.
AT3G17840	RECEPTOR-LIKE KINASE 902 (RLK902)	Encodes a receptor-like kinase found at the cell surface of various tissues. Its function remains unknown.
AT5G19250	0	Glycoprotein membrane precursor GPI-anchored;(source:Araport11)
AT1G18910	BRUTUS LIKE 2 (BTSL2)	zinc ion binding protein;(source:Araport11)
AT1G23090	(SULTR3;3);SULFATE TRANSPORTER 91 (AST91)	Encodes AST91 mRNA for sulfate transporter.
AT3G11820	SYNTAXIN OF PLANTS 121 (SYP121); (AT-SYR1); (ATSYP121);SYNTAXIN RELATED PROTEIN 1 (SYR1);PENETRATION1 (PEN1);SYNTAXIN RELATED PROTEIN 1 (ATSYR1)	Encodes a syntaxin localized at the plasma membrane (SYR1, Syntaxin Related Protein 1, also known as SYP121, PENETRATION1/PEN1). SYR1/PEN1 is a member of the SNARE superfamily proteins. SNARE proteins are involved in cell signaling, vesicle traffic, growth and development. SYR1/PEN1 functions in positioning anchoring of the KAT1 K+ channel protein at the plasma membrane. Transcription is upregula…
AT4G22010	SKU5 SIMILAR 4 (sks4)	SKU5 similar 4;(source:Araport11)
AT1G49730	0	Protein kinase superfamily protein;(source:Araport11)
AT1G61170	0	hypothetical protein;(source:Araport11)
AT3G07800	THYMIDINE KINASE 1A (TK1A); (TK1); (ATTK1A)	Encodes a thymidine kinase that salvages DNA precursors.
AT3G13437	ENHANCER OF VASCULAR WILT RESISTANCE 1 (EWR1); (ATEWR1)	transmembrane protein;(source:Araport11)
AT1G66090	0	Disease resistance protein (TIR-NBS class);(source:Araport11)
AT3G26500	PLANT INTRACELLULAR RAS GROUP-RELATED LRR 2 (PIRL2)	Encodes PIRL2, a member of the Plant Intracellular Ras-group-related LRRs (Leucine rich repeat proteins). PIRLs are a distinct, plant-specific class of intracellular LRRs that likely mediate protein interactions, possibly in the context of signal transduction.
AT1G68585	0	hypothetical protein;(source:Araport11)
AT1G06450	0	Polynucleotidyl transferase, ribonuclease H-like superfamily protein;(source:Araport11)
AT2G03760	SULFOTRANSFERASE 202A1 (SULT202A1); (ATSULT202A1); (ST);ARABIDOPSIS THALIANA SULFOTRANSFERASE 1 (ATST1);SULPHOTRANSFERASE 12 (SOT12);SULFOTRANSFERASE 1 (ST1);SULPHOTRANSFERASE 1 (SOT1); (AtSOT1);SULPHOTRANSFERASE 12 (AtSOT12); (RAR047)	Encodes a brassinosteroid sulfotransferase. In vitro experiements show that this enzyme has a preference for 24-epibrassinosteroids, particularly 24-epicathasterone, but does not act on castasterone and brassinolide. It also shows sulfating activity toward flavonoids. It is differentially expressed during development, being more abundant in young seedlings and actively growing cell cultures. Expr…
AT2G23320	(ATWRKY15);WRKY DNA-BINDING PROTEIN 15 (WRKY15)	Encodes WRKY DNA-binding protein 15 (WRKY15).
AT3G01550	PHOSPHOENOLPYRUVATE (PEP)/PHOSPHATE TRANSLOCATOR 2 (ATPPT2);PHOSPHOENOLPYRUVATE (PEP)/PHOSPHATE TRANSLOCATOR 2 (PPT2)	phosphoenolpyruvate (pep)/phosphate translocator 2;(source:Araport11)
AT1G02920	GLUTATHIONE S-TRANSFERASE 7 (GSTF7); (ATGSTF8);GLUTATHIONE S-TRANSFERASE 11 (GST11); (ATGSTF7);ARABIDOPSIS GLUTATHIONE S-TRANSFERASE 11 (ATGST11)	Encodes glutathione transferase belonging to the phi class of GSTs. Naming convention according to Wagner et al. (2002).
AT1G56550	RHAMNOGALACTURONAN SPECI&#64257;C XYLOSYLTRANSFERASE 3 (RGXT3)	Encodes a rhamnogalacturonan II specific xylosyltransferase.
AT1G73600	(NMT3); (NMT)	Encodes a S-adenosyl-L-methionine-dependent phosphoethanolamine N-methyltransferase whose expression is responsive to both phosphate (Pi) and phosphite (Phi) in roots.
AT5G07130	LACCASE 13 (LAC13)	putative laccase, a member of laccase family of genes (17 members in Arabidopsis).
AT5G44820	0	Nucleotide-diphospho-sugar transferase family protein;(source:Araport11)
AT2G21790	DEFECTIVE IN POLLEN ORGANELLE DNA DEGRADATION 2 (DPD2);RIBONUCLEOTIDE REDUCTASE LARGE SUBUNIT 1 (ATRNR1);CRINKLY LEAVES 8 (CLS8);RIBONUCLEOTIDE REDUCTASE 1 (RNR1);RIBONUCLEOTIDE REDUCTASE 1 (R1)	encodes large subunit of ribonucleotide reductase involved in the production of deoxyribonucleoside triphosphates (dNTPs) for DNA replication and repair
AT1G55450	0	S-adenosyl-L-methionine-dependent methyltransferases superfamily protein;(source:Araport11)
AT2G39030	N-ACETYLTRANSFERASE ACTIVITY 1 (NATA1)	Encodes a protein that acts as an ornithine N-delta-acetyltransferase, leading to the formation of N-delta-actetylornithine. This compound is likely used in plant defense and levels of it are increased in Arabidopsis plants in response to MeJA and ABA. The mRNA is cell-to-cell mobile.
AT5G10160	0	Thioesterase superfamily protein;(source:Araport11)
AT1G78830	0	Curculin-like (mannose-binding) lectin family protein;(source:Araport11)
AT3G10985	SENESCENCE ASSOCIATED GENE 20 (SAG20);WOUND-INDUCED PROTEIN 12 (WI12);ARABIDOPSIS THALIANA WOUND-INDUCED PROTEIN 12 (ATWI-12)	A senescence-associated gene whose expression is induced in response to treatment with Nep1, a fungal protein that causes necrosis. The mRNA is cell-to-cell mobile.
AT5G57910	0	ribosomal RNA small subunit methyltransferase G;(source:Araport11)
AT4G33620	0	Cysteine proteinases superfamily protein;(source:Araport11)
AT1G72920	0	Toll-Interleukin-Resistance (TIR) domain family protein;(source:Araport11)
AT5G50200	WOUND-RESPONSIVE 3 (WR3)	Wound-responsive gene 3 (WR3). Encodes a high-affinity nitrate transporter. Up-regulated by nitrate. Involved in jasmonic acid-independent wound signal transduction.
AT4G15070	0	Cysteine/Histidine-rich C1 domain family protein;(source:Araport11)
AT5G19930	PLASMA MEMBRANE GLUCOSE-RESPONSIVE REGULATOR (PGR)	PGR is putative plasma membrane glucose- responsive regulator that is expressed in response to glucose stimulation.RNAi knockdown mutant seeds have enhanced sensitivity to glucose and 2-deoxyglucose.
AT5G25610	RESPONSIVE TO DESICCATION 22 (RD22); (ATRD22)	responsive to dehydration 22 (RD22) mediated by ABA
AT1G33560	ACTIVATED DISEASE RESISTANCE 1 (ADR1)	Encodes a NBS-LRR disease resistance protein that possesses N-terminal kinase subdomains. Activation tagged mutant of ADR1 showed elevated levels of SA and reactive oxygen species in addition to number of defense gene transcripts. Exhibits resistance to number of microbial pathogens.
AT1G66970	GLYCEROPHOSPHODIESTER PHOSPHODIESTERASE (GDPD) LIKE 1 (GDPDL1);SHV3-LIKE 2 (SVL2)	Encodes a member of the glycerophosphodiester phosphodiesterase like (GDPD-like) family.
AT4G20110	VACUOLAR SORTING RECEPTOR 7 (VSR7)	VACUOLAR SORTING RECEPTOR 7;(source:Araport11)
AT4G08950	EXORDIUM (EXO)	Phosphate-responsive 1 family protein;(source:Araport11)
AT5G02890	0	Encodes a protein with similarity to transferases in plants and fungi.
AT3G14620	CYTOCHROME P450, FAMILY 72, SUBFAMILY A, POLYPEPTIDE 8 (CYP72A8)	putative cytochrome P450 The mRNA is cell-to-cell mobile.
AT1G05575	0	transmembrane protein;(source:Araport11)
AT4G11530	CYSTEINE-RICH RLK (RECEPTOR-LIKE PROTEIN KINASE) 34 (CRK34)	Encodes a cysteine-rich receptor-like protein kinase. The mRNA is cell-to-cell mobile.
AT1G23850	0	transmembrane protein;(source:Araport11)
AT1G31550	0	GDSL-motif esterase/acyltransferase/lipase. Enzyme group with broad substrate specificity that may catalyze acyltransfer or hydrolase reactions with lipid and non-lipid substrates.
AT5G39320	UDP-GLUCOSE DEHYDROGENASE 4 (UDG4)	UDP-glucose 6-dehydrogenase family protein;(source:Araport11)
AT5G67410	0	transcriptional regulator of RNA polII, SAGA, subunit;(source:Araport11)
AT5G12340	0	DUF4228 domain protein;(source:Araport11)
AT5G53370	PECTIN METHYLESTERASE PCR FRAGMENT F (ATPMEPCRF);PECTIN METHYLESTERASE PCR FRAGMENT F (PMEPCRF)	pectin methylesterase PCR fragment F;(source:Araport11)
AT1G24150	FORMIN HOMOLOGUE 4 (FH4);FORMIN HOMOLOGUE 4 (ATFH4)	Encodes a group I formin. Localized to cell junctions. Polymerizes actin. Binds profilin.
AT1G09750	0	Eukaryotic aspartyl protease family protein;(source:Araport11)
AT4G21390	(B120)	S-locus lectin protein kinase family protein;(source:Araport11)
AT3G52400	(ATSYP122);SYNTAXIN OF PLANTS 122 (SYP122)	syntaxin protein, involved in the negative regulation of defense pathways such as programmed cell death, salicylic acid signalling pathway, jasmonic acid signalling pathway
AT5G19750	0	Peroxisomal membrane 22 kDa (Mpv17/PMP22) family protein;(source:Araport11)
AT1G08930	EARLY RESPONSE TO DEHYDRATION 6 (ERD6)	encodes a putative sucrose transporter whose gene expression is induced by dehydration and cold. The mRNA is cell-to-cell mobile.
AT1G08050	0	Zinc finger (C3HC4-type RING finger) family protein;(source:Araport11)
AT2G28740	HISTONE H4 (HIS4)	histone 4
AT4G11850	MATERNAL EFFECT EMBRYO ARREST 54 (MEE54);PHOSPHOLIPASE D GAMMA 1 (PLDGAMMA1)	Encodes a phospholipase D (gamma) that is involved in aluminum tolerance and plays a role in membrane lipid modulation under Al stress.
AT2G17120	CEBIP-LIKE 1 (CL-1);LYSM-CONTAINING RECEPTOR PROTEIN 1 (LYP1);LYSM DOMAIN GPI-ANCHORED PROTEIN 2 PRECURSOR (LYM2)	Induction of chitin-responsive genes by chitin treatment is not blocked in the mutant. It contains a C-terminal GPI anchor signal and is an ortholog of OsCEBiP.
AT4G24970	(ATMORC7)	MORC7 is a member of a family of GHKL ATPases. It is localized in the nuceloplasm and adjacent to chromocenters. Along with MORC4, it appears to repress the expression of genes involved in defense against pathogens.
AT3G29000	0	Calcium-binding EF-hand family protein;(source:Araport11)
AT3G29631	0	nuclease;(source:Araport11)
AT5G51720	(AT-NEET);NEET GROUP PROTEIN (NEET)	Encodes a protein with biochemical, structural, and biophysical characteristics of a NEET protein. It plays a key role in plant development, senescence, reactive oxygen homeostasis, and Fe metabolism.
AT1G34420	0	leucine-rich repeat transmembrane protein kinase family protein;(source:Araport11)
AT3G47570	0	Leucine-rich repeat protein kinase family protein;(source:Araport11)
AT1G21270	WALL-ASSOCIATED KINASE 2 (WAK2)	cytoplasmic serine/threonine protein kinase induced by salicylic acid. mutant plants exhibit a loss of cell expansion and dependence on sugars and salts for seedling growth, affecting the expression and activity of vacuolar invertase.
AT1G64670	9-CIS EPOXYCAROTENOID DIOXYGENASE DEFECTIVE 1 (CED1);BODYGUARD1 (BDG1)	Encodes a epidermally expressed extracellular protein that likely functions as an alpha-beta hydrolase and is required for normal cuticle formation. Homozygous mutant plants are dwarfed and have abnormal leaves, collapsed cells, reduced numbers of trichomes. The specific role of BDG is unclear: it may function in cutin biosynthesis or as a cross-linking enzyme in the cell wall itself.
AT4G23470	0	PLAC8 family protein;(source:Araport11)
AT5G58940	CALMODULIN-BINDING RECEPTOR-LIKE CYTOPLASMIC KINASE 1 (CRCK1)	Arabidopsis thaliana calmodulin-binding receptor-like kinase mRNA The mRNA is cell-to-cell mobile.
AT2G32680	RECEPTOR LIKE PROTEIN 23 (RLP23);RECEPTOR LIKE PROTEIN 23 (AtRLP23)	receptor like protein 23;(source:Araport11)
AT2G35930	(ATPUB23);PLANT U-BOX 23 (PUB23)	Encodes a cytoplasmically localized U-box domain containing E3 ubiquitin ligase that is involved in the response to water stress and acts as a negative regulator of PAMP-triggered immunity.
AT5G06320	NDR1/HIN1-LIKE 3 (NHL3)	encodes a protein whose sequence is similar to tobacco hairpin-induced gene (HIN1) and Arabidopsis non-race specific disease resistance gene (NDR1). Expression of this gene is induced by cucumber mosaic virus, spermine and Pseudomonas syringae pv. tomato DC3000. The gene product is localized to the plasma membrane.
AT2G38290	AMMONIUM TRANSPORTER 2 (ATAMT2);AMMONIUM TRANSPORTER 2 (AMT2);AMMONIUM TRANSPORTER 2;1 (AMT2;1)	encodes a high-affinity ammonium transporter, which is expressed in shoot and root. Expression in root and shoot is under nitrogen and carbon dioxide regulation, respectively.
AT3G11840	PLANT U-BOX 24 (PUB24)	Encodes a U-box-domain-containing E3 ubiquitin ligase that acts as a negative regulator of PAMP-triggered immunity.
AT4G34570	(ATDRTS2);THYMIDYLATE SYNTHASE 2 (THY-2)	Encodes a bifunctional dihydrofolate reductase - thymidylate synthase gene. This is unique in Arabidopsis and protozoa. Other organisms have independent genes for this function.
AT1G67330	0	glucuronoxylan 4-O-methyltransferase-like protein (DUF579);(source:Araport11)
AT2G42690	0	alpha/beta-Hydrolases superfamily protein;(source:Araport11)
AT1G08650	PHOSPHOENOLPYRUVATE CARBOXYLASE KINASE 1 (ATPPCK1);PHOSPHOENOLPYRUVATE CARBOXYLASE KINASE 1 (PPCK1)	Encodes a phosphoenolpyruvate carboxylase kinase that is expressed at highest levels in leaves. Expression is induced by light. The mRNA is cell-to-cell mobile.
AT5G44070	CADMIUM SENSITIVE 1 (CAD1); (ARA8);ARABIDOPSIS THALIANA PHYTOCHELATIN SYNTHASE 1 (ATPCS1);PHYTOCHELATIN SYNTHASE 1 (PCS1)	Phytochelatin synthase gene confers tolerance to cadmium ions. Catalyzes phytochelatin (PC) synthesis from glutathione (GSH) in the presence of Cd2+, Zn2+, Cu2+ and Fe3+, but not by Co2+ or Ni2+. The mRNA is cell-to-cell mobile.
AT1G03220	0	Eukaryotic aspartyl protease family protein;(source:Araport11)
AT3G49940	LOB DOMAIN-CONTAINING PROTEIN 38 (LBD38)	LOB domain-containing protein 38;(source:Araport11)
AT1G30900	VACUOLAR SORTING RECEPTOR 6 (VSR6);BINDING PROTEIN OF 80 KDA 3;3 (BP80-3;3);VACUOLAR SORTING RECEPTOR 3;3 (VSR3;3)	VACUOLAR SORTING RECEPTOR 6;(source:Araport11)
AT2G31880	EVERSHED (EVR);SUPPRESSOR OF BIR1 1 (SOBIR1)	Encodes a putative leucine rich repeat transmembrane protein that is expressed in response to Pseudomonas syringae. Expression of SRRLK may be required for silencing via lsiRNAs. Regulates cell death and innate immunity.
AT4G36670	(AtPMT6);POLYOL TRANSPORTER 6 (PLT6); (AtPLT6);POLYOL/MONOSACCHARIDE TRANSPORTER 6 (PMT6)	Major facilitator superfamily protein;(source:Araport11)
AT3G57630	EXTENSIN ARABINOSE DEFICIENT TRANSFERASE (EXAD)	Encodes a glycoprotein glycosyl transferase ExAD. Knockout mutants show truncated root hair phenotype.
AT1G77590	LONG CHAIN ACYL-COA SYNTHETASE 9 (LACS9)	Encodes major plastidic long chain acyl-CoA synthetase with a slight substrate preference of oleic acid over any of the other fatty acids.
AT3G49120	PEROXIDASE 34 (PRX34);ARABIDOPSIS THALIANA PEROXIDASE CB (ATPCB);PEROXIDASE CB (PRXCB);PEROXIDASE 34 (PERX34); (ATPERX34)	Class III peroxidase Perx34. Expressed in roots, leaves and stems. Located in the cell wall. Involved in cell elongation. Expression activated by light. May play a role in generating H2O2 during defense response. The mRNA is cell-to-cell mobile.
AT3G51600	LIPID TRANSFER PROTEIN 5 (LTP5)	Predicted to encode a PR (pathogenesis-related) protein. Belongs to the lipid transfer protein (PR-14) family with the following members: At2g38540/LTP1, At2g38530/LTP2, At5g59320/LTP3, At5g59310/LTP4, At3g51600/LTP5, At3g08770/LTP6, At2g15050/LTP7, At2g18370/LTP8, At2g15325/LTP9, At5g01870/LTP10, At4g33355/LTP11, At3g51590/LTP12, At5g44265/LTP13, At5g62065/LTP14, At4g08530/LTP15.
AT4G23230	CYSTEINE-RICH RLK (RECEPTOR-LIKE PROTEIN KINASE) 15 (CRK15)	Encodes a cysteine-rich receptor-like protein kinase.
AT3G26210	CYTOCHROME P450, FAMILY 71, SUBFAMILY B, POLYPEPTIDE 23 (CYP71B23)	putative cytochrome P450 The mRNA is cell-to-cell mobile.
AT3G15630	0	plant/protein;(source:Araport11)
AT2G16870	0	Disease resistance protein (TIR-NBS-LRR class) family;(source:Araport11)
AT2G35190	NOVEL PLANT SNARE 11 (NPSN11); (NSPN11); (ATNPSN11)	plant-specific SNARE located in cell plate of dividing cells. cofractionates with the cytokinesis-specific syntaxin, KNOLLE, which is required for the formation of the cell plate.
AT1G72900	0	Toll-Interleukin-Resistance (TIR) domain-containing protein;(source:Araport11)
AT1G56660	0	MAEBL domain protein;(source:Araport11)
AT1G66880	0	Protein kinase superfamily protein;(source:Araport11)
AT5G38690	0	Zinc-finger domain of monoamine-oxidase A repressor R1 protein;(source:Araport11)
AT1G10470	RESPONSE REGULATOR 4 (ARR4);INDUCED BY CYTOKININ 7 (IBC7);RESPONCE REGULATOR 1 (ATRR1);MATERNAL EFFECT EMBRYO ARREST 7 (MEE7)	Encodes a two-component response regulator. Acts redundantly with ARR3 in the control of circadian period in a cytokinin-independent manner.
AT5G19190	0	hypothetical protein;(source:Araport11)
AT4G20325	0	ribonuclease H2 subunit B;(source:Araport11)
AT5G13320	(WIN3);GH3-LIKE DEFENSE GENE 1 (GDG1);AVRPPHB SUSCEPTIBLE 3 (PBS3);HOPW1-1-INTERACTING 3 (WIN3);GRETCHEN HAGEN 3.12 (GH3.12); (ATGH3.12)	Encodes an enzyme capable of conjugating amino acids to 4-substituted benzoates. 4-HBA (4-hydroxybenzoic acid) and pABA (4-aminobenzoate) may be targets of the enzyme in Arabidopsis, leading to the production of pABA-Glu, 4HBA-Glu, or other related compounds. This enzyme is involved in disease-resistance signaling. It is required for the accumulation of salicylic acid, activation of defense respo…
AT2G18690	0	transmembrane protein;(source:Araport11)
AT1G10657	0	transmembrane protein;(source:Araport11)
AT3G49930	0	C2H2 and C2HC zinc fingers superfamily protein;(source:Araport11)
AT4G17470	0	alpha/beta-Hydrolases superfamily protein;(source:Araport11)
AT4G10500	DMR6-LIKE OXYGENASE 1 (DLO1)	2-oxoglutarate (2OG) and Fe(II)-dependent oxygenase superfamily protein;(source:Araport11)
AT3G11010	RECEPTOR LIKE PROTEIN 34 (RLP34);RECEPTOR LIKE PROTEIN 34 (AtRLP34)	receptor like protein 34;(source:Araport11)
AT5G45110	NPR1-LIKE PROTEIN 3 (NPR3); (ATNPR3)	Encodes NPR3, a paralog of NPR1. Involved in negative regulation of defense responses against bacterial and oomycete pathogens. npr3 mutants has elevated level of PR1 expression. Interacts with TGA2, TGA3, TGA5 and TGA6 in yeast two hybrid assays. NPR3 and NPR4 are receptors for the immune signal salicylic acid. The mRNA is cell-to-cell mobile.
AT4G25940	0	ENTH/ANTH/VHS superfamily protein;(source:Araport11)
AT5G63550	0	DEK domain-containing chromatin associated protein;(source:Araport11)
AT1G22890	0	transmembrane protein;(source:Araport11)
AT2G41880	(AGK1);GUANYLATE KINASE 1 (GK-1)	Guanylate kinase. Involved in nucleotide metabolism.
AT4G21990	(ATAPR3);APS REDUCTASE 3 (APR3); (PRH-26);PAPS REDUCTASE HOMOLOG 26 (PRH26)	Encodes a protein disulfide isomerase-like (PDIL) protein, a member of a multigene family within the thioredoxin (TRX) superfamily. This protein also belongs to the adenosine 5'-phosphosulfate reductase-like (APRL) group.
AT1G03370	0	C2 calcium/lipid-binding and GRAM domain containing protein;(source:Araport11)
AT2G23380	CURLY LEAF (CLF);SETDOMAIN 1 (SET1);SETDOMAIN GROUP 1 (SDG1);INCURVATA 1 (ICU1)	Similar to the product of the Polycomb-group gene Enhancer of zeste. Required for stable repression of AG and AP3. Putative role in cell fate determination. Involved in the control of leaf morphogenesis. mutants exhibit curled, involute leaves. AGAMOUS and APETALA3 are ectopically expressed in the mutant.
AT5G52810	SAR DEFICIENT 4 (SARD4)	NAD(P)-binding Rossmann-fold superfamily protein;(source:Araport11)
AT1G52030	(F-ATMBP);MYROSINASE-BINDING PROTEIN 2 (MBP2); (MBP1.2)	Similar to myrosinase binding proteins which may be involved in metabolizing glucosinolates and forming defense compounds to protect against herbivory. Also similar to lectins and other agglutinating factors. Expressed only in flowers.
AT2G38010	NEUTRAL CERAMIDASE 2 (ATNCER2)	Neutral/alkaline non-lysosomal ceramidase;(source:Araport11)
AT5G61600	ETHYLENE RESPONSE FACTOR 104 (ERF104)	encodes a member of the ERF (ethylene response factor) subfamily B-3 of ERF/AP2 transcription factor family. The protein contains one AP2 domain. There are 18 members in this subfamily including ATERF-1, ATERF-2, AND ATERF-5.
AT5G46280	MINICHROMOSOME MAINTENANCE 3 (MCM3)	Minichromosome maintenance (MCM2/3/5) family protein;(source:Araport11)
AT4G16265	DEFECTIVE IN MERISTEM SILENCING 13 (DMS13); (NRPB9B); (NRPD9B); (NRPE9B)	One of two highly similar, non-catalytic subunits common to nuclear DNA-directed RNA polymerases II, IV and V; homologous to budding yeast RPB9. Appears to be redundant with At3g16980
AT1G80850	0	DNA glycosylase superfamily protein;(source:Araport11)
AT5G45250	RESISTANT TO P. SYRINGAE 4 (RPS4)	RPS4 belongs to the Toll/interleukin-1 receptor (TIR)-nucleotide binding site (NBS)-Leu-rich repeat (LRR) class of disease resistance (R ) genes. Confers specific resistance to Pseudomonas syringae pv. tomato carrying the avirulence gene AvrRPS4. Produces alternative transcripts with truncated open reading frames.
AT4G11300	0	ROH1, putative (DUF793);(source:Araport11)
AT1G49750	0	Leucine-rich repeat (LRR) family protein;(source:Araport11)
AT3G44400	0	Disease resistance protein (TIR-NBS-LRR class) family;(source:Araport11)
AT2G38470	WRKY DNA-BINDING PROTEIN 33 (ATWRKY33);WRKY DNA-BINDING PROTEIN 33 (WRKY33)	Member of the plant WRKY transcription factor family. Regulates the antagonistic relationship between defense pathways mediating responses to P. syringae and necrotrophic fungal pathogens. Located in nucleus. Involved in response to various abiotic stresses - especially salt stress.
AT5G02820	ROOT HAIRLESS 2 (RHL2);BRASSINOSTEROID INSENSITIVE 5 (BIN5)	Involved in the patterning and shape of leaf trichomes. Encodes the DNA topoisomerase VI SPO11-3, involved in endoreduplication
AT4G12720	ARABIDOPSIS THALIANA NUDIX HYDROLASE HOMOLOG 7 (AtNUDT7); (NUDT7);GROWTH FACTOR GENE 1 (GFG1)	Encodes a protein with ADP-ribose hydrolase activity. Negatively regulates EDS1-conditioned plant defense and programmed cell death.
AT4G34950	MAJOR FACILITATOR SUPERFAMILY 1 (MFS1)	Major facilitator superfamily protein;(source:Araport11)
AT1G32127	0	plant viral-response family protein;(source:Araport11)
AT1G51060	HISTONE H2A 10 (HTA10)	Encodes HTA10, a histone H2A protein. The mRNA is cell-to-cell mobile.
AT4G36570	RAD-LIKE 3 (RL3);RAD-LIKE 3 (ATRL3)	RAD-like 3;(source:Araport11)
AT1G27060	0	Regulator of chromosome condensation (RCC1) family protein;(source:Araport11)
AT5G67340	(PUB2)	ARM repeat superfamily protein;(source:Araport11)
AT3G03000	0	Calmodulin like protein localized in the plant vacuolar compartment with a function of binding and modifying the activity of a tonoplast transporter (AtNHX1) from within the vacuole in a Ca+2- and pH-dependent manner
AT1G13340	IST1-LIKE 6 (ISTL6)	Regulator of Vps4 activity in the MVB pathway protein;(source:Araport11)
AT1G19380	0	sugar, putative (DUF1195);(source:Araport11)
AT2G33580	LYSM-CONTAINING RECEPTOR-LIKE KINASE 5 (LYK5); (ATLYK5)	Encodes a putative LysM-containing receptor-like kinase. LYK5 is a major chitin receptor and forms a chitin-induced complex with related kinase CERK1. Based on protein sequence alignment analysis, it was determined as a pseudo kinase due to a lack of the ATP-binding P-loop in the kinase domain.
AT3G16720	TOXICOS EN LEVADURA 2 (TL2);TOXICOS EN LEVADURA 2 (ATL2)	RING-H2 protein induced after exposure to chitin or inactivated crude cellulase preparations. The mRNA is cell-to-cell mobile.
AT3G48090	(ATEDS1);ENHANCED DISEASE SUSCEPTIBILITY 1 (EDS1)	Component of R gene-mediated disease resistance in Arabidopsis thaliana with homology to eukaryotic lipases.
AT5G45510	0	Leucine-rich repeat (LRR) family protein;(source:Araport11)
AT5G54300	0	cotton fiber-like protein (DUF761);(source:Araport11)
AT2G17780	MID1-COMPLEMENTING ACTIVITY 2 (MCA2)	Encodes a mechanosensitive channel candidate MCA2. The three-dimensional structure of MCA2 was reconstructed and appears to comprise a small transmembrane region and large cytoplasmic region.
AT1G31580	(CXC750); (ECS1)	Encodes cell wall protein. ECS1 is not a Xcc750 resistance gene, but the genetic data indicate that ECS1 is linked to a locus influencing resistance to Xcc750. The mRNA is cell-to-cell mobile.
AT4G37610	BTB AND TAZ DOMAIN PROTEIN 5 (bt5)	BTB and TAZ domain protein. Located in cytoplasm and expressed in fruit, flower and leaves.
AT5G61440	ATYPICAL CYS HIS RICH THIOREDOXIN 5 (ACHT5)	Encodes a member of the thioredoxin family protein. Located in the chloroplast. The mRNA is cell-to-cell mobile.
AT2G37470	0	Histone superfamily protein;(source:Araport11)
AT2G29460	GLUTATHIONE S-TRANSFERASE TAU 4 (ATGSTU4);GLUTATHIONE S-TRANSFERASE TAU 4 (GSTU4);GLUTATHIONE S-TRANSFERASE 22 (GST22)	Encodes glutathione transferase belonging to the tau class of GSTs. Naming convention according to Wagner et al. (2002).
AT3G50950	HOPZ-ACTIVATED RESISTANCE 1 (ZAR1)	Encodes a canonical CC-type NLR protein that is required for the recognition of the T3SE HopZ1a from the pathogenic bacteria P. syringae.
AT5G47070	0	Protein kinase superfamily protein;(source:Araport11)
AT5G27920	0	F-box family protein;(source:Araport11)
AT4G28220	NAD(P)H DEHYDROGENASE B1 (NDB1)	NAD(P)H dehydrogenase B1;(source:Araport11)
AT5G19230	0	Glycoprotein membrane precursor GPI-anchored;(source:Araport11)
AT3G43430	0	RING/U-box superfamily protein;(source:Araport11)
AT2G38360	PRENYLATED RAB ACCEPTOR 1.B4 (PRA1.B4)	prenylated RAB acceptor 1.B4;(source:Araport11)
AT1G15790	0	mediator of RNA polymerase II transcription subunit 15a-like protein;(source:Araport11)
AT3G50280	0	HXXXD-type acyl-transferase family protein;(source:Araport11)
AT5G43170	ZINC-FINGER PROTEIN 3 (AZF3);ZINC-FINGER PROTEIN 3 (ZF3)	Encodes zinc finger protein. mRNA levels are elevated in response to high salinity and low temperature. The protein is localized to the nucleus and acts as a transcriptional repressor.
AT4G02200	0	Drought-responsive family protein;(source:Araport11)
AT2G15880	0	Leucine-rich repeat (LRR) family protein;(source:Araport11)
AT1G33720	CYTOCHROME P450, FAMILY 76, SUBFAMILY C, POLYPEPTIDE 6 (CYP76C6)	member of CYP76C
AT2G27140	0	HSP20-like chaperones superfamily protein;(source:Araport11)
AT1G11310	MILDEW RESISTANCE LOCUS O 2 (MLO2);POWDERY MILDEW RESISTANT 2 (PMR2);MILDEW RESISTANCE LOCUS O 2 (ATMLO2)	A member of a large family of seven-transmembrane domain proteins specific to plants, homologs of the barley mildew resistance locus o (MLO) protein. The Arabidopsis genome contains 15 genes encoding MLO proteins, with localization in plasma membrane. Phylogenetic analysis revealed four clades of closely-related AtMLO genes. ATMLO2 belongs to the clade IV, with AtMLO3, AtMLO6 and AtMLO12. The gen…
AT4G02970	7SL RNA1 (AT7SL-1)	Signal recognition particle. Type 4 of RNA polymerase III dependent genes.
AT1G33590	0	Leucine-rich repeat (LRR) family protein;(source:Araport11)
AT3G16565	0	threonyl and alanyl tRNA synthetase second additional domain-containing protein;(source:Araport11)
AT4G18800	(ATHSGBP);RAB GTPASE HOMOLOG A1D (RABA1d);RAB GTPASE HOMOLOG A1D (ATRABA1D); (ATRAB11B)	Encodes RabA1d, a member of the RabA subfamily of small Rab GTPases.
AT1G63860	0	Disease resistance protein (TIR-NBS-LRR class) family;(source:Araport11)
AT1G21130	INDOLE GLUCOSINOLATE O-METHYLTRANSFERASE 4 (IGMT4)	O-methyltransferase family protein;(source:Araport11)
AT2G26240	0	Transmembrane proteins 14C;(source:Araport11)
AT5G42440	0	Protein kinase superfamily protein;(source:Araport11)
AT1G29240	0	transcription initiation factor TFIID subunit, putative (DUF688);(source:Araport11)
AT4G15690	(GRXS5)	Thioredoxin superfamily protein;(source:Araport11)
AT1G23390	KELCH DOMAIN-CONTAINING F-BOX PROTEIN (KFB)	A kelch domain-containing F-box protein. Its N terminus contains a typical F-box motif but its C-terminal domain only consists of one predicted kelch motif. Predicted to be stu Interacts with chalcone synthase CHS to mediate CHS ubiquitination and degradation.
AT4G23150	CYSTEINE-RICH RLK (RECEPTOR-LIKE PROTEIN KINASE) 7 (CRK7)	Encodes a cysteine-rich receptor-like protein kinase.
AT1G05570	GLUCAN SYNTHASE-LIKE 6 (GSL6); (ATGSL06); (GSL06); (ATGSL6);CALLOSE SYNTHASE 1 (CALS1)	Encodes a callose synthase 1 catalytic subunit . Member of Glycosyltransferase Family- 48.
AT4G28085	0	transmembrane protein;(source:Araport11)
AT1G67800	(RGLG5)	Copine (Calcium-dependent phospholipid-binding protein) family;(source:Araport11)
AT3G53180	NODULIN/GLUTAMINE SYNTHASE-LIKE PROTEIN (NodGS)	Encodes a protein that is the product of a fusion gene with a C-terminal GSI like sequence and an N-terminal part sharing homology with nodulins. It self-assembles into oligomers and its expression is increased in response to flagellin treatment. The protein co-localizes with microtubules and binds gamma-tubulin. RNAi lines are affected in root morphogenesis.
AT1G19020	0	CDP-diacylglycerol-glycerol-3-phosphate 3-phosphatidyltransferase;(source:Araport11)
AT2G21500	0	RING/U-box superfamily protein;(source:Araport11)
AT3G62030	CYCLOPHILIN 20-3 (CYP20-3);ROTAMASE CYP 4 (ROC4)	nuclear-encoded chloroplast stromal cyclophilin CYP20-3 (also known as ROC4). Protein is tyrosine-phosphorylated and its phosphorylation state is modulated in response to ABA in Arabidopsis thaliana seeds.
AT3G14890	0	phosphoesterase;(source:Araport11)
AT3G07570	0	Cytochrome b561/ferric reductase transmembrane with DOMON related domain-containing protein;(source:Araport11)
AT2G43570	CHITINASE, PUTATIVE (CHI)	chitinase;(source:Araport11)
AT1G18570	(BW51B);HIGH INDOLIC GLUCOSINOLATE 1 (HIG1);MYB DOMAIN PROTEIN 51 (MYB51);MYB DOMAIN PROTEIN 51 (AtMYB51); (BW51A)	Encodes a member of the R2R3-MYB transcription family. Involved in indole glucosinolate biosynthesis. The mRNA is cell-to-cell mobile.
AT3G21780	UDP-GLUCOSYL TRANSFERASE 71B6 (UGT71B6)	Encodes a protein with UDP-glucosyl transferase activity that was shown to preferentially glucosylates abscisic acid (ABA), and not its catabolites. Moreover, UGT71B6 was shown to have a strict preference for the naturally-occurring ABA enantiomer, (+)-ABA, and not its 'unnatural' relative, (-)-ABA. This is in contrast to the other identified UGT genes catalyzing the glucosylation of ABA which we…
AT1G80560	ISOPROPYLMALATE DEHYDROGENASE 2 (IMD2);ARABIDOPSIS ISOPROPYLMALATE DEHYDROGENASE 2 (ATIMD2)	The AtIMD2 is one out of 3 genes encoding the enzyme 3-isopropylmalate dehydrogenase involved in leucine biosynthesis in Arabidopsis. Its subcellular location has been targeted to plastids. The mRNA is cell-to-cell mobile.
AT5G20400	0	encodes a protein whose sequence is similar to flavanone 3 hydroxylase from Malus. The mRNA is cell-to-cell mobile.
AT2G46330	(ATAGP16);ARABINOGALACTAN PROTEIN 16 (AGP16)	Encodes arabinogalactan protein (AGP16).
AT4G02420	L-TYPE LECTIN RECEPTOR KINASE IV.4 (LECRK-IV.4)	Concanavalin A-like lectin protein kinase family protein;(source:Araport11)
AT5G26170	WRKY DNA-BINDING PROTEIN 50 (WRKY50);ARABIDOPSIS THALIANA WRKY DNA-BINDING PROTEIN 50 (ATWRKY50)	member of WRKY Transcription Factor; Group II-c. Involved in jasmonic acid inducible defense responses.
AT5G62865	0	hypothetical protein;(source:Araport11)
AT5G24030	SLAC1 HOMOLOGUE 3 (SLAH3)	Encodes a protein with ten predicted transmembrane helices. The SLAH3 protein has similarity to the SLAC1 protein involved in ion homeostasis in guard cells. Although it is not expressed in guard cells, it can complement an slac1-2 mutant suggesting that it performs a similar function. SLAH3:GFP localizes to the plasma membrane.
AT4G39330	CINNAMYL ALCOHOL DEHYDROGENASE 9 (CAD9); (ATCAD9)	cinnamyl alcohol dehydrogenase 9;(source:Araport11)
AT1G03400	0	A single copy gene that encodes a protein with sequence similarity to tomato E8 (ACC oxidase, the last step in ethylene biosynthesis) involved in ethylene synthesis and fruit ripening in tomato. This gene is not induced by ethylene in siliques. The transcript is found in siliques, etiolated seedlings, leaves, stems and flowers.
AT4G23180	(RLK4);CYSTEINE-RICH RLK (RECEPTOR-LIKE PROTEIN KINASE) 10 (CRK10)	Encodes a receptor-like protein kinase. Naming convention from Chen et al 2003 (PMID 14756307) The mRNA is cell-to-cell mobile.
AT2G48030	0	DNAse I-like superfamily protein;(source:Araport11)
AT2G30540	0	Thioredoxin superfamily protein;(source:Araport11)
AT2G40140	(ATSZF2); (CZF1); (ZFAR1);(SALT-INDUCIBLE ZINC FINGER 2 (SZF2)	zinc finger (CCCH-type) family protein;(source:Araport11)
AT5G67510	0	Translation protein SH3-like family protein;(source:Araport11)
AT3G12610	DNA-DAMAGE REPAIR/TOLERATION 100 (DRT100)	Plays role in DNA-damage repair/toleration. Partially complements RecA- phenotypes.
AT1G56190	(CPGK2)	Phosphoglycerate kinase family protein;(source:Araport11)
AT4G09570	(ATCPK4);CALCIUM-DEPENDENT PROTEIN KINASE 4 (CPK4)	Encodes a member of Calcium Dependent Protein Kinase (CDPK) gene family.Positive regulator of ABA signaling. Phosphorylates ABA responsive transcription factors ABF1 and ABF4.
AT4G23320	CYSTEINE-RICH RLK (RECEPTOR-LIKE PROTEIN KINASE) 24 (CRK24)	Encodes a cysteine-rich receptor-like protein kinase.
AT3G50760	GALACTURONOSYLTRANSFERASE-LIKE 2 (GATL2)	Encodes a protein with putative galacturonosyltransferase activity. The mRNA is cell-to-cell mobile.
AT1G14370	PROTEIN KINASE 2A (APK2A);KINASE 1 (KIN1);PBS1-LIKE 2 (PBL2)	Encodes protein kinase APK2a. Protein is N-myristoylated.
AT5G41180	0	leucine-rich repeat transmembrane protein kinase family protein;(source:Araport11)
AT1G59710	0	actin cross-linking protein (DUF569);(source:Araport11)
AT5G15870	0	glycosyl hydrolase family 81 protein;(source:Araport11)
AT2G41082	0	hypothetical protein;(source:Araport11)
AT1G35210	0	hypothetical protein;(source:Araport11)
AT2G18700	TREHALOSE PHOSPHATASE/SYNTHASE 11 (ATTPS11);TREHALOSE PHOSPHATASE/SYNTHASE 11 (TPS11); (ATTPSB);TREHALOSE-6-PHOSPHATE SYNTHASE 11 (TPS11)	Encodes an enzyme putatively involved in trehalose biosynthesis. The protein has a trehalose synthase (TPS)-like domain that may or may not be active as well as a trehalose phosphatase (TPP)-like domain.
AT1G67850	0	lysine ketoglutarate reductase trans-splicing protein (DUF707);(source:Araport11)
AT3G61640	ARABINOGALACTAN PROTEIN 20 (AGP20);ARABINOGALACTAN PROTEIN 20 (AtAGP20)	arabinogalactan protein 20;(source:Araport11)
AT3G17700	CYCLIC NUCLEOTIDE-GATED CHANNEL 20 (ATCNGC20);CYCLIC NUCLEOTIDE-BINDING TRANSPORTER 1 (CNBT1);CYCLIC NUCLEOTIDE GATED CHANNEL 20 (CNGC20)	cyclic nucleotide-binding transporter 1, member of a family of cyclic nucleotide gated channels. The mRNA is cell-to-cell mobile.
AT4G37370	CYTOCHROME P450, FAMILY 81, SUBFAMILY D, POLYPEPTIDE 8 (CYP81D8)	member of CYP81D
AT4G04490	CYSTEINE-RICH RLK (RECEPTOR-LIKE PROTEIN KINASE) 36 (CRK36)	Encodes a cysteine-rich receptor-like protein kinase.
AT5G62070	IQ-DOMAIN 23 (IQD23)	IQ-domain 23;(source:Araport11)
AT1G20950	0	Phosphofructokinase family protein;(source:Araport11)
AT1G07020	0	hypothetical protein;(source:Araport11)
AT5G45500	0	RNI-like superfamily protein;(source:Araport11)
AT4G37450	(ATAGP18);ARABINOGALACTAN PROTEIN 18 (AGP18)	AGP18 is a lysine-rich arabinogalactan-protein (AGP) and part of a multi-gene family of glycoproteins with approx. 50 members. It falls into one subclass with AGP17 and AGP19, other lysine-rich AGPs. It is expressed in young leaves, shoots, roots and flowers and is active in the regulation of the selection and survival of megaspores.
AT3G14210	EPITHIOSPECIFIER MODIFIER 1 (ESM1)	A semidominant QTL which has an epistatic effect on the Epithiospecifier gene. Represses nitrile formation and favors isothiocyanate production during glucosinolate hydrolysis. The functional allele deters the insect herbivory T. ni.
AT5G15580	LONGIFOLIA1 (LNG1);TON1 RECRUITING MOTIF 2 (TRM2)	Encodes LONGIFOLIA1 (LNG1). Regulates leaf morphology by promoting cell expansion in the leaf-length direction. The LNG1 homologue LNG2 (At3g02170) has similar function.
AT1G04680	0	Pectin lyase-like superfamily protein;(source:Araport11)
AT3G51890	CLATHRIN LIGHT CHAIN 3 (CLC3)	Clathrin light chain protein;(source:Araport11)
AT1G69720	HEME OXYGENASE 3 (ho3)	Encodes a member (HO3) of the heme oxygenase family.
AT1G25275	0	thionin-like protein;(source:Araport11)
AT3G47090	0	Leucine-rich repeat protein kinase family protein;(source:Araport11)
AT5G08380	ALPHA-GALACTOSIDASE 1 (AGAL1);ALPHA-GALACTOSIDASE 1 (AtAGAL1)	alpha-galactosidase 1;(source:Araport11)
AT3G13330	PROTEASOME ACTIVATING PROTEIN 200 (PA200)	Encodes a protein that interacts with the 26S proteasome. Mutants are phenotypically indistinguishable from wild type plants under a variety of growth conditions. Protein levels increase upon exposure of seedlings to MG132, a specific, potent, reversible, and cell-permeable proteasome inhibitor.
AT1G08450	CALRETICULIN 3 (CRT3);EMS-MUTAGENIZED BRI1 SUPPRESSOR 2 (EBS2);PRIORITY IN SWEET LIFE 1 (PSL1)	Encodes one of three Arabidopsis calreticulins. In CRT-deficient mouse fibroblasts, this protein restores ER Ca2+ levels. Non-receptor component required for EFR-mediated immunity. Mutants show de-repressed anthocyanin accumulation in the presence of elf18, and EFR accumulation and signalling.
AT5G23820	MD2-RELATED LIPID RECOGNITION 3 (ML3)	ML3 can be modified by NEDD8 and ubiquitin. ML3 expression is regulated by NAI1. ML3 expression is regulated by MeJA, ethylene and wounding. ml3-3 is more susceptible against infections with Alternaria brassicicola and more resistant against infections with Pseudomonas syringae DC3000.
AT3G59080	0	Eukaryotic aspartyl protease family protein;(source:Araport11)
AT3G62530	0	ARM repeat superfamily protein;(source:Araport11)
AT3G45980	HISTONE H2B (H2B);HISTONE 2B (H2B); (HTB9)	Encodes a histone 2B (H2B) protein. This protein can be ubiquitinated in planta, and this modification depends on the HUB1 and HUB2 E3 ubiquitin ligases as well as the UBC1 and UBC2 E2 ubiquitin conjugating enzymes. Lysine 146 appears to be the site of the ubiquitin addition.
AT4G26270	PHOSPHOFRUCTOKINASE 3 (PFK3)	phosphofructokinase 3;(source:Araport11)
AT3G04640	0	glycine-rich protein;(source:Araport11)
AT5G60460	0	Preprotein translocase Sec, Sec61-beta subunit protein;(source:Araport11)
AT5G07590	0	Transducin/WD40 repeat-like superfamily protein;(source:Araport11)
AT1G58602	0	LRR and NB-ARC domains-containing disease resistance protein;(source:Araport11)
AT5G45490	0	P-loop containing nucleoside triphosphate hydrolases superfamily protein;(source:Araport11)
AT2G36790	UDP-GLUCOSYL TRANSFERASE 73C6 (UGT73C6)	The At2g36790 gene encodes a UDP-glucose:flavonol-3-O-glycoside-7-O-glucosyltransferase (UGT73C6)attaching a glucosyl residue to the 7-O-position of the flavonols kaempferol, quercetin and their 3-O-glycoside derivatives.
AT5G58960	GRAVITROPIC IN THE LIGHT (GIL1)	Mutant plants display impaired light-regulation of the hypocotyl randomization response.
AT4G18205	PURINE PERMEASE 21 (PUP21); (ATPUP21)	Nucleotide-sugar transporter family protein;(source:Araport11)
AT2G41830	0	Uncharacterized protein;(source:Araport11)
AT2G27720	0	60S acidic ribosomal protein family;(source:Araport11)
AT1G23830	0	transmembrane protein;(source:Araport11)
AT4G29310	0	DUF1005 family protein (DUF1005);(source:Araport11)
AT3G02770	0	Ribonuclease E inhibitor RraA/Dimethylmenaquinone methyltransferase;(source:Araport11)
AT1G08315	0	ARM repeat superfamily protein;(source:Araport11)
AT2G30424	TRICHOMELESS 2 (TCL2)	In a tandem repeat with AT2g30432 (TCL1) and AT2g30420 (ETC2), it encodes a single-repeat R3 MYB transcription factor that is involved in the negative regulation of trichome formation.
AT2G15042	0	Leucine-rich repeat (LRR) family protein;(source:Araport11)
AT1G10070	BRANCHED-CHAIN AMINO ACID TRANSAMINASE 2 (ATBCAT-2);BRANCHED-CHAIN AMINO ACID TRANSFERASE 2 (BCAT2);BRANCHED-CHAIN AMINO ACID TRANSAMINASE 2 (BCAT-2)	Encodes a chloroplast branched-chain amino acid aminotransferase. Complements the yeast leu/iso-leu/val auxotrophy mutant. Involved in cell wall development.
AT3G18370	(SYTF); (NTMC2T3); (NTMC2TYPE3); (ATSYTF)	C2 domain-containing protein;(source:Araport11)
AT3G52430	PHYTOALEXIN DEFICIENT 4 (PAD4);ARABIDOPSIS PHYTOALEXIN DEFICIENT 4 (ATPAD4)	Encodes a lipase-like gene that is important for salicylic acid signaling and function in resistance (R) gene-mediated and basal plant disease resistance. PAD4 can interact directly with EDS1, another disease resistance signaling protein. Expressed at elevated level in response to green peach aphid (GPA) feeding, and modulates the GPA feeding-induced leaf senescence through a mechanism that doesn…
AT3G53730	0	Histone superfamily protein;(source:Araport11)
AT1G69730	0	Wall-associated kinase family protein;(source:Araport11)
AT5G42830	0	HXXXD-type acyl-transferase family protein;(source:Araport11)
AT4G29810	MAP KINASE KINASE 2 (ATMKK2);MAP KINASE KINASE 1 (MK1);MAP KINASE KINASE 2 (MKK2)	encodes a MAP kinase kinase 2 that regulates MPK6 and MPK4 in response to cold and salt stresses. Co-expression with MEKK1 in protoplasts activated MKK2 activity, suggesting that MEKK1 may be a regulator of MKK2.
AT3G56480	STOMATAL CLOSURE-RELATED ACTIN BINDING PROTEIN 3 (SCAB3)	myosin heavy chain-like protein;(source:Araport11)
AT4G29700	0	Alkaline-phosphatase-like family protein;(source:Araport11)
AT3G19540	0	glutamyl-tRNA (Gln) amidotransferase subunit A (DUF620);(source:Araport11)
AT2G41240	BASIC HELIX-LOOP-HELIX PROTEIN 100 (BHLH100)	Encodes a member of the basic helix-loop-helix transcription factor family protein. Functions as a key regulator of iron-deficiency responses independent of the master regulator FIT. Likely regulates genes involved in the distribution of iron within the plant.
AT5G49570	PEPTIDE-N-GLYCANASE 1 (PNG1);PEPTIDE-N-GLYCANASE 1 (AtPNG1)	Encodes a protein that has peptide:N-glycanase activity in enzymatic assay in heterologous systems (although the activity was not detected in wild-type plants).
AT1G25400	0	transmembrane protein;(source:Araport11)
AT3G25610	AMINOPHOSPHOLIPID ATPASE10 (ALA10)	Encodes aminophospholipid ATPase10 (ALA10), a P4-type ATPase flippase that internalizes exogenous phospholipids across the plasma membrane.
AT1G72280	ENDOPLASMIC RETICULUM OXIDOREDUCTINS 1 (ERO1);ENDOPLASMIC RETICULUM OXIDOREDUCTINS 1 (AERO1)	endoplasmic reticulum oxidoreductin
AT5G08240	0	transmembrane protein;(source:Araport11)
AT1G22510	0	E3 ubiquitin-protein ligase RNF170-like protein (DUF 1232);(source:Araport11)
AT5G48380	BAK1-INTERACTING RECEPTOR-LIKE KINASE 1 (BIR1)	Encodes a BAK1-interacting receptor-like kinase named BIR1. Negatively regulates multiple plant resistance signaling pathways, one of which is the SOBIR1(AT2G31880)-dependent pathway.
AT4G01883	0	Polyketide cyclase / dehydrase and lipid transport protein;(source:Araport11)
AT4G29050	L-TYPE LECTIN RECEPTOR KINASE V.9 (LECRK-V.9)	Concanavalin A-like lectin protein kinase family protein;(source:Araport11)
AT5G41740	0	Disease resistance protein (TIR-NBS-LRR class) family;(source:Araport11)
AT3G12830	SMALL AUXIN UPREGULATED 72 (SAUR72)	SAUR-like auxin-responsive protein family;(source:Araport11)
AT1G76970	0	Target of Myb protein 1;(source:Araport11)
AT4G15700	GLUTAREDOXIN 3 (GRXS3)	Thioredoxin superfamily protein;(source:Araport11)
AT3G14470	0	NB-ARC domain-containing disease resistance protein;(source:Araport11)
AT1G67320	EMBRYO DEFECTIVE 2813 (EMB2813)	DNA primase, large subunit family;(source:Araport11)
AT5G54780	0	Ypt/Rab-GAP domain of gyp1p superfamily protein;(source:Araport11)
AT5G66790	0	Protein kinase superfamily protein;(source:Araport11)
AT2G43820	SALICYLIC ACID GLUCOSYLTRANSFERASE 1 (SAGT1);UDP-GLUCOSE:SALICYLIC ACID GLUCOSYLTRANSFERASE 1 (SGT1); (GT);ARABIDOPSIS THALIANA SALICYLIC ACID GLUCOSYLTRANSFERASE 1 (ATSAGT1);UDP-GLUCOSYLTRANSFERASE 74F2 (UGT74F2)	Encodes a nicotinate-O-glycosyltransferase. Induced by Salicylic acid, virus, fungus and bacteria. Also involved in the tryptophan synthesis pathway. Independent of NPR1 for their induction by salicylic acid. UGT74F1 transfers UDP:glucose to salicylic acid (forming a glucoside (SAG) and a glucose ester (SGE)), benzoic acid, and anthranilate in vitro. UGT74F2 shows a weak ability to catalyze the f…
AT2G41180	SIGMA FACTOR BINDING PROTEIN 2 (SIB2)	VQ motif-containing protein;(source:Araport11)
AT2G29990	ALTERNATIVE NAD(P)H DEHYDROGENASE 2 (NDA2)	alternative NAD(P)H dehydrogenase 2;(source:Araport11)
AT1G25560	(ATTEM1);ETHYLENE RESPONSE DNA BINDING FACTOR 1 (EDF1);TEMPRANILLO 1 (TEM1)	Encodes a member of the RAV transcription factor family that contains AP2 and B3 binding domains. Involved in the regulation of flowering under long days. Loss of function results in early flowering. Overexpression causes late flowering and repression of expression of FT. Novel transcriptional regulator involved in ethylene signaling. Promoter bound by EIN3. EDF1 in turn, binds to promoter elemen…
AT2G31865	POLY(ADP-RIBOSE) GLYCOHYDROLASE 2 (PARG2); (ATPARG2)	poly(ADP-ribose) glycohydrolase 2;(source:Araport11)
AT3G27360	(HTR3);HISTONE 3.1 (H3.1)	Histone superfamily protein;(source:Araport11)
AT4G23200	CYSTEINE-RICH RLK (RECEPTOR-LIKE PROTEIN KINASE) 12 (CRK12)	Encodes a cysteine-rich receptor-like protein kinase.
AT1G27950	GLYCOSYLPHOSPHATIDYLINOSITOL-ANCHORED LIPID PROTEIN TRANSFER 1 (LTPG1)	Encodes LTPG1, a lipid transfer protein with a predicted GPI (glycosylphosphatidylinositol)-anchor domain. Localized in the plasma membrane. Disruption of the LTPG1 gene causes alterations of cuticular lipid composition, but no significant changes on total wax and cutin monomer loads are seen. The mRNA is cell-to-cell mobile.
AT4G18210	PURINE PERMEASE 10 (PUP10);PURINE PERMEASE 10 (ATPUP10)	Member of a family of proteins related to PUP1, a purine transporter. May be involved in the transport of purine and purine derivatives such as cytokinins, across the plasma membrane. The mRNA is cell-to-cell mobile.
AT3G60290	0	2-oxoglutarate (2OG) and Fe(II)-dependent oxygenase superfamily protein;(source:Araport11)
AT1G51660	MITOGEN-ACTIVATED PROTEIN KINASE KINASE 4 (MKK4);ARABIDOPSIS THALIANA MITOGEN-ACTIVATED PROTEIN KINASE KINASE 4 (ATMEK4);ARABIDOPSIS THALIANA MITOGEN-ACTIVATED PROTEIN KINASE KINASE 4 (ATMKK4)	Encodes a mitogen-activated map kinase kinase (there are nine in Arabidopsis) involved in innate immunity. This protein activates MPK3/MPK6 and early-defense genes redundantly with MKK5. In plants with both MKK5 and MKK4 levels reduced by RNAi plants, floral organs do not abscise suggestion a role for both proteins in mediating floral organ abscission. The mRNA is cell-to-cell mobile.
AT2G03530	UREIDE PERMEASE 2 (UPS2);ARABIDOPSIS THALIANA UREIDE PERMEASE 2 (ATUPS2)	Mediate high-affinity uracil and 5-FU (a toxic uracil analogue) transport when expressed in yeast and Xenopus oocytes.Involved in allantoin transport.
AT3G15060	RAB GTPASE HOMOLOG A1G (AtRABA1g);RAB GTPASE HOMOLOG A1G (RABA1g)	RAB GTPase homolog A1G;(source:Araport11)
AT2G28950	EXPANSIN A6 (ATEXPA6);EXPANSIN A6 (EXPA6); (ATHEXP ALPHA 1.8);ARABIDOPSIS THALIANA TEXPANSIN 6 (ATEXP6)	Encodes an expansin. Naming convention from the Expansin Working Group (Kende et al, 2004. Plant Mol Bio). Involved in the formation of nematode-induced syncytia in roots of Arabidopsis thaliana.
AT2G01180	PHOSPHATIDIC ACID PHOSPHATASE 1 (ATPAP1); (ATLPP1);LIPID PHOSPHATE PHOSPHATASE 1 (LPP1);PHOSPHATIDIC ACID PHOSPHATASE 1 (PAP1)	Encodes phosphatidate phosphatase. Up-regulated by genotoxic stress (gamma ray or UV-B) and elicitor treatments with mastoparan and harpin. Expressed in roots and leaves.
AT4G28550	0	Ypt/Rab-GAP domain of gyp1p superfamily protein;(source:Araport11)
AT4G17250	0	transmembrane protein;(source:Araport11)
AT1G04040	0	HAD superfamily, subfamily IIIB acid phosphatase;(source:Araport11)
AT2G41410	0	Calcium-binding EF-hand family protein;(source:Araport11)
AT1G49130	B-BOX DOMAIN PROTEIN 17 (BBX17)	B-box type zinc finger protein with CCT domain-containing protein;(source:Araport11)
AT4G08470	MAPK/ERK KINASE KINASE 3 (MEKK3); (MAPKKK10)	Encodes a member of the A1 subgroup of the MEKK (MAPK/ERK kinase kinase) family. MEKK is another name for Mitogen-Activated Protein Kinase Kinase Kinase (MAPKKK or MAP3K). This subgroup has four members: At4g08500 (MEKK1, also known as ARAKIN, MAP3Kb1, MAPKKK8), At4g08480 (MEKK2, also known as MAP3Kb4, MAPKKK9), At4g08470 (MEKK3, also known as MAP3Kb3, MAPKKK10) and At4g12020 (MEKK4, also known a…
AT1G57990	PURINE PERMEASE 18 (PUP18);PURINE PERMEASE 18 (ATPUP18)	Member of a family of proteins related to PUP1, a purine transporter. May be involved in the transport of purine and purine derivatives such as cytokinins, across the plasma membrane.
AT5G60800	EAVY METAL-ASSOCIATED ISOPRENYLATED PLANT PROTEIN3 (HIPP3)	Heavy metal transport/detoxification superfamily protein;(source:Araport11)
AT4G16250	PHYTOCHROME D (PHYD)	Encodes a phytochrome photoreceptor with a function similar to that of phyB that absorbs the red/far-red part of the light spectrum and is involved in light responses. It cannot compensate for phyB loss in Arabidopsis but can substitute for tobacco phyB in vivo.
AT2G05520	GLYCINE-RICH PROTEIN 3 (GRP-3);ARABIDOPSIS GLYCINE RICH PROTEIN 3 (ATGRP3);GLYCINE-RICH PROTEIN 3 (GRP3);GLYCINE-RICH PROTEIN 3 (ATGRP-3)	Encodes a glycine-rich protein that is expressed mainly in stems and leaves. AtGRP3 functions in root size determination during development and in Al stress. mRNA levels are upregulated in response to ABA, salicylic acid and ethylene but downregulated in response to desiccation. The mRNA is cell-to-cell mobile.
AT3G02920	REPLICATION PROTEIN A 2B (RPA2B); (RPA32B)	Replication protein A, subunit RPA32;(source:Araport11)

## Sheet: GO Cluster 1
Category Term Count % PValue Genes List Total Pop Hits Pop Total Fold Enrichment Bonferroni Benjamini FDR
GOTERM_BP_DIRECT GO:0042742~defense response to bacterium 54 9.137055837563452 6.5756073500301306E-24 AT4G02420, AT5G26920, AT3G56710, AT5G01900, AT1G08450, AT3G52430, AT2G38470, AT4G23200, AT4G23320, AT5G44070, AT4G14400, AT3G62030, AT4G11530, AT4G11850, AT5G13320, AT3G56400, AT3G50260, AT4G23250, AT1G33560, AT5G24530, AT5G45250, AT3G04720, AT1G02930, AT5G06320, AT4G23810, AT1G02450, AT4G31800, …
GOTERM_BP_DIRECT GO:0071456~cellular response to hypoxia 34 5.752961082910321 1.5342157335357E-15 AT2G26190, AT5G19230, AT5G26920, AT4G26270, AT2G13790, AT5G25250, AT1G72910, AT2G25735, AT1G78850, AT5G13320, AT1G25560, AT2G22500, AT4G12720, AT2G41100, AT2G01180, AT5G54490, AT2G26560, AT5G20230, AT3G56400, AT3G04640, AT5G19240, AT5G24530, AT5G27420, AT1G72920, AT1G66880, AT1G72900, AT1G66090, AT2G…
GOTERM_BP_DIRECT GO:0009617~response to bacterium 25 4.230118443316413 1.4043821267269524E-14 AT5G26920, AT1G73805, AT3G52430, AT4G10500, AT3G57240, AT3G53180, AT4G14400, AT2G26440, AT3G50480, AT3G56400, AT3G50260, AT4G04695, AT1G31580, AT5G24530, AT3G26830, AT3G22231, AT3G28930, AT2G46400, AT1G01340, AT1G19020, AT5G06320, AT4G23810, AT1G18570, AT5G03350, AT1G07000 461 131 18637 7.715139673130102…
GOTERM_BP_DIRECT GO:0009751~response to salicylic acid 23 3.8917089678511 2.192301600905278E-14 AT3G56400, AT4G31800, AT3G50480, AT4G04695, AT5G24530, AT3G52430, AT5G49570, AT4G10500, AT2G14560, AT1G28480, AT1G21270, AT4G14400, AT2G46400, AT5G06320, AT3G44860, AT1G21250, AT5G08760, AT4G23810, AT5G44568, AT2G03760, AT2G05520, AT4G37610, AT3G48360 461 109 18637 8.53053792115266 1.4631962308442326E-…
GOTERM_BP_DIRECT GO:0006952~defense response 53 8.967851099830796 8.106571852196675E-14 AT1G63860, AT4G24970, AT2G31880, AT3G48090, AT5G44430, AT1G14370, AT1G72930, AT4G02380, AT1G17600, AT3G44400, AT3G14470, AT4G11890, AT5G13320, AT4G15975, AT2G03760, AT1G75040, AT3G11840, AT3G48080, AT1G31580, AT2G35930, AT2G16870, AT1G11310, AT5G45250, AT1G58602, AT5G45490, AT2G17120, AT1G72900, AT5G44568, AT1…
GOTERM_BP_DIRECT GO:0010200~response to chitin 20 3.3840947546531304 8.089554192360839E-10 AT3G56400, AT3G50260, AT4G31800, AT2G35930, AT5G27420, AT2G13790, AT3G49930, AT2G38470, AT5G43170, AT4G33050, AT2G17040, AT3G16530, AT2G46400, AT2G23320, AT4G23810, AT2G44840, AT2G40140, AT4G37610, AT3G16720, AT1G08930 461 134 18637 6.033930132418169 5.411910553032584E-7 9.019852924482334E-8 8.6423403955054…
GOTERM_BP_DIRECT GO:0009626~plant-type hypersensitive response 16 2.707275803722504 1.6033205681188408E-9 AT3G50480, AT5G26920, AT3G50470, AT1G73805, AT3G48090, AT1G33560, AT1G08450, AT3G52430, AT5G45250, AT5G13320, AT1G51660, AT4G36280, AT4G12720, AT2G47130, AT2G01180, AT2G26560 461 83 18637 7.793220604761781 1.072620898545651E-6 1.5323163715307207E-7 1.468183548805967E-7
GOTERM_BP_DIRECT GO:0002239~response to oomycetes 10 1.6920473773265652 2.959269522945821E-9 AT5G20230, AT4G11890, AT5G60950, AT4G02520, AT3G16530, AT5G24530, AT3G01290, AT4G10500, AT3G11340, AT4G01700 461 24 18637 16.84472161966739 1.9797493361339846E-6 2.474689138563443E-7 2.3711147052603393E-7
GOTERM_BP_DIRECT GO:0006270~DNA replication initiation 9 1.5228426395939088 4.589850773562679E-8 AT1G44900, AT1G67630, AT5G46280, AT4G02060, AT5G44635, AT5G49010, AT5G67100, AT2G16440, AT2G07690 461 23 18637 15.819390738470245 3.0705630976735065E-5 3.4117890750149247E-6 3.2689937176151974E-6
GOTERM_BP_DIRECT GO:0009627~systemic acquired resistance 12 2.030456852791878 6.75943422823219E-8 AT2G43570, AT5G45110, AT5G52810, AT3G48090, AT5G55450, AT3G52430, AT5G03350, AT1G75040, AT2G38470, AT1G09750, AT3G57260, AT3G04720 461 54 18637 8.983851530489275 4.521959404657494E-5 4.522061498687336E-6 4.332797340296834E-6
GOTERM_BP_DIRECT GO:0000727~double-strand break repair via break-induced replication 7 1.1844331641285957 1.782981591010274E-7 AT1G44900, AT5G46280, AT4G02060, AT5G44635, AT5G49010, AT2G16440, AT2G07690 461 12 18637 23.582610267534342 1.1927436533620828E-4 1.0075829079642377E-5 9.654120239238809E-6
GOTERM_BP_DIRECT GO:0006267~pre-replicative complex assembly involved in nuclear cell cycle DNA replication 6 1.015228426395939 1.8073236017295742E-7 AT1G44900, AT5G46280, AT4G02060, AT5G44635, AT2G16440, AT2G07690 461 7 18637 34.651998760458625 1.2090265057784766E-4 1.0075829079642377E-5 9.654120239238809E-6
GOTERM_BP_DIRECT GO:0006468~protein phosphorylation 48 8.121827411167512 2.0658196015171255E-6 AT4G02420, AT5G25930, AT4G23180, AT1G14370, AT1G35710, AT1G67000, AT2G13790, AT1G34420, AT4G23200, AT2G33580, AT4G23320, AT5G41180, AT4G23220, AT4G11890, AT4G08470, AT3G17840, AT4G11530, AT4G29050, AT1G49730, AT1G51790, AT3G09010, AT2G28940, AT3G47570, AT4G29810, AT4G23250, AT1G11330, AT4G23150, AT3G470…
GOTERM_BP_DIRECT GO:0009863~salicylic acid mediated signaling pathway 8 1.353637901861252 3.0861793268595516E-6 AT5G01900, AT5G22570, AT5G13320, AT3G22231, AT1G28480, AT3G11340, AT3G52400, AT3G11820 461 27 18637 11.978468707319033 0.0020625272171614917 1.4747528354778857E-4 1.4130292489406948E-4
GOTERM_BP_DIRECT GO:0006268~DNA unwinding involved in DNA replication 7 1.1844331641285957 4.518804784586065E-6 AT1G44900, AT5G61000, AT5G46280, AT4G02060, AT5G44635, AT2G16440, AT2G07690 461 19 18637 14.894280168969058 0.003018522304272686 2.015386933925385E-4 1.9310359112797784E-4
GOTERM_BP_DIRECT GO:0050832~defense response to fungus 33 5.583756345177665 9.450004986845182E-6 AT4G31800, AT3G50470, AT3G49120, AT1G64670, AT5G44430, AT2G14560, AT2G38470, AT1G02920, AT1G24150, AT4G20830, AT2G31865, AT3G11820, AT3G50480, AT3G56400, AT5G45110, AT5G44420, AT3G26830, AT1G11310, AT5G26170, AT1G49050, AT2G32680, AT3G04720, AT1G27950, AT5G64810, AT5G61600, AT1G21250, AT3G13790, AT1G2…
GOTERM_BP_DIRECT GO:0010112~regulation of systemic acquired resistance 6 1.015228426395939 9.79387982973446E-6 AT5G26920, AT1G73805, AT5G13320, AT3G26830, AT3G25882, AT1G02450 461 13 18637 18.65876856332388 0.006530719241782612 3.8541797682896194E-4 3.692868806388111E-4
GOTERM_BP_DIRECT GO:0006260~DNA replication 11 1.8612521150592216 2.3916151159665947E-5 AT2G44580, AT2G29570, AT3G52630, AT5G61000, AT1G07370, AT2G40550, AT2G24490, AT3G02920, AT2G16440, AT2G21790, AT3G27060 461 79 18637 5.629122161509102 0.015872774870650086 8.888836181009176E-4 8.516807162969929E-4
GOTERM_BP_DIRECT GO:1900426~positive regulation of defense response to bacterium 7 1.1844331641285957 5.1959511721859665E-5 AT4G14400, AT1G73805, AT3G52430, AT4G36280, AT5G25440, AT1G14370, AT1G07000 461 28 18637 10.106832971800433 0.0341645650273904 0.0017405892217739805 0.0016677394486653532
GOTERM_BP_DIRECT GO:0009620~response to fungus 12 2.030456852791878 5.203555222044784E-5 AT3G50480, AT5G26920, AT3G10985, AT3G50470, AT5G24530, AT5G12340, AT4G10500, AT3G22231, AT4G02380, AT1G07000, AT1G11310, AT3G11820 461 104 18637 4.66469214083097 0.034213699437243617 0.0017405892217739805 0.0016677394486653532
GOTERM_BP_DIRECT GO:0009414~response to water deprivation 22 3.7225042301184432 7.437715570710816E-5 AT3G09940, AT3G53730, AT1G33560, AT2G35930, AT3G26830, AT5G24030, AT4G02380, AT2G38470, AT3G45930, AT4G11890, AT1G22890, AT1G02930, AT5G59970, AT2G47800, AT3G46320, AT4G26070, AT2G28740, AT1G07000, AT3G13437, AT1G08930, AT5G59690, AT2G41240 461 329 18637 2.7033474210286874 0.048542412600094176 0.0…
GOTERM_BP_DIRECT GO:0006342~chromatin silencing 7 1.1844331641285957 1.1495823432832026E-4 AT2G38810, AT5G59870, AT1G69770, AT3G54560, AT2G23380, AT3G20670, AT1G51060 461 32 18637 8.84347885032538 0.0740281826758844 0.0034957753984384663 0.0033494649183842405
GOTERM_BP_DIRECT GO:0010150~leaf senescence 12 2.030456852791878 1.3025348782237683E-4 AT2G43570, AT3G56400, AT3G10985, AT5G51720, AT5G24530, AT3G52430, AT4G23810, AT4G10500, AT4G02380, AT2G13790, AT3G11340, AT1G20780 461 115 18637 4.218504196925398 0.08345605026092628 0.003788677537094352 0.0036301080736584153
GOTERM_BP_DIRECT GO:0009625~response to insect 7 1.1844331641285957 1.3760197925093173E-4 AT3G56400, AT3G14210, AT3G52430, AT5G44420, AT1G18570, AT3G26830, AT4G02380 461 33 18637 8.575494642739761 0.08795145232505763 0.003835655171619722 0.003675119529160301
GOTERM_BP_DIRECT GO:0009611~response to wounding 16 2.707275803722504 2.1315761921526853E-4 AT5G20230, AT5G50200, AT1G72920, AT4G02380, AT2G24850, AT2G47800, AT5G06320, AT1G19020, AT3G44860, AT3G13790, AT4G26070, AT1G52030, AT1G05630, AT4G15440, AT3G15356, AT3G48360 461 208 18637 3.1097947605539797 0.13291446242686544 0.005704097890200586 0.005465361356679486
GOTERM_BP_DIRECT GO:1902975~mitotic DNA replication initiation 4 0.676818950930626 2.8265018285212473E-4 AT1G44900, AT5G46280, AT5G67100, AT2G16440 461 6 18637 26.951554591467822 0.17231257420333956 0.007234543972368375 0.006931752894302134
GOTERM_BP_DIRECT GO:0080167~response to karrikin 12 2.030456852791878 2.919771109924456E-4 AT5G18470, AT2G47730, AT3G60290, AT1G33590, AT1G25275, AT1G33560, AT4G13510, AT4G37370, AT5G40780, AT3G13790, AT2G16660, AT2G29980 461 126 18637 3.850222084495403 0.17746250367347927 0.007234543972368375 0.006931752894302134
GOTERM_BP_DIRECT GO:0002229~defense response to oomycetes 9 1.5228426395939088 5.625550301071648E-4 AT3G56400, AT4G02420, AT5G26920, AT1G73805, AT4G29050, AT5G24530, AT4G10500, AT3G23550, AT2G32680 461 76 18637 4.7874471971686265 0.3137101464531653 0.013441046969346187 0.012878491939239022
GOTERM_BP_DIRECT GO:0009737~response to abscisic acid 23 3.8917089678511 0.001127568360588011 AT2G26190, AT5G46230, AT5G25610, AT1G64670, AT5G27420, AT3G26830, AT3G21780, AT3G22231, AT4G02380, AT4G04490, AT3G53180, AT4G11890, AT1G01560, AT3G62030, AT4G13510, AT5G58940, AT2G23380, AT2G05520, AT1G14170, AT1G05630, AT3G11820, AT3G48360, AT1G08930 461 431 18637 2.157375019502645 0.5298807250472741 0.…
GOTERM_BP_DIRECT GO:1902290~positive regulation of defense response to oomycetes 4 0.676818950930626 0.0015751718061186384 AT4G14400, AT4G24970, AT3G22231, AT1G07000 461 10 18637 16.170932754880695 0.6516754994923531 0.03512633127644564 0.033656170924068245
GOTERM_BP_DIRECT GO:0002758~innate immune response-activating signal transduction 5 0.8460236886632826 0.0030706375563054767 AT1G08450, AT4G12720, AT5G45250, AT2G32680, AT2G15042 461 25 18637 8.085466377440348 0.8722163826612962 0.06626633952156014 0.0634928604384455
GOTERM_BP_DIRECT GO:0009409~response to cold 19 3.2148900169204735 0.003317284770098121 AT4G29810, AT3G50260, AT4G02520, AT1G09560, AT4G02380, AT2G38470, AT3G57260, AT5G43170, AT2G47730, AT4G11890, AT1G22890, AT2G27720, AT3G14210, AT5G58940, AT2G40140, AT5G20630, AT4G37610, AT3G48360, AT1G08930 461 355 18637 2.16371635452629 0.8917111014360996 0.06935198472486384 0.06644936055102799
GOTERM_BP_DIRECT GO:0006271~DNA strand elongation involved in DNA replication 3 0.5076142131979695 0.005785777075167929 AT5G46280, AT4G02060, AT2G16440 461 5 18637 24.25639913232104 0.9793889038907128 0.1172934807056771 0.11238433652068615
GOTERM_BP_DIRECT GO:0007165~signal transduction 22 3.7225042301184432 0.0067669813766472395 AT1G63860, AT1G33590, AT3G04210, AT3G23010, AT1G72930, AT1G72920, AT2G16870, AT5G45250, AT1G72910, AT2G32680, AT1G72900, AT1G17600, AT5G27060, AT3G44400, AT2G20142, AT1G66090, AT1G01560, AT3G62030, AT5G41740, AT5G41750, AT3G11010, AT3G12610 461 470 18637 1.892343194720081 0.9893532162934866 0.1328020704173…
GOTERM_BP_DIRECT GO:0009753~response to jasmonic acid 9 1.5228426395939088 0.006947791426917298 AT3G50480, AT3G56400, AT5G07010, AT2G24850, AT3G09940, AT2G39030, AT3G44860, AT5G44420, AT3G48360 461 113 18637 3.2198759910160675 0.9905741047724296 0.13280207041736208 0.12724383727582822
GOTERM_BP_DIRECT GO:0080151~positive regulation of salicylic acid mediated signaling pathway 3 0.5076142131979695 0.008537340521360787 AT3G56400, AT3G52430, AT2G04450 461 6 18637 20.213665943600866 0.9967723497857776 0.15030212654711492 0.14401145458400696
GOTERM_BP_DIRECT GO:0010363~regulation of plant-type hypersensitive response 3 0.5076142131979695 0.008537340521360787 AT4G22305, AT3G52400, AT3G11820 461 6 18637 20.213665943600866 0.9967723497857776 0.15030212654711492 0.14401145458400696
GOTERM_BP_DIRECT GO:0006272~leading strand elongation 3 0.5076142131979695 0.008537340521360787 AT2G29570, AT1G07370, AT5G67100 461 6 18637 20.213665943600866 0.9967723497857776 0.15030212654711492 0.14401145458400696
GOTERM_BP_DIRECT GO:0002238~response to molecule of fungal origin 4 0.676818950930626 0.00925078121461774 AT3G10985, AT3G44860, AT1G07000, AT2G32680 461 18 18637 8.983851530489275 0.998005926796298 0.15817599163737678 0.1515557707616719
GOTERM_BP_DIRECT GO:0010193~response to ozone 5 0.8460236886632826 0.009457458393864082 AT4G25100, AT3G10985, AT4G12720, AT4G23810, AT5G49570 461 34 18637 5.945195865764961 0.9982656949762048 0.15817599163737678 0.1515557707616719
GOTERM_BP_DIRECT GO:0002237~response to molecule of bacterial origin 5 0.8460236886632826 0.011558608305394921 AT4G31800, AT5G26920, AT4G26070, AT1G07000, AT2G32680 461 36 18637 5.614907206555796 0.9995810445689247 0.18293334639540643 0.17527694325778106
GOTERM_BP_DIRECT GO:0006275~regulation of DNA replication 3 0.5076142131979695 0.01175804767563898 AT2G44580, AT2G29570, AT1G07370 461 7 18637 17.325999380229312 0.9996339515341142 0.18293334639540643 0.17527694325778106
GOTERM_BP_DIRECT GO:1900367~positive regulation of defense response to insect 3 0.5076142131979695 0.01175804767563898 AT4G39830, AT2G29460, AT3G52430 461 7 18637 17.325999380229312 0.9996339515341142 0.18293334639540643 0.17527694325778106
GOTERM_BP_DIRECT GO:0009862~systemic acquired resistance, salicylic acid mediated signaling pathway 4 0.676818950930626 0.012461833647394413 AT3G56400, AT5G45110, AT3G48090, AT3G52430 461 20 18637 8.085466377440348 0.999772724881816 0.18947651613879232 0.1815462583631777
GOTERM_BP_DIRECT GO:0006281~DNA repair 12 2.030456852791878 0.014037372062729194 AT4G37010, AT4G24970, AT3G46940, AT3G52630, AT3G13330, AT5G61000, AT3G14890, AT4G36280, AT3G42660, AT2G24490, AT3G27060, AT3G12610 461 207 18637 2.3436134427363324 0.9999219013508048 0.20868893133257402 0.1999545664935425
GOTERM_BP_DIRECT GO:0009615~response to virus 5 0.8460236886632826 0.01660699980511282 AT2G43570, AT4G14400, AT1G21250, AT1G75040, AT3G04720 461 40 18637 5.053416485900216 0.9999863718042339 0.2415235406439234 0.23141493206689823
GOTERM_BP_DIRECT GO:0098542~defense response to other organism 6 1.015228426395939 0.017193995298615386 AT4G29810, AT4G22305, AT1G51660, AT4G26070, AT5G27420, AT3G23550 461 61 18637 3.9764588741509903 0.9999908597297886 0.24474006073986582 0.2344968294981375
GOTERM_BP_DIRECT GO:0050829~defense response to Gram-negative bacterium 4 0.676818950930626 0.018334030422505206 AT3G48090, AT3G52430, AT3G50950, AT3G11340 461 23 18637 7.030840328208998 0.9999957952576511 0.2555305490136663 0.24483569793387158
GOTERM_BP_DIRECT GO:2000022~regulation of jasmonic acid mediated signaling pathway 5 0.8460236886632826 0.01957521055060168 AT3G56400, AT5G45110, AT2G46400, AT3G52430, AT4G23810 461 42 18637 4.812777605619254 0.9999981963356407 0.26236784784552963 0.251386831792204
GOTERM_BP_DIRECT GO:0009624~response to nematode 7 1.1844331641285957 0.019608957238081436 AT1G25275, AT3G10985, AT2G47800, AT5G53550, AT2G38290, AT3G17700, AT4G18210 461 86 18637 3.29059678151642 0.9999982373953034 0.26236784784552963 0.251386831792204
GOTERM_BP_DIRECT GO:0032259~methylation 13 2.199661590524535 0.020088583458382287 AT1G15125, AT3G02770, AT1G55450, AT5G57910, AT1G69520, AT1G73600, AT4G22530, AT2G32160, AT1G16445, AT4G34570, AT3G44860, AT1G21130, AT2G23380 461 247 18637 2.1277543098527225 0.9999987294817854 0.2635149477187794 0.25248592150633425
GOTERM_BP_DIRECT GO:0051707~response to other organism 4 0.676818950930626 0.0205774665303022 AT5G55450, AT1G33560, AT3G52430, AT2G04450 461 24 18637 6.7378886478669555 0.9999990901050466 0.2647370213225418 0.2536568470369944
GOTERM_BP_DIRECT GO:0042542~response to hydrogen peroxide 6 1.015228426395939 0.022053498999637072 AT4G26070, AT5G58940, AT4G23810, AT4G02380, AT4G37610, AT3G48360 461 65 18637 3.7317537126647755 0.9999996682583482 0.2783734119010792 0.26672250676919557
GOTERM_BP_DIRECT GO:0010167~response to nitrate 4 0.676818950930626 0.022964761389933225 AT5G50200, AT4G15700, AT4G15690, AT3G48360 461 25 18637 6.468373101952277 0.9999998221956852 0.27933500672482414 0.2676438554717672
GOTERM_BP_DIRECT GO:0032508~DNA duplex unwinding 4 0.676818950930626 0.022964761389933225 AT1G44900, AT5G46280, AT5G44635, AT2G07690 461 25 18637 6.468373101952277 0.9999998221956852 0.27933500672482414 0.2676438554717672
GOTERM_BP_DIRECT GO:0009875~pollen-pistil interaction 3 0.5076142131979695 0.023992319775011886 AT4G29810, AT1G51660, AT4G26070 461 10 18637 12.12819956616052 0.9999999120543593 0.2866225344550527 0.27462637456754674
GOTERM_BP_DIRECT GO:0031348~negative regulation of defense response 4 0.676818950930626 0.025495932150806123 AT3G52430, AT1G11310, AT3G11820, AT5G48380 461 26 18637 6.2195895211079595 0.9999999686479402 0.29924172998051396 0.28671741243274956
GOTERM_BP_DIRECT GO:0009407~toxin catabolic process 5 0.8460236886632826 0.026440653479851122 AT2G47730, AT4G02520, AT2G29460, AT1G02930, AT1G02920 461 46 18637 4.394275205130624 0.9999999836142617 0.30497926169000694 0.2922148082859408
GOTERM_BP_DIRECT GO:2000031~regulation of salicylic acid mediated signaling pathway 4 0.676818950930626 0.028170700487017614 AT3G56400, AT5G45110, AT4G14400, AT3G52430 461 27 18637 5.9892343536595165 0.9999999950145745 0.31942709535279296 0.3060579493589541
GOTERM_BP_DIRECT GO:0006896~Golgi to vacuole transport 4 0.676818950930626 0.030988512155446245 AT1G30900, AT2G35190, AT2G34940, AT4G20110 461 28 18637 5.775333126743105 0.9999999992854193 0.3455219105332257 0.33106060486068406
GOTERM_BP_DIRECT GO:0009610~response to symbiotic fungus 3 0.5076142131979695 0.034065002548093595 AT3G50480, AT3G09940, AT1G37130 461 12 18637 10.106832971800433 0.9999999999148576 0.3675723662044293 0.3521881715052902
GOTERM_BP_DIRECT GO:0010120~camalexin biosynthetic process 3 0.5076142131979695 0.034065002548093595 AT3G56400, AT3G26830, AT2G38470 461 12 18637 10.106832971800433 0.9999999999148576 0.3675723662044293 0.3521881715052902
GOTERM_BP_DIRECT GO:0045087~innate immune response 7 1.1844331641285957 0.03903764104441179 AT4G29810, AT3G04210, AT4G21390, AT4G11850, AT4G26070, AT5G47070, AT2G33580 461 101 18637 2.8018942892120013 0.9999999999973049 0.4145425691858966 0.3971925064994914
GOTERM_BP_DIRECT GO:0009636~response to toxic substance 4 0.676818950930626 0.04367047097024651 AT2G47730, AT4G02520, AT1G02930, AT1G02920 461 32 18637 5.053416485900216 0.9999999999998938 0.44739255769252867 0.42866760759478456
GOTERM_BP_DIRECT GO:0006979~response to oxidative stress 14 2.3688663282571913 0.04516961756791946 AT4G25100, AT5G20230, AT3G28340, AT1G13340, AT3G49120, AT4G02380, AT4G21840, AT3G62030, AT1G02930, AT1G19020, AT4G11850, AT4G12720, AT4G20830, AT1G45145 461 310 18637 1.8257504723252396 0.9999999999999628 0.44739255769252867 0.42866760759478456
GOTERM_BP_DIRECT GO:0010044~response to aluminum ion 3 0.5076142131979695 0.0454748788088071 AT5G27920, AT4G11850, AT2G05520 461 14 18637 8.662999690114656 0.9999999999999699 0.44739255769252867 0.42866760759478456
GOTERM_BP_DIRECT GO:0000165~MAPK cascade 3 0.5076142131979695 0.0454748788088071 AT4G29810, AT1G51660, AT4G26070 461 14 18637 8.662999690114656 0.9999999999999699 0.44739255769252867 0.42866760759478456
GOTERM_BP_DIRECT GO:0080142~regulation of salicylic acid biosynthetic process 3 0.5076142131979695 0.0454748788088071 AT5G26920, AT1G73805, AT3G52430 461 14 18637 8.662999690114656 0.9999999999999699 0.44739255769252867 0.42866760759478456
GOTERM_BP_DIRECT GO:0031347~regulation of defense response 5 0.8460236886632826 0.04658779509669757 AT4G31800, AT3G56400, AT4G14400, AT3G01080, AT4G23810 461 55 18637 3.675211989745612 0.9999999999999862 0.4516990568071112 0.4327938645939585
GOTERM_BP_DIRECT GO:0006269~DNA replication, synthesis of RNA primer 2 0.338409475465313 0.04875625452026778 AT5G41880, AT1G67320 461 2 18637 40.42733188720173 0.999999999999997 0.45746132143088203 0.4383149582020858
GOTERM_BP_DIRECT GO:0046777~protein autophosphorylation 10 1.6920473773265652 0.049125413946976546 AT3G49370, AT1G10470, AT4G09570, AT4G23250, AT1G29720, AT4G04695, AT1G56120, AT5G25440, AT3G09010, AT1G08650 461 192 18637 2.1055902024584237 0.9999999999999977 0.45746132143088203 0.4383149582020858
GOTERM_BP_DIRECT GO:0007166~cell surface receptor signaling pathway 5 0.8460236886632826 0.0492335054454761 AT1G21270, AT1G21250, AT1G69730, AT5G66790, AT2G17780 461 56 18637 3.6095832042144407 0.9999999999999979 0.45746132143088203 0.4383149582020858
GOTERM_BP_DIRECT GO:0006282~regulation of DNA repair 3 0.5076142131979695 0.05163274934282046 AT4G24970, AT4G36280, AT2G31865 461 15 18637 8.085466377440348 0.9999999999999996 0.4667879636533363 0.44725124768578256
GOTERM_BP_DIRECT GO:0010942~positive regulation of cell death 3 0.5076142131979695 0.05163274934282046 AT2G31880, AT3G48090, AT3G52430 461 15 18637 8.085466377440348 0.9999999999999996 0.4667879636533363 0.44725124768578256
GOTERM_BP_DIRECT GO:0009867~jasmonic acid mediated signaling pathway 5 0.8460236886632826 0.0576562734168215 AT5G64810, AT1G28480, AT3G52400, AT3G11820, AT5G26170 461 59 18637 3.4260450751865874 1.0 0.5142939588780477 0.49276895013576777
GOTERM_BP_DIRECT GO:0000302~response to reactive oxygen species 4 0.676818950930626 0.06258031570253364 AT3G56400, AT4G23150, AT1G19020, AT4G02380 461 37 18637 4.370522366183971 1.0 0.5508714632236185 0.5278155574384745
GOTERM_BP_DIRECT GO:0051592~response to calcium ion 3 0.5076142131979695 0.06476384221478067 AT1G01340, AT4G04695, AT5G62070 461 17 18637 7.134235038917953 1.0 0.5626884472946528 0.5391379592165507
GOTERM_BP_DIRECT GO:0044030~regulation of DNA methylation 3 0.5076142131979695 0.07170297483614008 AT2G38810, AT4G24970, AT3G54560 461 18 18637 6.7378886478669555 1.0 0.5822512731226506 0.5578820120652003
GOTERM_BP_DIRECT GO:0051245~negative regulation of cellular defense response 2 0.338409475465313 0.07223745242029894 AT3G52400, AT3G11820 461 3 18637 26.951554591467822 1.0 0.5822512731226506 0.5578820120652003
GOTERM_BP_DIRECT GO:0050691~regulation of defense response to virus by host 2 0.338409475465313 0.07223745242029894 AT4G31800, AT1G56190 461 3 18637 26.951554591467822 1.0 0.5822512731226506 0.5578820120652003
GOTERM_BP_DIRECT GO:0018874~benzoate metabolic process 2 0.338409475465313 0.07223745242029894 AT5G13320, AT2G43820 461 3 18637 26.951554591467822 1.0 0.5822512731226506 0.5578820120652003
GOTERM_BP_DIRECT GO:0010069~zygote asymmetric cytokinesis in embryo sac 2 0.338409475465313 0.07223745242029894 AT1G69770, AT5G49160 461 3 18637 26.951554591467822 1.0 0.5822512731226506 0.5578820120652003
GOTERM_BP_DIRECT GO:0010618~aerenchyma formation 2 0.338409475465313 0.07223745242029894 AT3G48090, AT3G52430 461 3 18637 26.951554591467822 1.0 0.5822512731226506 0.5578820120652003
GOTERM_BP_DIRECT GO:1900150~regulation of defense response to fungus 4 0.676818950930626 0.07545617225841789 AT4G14400, AT3G22231, AT4G02380, AT1G07000 461 40 18637 4.042733188720174 1.0 0.5938844616574301 0.5690283107958337
GOTERM_BP_DIRECT GO:0006334~nucleosome assembly 4 0.676818950930626 0.07545617225841789 AT5G64630, AT5G22880, AT3G45980, AT2G37470 461 40 18637 4.042733188720174 1.0 0.5938844616574301 0.5690283107958337
GOTERM_BP_DIRECT GO:0006749~glutathione metabolic process 5 0.8460236886632826 0.0800818558003783 AT2G47730, AT4G02520, AT2G29460, AT1G02930, AT1G02920 461 66 18637 3.0626766581213434 1.0 0.6229623433773613 0.5968891810237499
GOTERM_BP_DIRECT GO:0000724~double-strand break repair via homologous recombination 5 0.8460236886632826 0.08359271279492261 AT5G61000, AT5G64630, AT5G38110, AT2G24490, AT3G02920 461 67 18637 3.0169650662090843 1.0 0.6427991363195773 0.6158957345005218
GOTERM_BP_DIRECT GO:0006629~lipid metabolic process 8 1.353637901861252 0.08528093660724115 AT3G48080, AT3G48090, AT5G24210, AT3G52430, AT1G66970, AT3G22231, AT2G29980, AT2G26560 461 153 18637 2.113847418938653 1.0 0.6483289385255038 0.6211940950595634
GOTERM_BP_DIRECT GO:0010224~response to UV-B 5 0.8460236886632826 0.08717788836682082 AT5G26920, AT1G73805, AT1G35210, AT1G75040, AT2G01180 461 68 18637 2.9725979328824805 1.0 0.6553034530045295 0.6278767016082264
GOTERM_BP_DIRECT GO:0006863~purine nucleobase transport 3 0.5076142131979695 0.09382410308716974 AT5G41160, AT1G57990, AT4G18210 461 21 18637 5.775333126743105 1.0 0.669987671097938 0.6419463335930915
GOTERM_BP_DIRECT GO:0046244~salicylic acid catabolic process 2 0.338409475465313 0.0951402522485861 AT5G24530, AT4G10500 461 4 18637 20.213665943600866 1.0 0.669987671097938 0.6419463335930915
GOTERM_BP_DIRECT GO:0019985~translesion synthesis 2 0.338409475465313 0.0951402522485861 AT2G29570, AT1G07370 461 4 18637 20.213665943600866 1.0 0.669987671097938 0.6419463335930915
GOTERM_BP_DIRECT GO:1900457~regulation of brassinosteroid mediated signaling pathway 2 0.338409475465313 0.0951402522485861 AT3G56400, AT2G46400 461 4 18637 20.213665943600866 1.0 0.669987671097938 0.6419463335930915
GOTERM_BP_DIRECT GO:0006335~DNA replication-dependent nucleosome assembly 2 0.338409475465313 0.0951402522485861 AT5G64630, AT5G38110 461 4 18637 20.213665943600866 1.0 0.669987671097938 0.6419463335930915
GOTERM_BP_DIRECT GO:0009263~deoxyribonucleotide biosynthetic process 2 0.338409475465313 0.0951402522485861 AT2G21790, AT3G27060 461 4 18637 20.213665943600866 1.0 0.669987671097938 0.6419463335930915
GOTERM_BP_DIRECT GO:0006325~chromatin organization 6 1.015228426395939 0.09834294151114661 AT4G24970, AT1G69770, AT4G36280, AT5G63550, AT1G57820, AT5G49160 461 99 18637 2.450141326497075 1.0 0.6844442781379823 0.6557978808467064
GOTERM_BP_DIRECT GO:0006623~protein targeting to vacuole 4 0.676818950930626 0.09923930490191969 AT1G30900, AT2G35190, AT2G34940, AT4G20110 461 45 18637 3.5935406121957096 1.0 0.6844442781379823 0.6557978808467064

## Sheet: Cluster 2 genes
Gene ID	Gene Symbol	Gene Description
AT4G01390	0	TRAF-like family protein;(source:Araport11)
AT1G67265	DEVIL 3 (DVL3);ROTUNDIFOLIA LIKE 21 (RTFL21)	ROTUNDIFOLIA like 21;(source:Araport11)
AT1G13650	0	hypothetical protein;(source:Araport11)
AT1G56600	GALACTINOL SYNTHASE 2 (AtGolS2);GALACTINOL SYNTHASE 2 (GolS2)	GolS2 is a galactinol synthase that catalyzes the formation of galactinol from UDP-galactose and myo-inositol. GolS2 transcript levels rise in response to methyl viologen, an oxidative damage-inducing agent. Plants over-expressing GolS2 have increased tolerance to salt, chilling, and high-light stress.
AT2G39800	(ATP5CS);DELTA1-PYRROLINE-5-CARBOXYLATE SYNTHASE 1 (P5CS1)	encodes a delta1-pyrroline-5-carboxylate synthase that catalyzes the rate-limiting enzyme in the biosynthesis of proline. Gene is expressed in reproductive organs and tissues under non-stress conditions but in the whole plant under water-limiting condition. Expression is also induced by abscisic acid and salt stress in a light-dependent manner. encodes a delta1-pyrroline-5-carboxylate synthase th…
AT5G09440	EXORDIUM LIKE 4 (EXL4)	EXORDIUM like 4;(source:Araport11)
AT5G52900	MEMBRANE-ASSOCIATED KINASE REGULATOR 6 (MAKR6)	Encodes a member of the MAKR (MEMBRANE-ASSOCIATED KINASE REGULATOR) gene family. MAKRs have putative kinase interacting motifs and membrane localization signals. Known members include: AT5G26230 (MAKR1), AT1G64080 (MAKR2), AT2G37380 (MAKR3), AT2G39370 (MAKR4), AT5G52870 (MAKR5) and AT5G52900 (MAKR6).
AT5G15960	(KIN1)	cold and ABA inducible protein kin1, possibly functions as an anti-freeze protein. Transcript level of this gene is induced by cold, ABA, dehydration and osmoticum (mannitol). However, protein activity of GUS fused to the promoter of this gene is inhibited by cold treatment, suggesting an inhibition of the protein by increased transcript level.
AT1G32900	GRANULE BOUND STARCH SYNTHASE 1 (GBSS1)	UDP-Glycosyltransferase superfamily protein;(source:Araport11)
AT5G53870	(AtENODL1);EARLY NODULIN-LIKE PROTEIN 1 (ENODL1)	early nodulin-like protein 1;(source:Araport11)
AT1G48260	SNF1-RELATED PROTEIN KINASE 3.21 (SnRK3.21);CBL-INTERACTING PROTEIN KINASE 17 (CIPK17)	Encodes a member of the SNF1-related kinase (SnRK) gene family (SnRK3.21), which has also been reported as a member of the CBL-interacting protein kinases (CIPK17).
AT2G22240	MYO-INOSITOL-1-PHOSPHATE SYNTHASE 1 (MIPS1);MYO-INOSITOL-1-PHOSPHATE SYNTHASE 1 (ATMIPS1);INOSITOL 3-PHOSPHATE SYNTHASE 2 (ATIPS2);MYO-INOSITOL-1-PHOSPHATE SYNTHASE 2 (MIPS2);MYO-INOSITOL-1-PHOSTPATE SYNTHASE 2 (ATMIPS2)	** Referred to as MIPS1 in Mitsuhashi et al 2008. Myo-inositol-1-phosphate synthase isoform 2. Expressed in leaf, root and silique. Immunolocalization experiments with an antibody recognizing MIPS1, MIPS2, and MIPS3 showed endosperm localization.
AT4G25780	(ATCAPE2)	CAP (Cysteine-rich secretory proteins, Antigen 5, and Pathogenesis-related 1 protein) superfamily protein;(source:Araport11)
AT4G13800	0	magnesium transporter NIPA (DUF803);(source:Araport11)
AT2G42540	COLD-REGULATED 15A (COR15A); (ATCOR15A); (COR15)	A cold-regulated gene whose product is targeted to the chloroplast. Cor15am protects stromal proteins from aggregation under various stress conditions. Constitutive expression increases freezing tolerance in protoplasts in vitro and chloroplasts in vivo. NMR and x-ray diffraction studies suggest that COR15a alters the intrinsic curvature of the inner membrane of chloroplast envelope. Late Embryog…
AT3G61060	PHLOEM PROTEIN 2-A13 (AtPP2-A13);PHLOEM PROTEIN 2-A13 (PP2-A13)	phloem protein 2-A13;(source:Araport11)
AT1G54575	0	hypothetical protein;(source:Araport11)
AT1G07750	0	RmlC-like cupins superfamily protein;(source:Araport11)
AT1G51090	(ATHMAD1)	Heavy metal associated domain containing protein involved in plant immunity.Mutants show an increase in root length under NO stress and reduction in root length under H2O2 stress conditions. Mutants show increases in defense responses to pathogens including hypersensitive lesions, increased resistance and induction of SAR genes.
AT1G20030	0	Pathogenesis-related thaumatin superfamily protein;(source:Araport11)
AT5G24155	0	FAD/NAD(P)-binding oxidoreductase family protein;(source:Araport11)
AT5G52310	COLD REGULATED 78 (COR78);LOW-TEMPERATURE-INDUCED 78 (LTI78);RESPONSIVE TO DESICCATION 29A (RD29A); (LTI140)	cold regulated gene, the 5' region of cor78 has cis-acting regulatory elements that can impart cold-regulated gene expression The mRNA is cell-to-cell mobile.
AT1G18710	MYB DOMAIN PROTEIN 47 (MYB47);MYB DOMAIN PROTEIN 47 (AtMYB47)	Member of the R2R3 factor gene family.
AT5G41400	0	RING/U-box superfamily protein;(source:Araport11)
AT5G57340	0	ras guanine nucleotide exchange factor Q-like protein;(source:Araport11)
AT1G64360	ENESCENCE-ASSOCIATED AND QQS-RELATED (SAQR)	SAQR is a clade specific protein present in single copy in Arabidopsis.It's expression is increased during light induced oxidative stress ,drought stress and also during senescence. Promoter contains two AGL15 binding sites.
AT3G14440	NINE-CIS-EPOXYCAROTENOID DIOXYGENASE 3 (NCED3);SUGAR INSENSITIVE 7 (SIS7);SALT TOLERANT 1 (STO1); (ATNCED3)	Encodes 9-<i>cis</i>-epoxycarotenoid dioxygenase, a key enzyme in the biosynthesis of abscisic acid. Regulated in response to drought and salinity. Expressed in roots, flowers and seeds. Localized to the chloroplast stroma and thylakoid membrane.
AT5G39860	PACLOBUTRAZOL RESISTANCE1 (PRE1);BASIC HELIX-LOOP-HELIX PROTEIN 136 (BHLH136);BANQUO 1 (BNQ1)	Encodes PRE1 (PACLOBUTRAZOL RESISTANCE1). PRE1 and IBH1 form a pair of antagonistic HLH/bHLH transcription factors that function downstream of BZR1 to mediate brassinosteroid regulation of cell elongation. BNQ1 is directly and negatively regulated by AP3 and PI in petals.Required for appropriate regulation of flowering time.
AT4G33150	0	Encodes two proteins. One protein is the monofunctional saccharopine dehydrogenase involved in lysine degradation. The longer protein from the same LKR/SDH locus is bifunctional and also has saccharopine dehydrogenase activity. The monofunctional SDH functions mainly to enhance the flux of lysine catabolism. Gene expression is induced by abscisic acid, jasmonate, and under sucrose starvation.
AT1G18265	0	zein-binding protein (Protein of unknown function, DUF593);(source:Araport11)
AT4G24450	(GWD3); (AT4G24450); (ATGWD2);PHOSPHOGLUCAN, WATER DIKINASE (PWD)	phosphoglucan, water dikinase;(source:Araport11)
AT5G66590	0	CAP (Cysteine-rich secretory proteins, Antigen 5, and Pathogenesis-related 1 protein) superfamily protein;(source:Araport11)
AT3G05640	E GROWTH-REGULATING 1 (EGR1)	EGR1 functions as a negative regulator of plant growth with prominent effect on plant growth during drought stress.EGR1 regulates microtubule organization and likely affects additional cytoskeleton and trafficking processes along the plasma membrane.
AT3G62860	(MAGL12)	alpha/beta-Hydrolases superfamily protein;(source:Araport11)
AT1G10770	0	Encodes a putative pectin methylesterase/invertase inhibitor. Anti-sense reduction of this gene's transcript results in pollen tube growth retardation and then partial male sterility and reduced seed set.
AT3G51660	0	Tautomerase/MIF superfamily protein;(source:Araport11)
AT1G07745	(ATRAD51D);SUPPRESOR OF SNI1 (SSN1);HOMOLOG OF RAD51 D (RAD51D)	Is a suppressor of SNI1. Encodes a member of the RecA/RAD51 family of DNA recombination and repair proteins. Both RAD51 and SNI1 have a dual role in pathogen-related gene transcription and somatic homologous recombination.
AT5G44063	0	hypothetical protein;(source:Araport11)
AT5G66400	ARABIDOPSIS THALIANA DROUGHT-INDUCED 8 (ATDI8);RESPONSIVE TO ABA 18 (RAB18)	Belongs to the dehydrin protein family, which contains highly conserved stretches of 7-17 residues that are repetitively scattered in their sequences, the K-, S-, Y- and lysine rich segments. ABA- and drought-induced glycine-rice dehydrin protein. The ABA-induced expression of RAB18 was reduced following ACC application, indicating that ethylene inhibits the ABA signaling pathway. RAB18 is also e…
AT3G47420	PHOSPHATE STARVATION-INDUCED GENE 3 (ATPS3);PHOSPHATE STARVATION-INDUCED GENE 3 (PS3);GLYCEROL-3-PHOSPHATE PERMEASE 1 (AtG3Pp1);GLYCEROL-3-PHOSPHATE PERMEASE 1 (G3Pp1)	Encodes a Pi starvation-responsive protein AtPS3. A member of the phosphate starvation-induced glycerol-3-phosphate permease gene family: AT3G47420(G3Pp1), AT4G25220(G3Pp2), AT1G30560(G3Pp3), AT4G17550(G3Pp4) and AT2G13100(G3Pp5). Its expression is responsive to phosphate (Pi) and not phosphite (Phi) in roots and shoots.
AT5G12050	0	rho GTPase-activating protein;(source:Araport11)
AT3G25717	ROTUNDIFOLIA LIKE 16 (RTFL16);DEVIL 6 (DVL6)	ROTUNDIFOLIA like 16;(source:Araport11)
AT1G48330	0	SsrA-binding protein;(source:Araport11)
AT1G55920	SERINE ACETYLTRANSFERASE 2;1 (SERAT2;1);SERINE ACETYLTRANSFERASE 2;1 (ATSERAT2;1);SERINE ACETYLTRANSFERASE 5 (SAT5);SERINE ACETYLTRANSFERASE 1 (SAT1)	Encodes a chloroplast/cytosol localized serine O-acetyltransferase involved in sulfur assimilation and cysteine biosynthesis. Expressed in the vascular system. The mRNA is cell-to-cell mobile.
AT4G27260	(WES1); (GH3.5)	encodes an IAA-amido synthase that conjugates Asp and other amino acids to auxin in vitro. Lines carrying insertions in this gene are hypersensitive to auxin. It is involved in camalexin biosynthesis via conjugating indole-3-carboxylic acid (ICA) and cysteine (Cys). The mRNA is cell-to-cell mobile.
AT5G03120	0	transmembrane protein;(source:Araport11)
AT5G10946	0	hypothetical protein;(source:Araport11)
AT4G22570	ADENINE PHOSPHORIBOSYL TRANSFERASE 3 (APT3)	Encodes an adenine phosphoribosyltransferase (APT; EC 2.4.2.7), which is a constitutively expressed enzyme involved in the one-step salvage of adenine to AMP. APT3 has higher affinity for zeatin, isopentenyladenine and benzyladenine than APT1 but lower Vmax than APT1.
AT5G18020	SMALL AUXIN UP RNA 20 (SAUR20)	SAUR-like auxin-responsive protein family;(source:Araport11)
AT1G20440	(AtCOR47); (RD17);COLD-REGULATED 47 (COR47)	Belongs to the dehydrin protein family, which contains highly conserved stretches of 7-17 residues that are repetitively scattered in their sequences, the K-, S-, Y- and lysine rich segments. Cold regulated gene, amino acid sequence homology with Group II LEA (late embryogenesis abundant) proteins. Also responds to osmotic stress, ABA, dehydration and inhibits e.coli growth while overexpressed. C…
AT3G47340	ARABIDOPSIS THALIANA GLUTAMINE-DEPENDENT ASPARAGINE SYNTHASE 1 (AT-ASN1);GLUTAMINE-DEPENDENT ASPARAGINE SYNTHASE 1 (ASN1);DARK INDUCIBLE 6 (DIN6)	encodes a glutamine-dependent asparagine synthetase, the predicted ASN1 peptide contains a purF-type glutamine-binding domain, and is expressed predominantly in shoot tissues, where light has a negative effect on its mRNA accumulation. Expression is induced within 3 hours of dark treatment, in senescing leaves and treatment with exogenous photosynthesis inhibitor. Induction of gene expression was…
AT1G26210	SOB FIVE-LIKE 1 (ATSOFL1);SOB FIVE-LIKE 1 (SOFL1)	AtSOFL1 acts redundantly with AtSOFL2 as positive regulator of cytokinin levels.
AT5G64570	BETA-D-XYLOSIDASE 4 (XYL4);ARABIDOPSIS THALIANA BETA-D-XYLOSIDASE 4 (ATBXL4)	Encodes a beta-d-xylosidase that belongs to family 3 of glycoside hydrolases.
AT1G04250	AUXIN RESISTANT 3 (AXR3); (ATIAA17);INDOLE-3-ACETIC ACID INDUCIBLE 17 (IAA17)	Transcription regulator acting as repressor of auxin-inducible gene expression. Auxin-inducible AUX/IAA gene. Short-lived nuclear protein with four conserved domains. Domain III has homology to beta alpha alpha dimerization and DNA binding domains. Involved in auxin signaling and is a positive modulator of natural leaf senescence. Auxin induces the degradation of the protein in a dosage-dependent…
AT5G48900	0	Pectin lyase-like superfamily protein;(source:Araport11)
AT1G52890	NAC DOMAIN CONTAINING PROTEIN 19 (NAC019); (ANAC19);NAC DOMAIN CONTAINING PROTEIN 19 (ANAC019)	encodes a NAC transcription factor whose expression is induced by drought, high salt, and abscisic acid. This gene binds to ERD1 promoter in vitro.
AT1G04240	INDOLE-3-ACETIC ACID INDUCIBLE 3 (IAA3);SHORT HYPOCOTYL 2 (SHY2)	SHY2/IAA3 regulates multiple auxin responses in roots. It is induced rapidly by IAA, and has been shown to be phosphorylated by oat phytochrome A in vitro.
AT5G47370	(HAT2)	homeobox-leucine zipper genes induced by auxin, but not by other phytohormones. Plays opposite roles in the shoot and root tissues in regulating auxin-mediated morphogenesis.
AT4G27310	B-BOX DOMAIN PROTEIN 28 (BBX28)	B-box type zinc finger family protein;(source:Araport11)
AT4G19170	CAROTENOID CLEAVAGE DIOXYGENASE 4 (CCD4);NINE-CIS-EPOXYCAROTENOID DIOXYGENASE 4 (NCED4)	chloroplast-targeted member of a family of enzymes similar to nine-cis-epoxycarotenoid dioxygenase The mRNA is cell-to-cell mobile.
AT1G52342	0	hypothetical protein;(source:Araport11)
AT1G13609	0	Encodes a defensin-like (DEFL) family protein.
AT1G78070	0	Transducin/WD40 repeat-like superfamily protein;(source:Araport11)
AT5G17460	0	glutamyl-tRNA (Gln) amidotransferase subunit C;(source:Araport11)
AT2G42040	0	WRC protein;(source:Araport11)
AT1G20160	(ATSBT5.2); (SBT5.2(A));CO2 RESPONSE SECRETED PROTEASE (CRSP)	Encodes two isoforms. One (SBT5.2(a) ) is a secreted, cell wall localized subtilisin-like serine protease that is involved in regulation of stomatal development. The second isoform (SBT5.2(b) is localized to endosomes.
AT3G05880	RARE-COLD-INDUCIBLE 2A (RCI2A)	Induced by low temperatures, dehydration and salt stress and ABA. Encodes a small (54 amino acids), highly hydrophobic protein that bears two potential transmembrane domains.
AT4G35090	CATALASE 2 (CAT2)	Encodes a peroxisomal catalase, highly expressed in bolts and leaves. mRNA expression patterns show circadian regulation with mRNA levels being high in the subjective early morning. Loss of function mutations have increased H2O2 levels and increased H2O2 sensitivity. Mutants accumulate more toxic ions yet show decreased sensitivity to Li+. This decreased sensitivity is most likely due to an insen…
AT5G10930	SNF1-RELATED PROTEIN KINASE 3.24 (SnRK3.24);CBL-INTERACTING PROTEIN KINASE 5 (CIPK5)	Encodes CBL-interacting protein kinase 5 (CIPK5).
AT1G07610	METALLOTHIONEIN 1C (MT1C)	one of the five metallothioneins (MTs) genes identified in Arabidopsis. MTs are cysteine-rich proteins required for heavy metal tolerance. The mRNA is cell-to-cell mobile.
AT2G32870	0	TRAF-like family protein;(source:Araport11)
AT3G43270	0	Plant invertase/pectin methylesterase inhibitor superfamily;(source:Araport11)
AT4G36010	0	Pathogenesis-related thaumatin superfamily protein;(source:Araport11)
AT1G53100	0	Core-2/I-branching beta-1,6-N-acetylglucosaminyltransferase family protein;(source:Araport11)
AT3G53420	PLASMA MEMBRANE INTRINSIC PROTEIN 2A (PIP2A);PLASMA MEMBRANE INTRINSIC PROTEIN 2 (PIP2);PLASMA MEMBRANE INTRINSIC PROTEIN 2;1 (PIP2;1); (ATPIP2;1)	a member of the plasma membrane intrinsic protein subfamily PIP2. localizes to the plasma membrane and exhibits water transport activity in Xenopus oocyte. expressed specifically in the vascular bundles and protein level increases slightly during leaf dev. When expressed in yeast cells can conduct hydrogen peroxide into those cells.
AT2G39570	ACT DOMAIN REPEATS 9 (ACR9)	Encodes a ACT domain-containing protein. The ACT domain, named after bacterial aspartate kinase, chorismate mutase and TyrA (prephenate dehydrogenase), is a regulatory domain that serves as an amino acid-binding site in feedback-regulated amino acid metabolic enzymes.
AT1G29465	0	transmembrane protein;(source:Araport11)
AT3G03470	CYTOCHROME P450, FAMILY 87, SUBFAMILY A, POLYPEPTIDE 9 (CYP89A9)	member of CYP89A
AT5G35926	0	Protein with RNI-like/FBD-like domain;(source:Araport11)
AT1G73040	0	Mannose-binding lectin superfamily protein;(source:Araport11)
AT4G17550	GLYCEROL-3-PHOSPHATE PERMEASE 4 (G3Pp4);GLYCEROL-3-PHOSPHATE PERMEASE 4 (AtG3Pp4)	Encodes a member of the phosphate starvation-induced glycerol-3-phosphate permease gene family: AT3G47420(G3Pp1), AT4G25220(G3Pp2), AT1G30560(G3Pp3), AT4G17550(G3Pp4) and AT2G13100(G3Pp5).
AT4G32480	0	sugar phosphate exchanger, putative (DUF506);(source:Araport11)
AT5G61820	0	stress up-regulated Nod 19 protein;(source:Araport11)
AT2G42530	COLD REGULATED 15B (COR15B)	Encodes COR15B, a protein that protects chloroplast membranes during freezing.
AT3G61890	HOMEOBOX 12 (HB-12);HOMEOBOX 12 (ATHB-12);ARABIDOPSIS THALIANA HOMEOBOX 12 (ATHB12)	Encodes a homeodomain leucine zipper class I (HD-Zip I) protein. Loss of function mutant has abnormally shaped leaves and stems.
AT5G04200	METACASPASE 9 (AtMC9);METACASPASE 2F (AtMCP2f);METACASPASE 2F (MCP2f);METACASPASE 9 (MC9)	Encodes a putative metacaspase. Arabidopsis contains three type I MCP genes (MCP1a-c) and six type II MCP genes (MCP2a?f): AtMCP1a/At5g64240, AtMCP1b/At1g02170, AtMCP1c/At4g25110, AtMCP2a/At1g79310, AtMCP2b/At1g79330, AtMCP2c/At1g79320, AtMCP2d/At1g79340, AtMCP2e/At1g16420, AtMCP2f/At5g04200.
AT2G18050	HISTONE H1-3 (HIS1-3)	encodes a structurally divergent linker histone whose gene expression is induced by dehydration and ABA. The mRNA is cell-to-cell mobile.
AT4G34000	(ATABF3);DC3 PROMOTER-BINDING FACTOR 5 (DPBF5);ABSCISIC ACID RESPONSIVE ELEMENTS-BINDING FACTOR 3 (ABF3)	Encodes an ABA-responsive element-binding protein with similarity to transcription factors that is expressed in response to stress and abscisic acid.
AT2G46790	ARABIDOPSIS PSEUDO-RESPONSE REGULATOR 9 (APRR9);TOC1-LIKE PROTEIN 1 (TL1);PSEUDO-RESPONSE REGULATOR 9 (PRR9)	Pseudo-response regulator PRR9. Involved in clock function. PRR7 and PRR9 are partially redundant essential components of a temperature-sensitive circadian system. CCA1 and LHY had a positive effect on PRR9. Interact with TOC1 in a yeast two-hybrid assay. Acts as transcriptional repressor of CCA1 and LHY.
AT3G56080	0	S-adenosyl-L-methionine-dependent methyltransferases superfamily protein;(source:Araport11)
AT3G12320	NIGHT LIGHT-INDUCIBLE AND CLOCK-REGULATED 3 (LNK3)	hypothetical protein;(source:Araport11)
AT5G56100	0	glycine-rich protein / oleosin;(source:Araport11)
AT4G14560	INDOLE-3-ACETIC ACID INDUCIBLE 1 (IAA1);AUXIN RESISTANT 5 (AXR5)	auxin (indole-3-acetic acid) induced gene (IAA1) encoding a short-lived nuclear-localized transcriptional regulator protein. The mRNA is cell-to-cell mobile.
AT5G10410	0	ENTH/ANTH/VHS superfamily protein;(source:Araport11)
AT4G37180	HRS1 HOMOLOG5 (HHO5);ULT1 INTERACTING FACTOR 1 (UIF1)	UIF1 is a nuclear and cytoplasmically localized myb-domain containing member of the GARP G2-like subfamily of transcription factors. Interacts with ULT1 and binds to the WUS promoter. UIF1 binding domains are also found in CUC and AG promoters suggesting they are also direct targets. This locus was also identified as a putative cytoskeletal protein in a yeast screen.
AT4G22200	(AKT3); (AKT2);POTASSIUM TRANSPORT 2/3 (KT2/3);POTASSIUM TRANSPORT 2/3 (AKT2/3)	Encodes AKT2, a photosynthate- and light-dependent inward rectifying potassium channel with unique gating properties that are regulated by phosphorylation. Expressed in guard cell protoplasts and in the phloem and xylem of aerial portions of the plant. The channel can coassemble with another K+ channel, KAT1, in vitro. In guard cells, AKT2/3 is responsible for the Ca2+ sensitivity of the K+ uptak…
AT1G16850	0	transmembrane protein;(source:Araport11)
AT5G45310	0	coiled-coil protein;(source:Araport11)
AT3G17790	(ATACP5); (ATPAP17);PURPLE ACID PHOSPHATASE 17 (PAP17)	Expression is upregulated in the shoot of cax1/cax3 mutant and is responsive to phosphate (Pi) and not phosphite (Phi) in roots and shoots.
AT5G49525	0	transmembrane protein;(source:Araport11)
AT5G46600	0	aluminum activated malate transporter family protein;(source:Araport11)
AT5G17000	0	Zinc-binding dehydrogenase family protein;(source:Araport11)
AT1G61800	GLUCOSE-6-PHOSPHATE/PHOSPHATE TRANSLOCATOR 2 (GPT2);ARABIDOPSIS GLUCOSE-6-PHOSPHATE/PHOSPHATE TRANSLOCATOR 2 (ATGPT2)	glucose6-Phosphate/phosphate transporter 2. Expression is upregulated in the shoot of cax1/cax3 mutant. The mRNA is cell-to-cell mobile.
AT4G38860	SMALL AUXIN UPREGULATED RNA 16 (SAUR16)	SAUR-like auxin-responsive protein family;(source:Araport11)
AT4G28703	0	RmlC-like cupins superfamily protein;(source:Araport11)
AT5G57800	ECERIFERUM 3 (CER3); (WAX2); (YRE);FACELESS POLLEN 1 (FLP1)	encodes a transmembrane protein with similarity to the sterol desaturase family at the N-terminus and to the short-chain dehydrogenase/reductase family at the C-terminus. Mutant analyses indicate this protein is involved in cuticle membrane and wax biosynthesis. The mRNA is cell-to-cell mobile.
AT1G78670	GAMMA-GLUTAMYL HYDROLASE 3 (GGH3);GAMMA-GLUTAMYL HYDROLASE 3 (ATGGH3)	gamma-glutamyl hydrolase 3;(source:Araport11)
AT1G61667	0	serine protease, putative (Protein of unknown function, DUF538);(source:Araport11)
AT5G20150	SPX DOMAIN GENE 1 (SPX1);ARABIDOPSIS THALIANA SPX DOMAIN GENE 1 (ATSPX1)	Expression is upregulated in the shoot of cax1/cax3 mutant. Additionally, its expression is responsive to both phosphate (Pi) and phosphite (Phi) in both roots and shoots. The mRNA is cell-to-cell mobile.
AT3G19620	0	Glycosyl hydrolase family protein;(source:Araport11)
AT4G23870	0	hypothetical protein;(source:Araport11)
AT2G17710	0	Big1;(source:Araport11)
AT3G61430	PLASMA MEMBRANE INTRINSIC PROTEIN 1A (PIP1A);PLASMA MEMBRANE INTRINSIC PROTEIN 1;1 (PIP1;1);PLASMA MEMBRANE INTRINSIC PROTEIN 1 (PIP1);ARABIDOPSIS THALIANA PLASMA MEMBRANE INTRINSIC PROTEIN 1 (ATPIP1)	a member of the plasma membrane intrinsic protein subfamily PIP1. localizes to the plasma membrane and exhibits water transport activity in Xenopus oocyte. expressed ubiquitously and protein level decreases slightly during leaf development. The mRNA is cell-to-cell mobile.
AT1G55152	0	hypothetical protein;(source:Araport11)
AT3G51670	(PATL6)	PATLs belong to a family of proteins having a Golgi dynamics (GOLD) domain in tandem with the Sec14p-like domain. PATLs are auxin regulated. Quadruple mutants (patl2456) show altered PIN1 lateralization in root endodermis cells.
AT5G52120	PHLOEM PROTEIN 2-A14 (PP2-A14);PHLOEM PROTEIN 2-A14 (AtPP2-A14)	phloem protein 2-A14;(source:Araport11)
AT5G59050	0	G patch domain protein;(source:Araport11)
AT5G06710	HOMEOBOX FROM ARABIDOPSIS THALIANA (HAT14)	Homeobox-leucine zipper protein.
AT1G47960	CELL WALL / VACUOLAR INHIBITOR OF FRUCTOSIDASE 1 (C/VIF1); (ATCIF1); (CIF1);CELL WALL / VACUOLAR INHIBITOR OF FRUCTOSIDASE 1 (ATC/VIF1)	Plant cell wall (CWI) and vacuolar invertases (VI) play important roles in carbohydrate metabolism, stress responses and sugar signaling. This protein may inhibit their activity.
AT5G02260	EXPANSIN A9 (ATEXPA9); (EXP9);EXPANSIN A9 (EXPA9); (ATHEXP ALPHA 1.10); (ATEXP9)	member of Alpha-Expansin Gene Family. Naming convention from the Expansin Working Group (Kende et al, 2004. Plant Mol Bio)
AT3G56970	(BHLH038);BASIC HELIX-LOOP-HELIX 38 (BHLH38);OBP3-RESPONSIVE GENE 3 (ORG2)	Encodes a member of the basic helix-loop-helix transcription factor family protein.
AT5G60860	RAB GTPASE HOMOLOG A1F (RABA1f);RAB GTPASE HOMOLOG A1F (AtRABA1f)	RAB GTPase homolog A1F;(source:Araport11)
AT4G02075	PITCHOUN 1 (PIT1)	RING/FYVE/PHD zinc finger superfamily protein;(source:Araport11)
AT5G17540	0	HXXXD-type acyl-transferase family protein;(source:Araport11)
AT5G01075	TWISTED SEED1 (TWS1)	Encodes a small ER-localized protein that is strongly expressed in seeds and regulates both embryo development and accumulation of storage compounds. At the cellular level, TWS1 is responsible for cuticle deposition on epidermal cells and organization of the endomembrane system.
AT2G46690	SMALL AUXIN UPREGULATED RNA 32 (SAUR32)	SAUR-like auxin-responsive protein family;(source:Araport11)
AT5G53030	0	hypothetical protein;(source:Araport11)
AT4G36900	DREB AND EAR MOTIF PROTEIN 4 (DEAR4);RELATED TO AP2 10 (RAP2.10)	encodes a member of the DREB subfamily A-5 of ERF/AP2 transcription factor family (RAP2.10). The protein contains one AP2 domain. There are 16 members in this subfamily including RAP2.9 and RAP2.1.
AT5G03230	0	senescence regulator (Protein of unknown function, DUF584);(source:Araport11)
AT4G37400	CYTOCHROME P450, FAMILY 81, SUBFAMILY F, POLYPEPTIDE 3 (CYP81F3)	member of CYP81F
AT4G25470	C-REPEAT/DRE BINDING FACTOR 2 (CBF2); (ATCBF2);FREEZING TOLERANCE QTL 4 (FTQ4);DRE/CRT-BINDING PROTEIN 1C (DREB1C)	Encodes a member of the DREB subfamily A-1 of ERF/AP2 transcription factor family (CBF2). The protein contains one AP2 domain. There are six members in this subfamily, including CBF1, CBF2, and CBF3. This gene is involved in response to low temperature, abscisic acid, and circadian rhythm. Overexpressing this gene leads to increased freeze tolerance and induces the expression level of 85 cold-ind…
AT5G49480	CA2+-BINDING PROTEIN 1 (ATCP1);CA2+-BINDING PROTEIN 1 (CP1)	AtCP1 encodes a novel Ca2+-binding protein, which shares sequence similarities with calmodulins. The expression of AtCP1 is induced by NaCl. The mRNA is cell-to-cell mobile.
AT5G24150	SQUALENE MONOOXYGENASE 5 (SQE5); (SQP1)	squalene monooxygenase gene homolog
AT5G60850	OBF BINDING PROTEIN 4 (OBP4); (ATDOF5.4)	Encodes a zinc finger protein.
AT3G22740	HOMOCYSTEINE S-METHYLTRANSFERASE 3 (HMT3)	homocysteine S-methyltransferase (HMT3)
AT2G20560	0	DNAJ heat shock family protein;(source:Araport11)
AT1G22160	0	senescence-associated family protein (DUF581);(source:Araport11)
AT1G80110	PHLOEM PROTEIN 2-B11 (PP2-B11);PHLOEM PROTEIN 2-B11 (ATPP2-B11)	phloem protein 2-B11;(source:Araport11)
AT4G22790	RESISTANT TO HIGH CO2 (RHC1)	Encodes a plasma membrane localized MATE type transporter that is involved in CO2 signaling during stomatal aperture regulation. RHC1 regulates HT1 which phosphorylates OST1, a kinase that regulates the SLAC1 anion channel and thus stomatal closing.
AT2G32150	0	Haloacid dehalogenase-like hydrolase (HAD) superfamily protein;(source:Araport11)
AT2G26710	PHYB ACTIVATION TAGGED SUPPRESSOR 1 (BAS1); (CYP72B1); (CYP734A1)	Encodes a member of the cytochrome p450 family that serves as a control point between multiple photoreceptor systems and brassinosteroid signal transduction. Involved in brassinolide metabolism. Mediates response to a variety of light signals including hypocotyl elongation and cotyledon expansion.
AT2G32560	0	F-box family protein;(source:Araport11)
AT1G12010	0	Encodes a protein that appears to have 1-amino-cyclopropane-1-carboxylic acid oxidase activity based on mutant analyses. The mRNA is cell-to-cell mobile.
AT2G22200	0	encodes a member of the DREB subfamily A-6 of ERF/AP2 transcription factor family. The protein contains one AP2 domain. There are 8 members in this subfamily including RAP2.4.
AT1G63090	PHLOEM PROTEIN 2-A11 (PP2-A11);PHLOEM PROTEIN 2-A11 (AtPP2-A11)	phloem protein 2-A11;(source:Araport11)
AT5G59780	(ATMYB59-3);MYB DOMAIN PROTEIN 59 (MYB59)	Encodes a putative transcription factor (MYB59).
AT4G37980	ELICITOR-ACTIVATED GENE 3-1 (ELI3-1);CINNAMYL-ALCOHOL DEHYDROGENASE 7 (CAD7); (ATCAD7);ELICITOR-ACTIVATED GENE 3 (ELI3)	cinnamyl alcohol dehydrogenase 7;(source:Araport11)
AT1G74070	0	Cyclophilin-like peptidyl-prolyl cis-trans isomerase family protein;(source:Araport11)
AT1G19396	0	hypothetical protein;(source:Araport11)
AT5G01520	(ATAIRP2);ABA INSENSITIVE RING PROTEIN 2 (AIRP2)	Encodes a cytosolic RING-type E3 ubiquitin (Ub) ligase that is critical for ABA and high salinity responses during germination. AtAIRP2 and SDIR1 likely play a combinatory role in ABA signaling and the response to high salt in Arabidopsis.
AT5G62360	0	Plant invertase/pectin methylesterase inhibitor superfamily protein;(source:Araport11)
AT1G74458	0	transmembrane protein;(source:Araport11)
AT5G62140	0	ATP-dependent Clp protease ATP-binding subunit;(source:Araport11)
AT4G04830	METHIONINE SULFOXIDE REDUCTASE B5 (ATMSRB5);METHIONINE SULFOXIDE REDUCTASE B5 (MSRB5)	methionine sulfoxide reductase B5;(source:Araport11)
AT1G29460	SMALL AUXIN UPREGULATED RNA 65 (SAUR65)	SAUR-like auxin-responsive protein family;(source:Araport11)
AT4G04630	0	senescence regulator (Protein of unknown function, DUF584);(source:Araport11)
AT2G01400	0	hypothetical protein;(source:Araport11)
AT1G67900	0	Phototropic-responsive NPH3 family protein;(source:Araport11)
AT1G16730	UNKNOWN PROTEIN 6 (UP6)	hypothetical protein;(source:Araport11)
AT3G58820	0	F-box/RNI-like superfamily protein;(source:Araport11)
AT1G19394	0	hypothetical protein;(source:Araport11)
AT1G48745	0	hypothetical protein;(source:Araport11)
AT1G24575	0	DEAD-box ATP-dependent RNA helicase-like protein;(source:Araport11)
AT5G17550	(PEX19B); (AtPEX19-2);PEROXIN 19-2 (PEX19-2)	Encodes the predominant PEX19 peroxin isoform, a cytosolic chaperone for peroxisome membrane proteins (PMPs) that delivers PMPs to the endoplasmic reticulum or peroxisomal membrane. It is predominantly cytosolic, forms dimers, promotes peroxisome function and is essential for viability. The protein is farnesylated in vivo through the actions of ERA1 and PLP.
AT3G51895	SULFATE TRANSPORTER 3;1 (SULTR3;1); (AST12)	Encodes a chloroplast-localized sulfate transporter.
AT1G29440	SMALL AUXIN UP RNA 63 (SAUR63)	SAUR-like auxin-responsive protein family;(source:Araport11)
AT3G61113	UBIQUITIN-RELATED MODIFIER 12 (URM12)	Ubiquitin related modifier 1;(source:Araport11)
AT3G21670	(ATNPF6.4);NRT1/ PTR FAMILY 6.4 (NPF6.4)	Major facilitator superfamily protein;(source:Araport11)
AT3G12580	HEAT SHOCK PROTEIN 70 (HSP70); (HSC70-4);ARABIDOPSIS HEAT SHOCK PROTEIN 70 (ATHSP70)	heat shock protein 70;(source:Araport11)
AT3G50560	0	NAD(P)-binding Rossmann-fold superfamily protein;(source:Araport11)
AT3G49551	0	This gene encodes a small protein and has either evidence of transcription or purifying selection.
AT4G00430	TRANSMEMBRANE PROTEIN C (TMP-C);PLASMA MEMBRANE INTRINSIC PROTEIN 1E (PIP1E);PLASMA MEMBRANE INTRINSIC PROTEIN 1;4 (PIP1;4)	a member of the plasma membrane intrinsic protein subfamily PIP1.
AT1G10410	0	CW14 protein (DUF1336);(source:Araport11)
AT2G35960	NDR1/HIN1-LIKE 12 (NHL12)	Encodes a protein whose sequence is similar to tobacco hairpin-induced gene (HIN1) and Arabidopsis non-race specific disease resistance gene (NDR1). Expression is not altered in response to cucumber mosaic virus or spermine.
AT1G02860	NITROGEN LIMITATION ADAPTATION (NLA);BENZOIC ACID HYPERSENSITIVE 1 (BAH1)	Encodes a ubiquitin E3 ligase with RING and SPX domains that is involved in mediating immune responses and mediates degradation of PHT1s at plasma membranes. Targeted by MIR827. Ubiquitinates PHT1;3, PHT1;2, PHT1;1/AtPT1 and PHT1;4/AtPT2.
AT2G43120	PIRIN2 (PRN2)	Encodes a member of the functionally diverse cupin protein superfamily that is involved in susceptibility to the bacterial plant pathogen Ralstonia solanacearum. It stabilizes the papain-like cysteine protease XCP2. The mRNA is cell-to-cell mobile.
AT3G05937	0	hypothetical protein;(source:Araport11)
AT1G79520	0	Cation efflux family protein;(source:Araport11)
AT1G02300	(ATCATHB1)	Encodes a capase involved in stress induced cell death.
AT3G21550	DUF679 DOMAIN MEMBRANE PROTEIN 2 (DMP2);ARABIDOPSIS THALIANA DUF679 DOMAIN MEMBRANE PROTEIN 2 (AtDMP2)	transmembrane protein, putative (DUF679 domain membrane protein 2);(source:Araport11)
AT1G12240	(ATBETAFRUCT4);VACUOLAR INVERTASE (VAC-INV); (ATVI2); (ATFRUCT4);VACUOLAR INVERTASE 2 (VI2);FRUCTOSIDASE 4 (FRUCT4)	Encodes a vacuolar invertase betaFruct4. betaFruct4 is transported from the endoplasmic reticulum through the intermediate compartments as a membrane protein. The N-terminal cytoplasmic domain contains multiple sequence motifs that are involved at various stages in the trafficking of betaFruct4 from the ER to the central vacuole. The mRNA is cell-to-cell mobile.
AT1G64370	0	filaggrin-like protein;(source:Araport11)
AT4G16790	0	hydroxyproline-rich glycoprotein family protein;(source:Araport11)
AT5G58310	ARABIDOPSIS THALIANA METHYL ESTERASE 18 (ATMES18);METHYL ESTERASE 18 (MES18)	Encodes a protein shown to have methyl IAA esterase activity in vitro. This protein does not act on methyl JA, MeSA, MeGA4, or MEGA9 in vitro.
AT2G05440	GLYCINE RICH PROTEIN 9 (GRP9);ARABIDOPSIS GLYCINE RICH PROTEIN 9 (ATGRP9)	GLYCINE RICH PROTEIN 9;(source:Araport11)
AT2G15830	0	hypothetical protein;(source:Araport11)
AT5G63625	0	hypothetical protein;(source:Araport11)
AT2G29500	0	HSP20-like chaperones superfamily protein;(source:Araport11)
AT4G37580	HOOKLESS 1 (HLS1);UNUSUAL SUGAR RESPONSE 2 (UNS2);CONSTITUTIVE PHOTOMORPHOGENIC 3 (COP3)	involved in apical hook development. putative N-acetyltransferase
AT1G32540	LSD ONE LIKE 1 (LOL1)	Encodes a protein with 3 plant-specific zinc finger domains that acts as a positive regulator of cell death.
AT1G63295	0	Remorin family protein;(source:Araport11)
AT3G57770	0	Protein kinase superfamily protein;(source:Araport11)
AT2G37130	0	Peroxidase superfamily protein;(source:Araport11)
AT4G23880	0	hypothetical protein;(source:Araport11)
AT2G01918	PSBQ-LIKE 3 (PQL3)	Encode a protein homologous to each PQL protein. Mutational analysis indicates that PQL3 is also required for NDH activity.
AT5G64510	TUNICAMYCIN INDUCED 1 (TIN1)	Encodes Tunicamycin Induced 1(TIN1), a plant-speci_x001E_c ER stress-inducible protein. TIN1 mutation affects pollen surface morphology. Transcriptionally induced by treatment with the N-linked glyclsylation inhibitor tunicamycin.
AT1G13245	ROTUNDIFOLIA LIKE 17 (RTFL17);DEVIL 4 (DVL4)	ROTUNDIFOLIA like 17;(source:Araport11)
AT3G14810	MECHANOSENSITIVE CHANNEL OF SMALL CONDUCTANCE-LIKE 5 (MSL5)	mechanosensitive channel of small conductance-like 5;(source:Araport11)
AT3G10190	CALMODULIN-LIKE 36 (CML36)	Encodes a protein with sequence similarity to calmodulins. Loss of function mutations have decreased response to chitin elicitors suggesting a role in plant response to fungal pathogens.
AT3G44880	ACCELERATED CELL DEATH 1 (ACD1);LETHAL LEAF-SPOT 1 HOMOLOG (LLS1);PHEOPHORBIDE A OXYGENASE (PAO)	Encodes a pheide a oxygenase (PAO). Accelerated cell death (acd1) mutants show rapid, spreading necrotic responses to both virulent and avirulent Pseudomonas syringae pv. maculicola or pv. tomato pathogens and to ethylene.
AT1G04350	0	encodes a protein whose sequence is similar to 2-oxoglutarate-dependent dioxygenase
AT3G14560	0	hypothetical protein;(source:Araport11)
AT5G02230	0	Haloacid dehalogenase-like hydrolase (HAD) superfamily protein;(source:Araport11)
AT5G03260	LACCASE 11 (LAC11)	LAC11 is a putative laccase, a member of laccase family of genes (17 members in Arabidopsis).
AT1G69610	0	zinc finger FYVE domain protein, putative (DUF1666);(source:Araport11)
AT4G21190	EMBRYO DEFECTIVE 1417 (emb1417)	Pentatricopeptide repeat (PPR) superfamily protein;(source:Araport11)
AT1G29430	SMALL AUXIN UPREGULATED RNA 62 (SAUR62)	SAUR-like auxin-responsive protein family;(source:Araport11)
AT2G30070	POTASSIUM TRANSPORTER 1 (ATKT1); (ATKT1P);POTASSIUM TRANSPORTER 1 (KT1);POTASSIUM UPTAKE TRANSPORTER 1 (KUP1); (ATKUP1)	Encodes a high affinity potassium transporter.
AT5G03210	(ATDIP2);DBP-INTERACTING PROTEIN 2 (DIP2)	Encodes a small polypeptide contributing to resistance to potyvirus.
AT1G32100	PSEUDO-RESPONSE REGULATOR 1 (PRR1);PINORESINOL REDUCTASE 1 (PRR1); (ATPRR1)	Encodes a pinoresinol reductase involved in lignan biosynthesis. Expressed strongly in roots and less strongly in stems. Shows specificity for pinoresinol and not lariciresinol.
AT5G15970	(KIN2); (AtCor6.6);COLD-RESPONSIVE 6.6 (COR6.6)	Encodes a gene that can be induced by cold and abscisic acid and may be involved in cold acclimation and salt tolerance. The mRNA is cell-to-cell mobile.
AT3G14690	CYTOCHROME P450, FAMILY 72, SUBFAMILY A, POLYPEPTIDE 15 (CYP72A15)	putative cytochrome P450 The mRNA is cell-to-cell mobile.
AT3G04060	NAC DOMAIN CONTAINING PROTEIN 46 (NAC046);NAC DOMAIN CONTAINING PROTEIN 46 (anac046)	NAC046 is a member of the NAC domain containing family of transcription factors. It was identified in a screen for regulators of chlorophyll protein gene expression. Mutants in NAC046 have delayed senescence and increased CHL content suggesting a role in regulation of senescence and chlorophyll degradation.
AT1G15510	ARABIDOPSIS EARLY CHLOROPLAST BIOGENESIS2 (ATECB2);VANILLA CREAM 1 (VAC1);EARLY CHLOROPLAST BIOGENESIS2 (ECB2)	Encodes a pentatricopeptide repeat protein required for chloroplast transcript accD RNA editing and early chloroplast biogenesis.
AT1G26820	RIBONUCLEASE 3 (RNS3)	Encodes ribonuclease RNS3.
AT1G03020	(GRXS1)	Thioredoxin superfamily protein;(source:Araport11)
AT1G11190	ENDONUCLEASE 1 (ENDO1);BIFUNCTIONAL NUCLEASE I (BFN1)	Encodes a bifunctional nuclease that acts on both RNA and DNA involved in nucleic acid degradation to facilitate nucleotide and phosphate recovery during senescence. It has mismatch-specific endonuclease activity with wide recognition of single base mismatches as well as the ability to cleave indel types of mismatches (heteroduplexes with loops).
AT1G70230	ALTERED XYLOGLUCAN 4 (AXY4);TRICHOME BIREFRINGENCE-LIKE 27 (TBL27)	Encodes a member of the TBL (TRICHOME BIREFRINGENCE-LIKE) gene family containing a plant-specific DUF231 (domain of unknown function) domain. A putative xyloglucan O-acetyltransferase. TBL gene family has 46 members, two of which (TBR/AT5G06700 and TBL3/AT5G01360) have been shown to be involved in the synthesis and deposition of secondary wall cellulose, presumably by influencing the esterificati…
AT2G23755	0	transmembrane family 220 helix protein;(source:Araport11)
AT1G14520	MYO-INOSITOL OXYGENASE 1 (MIOX1)	Encodes MIOX1. Belongs to myo-inositol oxygenase gene family.
AT3G25700	0	Eukaryotic aspartyl protease family protein;(source:Araport11)
AT3G22550	0	NAD(P)H-quinone oxidoreductase subunit, putative (DUF581);(source:Araport11)
AT3G25597	0	transmembrane protein;(source:Araport11)
AT5G13400	0	Major facilitator superfamily protein;(source:Araport11)
AT1G64950	CYTOCHROME P450, FAMILY 89, SUBFAMILY A, POLYPEPTIDE 5 (CYP89A5)	member of CYP89A The mRNA is cell-to-cell mobile.
AT1G28610	0	GDSL-motif esterase/acyltransferase/lipase. Enzyme group with broad substrate specificity that may catalyze acyltransfer or hydrolase reactions with lipid and non-lipid substrates.
AT1G70300	K+ UPTAKE PERMEASE 6 (KUP6)	potassium transporter
AT1G78610	MECHANOSENSITIVE CHANNEL OF SMALL CONDUCTANCE-LIKE 6 (MSL6)	mechanosensitive channel of small conductance-like 6;(source:Araport11)
AT1G31820	POLYAMINE UPTAKE TRANSPORTER 1 (PUT1)	Encodes POLYAMINE UPTAKE TRANSPORTER 1, an amino acid permease family protein.
AT5G62430	CYCLING DOF FACTOR 1 (CDF1)	Dof-type zinc finger domain-containing protein, similar to H-protein promoter binding factor-2a GI:3386546 from (Arabidopsis thaliana). Represses expression of Constans (CO), a circadian regulator of flowering time. Interacts with LKP2 and FKF1. Expression oscillates under constant light conditions. Mainly expressed in the vasculature of cotyledons, leaves and hypocotyls, but also in stomata. Loc…
AT3G23030	INDOLE-3-ACETIC ACID INDUCIBLE 2 (IAA2)	auxin inducible gene expressed in the nucleus
AT1G60160	0	Potassium transporter family protein;(source:Araport11)
AT5G42200	0	RING/U-box superfamily protein;(source:Araport11)
AT3G61990	O-MTASE FAMILY 3 PROTEIN (OMTF3)	Encodes a protein methyltransferase. Involved in the methylation of plant transmembrane proteins.
AT1G26230	CHAPERONIN-60BETA4 (CPN60BETA4); (CPNB4)	Encodes a subunit of chloroplasts chaperonins that are involved in mediating the folding of newly synthesized, translocated, or stress-denatured proteins. Cpn60 subunits are: Cpn60alpha1 (At2g28000), AtCpn60alpha2 (At5g18820), AtCpn60beta1 (At1g55490), AtCpn60beta2 (At3g13470), AtCpn60beta3 (At5g56500), AtCpn60beta4 (At1g26230).
AT3G07730	0	hypothetical protein;(source:Araport11)
AT3G61420	0	BSD domain (BTF2-like transcription factors, Synapse-associated proteins and DOS2-like proteins);(source:Araport11)
AT2G30766	0	hypothetical protein;(source:Araport11)
AT1G18330	REVEILLE 7 (RVE7);EARLY-PHYTOCHROME-RESPONSIVE1 (EPR1)	EARLY-PHYTOCHROME-RESPONSIVE1
AT4G30450	0	glycine-rich protein;(source:Araport11)
AT4G35770	SENESCENCE 1 (SEN1);SENESCENCE ASSOCIATED GENE 1 (SEN1);ARABIDOPSIS THALIANA SENESCENCE 1 (ATSEN1);DARK INDUCIBLE 1 (DIN1)	Senescence-associated gene that is strongly induced by phosphate starvation. Transcripts are differentially regulated at the level of mRNA stability at different times of day. mRNAs are targets of the mRNA degradation pathway mediated by the downstream (DST) instability determinant.
AT5G20510	ALFIN-LIKE 5 (AL5)	Encodes a member of the Alfin1-like family of nuclear-localized PHD (plant homeodomain) domain containing proteins. All AL proteins except AL3 bind to di- or trimethylated histone H3 (H3K4me3/2). Members of this family include: AT5G05610 (AL1), AT3G11200 (AL2), AT3G42790 (AL3), AT5G26210 (AL4), AT5G20510 (AL5), AT2G02470 (AL6), AT1G14510 (AL7).
AT3G05165	0	Major facilitator superfamily protein;(source:Araport11)
AT1G78930	0	Mitochondrial transcription termination factor family protein;(source:Araport11)
AT2G01505	CLAVATA3/ESR-RELATED 16 (CLE16)	Member of a large family of putative ligands homologous to the Clavata3 gene. Consists of a single exon.
AT4G04840	METHIONINE SULFOXIDE REDUCTASE B6 (MSRB6);METHIONINE SULFOXIDE REDUCTASE B6 (ATMSRB6)	methionine sulfoxide reductase B6;(source:Araport11)
AT4G22920	NON-YELLOWING 1 (ATNYE1);STAY-GREEN 1 (SGR1);STAY-GREEN (SGR);NON-YELLOWING 1 (NYE1)	Similar to the tomato senescence-inducible chloroplast stay-green protein 1. It is upregulated during maximal senescence in the Arabidopsis life cycle, especially in senescent leaves. Acts antagonistically with SGR2 to balance chlorophyll catabolism in chloroplasts with the dismantling and remobilizing of other cellular components in senescing leaf cells.
AT5G37260	REVEILLE 2 (RVE2);CIRCADIAN 1 (CIR1)	Encodes a MYB family transcription factor Circadian 1 (CIR1). Involved in circadian regulation in Arabidopsis.
AT4G12110	STEROL-4ALPHA-METHYL OXIDASE 1-1 (SMO1-1); (ATSMO1-1);ARABIDOPSIS THALIANA STEROL 4-ALPHA-METHYL OXIDASE 1 (ATSMO1)	Encodes a member of the SMO1 family of sterol 4alpha-methyl oxidases. More specifically functions as a 4,4-dimethyl-9beta,19-cyclopropylsterol-4alpha- methyl oxidase.
AT1G26930	0	Galactose oxidase/kelch repeat superfamily protein;(source:Araport11)
AT5G23980	FERRIC REDUCTION OXIDASE 4 (FRO4); (ATFRO4)	Encodes a ferric chelate reductase that is expressed at low levels in roots,shoots and cotyledons, but not flowers. Its transcription is regulated by FIT1.
AT4G12470	AZELAIC ACID INDUCED 1 (AZI1)	Encodes AZI1 (AZELAIC ACID INDUCED 1). Involved in the priming of salicylic acid induction and systemic immunity triggered by pathogen or azelaic acid. Targeting if AZI1 to chloroplasts is increased during SAR induction and that localization requires the PRR domain.It is involved in the uptake and movement of the azelaic acid signal.
AT4G38380	0	MATE efflux family protein;(source:Araport11)
AT2G21560	0	nucleolar-like protein;(source:Araport11)
AT1G70790	C2-DOMAIN ABA-RELATED 9 (CAR9)	Calcium-dependent lipid-binding (CaLB domain) family protein;(source:Araport11)
AT1G72540	0	Protein kinase superfamily protein;(source:Araport11)
AT3G25570	0	Adenosylmethionine decarboxylase family protein;(source:Araport11)
AT1G47395	0	hypothetical protein;(source:Araport11)
AT2G37640	ARABIDOPSIS THALIANA EXPANSIN A3 (ATEXPA3);EXPANSIN 3 (ATEXP3);EXPANSIN3 (EXPA3); (EXP3); (ATHEXP ALPHA 1.9)	member of Alpha-Expansin Gene Family. Naming convention from the Expansin Working Group (Kende et al, 2004. Plant Mol Bio). Involved in the formation of nematode-induced syncytia in roots of Arabidopsis thaliana.
AT1G56430	NICOTIANAMINE SYNTHASE 4 (NAS4);ARABIDOPSIS THALIANA NICOTIANAMINE SYNTHASE 4 (ATNAS4)	Encodes a protein with nicotianamine synthase activity.
AT3G45600	TETRASPANIN3 (TET3)	Member of TETRASPANIN family
AT1G46768	RELATED TO AP2 1 (RAP2.1)	encodes a member of the DREB subfamily A-5 of ERF/AP2 transcription factor family (RAP2.1). The protein contains one AP2 domain. There are 16 members in this subfamily including RAP2.9 and RAP2.10.
AT2G43535	0	Encodes a defensin-like (DEFL) family protein.
AT5G17520	ROOT CAP 1 (RCP1);MALTOSE EXCESS 1 (MEX1)	Encodes a maltose transporter that is expressed in leaves and roots. Mutations at the MEX1 locus cause accumulation of both starch and maltose in leaves, with maltose levels at least 40 times higher than that of wild-type. This gene encodes a protein located in the chloroplast envelope.
AT4G09890	0	mediator of RNA polymerase II transcription subunit, putative (DUF3511);(source:Araport11)
AT3G50440	METHYL ESTERASE 10 (MES10);ARABIDOPSIS THALIANA METHYL ESTERASE 10 (ATMES10)	Encodes a protein shown to have methyl jasmonate esterase activity in vitro. This protein does not act on methyl IAA, MeSA, MeGA4, or MEGA9 in vitro.
AT2G47440	0	Tetratricopeptide repeat (TPR)-like superfamily protein;(source:Araport11)
AT2G29170	0	NAD(P)-binding Rossmann-fold superfamily protein;(source:Araport11)
AT5G24120	SIGMA FACTOR 5 (ATSIG5)	Encodes a specialized sigma factor that functions in regulation of plastid genes and is responsible for the light-dependent transcription at the psbD LRP. Activation of SIG5 is dependent upon blue light and mediated by cryptochromes.
AT4G38810	0	Calcium-binding EF-hand family protein;(source:Araport11)
AT5G09990	ELICITOR PEPTIDE 5 PRECURSOR (PROPEP5)	elicitor peptide 5 precursor;(source:Araport11)
AT3G57540	(ATREM4.1);REMORIN GROUP 4 1 (REM4.1)	Remorin family protein;(source:Araport11)
AT4G14020	0	Rapid alkalinization factor (RALF) family protein;(source:Araport11)
AT1G28765	0	hypothetical protein;(source:Araport11)
AT1G23730	BETA CARBONIC ANHYDRASE 3 (BCA3);BETA CARBONIC ANHYDRASE 3 (ATBCA3)	beta carbonic anhydrase 3;(source:Araport11)
AT3G52840	BETA-GALACTOSIDASE 2 (BGAL2)	beta-galactosidase 2;(source:Araport11)
AT4G19420	PECTIN ACETYLESTERASE 8 (PAE8)	Pectinacetylesterase family protein;(source:Araport11)
AT4G05590	NEGATIVE REGULATOR OF GUARD CELL ABA SIGNALING 1 (NRGA1)	Encodes NRGA1, a putative mitochondrial pyruvate carrier that mediates ABA regulation of guard cell ion channels and drought stress responses.
AT2G34010	TCP INTERACTOR CONTAINING EAR MOTIF PROTEIN 4 (TIE4)	verprolin;(source:Araport11)
AT4G09500	0	UDP-Glycosyltransferase superfamily protein;(source:Araport11)
AT2G40460	0	Major facilitator superfamily protein;(source:Araport11)
AT1G16510	SMALL AUXIN UPREGULATED 41 (SAUR41)	Encodes a clade III SAUR gene with a distinctive expression pattern in root meristems. It is normally expressed in the quiescent center and cortex/endodermis initials and upon auxin stimulation, the expression is found in the endodermal layer. Overexpression studies suggest roles in cell expansion and auxin transport.
AT2G46510	ABA-INDUCIBLE BHLH-TYPE TRANSCRIPTION FACTOR (ATAIB);ABA-INDUCIBLE BHLH-TYPE TRANSCRIPTION FACTOR (AIB); (BHLH017); (BHLH17);JA-ASSOCIATED MYC2-LIKE 1 (JAM1)	Encodes a nuclear localized BLH domain containing transcriptional activator involved in response to ABA. Overexpression confers enhanced ABA responsiveness while loss of function mutants are ABA sensitive.bHLH17 interacts with JAZ proteins, and functions redundantly with bHLH3, bHLH13 and bHLH14 to negatively regulate jasmonate responses.
AT3G47430	PEROXIN 11B (PEX11B)	member of the peroxin11 (PEX11) gene family, located on the peroxisome membrane, controls peroxisome proliferation. The mRNA is cell-to-cell mobile.
AT1G76070	0	hypothetical protein;(source:Araport11)
AT1G28580	0	GDSL-motif esterase/acyltransferase/lipase. Enzyme group with broad substrate specificity that may catalyze acyltransfer or hydrolase reactions with lipid and non-lipid substrates.
AT5G43150	0	elongation factor;(source:Araport11)
AT4G26080	(AtABI1);ABA INSENSITIVE 1 (ABI1)	Involved in abscisic acid (ABA) signal transduction. Negative regulator of ABA promotion of stomatal closure.
AT1G43790	TRACHEARY ELEMENT DIFFERENTIATION-RELATED 6 (TED6)	tracheary element differentiation-related 6;(source:Araport11)
AT1G74430	ARABIDOPSIS THALIANA MYB DOMAIN PROTEIN 95 (ATMYB95);MYB DOMAIN PROTEIN 95 (MYB95);ARABIDOPSIS THALIANA MYB DOMAIN CONTAINING PROTEIN 66 (ATMYBCP66)	Encodes a putative transcription factor (MYB95). The mRNA is cell-to-cell mobile.
AT5G18080	SMALL AUXIN UP RNA 24 (SAUR24)	Encodes SAUR24 (small auxin up RNA 24). Note that TAIR nomenclature is based on Plant Mol Biol. 2002, 49:373-85 (PMID:12036261). In Planta (2011) 233:1223?1235 (PMID:21327815), SAUR24 is At5g18010.
AT4G13570	HISTONE H2A 4 (HTA4)	Encodes HTA4, a histone H2A protein. The mRNA is cell-to-cell mobile.
AT1G50732	0	transmembrane protein;(source:Araport11)
AT5G02090	0	hypothetical protein;(source:Araport11)
AT5G44740	Y-FAMILY DNA POLYMERASE H (POLH)	Y-family DNA polymerase. Catalyses translesion synthesis in response to UV damage. Functionally interacts with PCNA2. Has a ubiquitin binding motif.
AT1G28100	0	hypothetical protein;(source:Araport11)
AT4G39780	0	encodes a member of the DREB subfamily A-6 of ERF/AP2 transcription factor family. The protein contains one AP2 domain. There are 8 members in this subfamily including RAP2.4.
AT5G50940	0	RNA-binding KH domain-containing protein;(source:Araport11)
AT4G21650	SUBTILASE 3.13 (SBT3.13)	Subtilase family protein;(source:Araport11)
AT5G04220	(NTMC2TYPE1.3); (NTMC2T1.3); (ATSYTC); (SYTC);SYNAPTOTAGMIN 3 (SYT3)	Calcium-dependent lipid-binding (CaLB domain) family protein;(source:Araport11)
AT1G22570	0	Major facilitator superfamily protein;(source:Araport11)
AT5G17450	HEAVY METAL ASSOCIATED ISOPRENYLATED PLANT PROTEIN 21 (HIPP21)	Heavy metal transport/detoxification superfamily protein;(source:Araport11)
AT5G57040	0	Lactoylglutathione lyase / glyoxalase I family protein;(source:Araport11)
AT2G15970	COLD REGULATED 413 PLASMA MEMBRANE 1 (COR413-PM1); (WCOR413);CYCLOPHILLIN 19 (ATCYP19);ARABIDOPSIS THALIANA COLD-REGULATED413 PLASMA MEMBRANE 1 (ATCOR413-PM1); (FL3-5A3); (WCOR413-LIKE)	encodes an alpha form of a protein similar to the cold acclimation protein WCOR413 in wheat. Expression is induced by short-term cold-treatment, water deprivation, and abscisic acid treatment. The mRNA is cell-to-cell mobile.
AT3G28220	0	TRAF-like family protein;(source:Araport11)
AT1G64220	TRANSLOCASE OF OUTER MEMBRANE 7 KDA SUBUNIT 2 (TOM7-2)	translocase of outer membrane 7 kDa subunit 2;(source:Araport11)
AT5G41050	0	Pollen Ole e 1 allergen and extensin family protein;(source:Araport11)
AT5G44190	GOLDEN2-LIKE 2 (GLK2);GBF'S PRO-RICH REGION-INTERACTING FACTOR 2 (GPRI2); (ATGLK2)	Encodes GLK2, Golden2-like 2, one of a pair of partially redundant nuclear transcription factors that regulate chloroplast development in a cell-autonomous manner. GLK1, Golden2-like 1, is encoded by At2g20570. GLK1 and GLK2 regulate the expression of the photosynthetic apparatus.
AT2G21180	0	transmembrane protein;(source:Araport11)
AT5G47220	ETHYLENE RESPONSIVE ELEMENT BINDING FACTOR 2 (ATERF2);ETHYLENE RESPONSIVE ELEMENT BINDING FACTOR 2 (ERF2);ETHYLENE RESPONSE FACTOR- 2 (ATERF-2)	Encodes a member of the ERF (ethylene response factor) subfamily B-3 of ERF/AP2 transcription factor family (ATERF-2). The protein contains one AP2 domain. Functions as activator of GCC box?dependent transcription. Positive regulator of JA-responsive defense genes and resistance to F. oxysporum and enhances JA inhibition of root elongation.
AT2G46680	HOMEOBOX 7 (ATHB-7);HOMEOBOX 7 (HB-7);ARABIDOPSIS THALIANA HOMEOBOX 7 (ATHB7)	encodes a putative transcription factor that contains a homeodomain closely linked to a leucine zipper motif. Transcript is detected in all tissues examined. Is transcriptionally regulated in an ABA-dependent manner and may act in a signal transduction pathway which mediates a drought response.
AT1G13360	0	hypothetical protein;(source:Araport11)
AT3G49550	0	hypothetical protein;(source:Araport11)
AT2G03980	0	GDSL-motif esterase/acyltransferase/lipase. Enzyme group with broad substrate specificity that may catalyze acyltransfer or hydrolase reactions with lipid and non-lipid substrates.
AT5G04250	0	Cysteine proteinases superfamily protein;(source:Araport11)
AT1G67865	0	hypothetical protein;(source:Araport11)
AT1G54020	0	GDSL-motif esterase/acyltransferase/lipase. Enzyme group with broad substrate specificity that may catalyze acyltransfer or hydrolase reactions with lipid and non-lipid substrates.
AT2G28510	0	Dof-type zinc finger DNA-binding family protein;(source:Araport11)
AT1G52880	ARABIDOPSIS NAC DOMAIN CONTAINING PROTEIN 18 (anac018); (ATNAM);NAC-REGULATED SEED MORPHOLOGY 2 (NARS2);NO APICAL MERISTEM (NAM)	Transcription factor with a NAC domain. Homologous to the petunia gene NAM which is required for the development of the shoot. Expressed in the embryo.
AT3G12690	AGC KINASE 1.5 (AGC1.5)	Encodes a putative serine/threonine kinase It is expressed specifically in pollen and appears to function redundantly with AGC1.7 to regulate polarized growth of pollen tubes.
AT5G63530	ARABIDOPSIS THALIANA FARNESYLATED PROTEIN 3 (ATFP3);FARNESYLATED PROTEIN 3 (FP3)	Farnesylated protein that binds metals.
AT1G49660	CARBOXYESTERASE 5 (CXE5);CARBOXYESTERASE 5 (AtCXE5)	Encodes a protein with carboxylesterase whose activity was tested using pNA.
AT4G21326	SUBTILASE 3.12 (SBT3.12);SUBTILASE 3.12 (ATSBT3.12)	subtilase 3.12;(source:Araport11)
AT2G32340	0	TraB family protein;(source:Araport11)
AT1G09710	0	Homeodomain-like superfamily protein;(source:Araport11)
AT5G06350	0	ARM repeat superfamily protein;(source:Araport11)
AT5G23020	METHYLTHIOALKYMALATE SYNTHASE-LIKE (MAM-L);2-ISOPROPYLMALATE SYNTHASE 2 (IMS2); (MAM3)	methylthioalkymalate synthase-like. Also known as 2-isopropylmalate synthase (IMS2). encodes a methylthioalkylmalate synthase involved in the biosynthesis of aliphatic glucosinolates which accepts all the omega-methylthio-2-oxoalkanoic acids needed to form the known C3 to C8 glucosinolates in Arabidopsis. The mRNA is cell-to-cell mobile.
AT5G50160	FERRIC REDUCTION OXIDASE 8 (FRO8);FERRIC REDUCTION OXIDASE 8 (ATFRO8)	Encodes a ferric chelate reductase that is expressed in shoots and flowers.
AT3G60690	SMALL AUXIN UPREGULATED RNA 59 (SAUR59)	SAUR-like auxin-responsive protein family;(source:Araport11)
AT5G67180	(EAT3);TARGET OF EARLY ACTIVATION TAGGED (EAT) 3 (TOE3)	target of early activation tagged (EAT) 3;(source:Araport11)
AT3G01060	0	lysine-tRNA ligase;(source:Araport11)
AT1G72130	(NPF5.11)	Tonoplast localized pH dependent, low affinity nitrogen transporter.In shoots, expressed in leaf veins and mesophyll. In roots, GUS activity was detected in root vascular stele. More highly expressed in roots.
AT4G35100	PLASMA MEMBRANE INTRINSIC PROTEIN 3 (PIP3); (SIMIP);PLASMA MEMBRANE INTRINSIC PROTEIN 2;7 (PIP2;7);PLASMA MEMBRANE INTRINSIC PROTEIN 3A (PIP3A)	a member of the plasma membrane intrinsic protein PIP. functions as aquaporin. Salt-stress-inducible MIP
AT3G08970	THERMOSENSITIVE MALE STERILE 1 (TMS1); (ATERDJ3A)	J domain protein localized in ER lumen. Can compensate for the growth defect in jem1 scj1 mutant yeast. Also shows similarity to HSP40 proteins and is induced by heat stress. At high temperatures, mutant alleles are not transmitted through the pollen due to defects in pollen tube growth.
AT5G56630	PHOSPHOFRUCTOKINASE 7 (PFK7)	phosphofructokinase 7;(source:Araport11)
AT1G10660	0	transmembrane protein;(source:Araport11)
AT3G16560	0	Protein phosphatase 2C family protein;(source:Araport11)
AT3G30720	QUA-QUINE STARCH (QQS)	QQS is an orphan gene that arose recently in the Arabidopsis thaliana lineage. It was first identified in a screen for genes with altered expression pattern in SS3 mutants which make an abundance of starch. Overexpression of QQS in Arabidopsis increases protein content and decreases total starch content. Thus it appears to function to modulate carbon/nitrogen allocation in Arabidopsis. Over expre…
AT3G13450	DARK INDUCIBLE 4 (DIN4)	branched chain alpha-keto acid dehydrogenase E1 beta
AT4G23670	0	Polyketide cyclase/dehydrase and lipid transport superfamily protein;(source:Araport11)
AT2G14750	APS KINASE 1 (AKN1);APS KINASE (APK);ADENOSINE-5'-PHOSPHOSULFATE (APS) KINASE 1 (APK1); (ATAKN1)	Encodes adenosine-5'-phosphosulfate kinase. Provides activated sulfate for sulfation of secondary metabolites, including the glucosinolates. Essential for pollen viability. The mRNA is cell-to-cell mobile.
AT2G24270	ALDEHYDE DEHYDROGENASE 11A3 (ALDH11A3)	Encodes a protein with non-phosphorylating NADP-dependent glyceraldehyde-3-phosphate dehydrogenase activity. The activity of the enzyme was determined from leaf extracts; the enzyme has not been purified to confirm activity.
AT1G02335	GERMIN-LIKE PROTEIN SUBFAMILY 2 MEMBER 2 PRECURSOR (GL22);PLASMODESMAL GERMIN-LIKE PROTEIN 2 (PDGLP2)	Encodes a plasodesmata-located protein involved in regulating primary root growth by controlling phloem-mediated allocation of resources between the primary and lateral root meristems.
AT2G29670	0	Tetratricopeptide repeat (TPR)-like superfamily protein;(source:Araport11)
AT5G43850	(ARD4); (ATARD4)	RmlC-like cupins superfamily protein;(source:Araport11)
AT5G04080	0	cysteine-rich TM module stress tolerance protein;(source:Araport11)
AT5G63780	SHOOT APICAL MERISTEM ARREST 1 (SHA1)	Encodes SHA1 (shoot apical meristem arrest), a putative E3 ligase (a RING finger protein) required for post-embryonic SAM maintenance. The mutant sha1-1 shows a primary SAM-deficient phenotype at the adult stage.
AT5G06510	NUCLEAR FACTOR Y, SUBUNIT A10 (NF-YA10)	nuclear factor Y, subunit A10;(source:Araport11)
AT1G74880	NADH DEHYDROGENASE-LIKE COMPLEX ) (NdhO);NAD(P)H:PLASTOQUINONE DEHYDROGENASE COMPLEX SUBUNIT O (NDH-O)	Encodes subunit NDH-O of NAD(P)H:plastoquinone dehydrogenase complex (Ndh complex) present in the thylakoid membrane of chloroplasts. This subunit is thought to be required for Ndh complex assembly.
AT3G23790	ACYL ACTIVATING ENZYME 16 (AAE16)	AMP-dependent synthetase and ligase family protein;(source:Araport11)
AT1G73750	0	alpha/beta hydrolase family protein;(source:Araport11)
AT1G45248	0	Nucleolar histone methyltransferase-related protein;(source:Araport11)
AT2G04170	0	TRAF-like family protein;(source:Araport11)
AT2G34490	CYTOCHROME P450, FAMILY 710, SUBFAMILY A, POLYPEPTIDE 2 (CYP710A2)	Encodes a protein with C22-sterol desaturase activity. The enzyme was shown to catalyze the conversion of both 24-<i>epi</i>-campesterol and &beta;-sitosterol to brassicasterol and stigmasterol, respectively, in the presence of NADPH.
AT5G49730	FERRIC REDUCTION OXIDASE 6 (ATFRO6);FERRIC REDUCTION OXIDASE 6 (FRO6); (FRO6)	Encodes a plasma membrane-located ferric chelate reductase. Its mRNA is expressed in green aerial tissues (shoot, flower and cotyledon) in a light- and cell differentiation-specific manner.
AT2G12400	0	plasma membrane fusion protein;(source:Araport11)
AT5G13770	0	Pentatricopeptide repeat (PPR-like) superfamily protein;(source:Araport11)
AT2G33540	(ATCPL3);C-TERMINAL DOMAIN PHOSPHATASE-LIKE 3 (CPL3)	C-terminal domain phosphatase-like 3;(source:Araport11)
AT1G73390	0	Endosomal targeting BRO1-like domain-containing protein;(source:Araport11)
AT1G79270	EVOLUTIONARILY CONSERVED C-TERMINAL REGION 8 (ECT8)	evolutionarily conserved C-terminal region 8;(source:Araport11)
AT3G57710	RESISTANCE RELATED KINASE 1 (RKS1)	Protein kinase superfamily protein;(source:Araport11)
AT3G57300	INO80 ORTHOLOG (INO80)	Encodes the Arabidopsis INO80 ortholog of the SWI/SNF ATPase family that has been shown to interact with H2A.Z and facilitates the enrichment of H2A.Z at the ends of the flowering repressor genes FLC and MAF4/5. Functions as a positive regulator of DNA homologous recombination (HR) and plays a crucial role in genome stability maintenance. In INO80 mutants, the HR frequency is reduced to 15% of th…
AT1G75300	0	encodes a protein whose sequence is similar to an isoflavone reductase
AT5G57655	0	xylose isomerase family protein;(source:Araport11)
AT1G78600	B-BOX DOMAIN PROTEIN 22 (BBX22);LIGHT-REGULATED ZINC FINGER PROTEIN 1 (LZF1)	light-regulated zinc finger protein 1;(source:Araport11)
AT5G43790	0	Pentatricopeptide repeat (PPR) superfamily protein;(source:Araport11)
AT1G75125	0	plastid transcriptionally active protein;(source:Araport11)
AT2G26860	0	FBD, F-box and Leucine Rich Repeat domains containing protein;(source:Araport11)
AT5G07080	0	HXXXD-type acyl-transferase family protein;(source:Araport11)
ATCG00080	PHOTOSYSTEM II REACTION CENTER PROTEIN I (PSBI)	PSII I protein
AT2G38050	DE-ETIOLATED 2 (DET2); (ATDET2);DWARF 6 (DWF6)	Similar to mammalian steroid-5-alpha-reductase. Involved in the brassinolide biosynthetic pathway.
AT1G19397	0	transmembrane protein;(source:Araport11)
AT3G48690	ARABIDOPSIS THALIANA CARBOXYESTERASE 12 (AtCXE12); (CXE12)	Encodes a protein with carboxylesterase whose activity was tested using both pNA and 2,4-D-methyl.
AT2G33380	RESPONSIVE TO DESICCATION 20 (RD20);CALEOSIN 3 (CLO-3);PEROXYGENASE 3 (PXG3);ARABIDOPSIS THALIANA CALEOSIN 3 (AtCLO3); (ATRD20);CALEOSIN 3 (CLO3)	Encodes a calcium binding protein whose mRNA is induced upon treatment with NaCl, ABA and in response to desiccation. mRNA expression under drought conditions is apparent particularly in leaves and flowers. Isoform of caleosin with a role as a peroxygenase involved in oxylipin metabolism during biotic and abiotic stress. Involved in the production of 2-hydroxy-octadecatrienoic acid. The peroxygen…
AT2G45450	LITTLE ZIPPER 1 (ZPR1)	ZPR1, a small leucine zipper-containing protein that interacts with REV HD-ZIPIII and is involved in the establishment of leaf polarity.
AT1G78490	CYTOCHROME P450, FAMILY 708, SUBFAMILY A, POLYPEPTIDE 3 (CYP708A3)	member of CYP708A The mRNA is cell-to-cell mobile.
AT5G47560	TONOPLAST DICARBOXYLATE TRANSPORTER (ATTDT);TONOPLAST DICARBOXYLATE TRANSPORTER (TDT); (ATSDAT)	Encodes a tonoplast malate/fumarate transporter.
AT1G12020	0	hypothetical protein;(source:Araport11)
AT3G19470	0	F-box and associated interaction domains-containing protein;(source:Araport11)
AT5G20190	0	Tetratricopeptide repeat (TPR)-like superfamily protein;(source:Araport11)
AT4G17460	(HAT1);JAIBA (JAB)	Encodes a class II HD-ZIP protein that regulates meristematic activity in different tissues, and that it is necessary for the correct formation of the gynoecium.
AT5G12320	0	ankyrin repeat family protein;(source:Araport11)
AT4G35290	GLUTAMATE RECEPTOR 2 (GLUR2); (ATGLUR2); (ATGLR3.2);GLUTAMATE RECEPTOR 3.2 (GLR3.2)	Encodes a putative glutamate receptor like-protein, member of Putative ligand-gated ion channel subunit family
AT5G16380	0	autophagy-like protein, putative (Protein of unknown function, DUF538);(source:Araport11)
AT5G50240	ARABIDOPSIS THALIANA PROTEIN-L-ISOASPARTATE METHYLTRANSFERASE 2 (AtPIMT2);PROTEIN-L-ISOASPARTATE METHYLTRANSFERASE 2 (PIMT2)	L-isoaspartyl methyltransferase 2 (PIMT2)gene, alternatively spliced.
AT1G50590	0	RmlC-like cupins superfamily protein;(source:Araport11)
AT5G01880	DAF-LIKE GENE 2 (DAFL2)	RING/U-box superfamily protein;(source:Araport11)
AT1G20090	ARABIDOPSIS RAC-LIKE 4 (ARAC4); (ATRAC4); (ATROP2);RHO-RELATED PROTEIN FROM PLANTS 2 (ROP2)	Member of the Rho GTPase family. Functions to organize the microtubular cytoskeleton in combination with RIC1 and RIC4. These interactions affect pavement cell morphogenesis and pollen tube growth. ROP2 expression is stimulated by brassinosteroid treatment. Inhibit light-induced stomatal opening. The mRNA is cell-to-cell mobile.
AT4G12500	0	Bifunctional inhibitor/lipid-transfer protein/seed storage 2S albumin superfamily protein;(source:Araport11)
AT2G36950	0	Heavy metal transport/detoxification superfamily protein;(source:Araport11)
AT2G21320	B-BOX DOMAIN PROTEIN 18 (BBX18)	B-box zinc finger family protein;(source:Araport11)
AT3G26570	(ORF02);PHOSPHATE TRANSPORTER 2;1 (PHT2;1)	low affinity phosphate transporter
AT4G38060	CLAVATA COMPLEX INTERACTOR 2 (CCI2)	hypothetical protein;(source:Araport11)
AT3G50840	0	Phototropic-responsive NPH3 family protein;(source:Araport11)
AT3G09550	0	Ankyrin repeat family protein;(source:Araport11)
AT1G70830	MLP-LIKE PROTEIN 28 (MLP28)	MLP-like protein 28;(source:Araport11)
AT5G53580	(AtPLR1);PYRIDOXAL REDUCTASE 1 (PLR1)	NAD(P)-linked oxidoreductase superfamily protein;(source:Araport11)
AT4G32980	HOMEOBOX GENE 1 (ATH1)	Encodes transcription factor involved in photomorphogenesis. Regulates gibberellin biosynthesis. Activated by AGAMOUS in a cal-1, ap1-1 background. Expressed at low levels in developing stamens. Increased levels of ATH1 severely delay flowering in the C24 accession. Most remarkably, ectopically expressed ATH1 hardly had an effect on flowering time in the Col-0 and Ler accessions. ATH1 physically …
AT3G17510	SNF1-RELATED PROTEIN KINASE 3.16 (SnRK3.16);CBL-INTERACTING PROTEIN KINASE 1 (CIPK1)	Encodes a CBL-interacting protein kinase. Specifically interacts with ECT1 and ECT2.
AT2G43520	TRYPSIN INHIBITOR PROTEIN 2 (TI2);TRYPSIN INHIBITOR PROTEIN 2 (ATTI2)	Encodes putative trypsin inhibitor protein which may function in defense against herbivory. Member of the defensin-like (DEFL) family.
AT3G56290	0	potassium transporter;(source:Araport11)
AT2G41870	REMORIN GROUP 4 2 (REM4.2); (ATREM4.2)	Remorin family protein;(source:Araport11)
AT1G71480	0	Nuclear transport factor 2 (NTF2) family protein;(source:Araport11)
AT2G04240	(XERICO)	Encodes a small protein with an N-terminal trans-membrane domain and a RING-H2 zinc finger motif located at the C-terminus. Gene expression is induced by salt and osmotic stress. Transcrips levels are induced by DELLA proteins and repressed by gibberellic acid. Involved in ABA metabolism.
AT1G01020	(ARV1)	ARV1 family protein;(source:Araport11)
AT5G44575	0	hypothetical protein;(source:Araport11)
AT3G63210	(MARD1);MEDIATOR OF ABA-REGULATED DORMANCY 1 (MARD1)	encodes a novel zinc-finger protein with a proline-rich N-terminus, identical to senescence-associated protein SAG102
AT2G44740	CYCLIN P4;1 (CYCP4;1)	cyclin p4;(source:Araport11)
AT4G00750	0	S-adenosyl-L-methionine-dependent methyltransferases superfamily protein;(source:Araport11)
AT1G53560	0	Ribosomal protein L18ae family;(source:Araport11)
AT3G22460	O-ACETYLSERINE (THIOL) LYASE (OAS-TL) ISOFORM A2 (OASA2)	Encodes a member of a family of genes with O-acetylserine(thiol)lyase activity.
AT5G63970	RING DOMAIN LIGASE 3 (RGLG3)	Encodes a ubiquitin ligase that is an essential upstream modulator of JA signaling in response to various stimuli.
AT4G12970	EPIDERMAL PATTERNING FACTOR LIKE-9 (EPFL9); (ATEPFL9);STOMAGEN (STOMAGEN)	Encodes a cysteine-rich peptide, a secretory factor that is produced in the mesophyll cells and acts on the epidermis to increase stomatal formation. Its mature form is a 45-aa peptide with three intramolecular disulfide bonds. It is proposed that STOMAGEN increases stomatal number by competing with two negative regulators of stomatal density, EPF1 and EPF2. STOMAGEN has been shown to compete wit…
AT1G80120	0	LURP-one-like protein (DUF567);(source:Araport11)
AT3G12145	FLOR1 (FLR1);FLORAL TRANSITION AT THE MERISTEM4 (FTM4); (FLOR1)	A novel leucine-rich repeat protein. Interacts directly with MADS domain transcription factor.
AT1G68490	0	translocase subunit seca;(source:Araport11)
AT3G56320	0	PAP/OAS1 substrate-binding domain superfamily;(source:Araport11)
AT4G31405	0	hypothetical protein;(source:Araport11)
AT2G43510	TRYPSIN INHIBITOR PROTEIN 1 (TI1);TRYPSIN INHIBITOR PROTEIN 1 (ATTI1)	Member of the defensin-like (DEFL) family. Encodes putative trypsin inhibitor protein which may function in defense against herbivory.
AT5G01240	LIKE AUXIN RESISTANT 1 (LAX1)	Encodes LAX1 (LIKE AUXIN RESISTANT), a member of the AUX1 LAX family of auxin influx carriers. Required for the establishment of embryonic root cell organization.
AT4G35350	XYLEM CYSTEINE PEPTIDASE 1 (XCP1)	tracheary element vacuolar protein
AT4G04620	AUTOPHAGY 8B (ATG8B)	Ubiquitin-like superfamily protein;(source:Araport11)
AT2G01300	0	mediator of RNA polymerase II transcription subunit;(source:Araport11)
AT4G39400	BRASSINOSTEROID INSENSITIVE 1 (BRI1);CABBAGE 2 (CBB2); (ATBRI1);BR INSENSITIVE 1 (BIN1);DWARF 2 (DWF2)	Encodes a plasma membrane localized leucine-rich repeat receptor kinase involved in brassinosteroid signal transduction. BRI1 ligand is brassinolide which binds at the extracellular domain. Binding results in phosphorylation of the kinase domain which activates the BRI1 protein leading to BR responses. Residue T-1049 and either S-1044 or T-1045 were essential for kinase function in vitro and norm…
AT5G49440	0	hypothetical protein;(source:Araport11)
ATMG00160	CYTOCHROME OXIDASE 2 (COX2)	cytochrome c oxidase subunit 2
AT5G59920	UV-B LIGHT INSENSITIVE 3 (ULI3)	Isolated in a screen for UV-B insensitive mutants using a hypocotyl growth inhibition assay. Mutants are defective in a number of UV-B responses.
AT1G08890	0	Major facilitator superfamily protein;(source:Araport11)
AT3G57810	0	Cysteine proteinases superfamily protein;(source:Araport11)
ATCG00690	PHOTOSYSTEM II REACTION CENTER PROTEIN T (PSBT); (PSBTC)	Encodes photosystem II 5 kD protein subunit PSII-T. This is a plastid-encoded gene (PsbTc) which also has a nuclear-encoded paralog (PsbTn).
AT5G08610	PIGMENT DEFECTIVE 340 (PDE340)	P-loop containing nucleoside triphosphate hydrolases superfamily protein;(source:Araport11)
AT2G42280	ABA-RESPONSIVE KINASE SUBSTRATE 3 (AKS3);FLOWERING BHLH 4 (FBH4)	basic helix-loop-helix (bHLH) DNA-binding superfamily protein;(source:Araport11)
AT3G63050	0	hypothetical protein;(source:Araport11)
AT5G02670	0	hypothetical protein;(source:Araport11)
AT2G40900	USUALLY MULTIPLE ACIDS MOVE IN AND OUT TRANSPORTERS 11 (UMAMIT11)	Encodes a plasma membrane-localized amino acid transporter likely involved in amino acid export in the developing seed.
AT1G15000	SERINE CARBOXYPEPTIDASE-LIKE 50 (scpl50)	serine carboxypeptidase-like 50;(source:Araport11)
AT5G03190	CONSERVED PEPTIDE UPSTREAM OPEN READING FRAME 47 (CPuORF47)	peptide upstream protein;(source:Araport11)
AT5G66052	0	transmembrane protein;(source:Araport11)
AT1G64600	0	copper ion binding / methyltransferase;(source:Araport11)
AT1G23050	0	hydroxyproline-rich glycoprotein family protein;(source:Araport11)
AT2G37240	0	Thioredoxin superfamily protein;(source:Araport11)
AT3G23020	0	Tetratricopeptide repeat (TPR)-like superfamily protein;(source:Araport11)
AT1G12845	0	transmembrane protein;(source:Araport11)

## Sheet: GO Cluster 2
Category Term Count % PValue Genes List Total Pop Hits Pop Total Fold Enrichment Bonferroni Benjamini FDR
GOTERM_BP_DIRECT GO:0009414~response to water deprivation 22 5.057471264367816 1.5355853567027172E-7 AT3G05640, AT2G39800, AT4G00430, AT3G57540, AT3G53420, AT5G52310, AT5G66400, AT5G15970, AT5G15960, AT1G56600, AT2G18050, AT3G14440, AT3G61890, AT3G61430, AT1G52890, AT1G20440, AT2G41870, AT1G46768, AT2G46680, AT5G20510, AT2G42540, AT4G34000 310 329 18637 4.020139229336209 7.416602798493432E-5 6.03…
GOTERM_BP_DIRECT GO:0009737~response to abscisic acid 25 5.747126436781609 2.5008607682498345E-7 AT2G39800, AT3G05880, AT3G57540, AT3G53420, AT5G52310, AT2G15970, AT5G66400, AT5G15970, AT2G33380, AT2G46510, AT4G26080, AT2G42530, AT5G01520, AT4G35100, AT5G15960, AT4G22200, AT1G56600, AT3G17510, AT3G63210, AT3G61890, AT1G20440, AT2G41870, AT2G46680, AT2G42540, AT4G34000 310 431 18637 3.487201556769…
GOTERM_BP_DIRECT GO:0009734~auxin-activated signaling pathway 16 3.67816091954023 5.592295392708033E-6 AT5G18020, AT3G23030, AT1G29460, AT1G16510, AT5G47370, AT3G45600, AT4G37580, AT1G29430, AT1G29440, AT5G01240, AT1G04240, AT1G04250, AT5G12050, AT2G46690, AT5G18080, AT4G14560 310 225 18637 4.275154121863799 0.0026974415761352732 9.003595582259933E-4 8.835826720478692E-4
GOTERM_BP_DIRECT GO:0009733~response to auxin 16 3.67816091954023 4.805196907542057E-5 AT5G18020, AT3G23030, AT4G27260, AT1G29460, AT1G16510, AT5G47370, AT3G60690, AT1G29430, AT1G29440, AT1G04240, AT1G04250, AT2G46690, AT2G22240, AT5G18080, AT4G14560, AT4G38860 310 270 18637 3.5626284348864994 0.022942386334212195 0.005066784024824136 0.004972371900137973
GOTERM_BP_DIRECT GO:0009631~cold acclimation 8 1.839080459770115 5.245118038120224E-5 AT2G15970, AT5G66400, AT5G15960, AT1G20440, AT2G42530, AT4G25470, AT2G42540, AT4G12470 310 59 18637 8.151776927282668 0.025016357008869616 0.005066784024824136 0.004972371900137973
GOTERM_BP_DIRECT GO:0040008~regulation of growth 10 2.2988505747126435 4.4803572182867566E-4 AT5G18020, AT4G37580, AT2G26710, AT1G29430, AT1G29440, AT1G29460, AT5G39860, AT2G46690, AT5G18080, AT1G16510 310 136 18637 4.420540796963947 0.19462699277764162 0.03412158639286422 0.03348578043523321
GOTERM_BP_DIRECT GO:0007623~circadian rhythm 9 2.0689655172413794 4.945157448241192E-4 AT2G21320, AT3G01060, AT5G52310, AT1G18330, AT5G12050, AT3G12320, AT2G46790, AT2G42540, AT5G37260 310 110 18637 4.918856304985337 0.2125143904552207 0.03412158639286422 0.03348578043523321
GOTERM_BP_DIRECT GO:0009651~response to salt stress 16 3.67816091954023 0.002345161354537908 AT2G33540, AT2G39800, AT3G57540, AT5G52310, AT2G33380, AT1G56600, AT1G16850, AT3G17510, AT3G61890, AT2G41870, AT2G29500, AT5G20510, AT2G42540, AT5G01520, AT2G04240, AT4G34000 310 391 18637 2.460127052223414 0.6782701985905331 0.1356719911239444 0.13314394159989576
GOTERM_BP_DIRECT GO:0009409~response to cold 15 3.4482758620689653 0.0025280495240486535 AT3G05880, AT5G52310, AT2G01918, AT4G35090, AT5G15970, AT2G33380, AT5G15960, AT4G25470, AT1G56600, AT1G55920, AT4G26080, AT1G20440, AT2G42530, AT1G46768, AT2G42540 310 355 18637 2.540254429804634 0.7055346562599828 0.1356719911239444 0.13314394159989576
GOTERM_BP_DIRECT GO:0006970~response to osmotic stress 9 2.0689655172413794 0.003900452792593967 AT3G17510, AT3G14440, AT3G61890, AT5G52310, AT5G15970, AT5G15960, AT1G20440, AT2G42540, AT2G04240 310 152 18637 3.5596986417657046 0.8485655390344424 0.1883918698822886 0.18488146236895403
GOTERM_BP_DIRECT GO:0006833~water transport 4 0.9195402298850575 0.005502930840818218 AT4G00430, AT3G53420, AT3G61430, AT4G35100 310 22 18637 10.930791788856306 0.9304184407050788 0.24162869055592717 0.23712629259525775
GOTERM_BP_DIRECT GO:0009744~response to sucrose 6 1.3793103448275863 0.006096916721738847 AT3G63210, AT3G13450, AT1G22160, AT1G61800, AT3G22550, AT3G47340 310 70 18637 5.153087557603687 0.9478600883970343 0.24540089804998858 0.24082821050868444
GOTERM_BP_DIRECT GO:0016126~sterol biosynthetic process 5 1.1494252873563218 0.0069965544835920565 AT4G12110, AT5G24155, AT5G57800, AT2G34490, AT5G24150 310 46 18637 6.534712482468444 0.9663321903580873 0.2477868250345805 0.2431696792264827
GOTERM_BP_DIRECT GO:0009405~pathogenesis 3 0.6896551724137931 0.007182226812596536 AT2G43535, AT2G43510, AT2G43520 310 8 18637 22.544758064516127 0.9692397851887585 0.2477868250345805 0.2431696792264827
GOTERM_BP_DIRECT GO:0009749~response to glucose 5 1.1494252873563218 0.009378766440028587 AT3G63210, AT1G22160, AT1G61800, AT3G22550, AT3G47340 310 50 18637 6.0119354838709675 0.9894467414136268 0.29687831236712126 0.2913464183478581
GOTERM_BP_DIRECT GO:0010268~brassinosteroid homeostasis 4 0.9195402298850575 0.009834478256467785 AT4G39400, AT2G38050, AT2G26710, AT1G78490 310 27 18637 8.90657108721625 0.9915497936662149 0.29687831236712126 0.2913464183478581
GOTERM_BP_DIRECT GO:0006355~regulation of transcription, DNA-templated 39 8.96551724137931 0.011003531842727387 AT5G47220, AT3G23030, AT3G57300, AT3G56970, AT1G18330, AT2G22200, AT1G78930, AT2G46510, AT1G52880, AT1G04240, AT5G06710, AT5G06510, AT3G04060, AT4G39780, AT5G59780, AT2G46790, AT4G14560, AT5G67180, AT4G36900, AT3G23020, AT4G37180, AT4G25470, AT4G27310, AT5G47370, AT2G21320, AT5G60850, A…
GOTERM_BP_DIRECT GO:0030091~protein repair 3 0.6896551724137931 0.013652515901302852 AT4G04830, AT4G04840, AT5G50240 310 11 18637 16.39618768328446 0.9986924401547436 0.35206902065755336 0.3455087283471641
GOTERM_BP_DIRECT GO:0042538~hyperosmotic salinity response 5 1.1494252873563218 0.013849505988599407 AT2G39800, AT3G05880, AT3G14440, AT5G52310, AT5G49480 310 56 18637 5.367799539170506 0.9988126904376755 0.35206902065755336 0.3455087283471641
GOTERM_BP_DIRECT GO:0009826~unidimensional cell growth 7 1.6091954022988506 0.020645302088935828 AT4G39400, AT5G02260, AT4G37580, AT3G12690, AT5G39860, AT2G37640, AT5G47370 310 129 18637 3.2622905726431606 0.9999579248871131 0.4985840454478002 0.4892936595077791
GOTERM_BP_DIRECT GO:0009640~photomorphogenesis 5 1.1494252873563218 0.02275793749106895 AT2G21320, AT1G78600, AT4G37580, AT5G39860, AT4G32980 310 65 18637 4.624565756823821 0.9999851734796462 0.5234325622945858 0.5136791605126991
GOTERM_BP_DIRECT GO:0015996~chlorophyll catabolic process 3 0.6896551724137931 0.0282105903801914 AT4G22920, AT3G03470, AT3G44880 310 16 18637 11.272379032258064 0.9999990060736738 0.6193506888014748 0.6078099927368511
GOTERM_BP_DIRECT GO:0008285~negative regulation of cell proliferation 4 0.9195402298850575 0.03220453000355386 AT3G25717, AT1G67265, AT4G32980, AT1G13245 310 42 18637 5.725652841781874 0.9999998640210969 0.676295130074631 0.6636933574645448
GOTERM_BP_DIRECT GO:0010555~response to mannitol 3 0.6896551724137931 0.035198288113337674 AT3G57540, AT5G52310, AT2G41870 310 18 18637 10.01989247311828 0.9999999695501204 0.6800309263496839 0.6673595426288823
GOTERM_BP_DIRECT GO:1900057~positive regulation of leaf senescence 3 0.6896551724137931 0.035198288113337674 AT4G36900, AT1G04250, AT3G04060 310 18 18637 10.01989247311828 0.9999999695501204 0.6800309263496839 0.6673595426288823
GOTERM_BP_DIRECT GO:0055085~transmembrane transport 12 2.7586206896551726 0.041022372011064276 AT4G00430, AT5G13400, AT3G53420, AT1G78610, AT3G47420, AT4G38380, AT3G61430, AT1G61800, AT3G21670, AT3G14810, AT4G17550, AT4G35100 310 364 18637 1.9819567529244948 0.9999999983650905 0.7620694492824632 0.7478693974324795
GOTERM_BP_DIRECT GO:0009416~response to light stimulus 8 1.839080459770115 0.0540107488130209 AT1G15510, AT1G20090, AT2G38050, AT2G26710, AT5G49730, AT4G35290, AT4G35090, AT2G42540 310 204 18637 2.3576217583807715 0.9999999999977456 0.9661922843218183 0.9481887013841447
GOTERM_BP_DIRECT GO:0009269~response to desiccation 3 0.6896551724137931 0.05952491527955835 AT2G39800, AT5G52310, AT2G33380 310 24 18637 7.514919354838709 0.9999999999998661 1.0 0.983402489626556
GOTERM_BP_DIRECT GO:0010167~response to nitrate 3 0.6896551724137931 0.06401199210609249 AT3G21670, AT1G03020, AT1G02860 310 25 18637 7.214322580645161 0.9999999999999867 1.0 0.983402489626556
GOTERM_BP_DIRECT GO:0043617~cellular response to sucrose starvation 2 0.45977011494252873 0.06469355639026846 AT3G13450, AT3G47340 310 4 18637 30.059677419354838 0.9999999999999907 1.0 0.983402489626556
GOTERM_BP_DIRECT GO:0010017~red or far-red light signaling pathway 3 0.6896551724137931 0.06860893344496792 AT5G15960, AT2G46790, AT2G42540 310 26 18637 6.936848635235733 0.9999999999999988 1.0 0.983402489626556
GOTERM_BP_DIRECT GO:0006979~response to oxidative stress 10 2.2988505747126435 0.07475210906000351 AT4G04830, AT4G04840, AT2G39800, AT5G17000, AT2G37130, AT4G35090, AT2G29500, AT1G64360, AT1G56600, AT4G35770 310 310 18637 1.939334027055151 1.0 1.0 0.983402489626556
GOTERM_BP_DIRECT GO:0006857~oligopeptide transport 3 0.6896551724137931 0.07811314159304741 AT1G72130, AT1G22570, AT5G13400 310 28 18637 6.441359447004609 1.0 1.0 0.983402489626556
GOTERM_BP_DIRECT GO:0009266~response to temperature stimulus 3 0.6896551724137931 0.09307635487341025 AT3G57710, AT3G12580, AT2G46790 310 31 18637 5.818002081165453 1.0 1.0 0.983402489626556
GOTERM_BP_DIRECT GO:0009658~chloroplast organization 7 1.6091954022988506 0.09410862012666221 AT1G15510, AT1G78600, AT5G62430, AT5G24120, AT5G13770, AT5G44190, AT3G56290 310 188 18637 2.2384866163349346 1.0 1.0 0.983402489626556
GOTERM_BP_DIRECT GO:0071483~cellular response to blue light 2 0.45977011494252873 0.09545842783500957 AT2G21320, AT5G24120 310 6 18637 20.03978494623656 1.0 1.0 0.983402489626556

## Sheet: Cluster 3 genes
Gene ID	Gene Symbol	Gene Description
AT5G57560	(ATXTH22);XYLOGLUCAN ENDOTRANSGLUCOSYLASE/HYDROLASE 22 (XTH22);TOUCH 4 (TCH4)	Encodes a cell wall-modifying enzyme, rapidly upregulated in response to environmental stimuli.
AT5G25240	0	stress induced protein;(source:Araport11)
AT1G74670	GA-STIMULATED ARABIDOPSIS 6 (GASA6)	Gibberellin-regulated family protein;(source:Araport11)
AT3G50060	MYB DOMAIN PROTEIN 77 (MYB77)	Encodes a member of the R2R3 transcription factor gene family. Expressed in response to potassium deprivation and auxin. Involved in lateral root development. Interacts with ARF7 and regulates the expression of some auxin responsive genes.
AT1G13700	6-PHOSPHOGLUCONOLACTONASE 1 (PGL1)	Encodes a cytosolic 6-phosphogluconolactonase (PGL) thought to be involved in the oxidative pentose-phosphate pathway (OPPP).
AT3G19680	0	hypothetical protein (DUF1005);(source:Araport11)
AT2G28630	3-KETOACYL-COA SYNTHASE 12 (KCS12)	Encodes KCS12, a member of the 3-ketoacyl-CoA synthase family involved in the biosynthesis of VLCFA (very long chain fatty acids).
AT2G06850	ENDOXYLOGLUCAN TRANSFERASE A1 (EXGT-A1);XYLOGLUCAN ENDOTRANSGLUCOSYLASE/HYDROLASE 4 (XTH4);ENDOXYLOGLUCAN TRANSFERASE (EXT)	endoxyloglucan transferase (EXGT-A1) gene
AT4G13340	LEUCINE-RICH REPEAT/EXTENSIN 3 (LRX3)	Leucine-rich repeat (LRR) family protein;(source:Araport11)
AT4G27280	0	Calcium-binding EF-hand family protein;(source:Araport11)
AT5G56870	BETA-GALACTOSIDASE 4 (BGAL4)	beta-galactosidase 4;(source:Araport11)
AT1G02660	0	alpha/beta-Hydrolases superfamily protein;(source:Araport11)
AT4G29905	0	hypothetical protein;(source:Araport11)
AT1G03870	FASCICLIN-LIKE ARABINOOGALACTAN 9 (FLA9)	fasciclin-like arabinogalactan-protein 9 (Fla9)
AT2G17230	EXORDIUM LIKE 5 (EXL5)	EXORDIUM like 5;(source:Araport11)
AT2G20670	0	sugar phosphate exchanger, putative (DUF506);(source:Araport11)
AT4G01950	GLYCEROL-3-PHOSPHATE SN-2-ACYLTRANSFERASE 3 (GPAT3);GLYCEROL-3-PHOSPHATE SN-2-ACYLTRANSFERASE 3 (ATGPAT3)	putative sn-glycerol-3-phosphate 2-O-acyltransferase
AT1G27020	0	plant/protein;(source:Araport11)
AT3G45970	EXPANSIN-LIKE A1 (ATEXLA1);EXPANSIN L1 (EXPL1);EXPANSIN-LIKE A1 (EXLA1); (ATHEXP BETA 2.1); (ATEXPL1)	member of EXPANSIN-LIKE. Naming convention from the Expansin Working Group (Kende et al, 2004. Plant Mol Bio) The mRNA is cell-to-cell mobile.
AT1G20190	EXPANSIN 11 (ATEXPA11);EXPANSIN 11 (EXP11);EXPANSIN 11 (EXPA11); (ATHEXP ALPHA 1.14); (ATEXP11)	member of Alpha-Expansin Gene Family. Naming convention from the Expansin Working Group (Kende et al, 2004. Plant Mol Bio)
AT4G37240	0	HTH-type transcriptional regulator;(source:Araport11)
AT2G40610	(ATEXP8); (ATHEXP ALPHA 1.11);EXPANSIN A8 (EXPA8);EXPANSIN A8 (ATEXPA8); (EXP8)	member of Alpha-Expansin Gene Family. Naming convention from the Expansin Working Group (Kende et al, 2004. Plant Mol Bio). Involved in the formation of nematode-induced syncytia in roots of Arabidopsis thaliana.
AT1G11260	SUGAR TRANSPORTER 1 (ATSTP1);SUGAR TRANSPORTER 1 (STP1)	Encodes a H+/hexose cotransporter. The mRNA is cell-to-cell mobile.
AT1G02610	0	RING/FYVE/PHD zinc finger superfamily protein;(source:Araport11)
AT2G23290	MYB DOMAIN PROTEIN 70 (MYB70);MYB DOMAIN PROTEIN 70 (AtMYB70)	Member of the R2R3 factor gene family.
AT1G21310	EXTENSIN 3 (ATEXT3);EXTENSIN 3 (EXT3);ROOT-SHOOT-HYPOCOTYL DEFECTIVE (RSH)	Encodes extensin 3.
AT2G15090	3-KETOACYL-COA SYNTHASE 8 (KCS8)	Encodes KCS8, a member of the 3-ketoacyl-CoA synthase family involved in the biosynthesis of VLCFA (very long chain fatty acids). The mRNA is cell-to-cell mobile.
AT3G13750	BETA-GALACTOSIDASE 1 (BGAL1);BETA GALACTOSIDASE 1 (BGAL1)	beta-galactosidase, glycosyl hydrolase family 35 The mRNA is cell-to-cell mobile.
AT3G16670	0	Pollen Ole e 1 allergen and extensin family protein;(source:Araport11)
AT3G54810	BLUE MICROPYLAR END 3-ZINC FINGER (BME3-ZF);GATA TRANSCRIPTION FACTOR 8 (GATA8);BLUE MICROPYLAR END 3 (BME3)	Encodes a protein containing a GATA type zinc finger domain that is expressed in the embryo axis and involved in germination. Mutants have a reduced rate of germination even when stratified.
AT3G48100	RESPONSE REGULATOR 5 (ARR5);RESPONSE REGULATOR 5 (RR5);INDUCED BY CYTOKININ 6 (IBC6);ARABIDOPSIS THALIANA RESPONSE REGULATOR 2 (ATRR2)	Encodes a transcription repressor that mediates a negative feedback loop in cytokinin signalling. ARR5 expression is upregulated by Class I KNOX genes. Arr5 protein is stabilized by cytokinin in a two-component phosphorelay.
AT1G32170	XYLOGLUCAN ENDOTRANSGLUCOSYLASE/HYDROLASE 30 (XTH30);XYLOGLUCAN ENDOTRANSGLYCOSYLASE 4 (XTR4)	xyloglucan endotransglycosylase-related protein (XTR4) The mRNA is cell-to-cell mobile.
AT3G07010	0	Pectin lyase-like superfamily protein;(source:Araport11)
AT1G07135	0	glycine-rich protein;(source:Araport11)
AT3G55646	0	TPRXL;(source:Araport11)
AT2G21650	MATERNAL EFFECT EMBRYO ARREST 3 (MEE3);RADIALIS-LIKE SANT/MYB 1 (RSM1);ARABIDOPSIS RAD-LIKE 2 (ATRL2)	RSM1 is a member of a small sub-family of single MYB transcription factors. Analysis of overexpressin lines indicate its involvement during early morphogenesis.
AT5G44020	0	HAD superfamily, subfamily IIIB acid phosphatase;(source:Araport11)
AT5G65920	(PUB31)	ARM repeat superfamily protein;(source:Araport11)
AT1G79700	WRINKLED 4 (WRI4)	WRI4 encodes an AP2/ERF-type transcriptional activator that specifically controls cuticular wax biosynthesis in Arabidopsis stems. It also functions to activate transcription of genes involved fatty acid biosynthesis during seed and flower development as well as stem wax biosynthesis. Targets identified by ChIP-seq include: LACS1, KCR1, PAS2, ECR, and WSD1.
AT4G16563	0	Eukaryotic aspartyl protease family protein;(source:Araport11)
AT5G15350	EARLY NODULIN-LIKE PROTEIN 17 (ENODL17); (AtENODL17)	early nodulin-like protein 17;(source:Araport11)
AT5G54585	0	hypothetical protein;(source:Araport11)
AT4G03210	XYLOGLUCAN ENDOTRANSGLUCOSYLASE/HYDROLASE 9 (XTH9)	encodes a member of xyloglucan endotransglucosylase/hydrolases (XTHs) that catalyze the cleavage and molecular grafting of xyloglucan chains function in loosening and rearrangement of the cell wall. Gene is expressed in shoot apex region, flower buds, flower stalks and internodes bearing flowers.
AT5G51550	EXORDIUM LIKE 3 (EXL3)	EXORDIUM like 3;(source:Araport11)
AT3G23450	0	transmembrane protein;(source:Araport11)
AT2G23130	(ATAGP17);ARABINOGALACTAN PROTEIN 17 (AGP17)	AGP17 is a lysine-rich arabinogalactan-protein (AGP) and part of a multi-gene family of glycoproteins with approx. 50 members. It falls into one subclass with AGP18 and AGP19, other lysine-rich AGPs. 84% of its proline residues are hydroxylated to hydroproline and its heavy glycosylation accounts for appr. 69% of the molecular weight. The main glycosyl residues are arabinose (30.1%) and galactose…
AT5G11070	0	hypothetical protein;(source:Araport11)
AT5G37770	TOUCH 2 (TCH2); (ATCML24);CALMODULIN-LIKE 24 (CML24)	Encodes a protein with 40% similarity to calmodulin. Binds Ca(2+) and, as a consequence, undergoes conformational changes. CML24 expression occurs in all major organs, and transcript levels are increased from 2- to 15-fold in plants subjected to touch, darkness, heat, cold, hydrogen peroxide, abscisic acid (ABA), and indole-3-acetic acid. However, CML24 protein accumulation changes were not detec…
AT4G27450	0	aluminum induced protein with YGL and LRDR motifs;(source:Araport11)
AT5G20250	RAFFINOSE SYNTHASE 6 (RS6);DARK INDUCIBLE 10 (DIN10)	encodes a member of glycosyl hydrolase family 36. Expression is induced within 3 hours of dark treatment, in senescing leaves and treatment with exogenous photosynthesis inhibitor. Induction of gene expression was suppressed in excised leaves supplied with sugar. The authors suggest that the gene's expression pattern is responding to the level of sugar in the cell. The mRNA is cell-to-cell mobile.
AT5G54380	THESEUS1 (THE1)	Encodes THESEUS1 (THE1), a receptor kinase regulated by Brassinosteroids and required for cell elongation during vegetative growth.
AT5G49360	BETA-XYLOSIDASE 1 (ATBXL1);BETA-XYLOSIDASE 1 (BXL1)	Encodes a bifunctional {beta}-D-xylosidase/{alpha}-L-arabinofuranosidase required for pectic arabinan modification. Located in the extracellular matrix. Gene is expressed specifically in tissues undergoing secondary wall thickening. This is a member of glycosyl hydrolase family 3 and has six other closely related members.
AT1G19050	RESPONSE REGULATOR 7 (ARR7)	Encodes a member of the Arabidopsis response regulator (ARR) family, most closely related to ARR15. A two-component response regulator protein containing a phosphate accepting domain in the receiver domain but lacking a DNA binding domain in the output domain. Involved in response to cytokinin and meristem stem cell maintenance. Arr7 protein is stabilized by cytokinin.
AT3G58120	(BZIP61); (ATBZIP61)	Encodes a member of the BZIP family of transcription factors. Forms heterodimers with the related protein AtbZIP34. Binds to G-boxes in vitro and is localized to the nucleus in onion epidermal cells.
AT3G45860	CYSTEINE-RICH RLK (RECEPTOR-LIKE PROTEIN KINASE) 4 (CRK4)	Encodes a cysteine-rich receptor-like protein kinase. Involved in programmed cell death and defense response to pathogen.
AT1G61260	0	cotton fiber (DUF761);(source:Araport11)
AT1G78820	0	D-mannose binding lectin protein with Apple-like carbohydrate-binding domain-containing protein;(source:Araport11)
AT2G05380	GLYCINE-RICH PROTEIN 3 SHORT ISOFORM (GRP3S)	glycine-rich protein 3 short isoform (GRP3S) mRNA, complete The mRNA is cell-to-cell mobile.
AT2G27920	SERINE CARBOXYPEPTIDASE-LIKE 51 (SCPL51)	serine carboxypeptidase-like 51;(source:Araport11)
AT4G11280	(ATACS6);1-AMINOCYCLOPROPANE-1-CARBOXYLIC ACID (ACC) SYNTHASE 6 (ACS6)	encodes a a member of the 1-aminocyclopropane-1-carboxylate (ACC) synthase (S-adenosyl-L-methionine methylthioadenosine-lyase, EC 4.4.1.14) gene family The mRNA is cell-to-cell mobile.
AT3G16240	DELTA TONOPLAST INTEGRAL PROTEIN (DELTA-TIP); (TIP2;1); (ATTIP2;1); (AQP1); (DELTA-TIP1)	Delta tonoplast intrinsic protein, functions as a water channel and ammonium (NH3) transporter. Highly expressed in flower, shoot, and stem. Expression shows diurnal regulation and is induced by ammonium (NH3). Protein localized to vacuolar membrane. The mRNA is cell-to-cell mobile.
AT1G72610	GERMIN-LIKE PROTEIN 1 (GER1);GERMIN-LIKE PROTEIN 1 (GLP1);A. THALIANA GERMIN-LIKE PROTEIN 1 (ATGER1)	germin-like protein (GLP1)
AT5G07100	WRKY DNA-BINDING PROTEIN 26 (WRKY26)	Encodes WRKY DNA-binding protein 26 (WRKY26).
AT5G01810	CBL-INTERACTING PROTEIN KINASE 15 (CIPK15);PROTEIN KINASE 10 (ATPK10);SOS3-INTERACTING PROTEIN 2 (SIP2);SMALL AND BASIC INTRINSIC PROTEIN 2 (SIP2);SNF1-RELATED PROTEIN KINASE 3.1 (SNRK3.1); (PKS3)	Encodes a CBL-interacting serine/threonine protein kinase, also has similarities to SOS2 kinase.
AT4G18760	RECEPTOR LIKE PROTEIN 51 (AtRLP51);SUPPRESSOR OF NPR1-1, CONSTITUTIVE 2 (SNC2);RECEPTOR LIKE PROTEIN 51 (RLP51)	receptor like protein 51;(source:Araport11)
AT2G28120	OVARIAN TUMOR DOMAIN (OTU)-CONTAINING DUB (DEUBIQUITILATING ENZYME) 1 (OTU1)	Major facilitator superfamily protein;(source:Araport11)
AT3G28180	CELLULOSE-SYNTHASE-LIKE C4 (ATCSLC04); (CSLC04);CELLULOSE-SYNTHASE-LIKE C4 (CSLC04);CELLULOSE-SYNTHASE LIKE C4 (CSLC4); (ATCSLC4)	encodes a gene similar to cellulose synthase The mRNA is cell-to-cell mobile.
AT3G23170	PROLINE/SERINE-RICH PROTEIN (PRP)	PRP is a proline/serine rich protein of unknown function. It interacts with defense related MAP kinase MPK6 and others. It's expression is induced by PAMP elicitors. May play a role in response to pathogens.
AT1G23480	(CSLA03); (ATCSLA3);CELLULOSE SYNTHASE-LIKE A3 (CSLA3);CELLULOSE SYNTHASE-LIKE A3 (CSLA03);CELLULOSE SYNTHASE-LIKE A3 (ATCSLA03)	encodes a gene similar to cellulose synthase
AT5G18170	GLUTAMATE DEHYDROGENASE 1 (GDH1)	Encodes the 43 kDa alpha-subunit of the glutamate dehydrogenase with a putative mitochondrial transit polypeptide and NAD(H)- and alpha-ketoglutarate-binding domains. Mitochondrial localization confirmed by subcellular fractionation. Combines in several ratios with GDH2 protein (GDH-beta) to form seven isoenzymes. Catalyzes the cleavage of glycine residues. May be involved in ammonia assimilation…
AT5G52050	(ATDTX50);DETOXIFICATION EFFLUX CARRIER 50 (DTX50)	MATE efflux family protein;(source:Araport11)
AT3G49790	0	Carbohydrate-binding protein;(source:Araport11)
AT1G29660	0	GDSL-motif esterase/acyltransferase/lipase. Enzyme group with broad substrate specificity that may catalyze acyltransfer or hydrolase reactions with lipid and non-lipid substrates.
AT2G30930	0	hypothetical protein;(source:Araport11)
AT1G52200	0	PLAC8 family protein;(source:Araport11)
AT1G66160	CYS, MET, PRO, AND GLY PROTEIN 1 (CMPG1); (ATCMPG1)	CYS, MET, PRO, and GLY protein 1;(source:Araport11)
AT1G02640	BETA-XYLOSIDASE 2 (ATBXL2);BETA-XYLOSIDASE 2 (BXL2)	encodes a protein similar to a beta-xylosidase located in the extracellular matrix. This is a member of glycosyl hydrolase family 3 and has six other closely related members.
AT1G15890	0	Disease resistance protein (CC-NBS-LRR class) family;(source:Araport11)
AT2G37950	0	RING/FYVE/PHD zinc finger superfamily protein;(source:Araport11)
AT1G27460	NO POLLEN GERMINATION RELATED 1 (NPGR1)	encodes a calmodulin-binding protein that is expressed in pollen, suspension culture cells, flowers, and fruits. The mRNA is cell-to-cell mobile.
AT2G30420	ENHANCER OF TRY AND CPC 2 (ETC2)	In a tandem repeat with AT2G30424 and AT2G30432
AT4G24570	DICARBOXYLATE CARRIER 2 (DIC2)	Encodes one of the mitochondrial dicarboxylate carriers (DIC): DIC1 (AT2G22500), DIC2 (AT4G24570), DIC3 (AT5G09470). The mRNA is cell-to-cell mobile.
AT3G10020	0	plant/protein;(source:Araport11)
AT3G61190	BON ASSOCIATION PROTEIN 1 (BAP1)	Encodes a protein with a C2 domain that binds to BON1 in yeast two hybrid analyses. Its ability to bind to phospholipids is enhanced by calcium ions. Involved in maintaining cell homeostasis.
AT5G05580	(AtFAD8);FATTY ACID DESATURASE 8 (FAD8)	Encodes a temperature sensitive plastidic fatty acid desaturase.
AT1G58225	0	hypothetical protein;(source:Araport11)
AT4G00970	CYSTEINE-RICH RLK (RECEPTOR-LIKE PROTEIN KINASE) 41 (CRK41)	Encodes a cysteine-rich receptor-like protein kinase.
AT2G18890	0	Protein kinase superfamily protein;(source:Araport11)
AT5G58120	0	Disease resistance protein (TIR-NBS-LRR class) family;(source:Araport11)
AT5G44130	FASCICLIN-LIKE ARABINOGALACTAN PROTEIN 13 PRECURSOR (FLA13)	FASCICLIN-like arabinogalactan protein 13 precursor;(source:Araport11)
AT2G05160	0	CCCH-type zinc fingerfamily protein with RNA-binding domain-containing protein;(source:Araport11)
AT3G05730	0	Encodes a defensin-like (DEFL) family protein. The mRNA is cell-to-cell mobile.
AT4G17490	ETHYLENE RESPONSIVE ELEMENT BINDING FACTOR 6 (ATERF6);ETHYLENE RESPONSIVE ELEMENT BINDING FACTOR 6 (ERF6); (ERF-6-6)	Encodes a member of the ERF (ethylene response factor) subfamily B-3 of ERF/AP2 transcription factor family (ATERF-6). The protein contains one AP2 domain. There are 18 members in this subfamily including ATERF-1, ATERF-2, AND ATERF-5. It is involved in the response to reactive oxygen species and light stress.
AT1G61100	0	disease resistance protein (TIR class);(source:Araport11)
AT1G04280	0	P-loop containing nucleoside triphosphate hydrolases superfamily protein;(source:Araport11)
AT3G12700	NANA (NANA)	Encodes an aspartic protease has an important regulatory function in chloroplasts that not only influences photosynthetic carbon metabolism but also plastid and nuclear gene expression.
AT1G14200	0	RING/U-box superfamily protein;(source:Araport11)
AT5G50740	0	Heavy metal transport/detoxification superfamily protein;(source:Araport11)
AT1G68840	RELATED TO ABI3/VP1 2 (RAV2); (AtRAV2);TEMPRANILLO 2 (TEM2);ETHYLENE RESPONSE DNA BINDING FACTOR 2 (EDF2);RELATED TO AP2 8 (rap2.8)	Rav2 is part of a complex that has been named `regulator of the (H+)-ATPase of the vacuolar and endosomal membranes' (RAVE) The mRNA is cell-to-cell mobile.
AT1G29500	SMALL AUXIN UPREGULATED RNA 66 (SAUR66)	SAUR-like auxin-responsive protein family;(source:Araport11)
AT1G56720	0	Protein kinase superfamily protein;(source:Araport11)
AT5G22920	RING ZINC-FINGER PROTEIN 34 (RZPF34);CHY ZINC-FINGER AND RING PROTEIN 1 (CHYR1); (ATRZPF34)	Encodes a protein with sequence similarity to RING, zinc finger proteins. Loss of function mutations show reduced (15%) stomatal aperture under non stress conditions.
AT1G27100	0	Actin cross-linking protein;(source:Araport11)
AT1G72416	0	Chaperone DnaJ-domain superfamily protein;(source:Araport11)
AT2G39400	(MAGL6)	alpha/beta-Hydrolases superfamily protein;(source:Araport11)
AT3G21460	0	Glutaredoxin family protein;(source:Araport11)
AT1G11380	0	PLAC8 family protein;(source:Araport11)
AT1G36940	0	myotubularin-like protein;(source:Araport11)
AT2G02950	PHYTOCHROME KINASE SUBSTRATE 1 (PKS1)	Encodes a basic soluble protein which can independently bind to either PHYA or PHYB, regardless of whether the phytochromes are in the Pr or Pfr state. PKS1 can be phosphorylated by oat phyA in vitro in a light regulated manner. It is postulated to be a negative regulator of phyB signalling.
AT1G75180	0	Erythronate-4-phosphate dehydrogenase family protein;(source:Araport11)
AT3G06080	TRICHOME BIREFRINGENCE-LIKE 10 (TBL10)	Encodes a member of the TBL (TRICHOME BIREFRINGENCE-LIKE) gene family containing a plant-specific DUF231 (domain of unknown function) domain. TBL gene family has 46 members, two of which (TBR/AT5G06700 and TBL3/AT5G01360) have been shown to be involved in the synthesis and deposition of secondary wall cellulose, presumably by influencing the esterification state of pectic polymers. A nomenclature…
AT1G22400	(UGT85A1);ARABIDOPSIS THALIANA UDP-GLUCOSYL TRANSFERASE 85A1 (ATUGT85A1)	UDP-Glycosyltransferase superfamily protein;(source:Araport11)
AT3G55980	(ATSZF1);SALT-INDUCIBLE ZINC FINGER 1 (SZF1)	salt-inducible zinc finger 1;(source:Araport11)
AT1G23030	PLANT U-BOX PROTEIN 11 (PUB11)	Encodes a plant U-Box protein that is capable of binding and ubiquitinating MYC2 in vitro, acting as an E3 ligase. Unlike PUB10, its closest homolog in Arabidopsis, it does not appear to play a major role in the MeJA-mediated response.
AT1G70090	GLUCOSYL TRANSFERASE FAMILY 8 (LGT8);GALACTURONOSYLTRANSFERASE-LIKE 9 (GATL9)	Encodes a protein with putative galacturonosyltransferase activity.
AT1G69900	0	Actin cross-linking protein;(source:Araport11)
AT1G53160	FLORAL TRANSITION AT THE MERISTEM6 (FTM6);SQUAMOSA PROMOTER BINDING PROTEIN-LIKE 4 (SPL4)	Encodes a member of the SPL (squamosa-promoter binding protein-like)gene family, a novel gene family encoding DNA binding proteins and putative transcription factors. Contains the SBP-box, which encodes the SBP-domain, required and sufficient for interaction with DNA. It is involved in regulation of flowering and vegetative phase change. Its temporal expression is regulated by the microRNA miR156…
AT5G05860	UDP-GLUCOSYL TRANSFERASE 76C2 (UGT76C2)	Encodes a cytokinin N-glucosyltransferase that is involved in cytokinin homeostasis and cytokinin response in planta through cytokinin N-glucosylation. Expression is induced by ABA, mannitol and drought stress. Analysis of overexpressors and loss of function mutants indicate a role in response to osmotic and drought stress.
AT2G15890	CCG-BINDING PROTEIN 1 (CBP1);MATERNAL EFFECT EMBRYO ARREST 14 (MEE14)	Encodes CBP1, a regulator of transcription initiation in central cell-mediated pollen tube guidance.
AT1G54740	0	FANTASTIC four-like protein (DUF3049);(source:Araport11)
AT5G66200	ARMADILLO REPEAT ONLY 2 (ARO2)	Armadillo repeat protein. One of a family of four in Arabidopsis. Expressed in vegetative tissues, anthers and ovules.
AT4G02540	0	Cysteine/Histidine-rich C1 domain family protein;(source:Araport11)
AT2G34510	0	choice-of-anchor C domain protein, putative (Protein of unknown function, DUF642);(source:Araport11)
AT5G25460	DUF642 L-GALL RESPONSIVE GENE 2 (DGR2)	transmembrane protein, putative (Protein of unknown function, DUF642);(source:Araport11)
AT1G22190	OAS HIGH ACCUMULATION 1 (OSH1);RELATED TO AP2 4 (RAP2.4); (WIND2)	The gene encodes a putative transcription factor belongings to the abiotic stress-associated DREB A-6 clade. The mRNA is cell-to-cell mobile.
AT2G23810	TETRASPANIN8 (TET8)	Member of TETRASPANIN family
AT2G39870	0	hypothetical protein;(source:Araport11)
AT3G15450	0	aluminum induced protein with YGL and LRDR motifs;(source:Araport11)
AT3G15570	0	Phototropic-responsive NPH3 family protein;(source:Araport11)
AT5G02290	(NAK)	Encodes a candidate protein kinase NAK that is similar to the oncogenes met and abl.
AT2G37460	USUALLY MULTIPLE ACIDS MOVE IN AND OUT TRANSPORTERS 12 (UMAMIT12)	nodulin MtN21-like transporter family protein
AT1G76800	VACUOLAR IRON TRANSPORTER-LIKE 2 (VTL2); (ATVTL2)	The gene encodes nodulin-like2 whose transcript abundance was repressed under conditions of Fe-deficient growth.
AT1G25550	HRS1 HOMOLOG3 (HHO3)	myb-like transcription factor family protein;(source:Araport11)
AT5G61590	(ERF107);DECREASE WAX BIOSYNTHESIS (DEWAX)	Encodes an AP2/ERF-type transcription factor that is preferentially expressed in the epidermis and induced by darkness and negatively regulates cuticular wax biosynthesis.
AT4G34790	SMALL AUXIN UPREGULATED RNA 3 (SAUR3)	SAUR-like auxin-responsive protein family;(source:Araport11)
AT1G77210	SUGAR TRANSPORT PROTEIN 14 (AtSTP14);SUGAR TRANSPORT PROTEIN 14 (STP14)	AtSTP14 belongs to the family of sugar transport proteins (AtSTPs)in volved in monosaccharide transport. Heterologous expression in yeast revealed that AtSTP14 is the transporter specifc for galactose and does not transport other monosaccharides such as glucose or fructose.
AT2G36050	OVATE FAMILY PROTEIN 15 (OFP15);ARABIDOPSIS THALIANA OVATE FAMILY PROTEIN 15 (ATOFP15)	ovate family protein 15;(source:Araport11)
AT4G28150	0	hypothetical protein (DUF789);(source:Araport11)
AT4G23210	CYSTEINE-RICH RLK (RECEPTOR-LIKE PROTEIN KINASE) 13 (CRK13)	Encodes a Cysteine-rich receptor-like kinase (CRK13). Overexpression of CRK13 leads to hypersensitive response cell death, and induces defense against pathogens by causing increased accumulation of salicylic acid.
AT5G65660	0	hydroxyproline-rich glycoprotein family protein;(source:Araport11)
AT2G36400	GROWTH-REGULATING FACTOR 3 (GRF3);GROWTH-REGULATING FACTOR 3 (AtGRF3)	Growth regulating factor encoding transcription activator. One of the nine members of a GRF gene family, containing nuclear targeting domain. Mutants result in smaller leaves indicating the role of the gene in leaf development. Expressed in root, shoot and flower.
AT5G08260	SERINE CARBOXYPEPTIDASE-LIKE 35 (scpl35)	serine carboxypeptidase-like 35;(source:Araport11)
AT1G66180	0	The gene encodes a putative aspartyl protease (ASP). Its expression is induced in response to light and ascorbate. The mRNA is cell-to-cell mobile.
AT5G62630	HIPL2 PROTEIN PRECURSOR (HIPL2)	hipl2 protein precursor;(source:Araport11)
AT1G76600	0	poly polymerase;(source:Araport11)
AT3G45640	MITOGEN-ACTIVATED PROTEIN KINASE 3 (ATMPK3); (ATMAPK3);MITOGEN-ACTIVATED PROTEIN KINASE 3 (MPK3)	Encodes a mitogen-activated kinase whose mRNA levels increase in response to touch, cold, salinity stress and chitin oligomers.Also functions in ovule development. Heterozygous MPK3 mutants in a homozygous MPK6 background are female sterile due to defects in integument development. MPK3 can be dephosphorylated by MKP2 in vitro. The mRNA is cell-to-cell mobile.
AT2G39650	0	cruciferin (DUF506);(source:Araport11)
AT5G44680	0	DNA glycosylase superfamily protein;(source:Araport11)
AT2G18680	0	transmembrane protein;(source:Araport11)
AT5G44260	(ATTZF5);TANDEM CCCH ZINC FINGER PROTEIN 5 (TZF5)	Encodes a Tandem CCCH Zinc Finger protein. Interacts and co-localizes with MARD1 and RD21A in processing bodies (PBs) and stress granules (SGs).
AT1G23870	TREHALOSE-PHOSPHATASE/SYNTHASE 9 (ATTPS9);TREHALOSE-PHOSPHATASE/SYNTHASE 9 (TPS9);TREHALOSE -6-PHOSPHATASE SYNTHASE S9 (TPS9)	Encodes an enzyme putatively involved in trehalose biosynthesis. The protein has a trehalose synthase (TPS)-like domain that may or may not be active as well as a trehalose phosphatase (TPP)-like domain. The mRNA is cell-to-cell mobile.
AT1G56520	0	Disease resistance protein (TIR-NBS-LRR class) family;(source:Araport11)
AT1G12710	PHLOEM PROTEIN 2-A12 (AtPP2-A12);PHLOEM PROTEIN 2-A12 (PP2-A12)	This gene is predicted to encode a protein with a PP2 domain. This domain in present in lectins found in squash and cucumber, suggesting that this protein could potentially have carbohydrate binding capabilities.
AT1G69780	(ATHB13)	Encodes a homeodomain leucine zipper class I (HD-Zip I) protein which is expressed during the seed-to-seedling transition, regulates some of the network nodes, and affects late seedling establishment. Knock-out mutants for athb13 showed increased primary root length as compared with wild type (Col-0) seedlings, suggesting that this transcription factor is a negative regulator of early root growth…
AT5G45750	RAB GTPASE HOMOLOG A1C (RABA1c);RAB GTPASE HOMOLOG A1C (AtRABA1c)	RAB GTPase homolog A1C;(source:Araport11)
AT1G17147	0	VQ motif-containing protein;(source:Araport11)
AT1G22740	(RAB7);RAB GTPASE HOMOLOG G3B (RABG3B); (RAB75); (ATRABG3B)	GTP-binding protein Rab7
AT2G41730	0	Expression in rosette leaves is activated by high concentration of boron.
AT3G06740	GATA TRANSCRIPTION FACTOR 15 (GATA15)	Encodes a member of the GATA factor family of zinc finger transcription factors.
AT2G40000	ARABIDOPSIS ORTHOLOG OF SUGAR BEET HS1 PRO-1 2 (ATHSPRO2);ORTHOLOG OF SUGAR BEET HS1 PRO-1 2 (HSPRO2)	ortholog of sugar beet HS1 PRO-1 2;(source:Araport11)
AT4G21215	0	transmembrane protein;(source:Araport11)
AT5G37740	0	Calcium-dependent lipid-binding (CaLB domain) family protein;(source:Araport11)
AT1G63260	TETRASPANIN10 (TET10)	Member of TETRASPANIN family
AT1G68400	0	leucine-rich repeat transmembrane protein kinase family protein;(source:Araport11)
AT5G14120	0	Major facilitator superfamily protein;(source:Araport11)
AT5G54145	0	hypothetical protein;(source:Araport11)
AT4G26690	SHAVEN 3 (SHV3);GLYCEROPHOSPHODIESTER PHOSPHODIESTERASE (GDPD) LIKE 3 (GDPDL3);GLYCEROPHOSPHODIESTERASE-LIKE 2 (GPDL2);MUTANT ROOT HAIR 5 (MRH5)	Glycerophosphoryl diester phosphodiesterase-like protein involved in cell wall cellulose accumulation and pectin linking. Impacts root hair, trichome and epidermal cell development.
AT3G26490	0	Phototropic-responsive NPH3 family protein;(source:Araport11)
AT5G43910	0	pfkB-like carbohydrate kinase family protein;(source:Araport11)
AT4G36220	CYTOCHROME P450 84A1 (CYP84A1);FERULIC ACID 5-HYDROXYLASE 1 (FAH1)	encodes ferulate 5-hydroxylase (F5H). Involved in lignin biosynthesis.
AT1G57770	0	FAD/NAD(P)-binding oxidoreductase family protein;(source:Araport11)
AT4G34760	SMALL AUXIN UPREGULATED RNA 50 (SAUR50)	SAUR-like auxin-responsive protein family;(source:Araport11)
AT5G11740	(ATAGP15);ARABINOGALACTAN PROTEIN 15 (AGP15)	Encodes arabinogalactan protein (AGP15). The mRNA is cell-to-cell mobile.
AT3G05200	ARABIDOPSIS TOXICOS EN LEVADURA 6 (ATL6)	Encodes a putative RING-H2 zinc finger protein ATL6 (ATL6). The mRNA is cell-to-cell mobile.
AT4G33220	A. THALIANA PECTIN METHYLESTERASE 44 (ATPME44);PECTIN METHYLESTERASE 44 (PME44)	pectin methylesterase 44;(source:Araport11)
AT1G10020	0	formin-like protein (DUF1005);(source:Araport11)
AT2G33830	(ATDRM2);DORMANCY ASSOCIATED GENE 2 (DRM2)	Dormancy/auxin associated family protein;(source:Araport11)
AT2G01850	(ATXTH27);ENDOXYLOGLUCAN TRANSFERASE A3 (EXGT-A3);XYLOGLUCAN ENDOTRANSGLUCOSYLASE/HYDROLASE 27 (XTH27)	EXGT-A3 has homology to xyloglucan endotransglucosylases/hydrolases (XTHs). Mutants in this gene show a lesion mimic phenotype associated with leaf maturation and a reduction in the number of tertiary veins. Individual tracheary elements in the mutants are shorter, but phloem transport activity is not severely affected. EXGT-A3 plays a role in xyloglucan degradation in the differentiating trachea…
AT3G59350	0	Protein kinase superfamily protein;(source:Araport11)
AT3G13000	0	ubiquinone biosynthesis protein (Protein of unknown function, DUF547);(source:Araport11)
AT3G16370	0	GDSL-motif esterase/acyltransferase/lipase. Enzyme group with broad substrate specificity that may catalyze acyltransfer or hydrolase reactions with lipid and non-lipid substrates. The mRNA is cell-to-cell mobile.
AT4G22540	OSBP(OXYSTEROL BINDING PROTEIN)-RELATED PROTEIN 2A (ORP2A)	OSBP(oxysterol binding protein)-related protein 2A;(source:Araport11)
AT5G14930	SENESCENCE-ASSOCIATED GENE 101 (SAG101)	encodes an acyl hydrolase involved in senescence .
AT2G39980	0	HXXXD-type acyl-transferase family protein;(source:Araport11)
AT2G24550	0	major centromere autoantigen B-like protein;(source:Araport11)
AT4G27440	PROTOCHLOROPHYLLIDE OXIDOREDUCTASE B (PORB)	light-dependent NADPH:protochlorophyllide oxidoreductase B The mRNA is cell-to-cell mobile.
AT3G50240	(KICP-02)	Encodes a kinesin-related protein.
AT1G32080	(LrgB); (PLGG1); (PLGG); (AtLrgB)	Encodes a plant LrgAB/CidAB protein localized to the chloroplast envelope that is involved in chloroplast development, carbon partitioning and leaf senescence. The gene may have evolved from gene fusion of bacterial lrgA and lrgB.
AT2G40110	0	Yippee family putative zinc-binding protein;(source:Araport11)
AT5G10380	(RING1); (ATRING1)	Encodes a RING finger domain protein with E3 ligase activity that is localized to the lipid rafts of the plasma membrane. Expression is increased in response to fungal pathogen. May be involved in regulation of programmed cell death by facilitating degredation of regulation of PDC activators. The mRNA is cell-to-cell mobile.
AT3G17390	METHIONINE OVER-ACCUMULATOR 3 (MTO3); (ATSAMS3);METHIONINE ADENOSYLTRANSFERASE 4 (MAT4);S-ADENOSYLMETHIONINE SYNTHETASE 3 (SAMS3)	S-adenosylmethionine synthetase
AT4G01460	0	basic helix-loop-helix (bHLH) DNA-binding superfamily protein;(source:Araport11)
AT4G37260	(ATMYB73);MYB DOMAIN PROTEIN 73 (MYB73)	Member of the R2R3 factor gene family. The mRNA is cell-to-cell mobile.
AT1G26800	0	RING/U-box superfamily protein;(source:Araport11)
AT5G19200	TSC10B (TSC10B)	Encodes one of the Arabidopsis proteins (At3g06060/TSC10A and At5g19200/TSC10B) with significant similarity to the yeast 3-ketodihydrosphinganine (3-KDS) reductase, Tsc10p. Both TSC10A and TSC10B are bona fide 3-KDS reductase as shown by complementation experiment in yeast.
AT1G79460	(KS);ARABIDOPSIS THALIANA ENT-KAURENE SYNTHASE (ATKS);ARABIDOPSIS THALIANA ENT-KAURENE SYNTHASE 1 (ATKS1);ENT-KAURENE SYNTHASE 1 (KS1);GA REQUIRING 2 (GA2)	Encodes for a protein with ent-kaurene synthase B activity which catalyzes the second step in the cyclization of GGPP to ent-kaurene in the gibberellins biosynthetic pathway.
AT1G14330	0	Galactose oxidase/kelch repeat superfamily protein;(source:Araport11)
AT3G06770	0	Pectin lyase-like superfamily protein;(source:Araport11)
AT1G32928	0	Avr9/Cf-9 rapidly elicited protein;(source:Araport11)
AT3G10720	0	Plant invertase/pectin methylesterase inhibitor superfamily;(source:Araport11)
AT1G22882	SUN-DOMAIN PROTEIN 3 (SUN3); (ATSUN3)	Encodes a member of the mid-SUN subfamily of SUN-domain proteins that is localized to both the nuclear envelope and the ER. It is involved in early seed development and nuclear morphology.
AT5G07820	0	Plant calmodulin-binding protein-like protein;(source:Araport11)
AT1G17140	INTERACTOR OF CONSTITUTIVELY ACTIVE ROP 1 (ICR1);ROP INTERACTIVE PARTNER 1 (RIP1)	Encodes a ROP/RAC effector, designated interactor of constitutive active ROPs 1 (ICR1), that interacts with GTP-bound ROPs. ICR1 is a scaffold mediating formation of protein complexes that are required for cell polarity. ICR1 is comprised of coiled-coil domains and forms complexes with itself and the exocyst vesicle-tethering complex subunit SEC3.
AT5G05440	REGULATORY COMPONENT OF ABA RECEPTOR 8 (RCAR8);PYRABACTIN RESISTANCE 1-LIKE 5 (PYL5); (ATPYL5)	Encodes a member of the PYR (pyrabactin resistance )/PYL(PYR1-like)/RCAR (regulatory components of ABA receptor) family proteins with 14 members. PYR/PYL/RCAR family proteins function as abscisic acid sensors. Mediate ABA-dependent regulation of protein phosphatase 2Cs ABI1 and ABI2.
AT5G04340	(C2H2); (ATZAT6);ZINC FINGER OF ARABIDOPSIS THALIANA 6 (ZAT6);COLD INDUCED ZINC FINGER PROTEIN 2 (CZF2)	putative c2h2 zinc finger transcription factor mRNA,
AT4G05070	0	Wound-responsive family protein;(source:Araport11)
AT3G26230	CYTOCHROME P450, FAMILY 71, SUBFAMILY B, POLYPEPTIDE 24 (CYP71B24)	putative cytochrome P450
AT4G35110	0	phospholipase-like protein (PEARLI 4) family protein;(source:Araport11)
AT3G59700	LECTIN-RECEPTOR KINASE (ATHLECRK);LECTIN-RECEPTOR KINASE 1 (LECRK1);L-TYPE LECTIN RECEPTOR KINASE V.5 (LECRK-V.5);LEGUME-LIKE LECTIN RECEPTOR KINASE-V.5 (LECRK-V.5);LECTIN-RECEPTOR KINASE (HLECRK)	Member of Receptor kinase-like protein family. Represses stomatal immunity induced by Pseudomonas syringae pv. tomato DC3000.
AT4G37540	LOB DOMAIN-CONTAINING PROTEIN 39 (LBD39)	LOB domain-containing protein 39;(source:Araport11)
AT1G22330	0	RNA-binding (RRM/RBD/RNP motifs) family protein;(source:Araport11)
AT3G25600	0	Calcium-binding EF-hand family protein;(source:Araport11)
AT2G26650	K+ TRANSPORTER 1 (AKT1);K+ TRANSPORTER 1 (KT1); (ATAKT1)	Encodes AKT1, a member of the Shaker family inward rectifying potassium channel predominantly expressed in predominantly in root hairs and root endodermis. This family includes five groups based on phylogenetic analysis (FEBS Letters (2007) 581: 2357): I (inward rectifying channel): AKT1 (AT2G26650), AKT5 (AT4G32500) and SPIK (also known as AKT6, AT2G25600); II (inward rectifying channel): KAT1 (…
AT5G02490	(AtHsp70-2); (Hsp70-2)	Heat shock protein 70 (Hsp 70) family protein;(source:Araport11)
AT4G23140	CYSTEINE-RICH RLK (RECEPTOR-LIKE PROTEIN KINASE) 6 (CRK6)	Arabidopsis thaliana receptor-like protein kinase. Naming convention from Chen et al 2003 (PMID 14756307)
AT2G46780	0	RNA-binding (RRM/RBD/RNP motifs) family protein;(source:Araport11)
AT1G72430	SMALL AUXIN UPREGULATED RNA 78 (SAUR78)	SAUR-like auxin-responsive protein family;(source:Araport11)
AT5G37710	0	alpha/beta-Hydrolases superfamily protein;(source:Araport11)
AT1G63220	0	Calcium-dependent lipid-binding (CaLB domain) family protein;(source:Araport11)
AT1G52270	0	hypothetical protein;(source:Araport11)
AT2G02060	0	Homeodomain-like superfamily protein;(source:Araport11)
AT4G28180	0	hypothetical protein;(source:Araport11)
AT2G18300	HOMOLOG OF BEE2 INTERACTING WITH IBH 1 (HBI1)	basic helix-loop-helix (bHLH) DNA-binding superfamily protein;(source:Araport11)
AT1G56220	0	Dormancy/auxin associated family protein;(source:Araport11)
AT5G67300	(ATMYBR1); (MYB44);MYB DOMAIN PROTEIN R1 (MYBR1);ARABIDOPSIS THALIANA MYB DOMAIN PROTEIN 44 (ATMYB44)	Member of the R2R3 factor MYB gene family involved in mediating plant responses to a variety of abiotic stimiuli. The mRNA is cell-to-cell mobile.
AT3G27690	(LHCB2.4);LIGHT-HARVESTING CHLOROPHYLL B-BINDING 2 (LHCB2);PHOTOSYSTEM II LIGHT HARVESTING COMPLEX GENE 2.3 (LHCB2.3)	Encodes Lhcb2.4. Belongs to the Lhc super-gene family encodes the light-harvesting chlorophyll a/b-binding (LHC) proteins that constitute the antenna system of the photosynthetic apparatus. The mRNA is cell-to-cell mobile.
AT4G34150	0	Calcium-dependent lipid-binding (CaLB domain) family protein;(source:Araport11)
AT5G64410	ARABIDOPSIS THALIANA OLIGOPEPTIDE TRANSPORTER 4 (ATOPT4);OLIGOPEPTIDE TRANSPORTER 4 (OPT4)	oligopeptide transporter
AT1G22360	UDP-GLUCOSYL TRANSFERASE 85A2 (AtUGT85A2);UDP-GLUCOSYL TRANSFERASE 85A2 (UGT85A2)	UDP-glucosyl transferase 85A2;(source:Araport11)
AT4G25900	0	Galactose mutarotase-like superfamily protein;(source:Araport11)
AT1G29670	0	GDSL-motif esterase/acyltransferase/lipase. Enzyme group with broad substrate specificity that may catalyze acyltransfer or hydrolase reactions with lipid and non-lipid substrates. The mRNA is cell-to-cell mobile.
AT3G14280	0	LL-diaminopimelate aminotransferase;(source:Araport11)
AT1G68780	0	RNI-like superfamily protein;(source:Araport11)
AT4G34750	SMALL AUXIN UPREGULATED RNA 49 (SAUR49)	SAUR-like auxin-responsive protein family;(source:Araport11)
AT1G70520	ALTERED SEED GERMINATION 6 (ASG6);CYSTEINE-RICH RLK (RECEPTOR-LIKE PROTEIN KINASE) 2 (CRK2)	Encodes a cysteine-rich receptor-like protein kinase.
AT5G11000	0	hypothetical protein (DUF868);(source:Araport11)
AT1G22530	PATELLIN 2 (PATL2)	PATLs belong to a family of proteins having a Golgi dynamics (GOLD) domain in tandem with the Sec14p-like domain. PATLs are auxin regulated. Quadruple mutants (patl2456) show altered PIN1 lateralization in root endodermis cells.
AT4G17245	0	RING/U-box superfamily protein;(source:Araport11)
AT1G22250	0	hypothetical protein;(source:Araport11)
AT3G62950	(GRXC11)	Thioredoxin superfamily protein;(source:Araport11)
AT5G04150	(BHLH101)	Encodes a member of the basic helix-loop-helix transcription factor family protein. Functions as a key regulator of iron-deficiency responses independent of the master regulator FIT. Likely regulates genes involved in the distribution of iron within the plant.
AT1G13210	AUTOINHIBITED CA2+/ATPASE II (ACA.l)	autoinhibited Ca2+/ATPase II;(source:Araport11)
AT2G27385	0	Pollen Ole e 1 allergen and extensin family protein;(source:Araport11)
AT1G21920	0	Histone H3 K4-specific methyltransferase SET7/9 family protein;(source:Araport11)
AT1G80420	HOMOLOG OF X-RAY REPAIR CROSS COMPLEMENTING 1 (XRCC1); (ATXRCC1)	Encodes a component of plant break excision repair and functions at several stages during active DNA demethylation in Arabidopsis.
AT3G50930	CYTOCHROME BC1 SYNTHESIS (BCS1); (ATBCS1); (ATOM66);OUTER MITOCHONDRIAL MEMBRANE PROTEIN OF 66 KDA (OM66)	Encodes a protein that is present in a homo-multimeric protein complex on the outer mitochondrial membrane and plays a role in cell death and amplifying salicylic acid signalling. The mRNA is cell-to-cell mobile.
AT5G46330	FLAGELLIN-SENSITIVE 2 (FLS2)	Encodes a leucine-rich repeat serine/threonine protein kinase that is expressed ubiquitously. FLS2 is involved in MAP kinase signalling relay involved in innate immunity. Essential in the perception of flagellin, a potent elicitor of the defense response. FLS2 is directed for degradation by the bacterial ubiquitin ligase AvrPtoB. The mRNA is cell-to-cell mobile.
AT3G62150	ATP-BINDING CASSETTE B21 (ABCB21);P-GLYCOPROTEIN 21 (PGP21)	Encodes a facultative transporter controlling auxin concentrations in plant cells.
AT5G03140	L-TYPE LECTIN RECEPTOR KINASE VIII.2 (LECRK-VIII.2)	Concanavalin A-like lectin protein kinase family protein;(source:Araport11)
AT1G12790	0	DNA ligase-like protein;(source:Araport11)
AT1G48605	HALOTOLERANCE DETERMINANT 3B (HAL3B); (ATHAL3B);HALOTOLERANCE DETERMINANT 3 (HAL3)	Encodes a protein similar to yeast HAL3, which regulates the cell cycle and tolerance to salt stress through inhibition of the PPZ1 type-1 protein phosphatase. AtHAL3b mRNA levels are induced by salt stress. HAL3B presumably encodes for phosphopantothenoylcysteine decarboxylase being involved in Coenzyme A biosynthesis as indicated by functional complementation of a double mutant hal3 aaBb.
AT3G63160	OUTER ENVELOPE PROTEIN 6 (OEP6)	outer envelope membrane protein;(source:Araport11)
AT4G24230	ACYL-COA-BINDING DOMAIN 3 (ACBP3)	acyl-CoA-binding protein ACBP3. Localized extracellularly in transiently expressed tobacco BY-2 cells and onion epidermal cells. Binds arachidonyl-CoA with high affinity. Microarray data shows up-regulation of many biotic- and abiotic-stress-related genes in an ACBP3 OE-1 in comparison to wild type.
AT1G29680	0	histone acetyltransferase (DUF1264);(source:Araport11)
AT3G54400	0	Eukaryotic aspartyl protease family protein;(source:Araport11)
AT3G47800	0	Galactose mutarotase-like superfamily protein;(source:Araport11)
AT1G30755	PSK SIMULATOR 2 (PSI2)	elongation factor G, putative (DUF668);(source:Araport11)
AT5G63480	0	mediator of RNA polymerase II transcription subunit;(source:Araport11)
AT5G36001	0	RING/U-box superfamily protein;(source:Araport11)
AT1G77660	0	Histone H3 K4-specific methyltransferase SET7/9 family protein;(source:Araport11)
AT1G29690	CONSTITUTIVELY ACTIVATED CELL DEATH 1 (CAD1);NECROTIC SPOTTED LESION 2 (NSL2)	Encodes a protein containing a domain with significant homology to the MACPF (membrane attack complex and perforin) domain of complements and perforin proteins that are involved in innate immunity in animals. Transgenic <i>cad1-1</i> mutant plants show lesions seen in the hypersensitive response, as well as a spontaneous activation of expression of pathogenesis-related genes and leading to a 32-f…
AT5G07580	(ERF106)	encodes a member of the ERF (ethylene response factor) subfamily B-3 of ERF/AP2 transcription factor family. The protein contains one AP2 domain. There are 18 members in this subfamily including ATERF-1, ATERF-2, AND ATERF-5.
AT1G18620	TON1 RECRUITING MOTIF 3 (TRM3)	LONGIFOLIA protein;(source:Araport11)
AT5G25130	CYTOCHROME P450, FAMILY 71, SUBFAMILY B, POLYPEPTIDE 12 (CYP71B12)	putative cytochrome P450 The mRNA is cell-to-cell mobile.
AT5G65630	GLOBAL TRANSCRIPTION FACTOR GROUP E7 (GTE7)	This gene is predicted to encode a bromodomain-containing protein. Plant lines expressing RNAi constructs targeted against GTE7 show some resistance to agrobacterium-mediated root transformation.
AT4G03190	GRR1-LIKE PROTEIN 1 (GRH1); (ATGRH1);A. THALIANA GERMIN-LIKE PROTEIN 1 (ATGER1);AUXIN SIGNALING F BOX PROTEIN 1 (AFB1)	Encodes an F box protein belonging to the TIR1 subfamily. This protein forms SCF complexes with ASK1 and CUL1 and interacts with Aux/IAA proteins in an auxin-dependent manner. It also has sequence similarity to the yeast protein GRR1, which is involved in glucose repression.
AT5G57550	XYLOGLUCAN ENDOTRANSGLYCOSYLASE 3 (XTR3);XYLOGLUCAN ENDOTRANSGLUCOSYLASE/HYDROLASE 25 (XTH25)	xyloglucan endotransglycosylase-related protein (XTR3)
AT5G07620	0	Protein kinase superfamily protein;(source:Araport11)
AT5G45280	PECTIN ACETYLESTERASE 11 (PAE11)	Pectinacetylesterase family protein;(source:Araport11)
AT1G75190	0	hypothetical protein;(source:Araport11)
AT3G25010	RECEPTOR LIKE PROTEIN 41 (RLP41);RECEPTOR LIKE PROTEIN 41 (AtRLP41)	receptor like protein 41;(source:Araport11)
AT4G03110	RNA-BINDING PROTEIN-DEFENSE RELATED 1 (AtRBP-DR1); (ATBRN1);BRUNO-LIKE 1 (BRN1);RNA-BINDING PROTEIN-DEFENSE RELATED 1 (RBP-DR1)	Encodes a putative RNA-binding protein that is located in the cytoplasm and is involved in the hypersensitive response and positively regulates salicylic acid-mediated immunity.
AT3G46600	0	GRAS family transcription factor;(source:Araport11)
ATCG00190	RNA POLYMERASE SUBUNIT BETA (RPOB)	Chloroplast DNA-dependent RNA polymerase B subunit. The transcription of this gene is regulated by a nuclear encoded RNA polymerase. This gene has been transferred to mitochondrial genome during crucifer evolution.
AT1G64170	CATION/H+ EXCHANGER 16 (ATCHX16);CATION/H+ EXCHANGER 16 (CHX16)	member of Putative Na+/H+ antiporter family
AT4G01250	(AtWRKY22); (WRKY22)	AtWRKY22 is a member of WRKY Transcription Factor; Group II-e. It is involved in regulation of dark induced leaf senescence.
AT2G43290	(ATCML5);MULTICOPY SUPPRESSORS OF SNF4 DEFICIENCY IN YEAST 3 (MSS3)	Calmodulin-like MSS3.Encodes an endomembrane localized member of the CML subfamily VII. Contains a canonical CaM domain and unique N-terminal extension that distinguishes it from other members of the subfamily.
AT4G25835	0	P-loop containing nucleoside triphosphate hydrolases superfamily protein;(source:Araport11)
AT3G43670	0	Copper amine oxidase family protein;(source:Araport11)
AT3G05490	RALF-LIKE 22 (RALFL22)	Member of a diversely expressed predicted peptide family showing sequence similarity to tobacco Rapid Alkalinization Factor (RALF), and is believed to play an essential role in the physiology of Arabidopsis. Consists of a single exon and is characterized by a conserved C-terminal motif and N-terminal signal peptide.
AT5G21170	(KIN&#946;1); (AKINBETA1)	Encodes AKINbeta1, a subunit of the SnRK1 kinase (Sucrose non-fermenting-1-related protein kinase). Involved in regulation of nitrogen and sugar metabolism.
AT5G10760	APOPLASTIC, EDS1-DEPENDENT 1 (AED1)	Eukaryotic aspartyl protease family protein;(source:Araport11)
AT3G62720	(ATXXT1);XYG XYLOSYLTRANSFERASE 1 (XXT1); (ATXT1);XYLOSYLTRANSFERASE 1 (XT1)	Encodes a protein with xylosyltransferase activity, which is specific for UDP-xylose as donor substrate and for oligosaccharides with a degree of polymerization >4. Although the enzyme utilizes either cellopentaose or cellohexaose, its activity is four-fold higher with cellohexaose as an acceptor compared to cellopentaose. The enzyme is able to add several xylosyl residues to the acceptor forming…
AT1G67910	0	hypothetical protein;(source:Araport11)
AT4G01330	0	Protein kinase superfamily protein;(source:Araport11)
AT3G11120	0	Ribosomal protein L41 family;(source:Araport11)
AT4G35310	(ATCPK5);CALMODULIN-DOMAIN PROTEIN KINASE 5 (CPK5)	calmodulin-domain protein kinase CDPK isoform 5 (CPK5)
AT4G08930	APR-LIKE 6 (APRL6);APR-LIKE 6 (ATAPRL6)	Encodes a protein disulfide isomerase-like (PDIL) protein, a member of a multigene family within the thioredoxin (TRX) superfamily. This protein also belongs to the adenosine 5'-phosphosulfate reductase-like (APRL) group. The mRNA is cell-to-cell mobile.
AT5G10695	0	methionyl-tRNA synthetase;(source:Araport11)
AT5G20950	(BGLC1)	Encodes a beta-glucosidase involved in xyloglucan metabolism.
AT1G66230	MYB DOMAIN PROTEIN 20 (MYB20);MYB DOMAIN PROTEIN 20 (AtMYB20)	Encodes a putative transcription factor (MYB20).
AT1G09250	ATBS1 INTERACTING FACTOR 4 (AIF4)	basic helix-loop-helix (bHLH) DNA-binding superfamily protein;(source:Araport11)
AT3G57550	GUANYLATE KINAS 2 (GK-2);GUANYLATE KINASE (AGK2)	guanylate kinase
AT1G18890	CALCIUM-DEPENDENT PROTEIN KINASE 1 (ATCDPK1); (CPK10); (AtCPK10);CALCIUM-DEPENDENT PROTEIN KINASE 1 (CDPK1)	encodes a calcium-dependent protein kinase whose gene expression is induced by dehydration and high salt. Kinase activity could not be detected in vitro.
AT1G72790	0	hydroxyproline-rich glycoprotein family protein;(source:Araport11)
AT3G53990	UNIVERSAL STRESS PROTEIN (ATUSP)	Encodes universal stress protein (USP). Functions as a molecular chaperone under heat shock and oxidative stress conditions. Chaperone activity and assembly into complexes is redox regulated.
AT2G29300	0	NAD(P)-binding Rossmann-fold superfamily protein;(source:Araport11)
AT5G28630	0	glycine-rich protein;(source:Araport11)
AT5G63810	ARABIDOPSIS THALIANA BETA-GALACTOSIDASE 10 (ATBGAL10);BETA-GALACTOSIDASE 10 (BGAL10)	member of Glycoside Hydrolase Family 35
AT2G42580	VHI-INTERACTING TPR CONTAINING PROTEIN (VIT);TETRATRICOPETIDE-REPEAT THIOREDOXIN-LIKE 3 (TTL3)	Encodes a member of the TTL family and contains a thioredoxin like domain and three tandom TPRs. Interacts physically with BRL2/VH1 and appears to play a role in brassiosteroid and auxin signaling. Belongs to one of the 36 carboxylate clamp (CC)-tetratricopeptide repeat (TPR) proteins (Prasad 2010, Pubmed ID: 20856808) with potential to interact with Hsp90/Hsp70 as co-chaperones. The TTL family i…
AT1G68945	0	hypothetical protein;(source:Araport11)
AT2G30010	TRICHOME BIREFRINGENCE-LIKE 45 (TBL45)	Encodes a member of the TBL (TRICHOME BIREFRINGENCE-LIKE) gene family containing a plant-specific DUF231 (domain of unknown function) domain. TBL gene family has 46 members, two of which (TBR/AT5G06700 and TBL3/AT5G01360) have been shown to be involved in the synthesis and deposition of secondary wall cellulose, presumably by influencing the esterification state of pectic polymers. A nomenclature…
AT1G70100	0	neurofilament heavy protein;(source:Araport11)
AT4G32800	0	encodes a member of the DREB subfamily A-4 of ERF/AP2 transcription factor family. The protein contains one AP2 domain. There are 17 members in this subfamily including TINY.
AT3G17350	0	wall-associated receptor kinase carboxy-terminal protein;(source:Araport11)
AT1G18390	LEAF RUST 10 DISEASE-RESISTANCE LOCUS RECEPTOR- LIKE PROTEIN KINASE-LIKE 1.2 (LRK10L1.2)	Serine/Threonine kinase family catalytic domain protein;(source:Araport11)
AT1G48280	0	hydroxyproline-rich glycoprotein family protein;(source:Araport11)
AT2G14247	0	Expressed protein;(source:Araport11)
AT2G40095	0	Alpha/beta hydrolase related protein;(source:Araport11)
AT1G53430	NEMATODE-INDUCED LRR-RLK 2 (NILR2)	Leucine-rich repeat transmembrane protein kinase;(source:Araport11)
AT4G19530	0	Encodes a TIR-NB-LRR resistance protein. Transient expression in tobacco induces cell death.
AT1G09390	0	GDSL-motif esterase/acyltransferase/lipase. Enzyme group with broad substrate specificity that may catalyze acyltransfer or hydrolase reactions with lipid and non-lipid substrates.
AT1G65250	0	Protein kinase superfamily protein;(source:Araport11)
AT5G02160	0	transmembrane protein;(source:Araport11)
AT2G16280	3-KETOACYL-COA SYNTHASE 9 (KCS9)	Encodes KCS9, a member of the 3-ketoacyl-CoA synthase family involved in the biosynthesis of VLCFA (very long chain fatty acids).
AT5G42110	0	hypothetical protein;(source:Araport11)
AT5G60270	L-TYPE LECTIN RECEPTOR KINASE I.7 (LECRK-I.7)	Concanavalin A-like lectin protein kinase family protein;(source:Araport11)
AT2G24645	0	Transcriptional factor B3 family protein;(source:Araport11)
AT4G23820	0	Pectin lyase-like superfamily protein;(source:Araport11)
AT3G19930	SUGAR TRANSPORTER 4 (ATSTP4);SUGAR TRANSPORTER 4 (STP4)	Encodes a sucrose hydrogen symporter that is induced by wounding. The mRNA is cell-to-cell mobile.
AT3G57450	0	hypothetical protein;(source:Araport11)
AT3G60245	0	Zinc-binding ribosomal protein family protein;(source:Araport11)
AT4G27657	0	hypothetical protein;(source:Araport11)
AT2G19880	GLCCER SYNTHASE (GCS)	Encodes Glucosylceramide synthase (GCS) which catalyzes the final step in glucosylceramide (GlcCer) synthesis by transferring a glucosyl residue from UDP-Glc to the ceramide backbone.
AT3G19850	0	Phototropic-responsive NPH3 family protein;(source:Araport11)
AT5G01610	0	hypothetical protein (Protein of unknown function, DUF538);(source:Araport11)
AT2G24240	0	BTB/POZ domain with WD40/YVTN repeat-like protein;(source:Araport11)
AT1G51270	0	vesicle-associated protein 1-4;(source:Araport11)
AT4G27300	0	S-locus lectin protein kinase family protein;(source:Araport11)
AT5G05190	ENHANCED DISEASE RESISTANCE4 (EDR4)	hypothetical protein (DUF3133);(source:Araport11)
AT4G22690	CYTOCHROME P450, FAMILY 706, SUBFAMILY A, POLYPEPTIDE 1 (CYP706A1)	member of CYP706A The mRNA is cell-to-cell mobile.
AT5G07610	0	F-box family protein;(source:Araport11)
AT3G08030	0	The mRNA of this gene is expressed in viable seeds. Its detection in a dry seed lot has potential for use as a molecular marker for germination performance as absence of expression correlates with decreased germination.
AT1G12420	ACT DOMAIN REPEAT 8 (ACR8)	ACT domain repeat 8;(source:Araport11)
AT5G38900	0	Thioredoxin superfamily protein;(source:Araport11)
AT4G15800	RALF-LIKE 33 (RALFL33)	Member of a diversely expressed predicted peptide family showing sequence similarity to tobacco Rapid Alkalinization Factor (RALF), and is believed to play an essential role in the physiology of Arabidopsis. Consists of a single exon and is characterized by a conserved C-terminal motif and N-terminal signal peptide. The mRNA is cell-to-cell mobile.
AT1G01620	PLASMA MEMBRANE INTRINSIC PROTEIN 1C (PIP1C);PLASMA MEMBRANE INTRINSIC PROTEIN 1;3 (PIP1;3); (TMP-B)	a member of the plasma membrane intrinsic protein subfamily PIP1. localizes to the plasma membrane and exhibits water transport activity in Xenopus oocyte. expressed ubiquitously and protein level decreases slightly during leaf development.
AT5G40180	0	Pmr5/Cas1p GDSL/SGNH-like acyl-esterase family protein;(source:Araport11)
AT5G23870	PECTIN ACETYLESTERASE 9 (PAE9)	Encodes a pectin acetylesterase that removes cell wall acetate associated with pectin formation in Arabidopsis leaves.
AT1G78460	0	SOUL heme-binding family protein;(source:Araport11)
AT5G46710	0	PLATZ transcription factor family protein;(source:Araport11)
AT3G11650	NDR1/HIN1-LIKE 2 (NHL2)	Encodes a protein whose sequence is similar to tobacco hairpin-induced gene (HIN1) and Arabidopsis non-race specific disease resistance gene (NDR1). Expression of this gene is induced by cucumber mosaic virus and spermine. Overexpression of the gene induces the expression of PR-1 gene and shows light-dependent 'speck disease-like' symptom on leaves. The gene product is localized to the chloroplast
AT2G41430	EARLY RESPONSIVE TO DEHYDRATION 15 (ERD15);CTC-INTERACTING DOMAIN 1 (CID1);LIGHT STRESS-REGULATED 1 (LSR1)	Encodes hydrophilic protein lacking Cys residues that is expressed in response to drought stress, light stress and treatment with plant-growth-promoting rhizobacteria (Paenibacillus polymyxa), possibly revealing a connection between responses to biotic and abiotic stress. Also identified as a CTC Interacting Domain (CID) protein in a yeast two hybrid screen using the PAB2 protein as bait. Contain…
AT1G75900	0	GDSL-motif esterase/acyltransferase/lipase. Enzyme group with broad substrate specificity that may catalyze acyltransfer or hydrolase reactions with lipid and non-lipid substrates.
AT4G19410	PECTIN ACETYLESTERASE 7 (PAE7);PECTIN ACETYESTERASE 7 (ATPAE7)	Pectinacetylesterase family protein;(source:Araport11)
AT1G28370	ERF DOMAIN PROTEIN 11 (ATERF11);ERF DOMAIN PROTEIN 11 (ERF11)	encodes a member of the ERF (ethylene response factor) subfamily B-1 of ERF/AP2 transcription factor family. The protein contains one AP2 domain. There are 15 members in this subfamily including ATERF-3, ATERF-4, ATERF-7, and leafy petiole.
AT1G62790	0	Bifunctional inhibitor/lipid-transfer protein/seed storage 2S albumin superfamily protein;(source:Araport11)
AT5G67420	ASYMMETRIC LEAVES2-LIKE 39 (ASL39);LOB DOMAIN-CONTAINING PROTEIN 37 (LBD37)	Encodes a LOB-domain protein involved in nitrogen metabolism and affecting leaf morphogenesis.
AT4G18880	HEAT SHOCK TRANSCRIPTION FACTOR A4A (HSF A4A);ARABIDOPSIS THALIANA HEAT SHOCK TRANSCRIPTION FACTOR A4A (AT-HSFA4A)	Encodes a member of Heat Stress Transcription Factor(Hsf) family that is a substrate of the MPK3/MPK6 signaling and regulates stress responses.
AT5G44578	0	transmembrane protein;(source:Araport11)
AT2G01910	(ATMAP65-6); (MAP65-6)	Binds microtubules. Induces a crisscross mesh of microtubules, not bundles. Not involved in microtubule polymerization nor nucleation. Localizes to mitochondria. The mRNA is cell-to-cell mobile.
AT1G60950	(FED A); (FD2);FERREDOXIN 2 (ATFD2)	encodes a major leaf ferredoxin
AT2G19810	OXIDATION-RELATED ZINC FINGER 1 (OZF1); (AtOZF1); (ATTZF2);TANDEM ZINC FINGER 2 (TZF2)	Encodes Oxidation-related Zinc Finger 1 (OZF1), a plasma membrane protein involved in oxidative stress.
AT3G45060	HIGH AFFINITY NITRATE TRANSPORTER 2.6 (NRT2.6);ARABIDOPSIS THALIANA HIGH AFFINITY NITRATE TRANSPORTER 2.6 (ATNRT2.6)	member of High affinity nitrate transporter family
AT5G24490	0	30S ribosomal protein;(source:Araport11)
AT1G74710	ENHANCED DISEASE SUSCEPTIBILITY TO ERYSIPHE ORONTII 16 (EDS16);SALICYLIC ACID INDUCTION DEFICIENT 2 (SID2);ISOCHORISMATE SYNTHASE 1 (ICS1)	Encodes a protein with isochorismate synthase activity. Mutants fail to accumulate salicylic acid. Its function may be redundant with that of ICS2 (AT1G18870).
AT3G02170	LONGIFOLIA2 (LNG2);TON1 RECRUITING MOTIF 1 (TRM1)	Encodes LONGIFOLIA2 (LNG2). Regulates leaf morphology by promoting cell expansion in the leaf-length direction. The LNG2 homologue LNG1 (At5g15580) has similar function.
AT1G67470	0	Protein kinase superfamily protein;(source:Araport11)
AT2G22830	SQUALENE EPOXIDASE 2 (SQE2)	squalene epoxidase 2;(source:Araport11)
AT1G74360	NEMATODE-INDUCED LRR-RLK 1 (NILR1)	NILR1 encodes a serine/threonine kinase involved in defense response to nematodes..
AT5G10550	GLOBAL TRANSCRIPTION FACTOR GROUP E2 (GTE2)	This gene is predicted to encode a bromodomain-containing protein. A plant line expressing RNAi constructs targeted against GTE7 shows some resistance to agrobacterium-mediated root transformation.
AT1G24170	(LGT9);GALACTURONOSYLTRANSFERASE-LIKE 8 (GATL8)	Encodes a protein with putative galacturonosyltransferase activity.
AT3G57930	0	rho GTPase-activating gacO-like protein;(source:Araport11)
AT1G72940	0	Toll-Interleukin-Resistance (TIR) domain-containing protein;(source:Araport11)
AT3G07340	CRY2-INTERACTING BHLH 3 (CIB3)	basic helix-loop-helix (bHLH) DNA-binding superfamily protein;(source:Araport11)
AT4G14746	0	neurogenic locus notch-like protein;(source:Araport11)
AT2G44490	BETA GLUCOSIDASE 26 (BGLU26);PENETRATION 2 (PEN2)	Encodes a glycosyl hydrolase that localizes to peroxisomes and acts as a component of an inducible preinvasion resistance mechanism. Required for mlo resistance. The mRNA is cell-to-cell mobile.
AT3G57640	0	Protein kinase superfamily protein;(source:Araport11)
AT1G09630	RAB GTPASE 11C (ATRAB11C);ARABIDOPSIS RAB GTPASE A2A (ATRABA2A);RAB GTPASE 11C (RAB11c);RAB GTPASE A2A (RAB-A2A);ARABIDOPSIS RAB GTPASE A2A (ATRAB-A2A)	Encodes a putative GTP-binding protein. Associates with organelles on a pathway from the Golgi to the plasma membrane in interphase. In dividing cells acts at the cell plate.
AT1G18810	0	phytochrome kinase substrate-like protein;(source:Araport11)
AT1G11350	CALMODULIN-BINDING RECEPTOR-LIKE PROTEIN KINASE (CBRLK1);S-DOMAIN-1 13 (SD1-13); (RKS2)	S-domain-1 13;(source:Araport11)
AT3G60260	0	ELMO/CED-12 family protein;(source:Araport11)
AT2G41640	0	Glycosyltransferase family 61 protein;(source:Araport11)
AT4G23290	CYSTEINE-RICH RLK (RECEPTOR-LIKE PROTEIN KINASE) 21 (CRK21)	Encodes a cysteine-rich receptor-like protein kinase.
AT3G44260	CCR4- ASSOCIATED FACTOR 1A (CAF1a);CCR4- ASSOCIATED FACTOR 1A (AtCAF1a)	Encodes one of the homologs of the yeast CCR4-associated factor 1: AT3G44260 (CAF1a), AT5G22250 (CAF1b). Has mRNA deadenylation activity. Also plays a role in plant defense responses.
AT1G17620	0	Late embryogenesis abundant (LEA) hydroxyproline-rich glycoprotein family;(source:Araport11)
AT1G73890	0	Bifunctional inhibitor/lipid-transfer protein/seed storage 2S albumin superfamily protein;(source:Araport11)
AT4G19880	0	Glutathione S-transferase family protein;(source:Araport11)
AT1G69700	HVA22 HOMOLOGUE C (HVA22C);HVA22 HOMOLOGUE C (ATHVA22C)	Part of the AtHVA22 family. Protein expression is ABA- and stress-inducible. The mRNA is cell-to-cell mobile.
AT1G12990	0	beta-1,4-N-acetylglucosaminyltransferase family protein;(source:Araport11)
AT1G78030	0	hypothetical protein;(source:Araport11)
AT4G23570	(SGT1A)	Closely related to SGT1B, may function in SCF(TIR1) mediated protein degradation. AtSGT1a and AtSGT1b are functionally redundant in the resistance to pathogenes. AtSGT1b was more highly expressed than AtSGT1. The N-terminal TPR domain of AtSGT1a reduces the steady-state level of Arabidopsis SGT1 proteins whereas the same domain from AtSGT1b enhances SGT1 accumulation. The TPR domain is dispensabl…
AT5G63180	0	Pectin lyase-like superfamily protein;(source:Araport11)
AT5G51795	0	DNA/RNA-binding protein Kin17, conserved region;(source:Araport11)
AT1G20840	(AtTMT1);TONOPLAST MONOSACCHARIDE TRANSPORTER1 (TMT1)	The protein encoded by this gene is found in the tonoplast (vacuole membrane) of Arabidopsis cells. The gene is expressed at highest levels in juvenile (sink) and adult (source) leaves, followed by flower tissues.
AT5G47230	ETHYLENE RESPONSIVE ELEMENT BINDING FACTOR 5 (ERF5); (ATMACD1);ETHYLENE RESPONSIVE ELEMENT BINDING FACTOR 5 (ATERF5); (ERF102);ETHYLENE RESPONSIVE ELEMENT BINDING FACTOR- 5 (ATERF-5)	encodes a member of the ERF (ethylene response factor) subfamily B-3 of ERF/AP2 transcription factor family (ATERF-5). The protein contains one AP2 domain. There are 18 members in this subfamily including ATERF-1, ATERF-2, AND ATERF-5. The mRNA is cell-to-cell mobile.
AT4G00300	0	AT4G00300 has been split into two loci based on new cDNA evidence provided by Aleksander Riise Hansen of University of Copenhagen: AT4G00300.2 becomes AT4G00300.1; a new locus AT4G00295 is created. See comments field for AT4G00295 annotation.
AT4G39640	GAMMA-GLUTAMYL TRANSPEPTIDASE 1 (GGT1)	The gene encodes a gamma-glutamyltransferase (AKA gamma-glutamyl transpeptidase, EC 2.3.2.2) that is located in vascular tissues (predominantly phloem) of leaves and is involved in the degradation of glutathione. The encoded enzyme also mitigates oxidative stress by metabolizing GSSG (oxidized form of GSH - glutathione) in the apoplast.
AT1G76680	12-OXOPHYTODIENOATE REDUCTASE 1 (OPR1)	Encodes a member of an alpha/beta barrel fold family of FMN-containing oxidoreductases. One of the closely related 12-oxophytodienoic acid reductases. This enzyme is not expected to participate in jasmonic acid biosynthesis because during in vitro assays, it shows very little activity with the naturally occurring OPDA isomer. Shows activity towards 2,4,6-trinitrotoluene. Expressed predominately i…
AT2G34600	JASMONATE-ZIM-DOMAIN PROTEIN 7 (JAZ7); (TIFY5B)	jasmonate-zim-domain protein 7;(source:Araport11)
AT4G21740	0	transmembrane protein;(source:Araport11)
AT3G15770	0	hypothetical protein;(source:Araport11)
AT3G01480	ARABIDOPSIS CYCLOPHILIN 38 (ATCYP38);CYCLOPHILIN 38 (CYP38)	Encodes a chloroplast cyclophilin functioning in the assembly and maintenance of photosystem II (PSII) supercomplexes. The mRNA is cell-to-cell mobile.
AT5G65010	ASPARAGINE SYNTHETASE 2 (ASN2)	Encodes asparagine synthetase (ASN2).
AT2G26980	CBL-INTERACTING PROTEIN KINASE 3 (CIPK3)	encodes a serine-threonine protein kinase whose expression increases in response to abscisic acid, cold, drought, high salt, and wounding conditions. The gene is expressed in developing seeds and seedlings. Lines carrying a T-DNA insertions have reduced germination efficiency and expression of cold, high-salt, and abscisic acid marker genes are altered, but not drought-response markers.
AT2G32800	L-TYPE LECTIN RECEPTOR KINASE S.2 (LECRK-S.2); (AP4.3A)	protein kinase family protein;(source:Araport11)
AT5G55460	(ATLTP4.5)	Bifunctional inhibitor/lipid-transfer protein/seed storage 2S albumin superfamily protein;(source:Araport11)
AT1G13260	RELATED TO ABI3/VP1 1 (RAV1);ETHYLENE RESPONSE DNA BINDING FACTOR 4 (EDF4); (ATRAV1)	Encodes an AP2/B3 domain transcription factor which is upregulated in response to low temperature. It contains a B3 DNA binding domain. It has circadian regulation and may function as a negative growth regulator. The mRNA is cell-to-cell mobile.
AT1G70290	(ATTPS8); (ATTPSC);TREHALOSE-6-PHOSPHATASE SYNTHASE S8 (TPS8)	Encodes an enzyme putatively involved in trehalose biosynthesis. Though the protein has both trehalose-6-phosphate synthase (TPS)-like and trehalose-6-phosphate phosphatase (TPP)-like domains, neither activity has been detected in enzymatic assays nor has the protein been able to complement yeast TPS or TPP mutants.
AT5G66480	0	bacteriophage N4 adsorption B protein;(source:Araport11)
AT5G42100	ARABIDOPSIS THALIANA BETA-1,3-GLUCANASE_PUTATIVE (ATBG_PPAP);BETA-1,3-GLUCANASE_PUTATIVE (BG_PPAP); (ATBG_PAP)	encodes a plasmodesmal (Pd)-associated membrane protein involved in plasmodesmal callose degradation, i.e. beta-1,3-glucanase (EC 3.2.1.39), and functions in the gating of Pd
AT2G36310	NUCLEOSIDE HYDROLASE 1 (NSH1);URIDINE-RIBOHYDROLASE 1 (URH1)	Encodes a cytoplasmic nucleoside hydrolase. It has the highest levels of activity with uridine followed by xanthosine. It shows little activity with inosine and none with cytidine. Mutant analyses indicate that it plays a role in purine and pyrimidine catabolism.
AT1G08900	0	Major facilitator superfamily protein;(source:Araport11)
AT1G66150	TRANSMEMBRANE KINASE 1 (TMK1)	receptor-like transmembrane kinase I (TMK1)
AT2G33450	PLASTID RIBOSOMAL PROTEIN L28 (PRPL28)	Ribosomal L28 family;(source:Araport11)
AT5G54200	WD40-DOMAIN 1 (WDD1)	Transducin/WD40 repeat-like superfamily protein;(source:Araport11)
AT1G03740	0	Protein kinase superfamily protein;(source:Araport11)
AT1G06830	CEP DOWNSTREAM 1 (CEPD1)	CEPD1 is a non secreted polypeptide that is highly similar to CEPD2 which is another member of a novel family related to glutaredoxins. It is induced by nitrogen starvation. It acts downstream of the CEP1 peptide in systemic N-demand signalling .The RNA is expressed in the phloem of cotelydon and leaf vasculature but the peptide is graft transmissible, traveling from the shoot to the root.
AT3G62420	BASIC REGION/LEUCINE ZIPPER MOTIF 53 (BZIP53);BASIC REGION/LEUCINE ZIPPER MOTIF 53 (ATBZIP53)	Encodes a group-S bZIP transcription factor. Forms heterodimers with group-C bZIP transcription factors. The heterodimers bind to the ACTCAT cis-element of proline dehydrogenase gene.
AT5G04930	AMINOPHOSPHOLIPID ATPASE 1 (ALA1)	Encodes a putative aminophospholipid translocase (p-type ATPase) involved in chilling response. It is targeted to the plasma membrane following association in the endoplasmic reticulum with an ALIS protein beta-subunit. The mRNA is cell-to-cell mobile.
AT1G53625	0	hypothetical protein;(source:Araport11)
AT3G20410	CALMODULIN-DOMAIN PROTEIN KINASE 9 (CPK9)	calmodulin-domain protein kinase CDPK isoform 9 (CPK9)
AT1G63750	0	Disease resistance protein (TIR-NBS-LRR class) family;(source:Araport11)
AT5G67480	BTB AND TAZ DOMAIN PROTEIN 4 (BT4)	BTB and TAZ domain protein. Located in cytoplasm and expressed in fruit, flower and leaves.
AT4G21850	METHIONINE SULFOXIDE REDUCTASE B9 (MSRB9);METHIONINE SULFOXIDE REDUCTASE B9 (ATMSRB9)	methionine sulfoxide reductase B9;(source:Araport11)
AT4G27740	0	Yippee family putative zinc-binding protein;(source:Araport11)
AT5G11670	NADP-MALIC ENZYME 2 (NADP-ME2);ARABIDOPSIS THALIANA NADP-MALIC ENZYME 2 (ATNADP-ME2)	The malic enzyme (EC 1.1.1.40) encoded by AtNADP-ME2 is presumably a cytosolic enzyme involved in malate metabolism and possibly assisting the oxidative pentose phosphate pathway. AtNADP-ME2 counts for the major part of NADP-ME activity in mature tissues of Arabidopsis.
AT5G57890	0	Glutamine amidotransferase type 1 family protein;(source:Araport11)
AT1G53542	0	hypothetical protein;(source:Araport11)
AT4G12690	0	DUF868 family protein (DUF868);(source:Araport11)
AT1G49840	0	glutamyl-tRNA (Gln) amidotransferase subunit A (DUF620);(source:Araport11)
AT3G43800	GLUTATHIONE S-TRANSFERASE TAU 27 (ATGSTU27);GLUTATHIONE S-TRANSFERASE TAU 27 (GSTU27)	Encodes glutathione transferase belonging to the tau class of GSTs. Naming convention according to Wagner et al. (2002). The mRNA is cell-to-cell mobile.
AT3G56880	0	VQ motif-containing protein;(source:Araport11)
AT1G33475	0	SNARE-like superfamily protein;(source:Araport11)
AT3G19790	0	hypothetical protein;(source:Araport11)
AT1G29510	SMALL AUXIN UPREGULATED RNA 67 (SAUR67);SMALL AUXIN UPREGULATED 68 (SAUR68)	This locus was referred to as SAUR68 in PMID:17948056 but the nomenclature should be SAUR67.
AT5G64190	0	neuronal PAS domain protein;(source:Araport11)
AT1G28110	SERINE CARBOXYPEPTIDASE-LIKE 45 (SCPL45)	serine carboxypeptidase-like 45;(source:Araport11)
AT1G13110	CYTOCHROME P450, FAMILY 71 SUBFAMILY B, POLYPEPTIDE 7 (CYP71B7)	member of CYP71B The mRNA is cell-to-cell mobile.
AT1G78000	SULFATE TRANSPORTER 1;2 (SULTR1;2);SELENATE RESISTANT 1 (SEL1)	Encodes a sulfate transporter that can restore sulfate uptake capacity of a yeast mutant lacking sulfate transporter genes.
AT3G09200	0	Ribosomal protein L10 family protein;(source:Araport11)
AT5G24570	0	hypothetical protein;(source:Araport11)
AT2G32140	0	transmembrane receptor;(source:Araport11)
AT2G17290	CALCIUM-DEPENDENT PROTEIN KINASE 6 (CPK6);CALCIUM DEPENDENT PROTEIN KINASE 6 (CPK6);ARABIDOPSIS THALIANA CALMODULIN-DOMAIN PROTEIN KINASE 3 (ATCDPK3);ARABIDOPSIS THALIANA CALCIUM-DEPENDENT PROTEIN KINASE 6 (ATCPK6)	Encodes calcium dependent protein kinase 6 (CPK6), a member of the Arabidopsis CDPK gene family. CDPKs contain an intrinsic Ca2+-activation domain with four EF hand Ca2+-binding sites. CDPKs protein kinases have been proposed to function in multiple plant signal transduction pathways downstream of [Ca2+]cyt elevations, thus transducing various physiological responses. CPK6 is expressed in both gu…
AT3G13560	0	O-Glycosyl hydrolases family 17 protein;(source:Araport11)
AT1G68440	0	transmembrane protein;(source:Araport11)
AT1G76690	12-OXOPHYTODIENOATE REDUCTASE 2 (OPR2);ARABIDOPSIS 12-OXOPHYTODIENOATE REDUCTASE 2 (ATOPR2)	Encodes one of the closely related 12-oxophytodienoic acid reductases. This enzyme is not expected to participate in jasmonic acid biosynthesis because during in vitro assays, it shows very little activity with the naturally occurring OPDA isomer. Shows activity towards 2,4,6-trinitrotoluene. Expressed predominately in root. Predicted to be a cytosolic protein.
AT4G36540	BR ENHANCED EXPRESSION 2 (BEE2)	Encodes the brassinosteroid signaling component BEE2 (BR-ENHANCED EXPRESSION 2). Positively modulates the shade avoidance syndrome in Arabidopsis seedlings.
AT4G13577	0	hypothetical protein;(source:Araport11)
AT5G15650	MURUS 5 (MUR5);REVERSIBLY GLYCOSYLATED POLYPEPTIDE 2 (ATRGP2);REVERSIBLY GLYCOSYLATED POLYPEPTIDE 2 (RGP2)	RGP2 is a UDP-arabinose mutase that catalyzes the interconversion between the pyranose and furanose forms of UDP-L-arabinose. It appears to be required for proper cell wall formation. rgp1(at3g02230)/rgp2 double mutants have a male gametophyte lethal phenotype. RGP2 fusion proteins can be found in the cytosol and peripherally associated with the Golgi apparatus. RGP2 was originally identified as …
AT4G35470	PLANT INTRACELLULAR RAS GROUP-RELATED LRR 4 (PIRL4)	Encodes PIRL4, a member of the Plant Intracellular Ras-group-related LRRs (Leucine rich repeat proteins). PIRLs are a distinct, plant-specific class of intracellular LRRs that likely mediate protein interactions, possibly in the context of signal transduction.
AT4G37520	0	Peroxidase superfamily protein;(source:Araport11)
AT1G06850	BASIC LEUCINE-ZIPPER 52 (AtbZIP52);BASIC LEUCINE-ZIPPER 52 (bZIP52)	basic leucine-zipper 52;(source:Araport11)
AT5G12930	0	inactive rhomboid protein;(source:Araport11)
AT5G04720	ADR1-LIKE 2 (ADR1-L2);PHOENIX 21 (PHX21)	Encodes a member of the ADR1 family nucleotide-binding leucine-rich repeat (NB-LRR) immune receptors. The mRNA is cell-to-cell mobile.
AT3G45850	0	P-loop containing nucleoside triphosphate hydrolases superfamily protein;(source:Araport11)
AT1G80840	(ATWRKY40);WRKY DNA-BINDING PROTEIN 40 (WRKY40)	Pathogen-induced transcription factor. Binds W-box sequences in vitro. Forms protein complexes with itself and with WRKY40 and WRKY60. Coexpression with WRKY18 or WRKY60 made plants more susceptible to both P. syringae and B. cinerea. WRKY18, WRKY40, and WRKY60 have partially redundant roles in response to the hemibiotrophic bacterial pathogen Pseudomonas syringae and the necrotrophic fungal path…
AT3G11630	2-CYS PEROXIREDOXIN A (2CPA)	Encodes a 2-Cys peroxiredoxin (2-Cys PrxA) that contains two catalytic Cys residues.
AT2G41560	AUTOINHIBITED CA(2+)-ATPASE, ISOFORM 4 (ACA4)	Encodes a calmodulin-regulated Ca(2+)-ATPase that improves salt tolerance in yeast. Localized to the vacuole. Lesion mimic phenotype when mutation in the gene is combined with a mutation in ACA11. Lesion mimic phenotype of double knockout can be suppressed by nutritional supplements that increase anion levels (e.g. 15 mM Nitrate, Chloride, or Phosphate).
AT5G41800	0	Transmembrane amino acid transporter family protein;(source:Araport11)
AT4G35320	0	hypothetical protein;(source:Araport11)
AT2G01860	EMBRYO DEFECTIVE 975 (EMB975)	Tetratricopeptide repeat (TPR)-like superfamily protein;(source:Araport11)
AT1G10930	(ATSGS1); (ATRECQ4A); (RECQ4A)	DNA helicase involved in the maintenance of genome stability by modulation of the DNA damage response and suppression of homologous recombination.
AT2G31090	TAXIMIN 1 (TAX1)	Encodes a signalling peptide influencing lateral organ separation.
AT1G20330	COTYLEDON VASCULAR PATTERN 1 (CVP1);STEROL METHYLTRANSFERASE 2 (SMT2);FRILL1 (FRL1)	Encodes a sterol-C24-methyltransferases involved in sterol biosynthesis. Mutants display altered sterol composition, serrated petals and sepals and altered cotyledon vascular patterning as well as ectopic endoreduplication. This suggests that suppression of endoreduplication is important for petal morphogenesis and that normal sterol composition is required for this suppression.
AT5G60680	0	transcription initiation factor TFIID subunit (Protein of unknown function, DUF584);(source:Araport11)
AT5G66210	CALCIUM-DEPENDENT PROTEIN KINASE 28 (CPK28)	member of Calcium Dependent Protein Kinase
AT2G18670	0	RING/U-box superfamily protein;(source:Araport11)
AT4G33565	0	RING/U-box superfamily protein;(source:Araport11)
AT5G04020	0	calmodulin binding protein;(source:Araport11)
AT1G22280	PHYTOCHROME-ASSOCIATED PROTEIN PHOSPHATASE TYPE 2C (PAPP2C)	Encodes a phytochrome-associated protein, PAPP2C (phytochrome-associated protein phosphatase type 2C). PAPP2C interacts in the nucleus with phyA (phytochrome A) and phyB. Functions as a regulator of phytochrome-interacting factor PIF3 by dephosphorylating phytochromes in the nucleus.
AT1G51940	(ATLYK3);LYSM-CONTAINING RECEPTOR-LIKE KINASE 3 (LYK3)	Encodes a LysM-containing receptor-like kinase. Induction of chitin-responsive genes by chitin treatment is not blocked in the mutant. Based on protein sequence alignment analysis, it has a typical RD signaling domain in its catalytic loop and possesses autophosphorylation activity.It is required for the suppression of defense responses in absence of pathogen infection or upon abscisic acid treat…
AT1G65930	CYTOSOLIC NADP+-DEPENDENT ISOCITRATE DEHYDROGENASE (cICDH)	Encodes a NADP+-isocitrate dehydrogenase that is believed to function in the cytosol. It appears to contribute to NADPH production under oxidative stress, and thereby to participate in redox signalling linked to defense responses. The mRNA is cell-to-cell mobile.
AT4G18010	INOSITOL(1,4,5)P3 5-PHOSPHATASE II (IP5PII);MYO-INOSITOL POLYPHOSPHATE 5-PHOSPHATASE 2 (5PTASE2);MYO-INOSITOL POLYPHOSPHATE 5-PHOSPHATASE 2 (AT5PTASE2)	Encodes an inositol polyphosphate 5-phosphatase that appears to have Type I activity. It can dephosphorylate IP3(inositol(1,4,5)P3) and IP4 (inositol(1,3,4,5)P4), but it does not appear to be active against phosphatidylinositol 4,5 bisphosphate. Overexpression of this gene renders plants insensitive to ABA in germination and growth assays.
AT1G28190	0	hypothetical protein;(source:Araport11)
AT1G19440	3-KETOACYL-COA SYNTHASE 4 (KCS4)	Encodes KCS4, a member of the 3-ketoacyl-CoA synthase family involved in the biosynthesis of VLCFA (very long chain fatty acids).
AT3G13520	(ATAGP12);ARABINOGALACTAN PROTEIN 12 (AGP12)	Encodes a GPI-anchored arabinogalactan (AG) peptide with a short 'classical' backbone of 10 amino acids, seven of which are conserved among the 4 other Arabidopsis AG peptides. These peptides may be involved in cell signaling.
AT4G32790	0	Exostosin family protein;(source:Araport11)
AT2G25080	GLUTATHIONE PEROXIDASE 1 (ATGPX1);GLUTATHIONE PEROXIDASE 1 (GPX1); (GPXL1)	Encodes glutathione peroxidase. The mRNA is cell-to-cell mobile.
AT1G63940	MONODEHYDROASCORBATE REDUCTASE 6 (MDAR6)	monodehydroascorbate reductase 6;(source:Araport11)
AT1G57680	CANDIDATE G-PROTEIN COUPLED RECEPTOR 1 (CAND1)	plasminogen activator inhibitor;(source:Araport11)
AT2G06925	(PLA2-ALPHA);PHOSPHOLIPASE A2-ALPHA (ATSPLA2-ALPHA)	Encodes a secretory phospholipase A2 enzyme, which specifically hydrolyzes the sn-2 position of phospholipids. The enzyme has a preference towards linoleoyl acyl chain over palmitoyl acyl chain. It also has a slight preference for phosphatidylcholine over phosphatidylethanolamine.
AT3G55470	0	Calcium-dependent lipid-binding (CaLB domain) family protein;(source:Araport11)
AT1G21550	0	Calcium-binding EF-hand family protein;(source:Araport11)
AT2G25480	0	TPX2 (targeting protein for Xklp2) protein family;(source:Araport11)
AT1G13100	CYTOCHROME P450, FAMILY 71, SUBFAMILY B, POLYPEPTIDE 29 (CYP71B29)	putative cytochrome P450
AT5G35480	0	hypothetical protein;(source:Araport11)
AT1G56540	0	Disease resistance protein (TIR-NBS-LRR class) family;(source:Araport11)
AT2G35020	N-ACETYLGLUCOSAMINE-1-PHOSPHATE URIDYLYLTRANSFERASE 2 (GLCNA.UT2);N-ACETYLGLUCOSAMINE-1-PHOSPHATE URIDYLYLTRANSFERASE 2 (GlcNAc1pUT2)	Encodes a protein that functions as an N-acetylglucosamine-1-phosphate uridylyltransferase that catalyzes the formation of UDP-N-acetylglucosamine (UDP-GlcNAc). This is an essential precursor for glycolipid and glycoprotein synthesis and is also used for regulatory protein modification in signaling pathways. The enzyme can also catalyze the reverse reaction using both UDP-GlcNAc and the less comm…
AT4G16857	0	disease resistance protein (TIR-NBS-LRR class) family protein;(source:Araport11)
AT4G12420	(SKU5)	Encodes a protein of unknown function involved in directed root tip growth. It is a member of 19-member gene family and is distantly related structurally to the multiple-copper oxidases ascorbate oxidase and laccase, though it lacks the copper-binding domains. The protein is glycosylated and GPI-anchored. It is localized to the plasma membrane and the cell wall. The gene is expressed most strongl…
AT2G31390	FRUCTOKINASE 1 (FRK1);FRUCTOKINASE 2 (FRK2)	Encodes a member of the fructokinase gene family. Nomenclature according to Riggs 2017 has been adopted for the family by the community (personal communication, Boernke, Callis, Granot, Boernke, and Smeekens).
AT1G09310	0	plant/protein (Protein of unknown function, DUF538);(source:Araport11)
AT3G48550	0	SHOOT GRAVITROPISM-like protein;(source:Araport11)
AT3G14840	LYSM RLK1-INTERACTING KINASE 1 (LIK1)	Encodes LRR-RLK protein that is localized to the plasma membrane and is involved in regulation of plant innate immunity to microbes. LIK1 is phosphorylated by CERK1, a kinase involved in chitin perception. The mRNA is cell-to-cell mobile.
AT2G30750	CYTOCHROME P450, FAMILY 71, SUBFAMILY A, POLYPEPTIDE 12 (CYP71A12)	putative cytochrome P450
AT3G55240	0	Overexpression leads to PEL (Pseudo-Etiolation in Light) phenotype.
AT4G03820	0	transmembrane protein, putative (DUF3537);(source:Araport11)
AT5G22690	0	Disease resistance protein (TIR-NBS-LRR class) family;(source:Araport11)
AT2G36620	RIBOSOMAL PROTEIN L24 (RPL24A)	RPL24A encodes ribosomal protein L24, homolog of cytosolic RPL24, found in archaea and higher eukaryotes. Arabidopsis has two RPL24 homologs, RPL24A (AT2G36620) and RPL24B (AT3G53020).
AT2G25200	0	hypothetical protein (DUF868);(source:Araport11)
AT1G80440	KELCH REPEAT F-BOX 20 (KFB20);KISS ME DEADLY 1 (KMD1)	Encodes a member of a family of F-box proteins, called the KISS ME DEADLY (KMD) family, that targets type-B ARR proteins for degradation and is involved in the negative regulation of the cytokinin response. Also named as KFB20, a member of a group of Kelch repeat F-box proteins that negatively regulate phenylpropanoid biosynthesis by targeting the phenypropanoid biosynthesis enzyme phenylalanine …
AT1G45207	0	Remorin family protein;(source:Araport11)
AT5G37600	ARABIDOPSIS THALIANA GLUTAMINE SYNTHASE CLONE R1 (ATGSR1);GLUTAMINE SYNTHASE 1;1 (GLN1;1);ARABIDOPSIS GLUTAMINE SYNTHASE 1;1 (ATGLN1;1);GLUTAMINE SYNTHASE CLONE R1 (GSR 1)	encodes a cytosolic glutamine synthetase, the enzyme has high affinity with substrate ammonium
AT5G25210	0	hypothetical protein;(source:Araport11)
AT3G28910	MYB DOMAIN PROTEIN 30 (MYB30); (ATMYB30)	transcription factor myb homologue
AT5G17640	ABIOTIC STRESS GENE 1 (ASG1)	Expression of this gene is induced by abscisic acid and salt stress.
AT3G12600	NUDIX HYDROLASE HOMOLOG 16 (NUDT16);NUDIX HYDROLASE HOMOLOG 16 (atnudt16)	nudix hydrolase homolog 16;(source:Araport11)
AT5G25265	HYDROXYPROLINE O-ARABINOSYLATRANSFERASE 1 (HPAT1)	Hyp O-arabinosyltransferase-like protein;(source:Araport11)
AT5G19160	TRICHOME BIREFRINGENCE-LIKE 11 (TBL11)	Encodes a member of the TBL (TRICHOME BIREFRINGENCE-LIKE) gene family containing a plant-specific DUF231 (domain of unknown function) domain. TBL gene family has 46 members, two of which (TBR/AT5G06700 and TBL3/AT5G01360) have been shown to be involved in the synthesis and deposition of secondary wall cellulose, presumably by influencing the esterification state of pectic polymers. A nomenclature…
AT4G36410	UBIQUITIN-CONJUGATING ENZYME 17 (UBC17)	ubiquitin-conjugating enzyme
AT1G27730	(ZAT10);SALT TOLERANCE ZINC FINGER (STZ)	Related to Cys2/His2-type zinc-finger proteins found in higher plants. Compensated for a subset of calcineurin deficiency in yeast. Salt tolerance produced by ZAT10 appeared to be partially dependent on ENA1/PMR2, a P-type ATPase required for Li+ and Na+ efflux in yeast. The protein is localized to the nucleus, acts as a transcriptional repressor and is responsive to chitin oligomers. Also involv…
AT5G38210	LEAF RUST 10 DISEASE-RESISTANCE LOCUS RECEPTOR- LIKE PROTEIN KINASE-LIKE 3 (LRK10L3)	Protein kinase family protein;(source:Araport11)
AT1G32920	0	hypothetical protein;(source:Araport11)
AT1G30690	(PATL4)	Sec14p-like phosphatidylinositol transfer family protein;(source:Araport11)
AT2G21620	RESPONSIVE TO DESICCATION 2 (RD2)	Encodes gene that is induced in response to desiccation; mRNA expression is seen 10 and 24 hrs after start of desiccation treatment.
AT4G16141	GATA17-LIKE (GATA17L); (ATGATA17L)	GATA type zinc finger transcription factor family protein;(source:Araport11)
AT2G37540	0	NAD(P)-binding Rossmann-fold superfamily protein;(source:Araport11)
AT2G43850	INTEGRIN-LINKED KINASE1 (ILK1)	Integrin-linked protein kinase family;(source:Araport11)
AT2G30250	(AtWRKY25);WRKY DNA-BINDING PROTEIN 25 (WRKY25)	member of WRKY Transcription Factor; Group I. Located in nucleus. Involved in response to various abiotic stresses - especially salt stress.
AT2G37940	ENHANCING RPW8-MEDIATED HR-LIKE CELL DEATH 1 (ERH1);ARABIDOPSIS INOSITOL PHOSPHORYLCERAMIDE SYNTHASE 2 (AtIPCS2)	Inositol phosphorylceramide synthase 2;(source:Araport11)
AT5G44582	0	hypothetical protein;(source:Araport11)
AT2G31730	0	basic helix-loop-helix (bHLH) DNA-binding superfamily protein;(source:Araport11)
AT1G69840	HYPERSENSITIVE INDUCED REACTION 1 (ATHIR1)	SPFH/Band 7/PHB domain-containing membrane-associated protein family;(source:Araport11)
AT3G07470	0	transmembrane protein, putative (Protein of unknown function, DUF538);(source:Araport11)
AT1G15740	0	Leucine-rich repeat family protein;(source:Araport11)
AT3G04840	0	Ribosomal protein S3Ae;(source:Araport11)
AT4G26555	0	FKBP-like peptidyl-prolyl cis-trans isomerase family protein;(source:Araport11)
AT5G53500	0	Transducin/WD40 repeat-like superfamily protein;(source:Araport11)
AT5G54500	FLAVODOXIN-LIKE QUINONE REDUCTASE 1 (FQR1)	Encodes a flavin mononucleotide-binding flavodoxin-like quinone reductase that is a primary auxin-response gene.
AT5G04270	0	DHHC-type zinc finger family protein;(source:Araport11)
AT3G62390	TRICHOME BIREFRINGENCE-LIKE 6 (TBL6)	Encodes a member of the TBL (TRICHOME BIREFRINGENCE-LIKE) gene family containing a plant-specific DUF231 (domain of unknown function) domain. TBL gene family has 46 members, two of which (TBR/AT5G06700 and TBL3/AT5G01360) have been shown to be involved in the synthesis and deposition of secondary wall cellulose, presumably by influencing the esterification state of pectic polymers. A nomenclature…
AT1G14280	PHYTOCHROME KINASE SUBSTRATE 2 (PKS2)	Encodes phytochrome kinase substrate 2. PKS proteins are critical for hypocotyl phototropism. Forms a complex with Phot1, Phot2 and NPH3.
AT3G22600	GLYCOSYLPHOSPHATIDYLINOSITOL-ANCHORED LIPID PROTEIN TRANSFER 5 (LTPG5)	Bifunctional inhibitor/lipid-transfer protein/seed storage 2S albumin superfamily protein;(source:Araport11)
AT3G13690	0	kinase with adenine nucleotide alpha hydrolases-like domain-containing protein;(source:Araport11)
AT4G09760	CHOLINE/ETHANOLAMINE KINASE 3 (CEK3)	encodes a choline synthase whose gene expression is induced by high salt and mannitol.
AT3G11410	ARABIDOPSIS THALIANA PROTEIN PHOSPHATASE 2CA (ATPP2CA);PROTEIN PHOSPHATASE 2CA (PP2CA);ABA-HYPERSENSITIVE GERMINATION 3 (AHG3)	Encodes protein phosphatase 2C. Negative regulator of ABA signalling. Expressed in seeds during germination. mRNA up-regulated by drought and ABA.
AT5G19780	TUBULIN ALPHA-5 (TUA5)	Encodes an isoform of alpha tubulin. Closely related to adjacent gene TUA3 suggesting recent duplication. The mRNA is cell-to-cell mobile.
AT5G49555	0	FAD/NAD(P)-binding oxidoreductase family protein;(source:Araport11)
AT5G59150	RAB GTPASE HOMOLOG A2D (ATRABA2D);RAB GTPASE HOMOLOG A2D (RABA2D);ARABIDOPSIS RAB GTPASE HOMOLOG A2D (ATRAB-A2D)	RAB GTPase homolog A2D;(source:Araport11)
AT5G58650	PLANT PEPTIDE CONTAINING SULFATED TYROSINE 1 (PSY1)	Encodes PSY1, an18-aa tyrosine-sulfated glycopeptide that promotes cellular proliferation and expansion. PSY1 is widely expressed in various tissues, including shoot apical meristem, and is highly up-regulated by wounding. Perception of PSY1 depends on At1g72300, a leucine-rich repeat receptor kinase (LRR-RK).
AT2G17720	PROLYL 4-HYDROXYLASE 5 (P4H5)	Encodes a prolyl 4-hydroxylase that modifies the extensin proteins in root hair cells.
AT1G47530	(DTX33)	MATE efflux family protein;(source:Araport11)
AT3G55950	(ATCRR3);CRINKLY4 RELATED 3 (CCR3)	CRINKLY4 related 3;(source:Araport11)
AT5G19120	0	Eukaryotic aspartyl protease family protein;(source:Araport11)
AT5G44005	0	hypothetical protein;(source:Araport11)
AT5G38420	RUBISCO SMALL SUBUNIT 2B (RBCS2B)	Encodes a member of the Rubisco small subunit (RBCS) multigene family: RBCS1A (At1g67090), RBCS1B (At5g38430), RBCS2B (At5g38420), and RBCS3B (At5g38410).
AT4G07400	VIER F-BOX PROTEINE 3 (VFB3)	Encodes an F-box protein. Based on genetic analysis appears to be functionally redundant with VFB1,2,and 4. When levels of all 4 genes are reduced plants show defects in growth and reduced levels of auxin response genes.
AT1G08260	EMBRYO DEFECTIVE 142 (EMB142);EMBRYO DEFECTIVE 2284 (EMB2284); (POL2A);EARLY IN SHORT DAYS 7 (ESD7);TILTED 1 (TIL1);EMBRYO DEFECTIVE 529 (EMB529);ABA OVERLY SENSITIVE 4 (ABO4)	Similar to POL2A, DNA polymerase epsilon catalytic subunit. Essential for Arabidopsis growth. Null homozygotes are embryo lethal, partial loss of function alleles show embryo patterning defects such as root pole displacement. Delayed progression through cell cycle results in embryos with smaller numbers of larger cells.
AT4G09160	(PATL5)	PATLs belong to a family of proteins having a Golgi dynamics (GOLD) domain in tandem with the Sec14p-like domain. PATLs are auxin regulated. Quadruple mutants (patl2456) show altered PIN1 lateralization in root endodermis cells.
AT4G33666	0	hypothetical protein;(source:Araport11)
AT4G08850	MDIS1-INTERACTING RECEPTOR LIKE KINASE2 (MIK2)	MIK1 encodes a receptor kinase that forms a complex with MDIS1/MIK2 and binds LURE1, the female pollen guidance chemi-attractant. MIK1 phosphorylates MDIS1 and is autophosphorylated.
AT3G05900	0	neurofilament protein-like protein;(source:Araport11)
AT3G09580	0	FAD/NAD(P)-binding oxidoreductase family protein;(source:Araport11)
AT2G42380	(BZIP34); (ATBZIP34)	Encodes a member of the BZIP family of transcription factors. Forms heterodimers with the related protein AtbZIP61. Binds to G-boxes in vitro and is localized to the nucleus in onion epidermal cells.
AT1G05035	0	hypothetical protein;(source:Araport11)
AT5G60390	(EF1ALPHA)	GTP binding Elongation factor Tu family protein;(source:Araport11)
AT3G61310	AT-HOOK MOTIF NUCLEAR LOCALIZED PROTEIN 11 (AHL11)	AT hook motif DNA-binding family protein;(source:Araport11)
AT1G80920	TRANSLOCON AT THE OUTER ENVELOPE MEMBRANE OF CHLOROPLASTS 12 (Toc12); (J8);TRANSLOCON AT THE OUTER ENVELOPE MEMBRANE OF CHLOROPLASTS 12 (AtToc12);DNA J PROTEIN C22 (DJC22); (AtJ8)	A nuclear encoded soluble protein found in the chloroplast stroma. Negatively regulated by light and has rapid turnover in darkness.
AT3G46030	(HTB11)	Histone superfamily protein;(source:Araport11)
AT5G40690	0	histone-lysine N-methyltransferase trithorax-like protein;(source:Araport11)
AT4G21510	(ATFBS2);F-BOX STRESS INDUCED 2 (FBS2)	F-box family protein;(source:Araport11)
AT3G54830	0	Transmembrane amino acid transporter family protein; CONTAINS InterPro DOMAIN/s: Amino acid transporter, transmembrane (InterPro:IPR013057); BEST Arabidopsis thaliana protein match is: Transmembrane amino acid transporter family protein (TAIR:AT2G39130.1). Note that a different cDNA sequence has been reported (see Community Comments).
AT2G24860	0	DnaJ/Hsp40 cysteine-rich domain superfamily protein;(source:Araport11)
AT3G18035	(HON4)	A linker histone like protein
AT4G26610	(AGC1-2);D6 PROTEIN KINASE LIKE 1 (D6PKL1)	D6 protein kinase like 1;(source:Araport11)
AT5G57060	0	60S ribosomal L18a-like protein;(source:Araport11)
AT4G15670	MONOTHIOL GLUTAREDOXIN-S7 (GRXS7)	Thioredoxin superfamily protein;(source:Araport11)
AT1G74910	KONJAC 1 (KJC1)	KONJAC1 is imilar to sugar pyrophosphorylases but has an insertion of 2 AA in the pyrophosphorylase consensus motif that is highly conserved in GMPPs. It lacks GDP-mannose pyrophosphorylase activity but can simulate the GDP-mannose pyrophosphorylase activity of VTC1.
AT1G22180	0	Sec14p-like phosphatidylinositol transfer family protein;(source:Araport11)
AT3G12150	0	alpha/beta hydrolase family protein;(source:Araport11)
AT3G11850	0	myosin-binding protein (Protein of unknown function, DUF593);(source:Araport11)
AT1G23710	0	hypothetical protein (DUF1645);(source:Araport11)
AT2G02710	PAS/LOV PROTEIN B (PLPB);PAS/LOV PROTEIN (PLP)	Encodes a putative blue light receptor protein.
AT1G01830	0	ARM repeat superfamily protein;(source:Araport11)
AT4G18197	ARABIDOPSIS THALIANA PURINE PERMEASE 7 (ATPUP7);PEROXIN 17 (PEX17);PURINE PERMEASE 7 (PUP7)	Member of a family of proteins related to PUP1, a purine transporter. May be involved in the transport of purine and purine derivatives such as cytokinins, across the plasma membrane. The mRNA is cell-to-cell mobile.
AT3G03990	DWARF 14 (D14)	Encodes an alpha/beta hydrolase essential for strigolactone signaling. Degradation of the protein is promoted by strigolactone. The mRNA is cell-to-cell mobile.
AT2G13275	0	hypothetical protein;(source:Araport11)
AT1G01630	0	Sec14p-like phosphatidylinositol transfer family protein;(source:Araport11)
AT3G23750	BAK1-ASSOCIATING RECEPTOR-LIKE KINASE 1 (BARK1)	Leucine-rich repeat protein kinase family protein;(source:Araport11)
AT3G14930	(HEME1)	Uroporphyrinogen decarboxylase;(source:Araport11)
AT5G03040	IQ-DOMAIN 2 (iqd2)	IQ-domain 2;(source:Araport11)
AT5G50350	0	hypothetical protein;(source:Araport11)
AT1G22410	0	Class-II DAHP synthetase family protein;(source:Araport11)
AT1G29070	0	Ribosomal protein L34;(source:Araport11)
AT3G07350	0	sulfate/thiosulfate import ATP-binding protein, putative (DUF506);(source:Araport11)
AT4G09010	THYLAKOID LUMEN 29 (TL29);ASCORBATE PEROXIDASE 4 (APX4)	Encodes a thylakoid lumen protein that was initially believed to act as a microsomal ascorbate peroxidase APX4 but to date, no evidence of enzymatic activity has been found.
AT3G08920	0	Rhodanese/Cell cycle control phosphatase superfamily protein;(source:Araport11)
AT5G23860	TUBULIN BETA 8 (TUB8)	beta-tubulin, preferentially expressed in endodermal and phloem cells of primary roots and in the vascular tissues of leaves, stems, and flowers. The mRNA is cell-to-cell mobile.
AT2G01340	(At17.1)	Encodes a protein whose expression is responsive to nematode infection.
AT3G62250	UBIQUITIN 5 (UBQ5)	ubiquitin 5;(source:Araport11)
AT1G71880	SUCROSE-PROTON SYMPORTER 1 (SUC1);ARABIDOPSIS THALIANA SUCROSE-PROTON SYMPORTER 1 (ATSUC1)	Sucrose transporter gene induced in response to nematodes; member of Sucrose-proton symporter family. The mRNA is cell-to-cell mobile.
AT1G20620	CATALASE 3 (CAT3); (ATCAT3);SENESCENCE 2 (SEN2)	Catalase, catalyzes the breakdown of hydrogen peroxide (H2O2) into water and oxygen. The mRNA is cell-to-cell mobile.
AT2G21880	RAB GTPASE HOMOLOG 7A (RAB7A);ARABIDOPSIS RAB GTPASE HOMOLOG G2 (ATRABG2);RAB GTPASE HOMOLOG 7A (ATRAB7A)	RAB GTPase homolog 7A;(source:Araport11)
AT4G32300	S-DOMAIN-2 5 (SD2-5)	S-domain-2 5;(source:Araport11)
AT4G00570	NAD-DEPENDENT MALIC ENZYME 2 (NAD-ME2)	Encodes an NAD-dependent malic enzyme (NAD-ME) that does not act on oxaloacetate, indicating that it belongs to EC 1.1.1.39. It is a member of the beta family of NAD-MEs in plants. It appears to function as a homodimer or as a heterodimer with the alpha-type NAD-ME2 (At2g13560). NAD-ME2 transcript and protein levels are higher during the night than during the day.
AT5G49760	0	Leucine-rich repeat protein kinase family protein;(source:Araport11)
AT3G26320	CYTOCHROME P450, FAMILY 71, SUBFAMILY B, POLYPEPTIDE 36 (CYP71B36)	putative cytochrome P450
AT4G30910	0	Cytosol aminopeptidase family protein;(source:Araport11)
AT1G62380	(ATACO2);ACC OXIDASE 2 (ACO2)	Encodes a protein similar to 1-aminocyclopropane-1-carboxylic oxidase (ACC oxidase). Expression of the AtACO2 transcripts is affected by ethylene.
AT3G26060	(ATPRX Q);PEROXIREDOXIN Q (PRXQ)	encodes periredoxin Q which decomposes peroxides and plays a role in the protection of the photosynthetic apparatus
AT2G40520	0	Nucleotidyltransferase family protein;(source:Araport11)
AT5G10560	0	Glycosyl hydrolase family protein;(source:Araport11)
AT4G00400	GLYCEROL-3-PHOSPHATE SN-2-ACYLTRANSFERASE 8 (AtGPAT8);GLYCEROL-3-PHOSPHATE SN-2-ACYLTRANSFERASE 8 (GPAT8)	bifunctional sn-glycerol-3-phosphate 2-O-acyltransferase/phosphatase. Involved in cutin assembly and is functionally redundant with GPAT4.
AT5G63400	ADENYLATE KINASE 1 (ADK1)	encodes a protein similar to adenylate kinase.
AT4G30340	DIACYLGLYCEROL KINASE 7 (DGK7);DIACYLGLYCEROL KINASE 7 (ATDGK7)	encodes a diacylglycerol kinase. Applying a specific diacylglycerol kinase inhibitor to the growth media resulted in reduced root elongation and plant growth. Gene is expressed throughout the plant but is strongest in flowers and young seedlings.
AT5G18290	SMALL AND BASIC INTRINSIC PROTEIN 1B (SIP1b); (SIP1;2)	Belongs to a family of plant aquaporins.Similar to yeast and radish aquaporins. Located on ER
AT3G29670	PHENOLIC GLUCOSIDE MALONYLTRANSFERASE 2 (PMAT2)	Encodes a malonyltransferase that may play a role in phenolic xenobiotic detoxification. The mRNA is cell-to-cell mobile.
AT4G30850	HEPTAHELICAL TRANSMEMBRANE PROTEIN2 (HHP2)	heptahelical transmembrane protein homologous to human adiponectin receptors and progestin receptors
AT5G18630	0	alpha/beta-Hydrolases superfamily protein;(source:Araport11)
AT2G46600	0	Calcium-binding EF-hand family protein;(source:Araport11)
AT5G43700	INDOLE-3-ACETIC ACID INDUCIBLE 4 (IAA4);AUXIN INDUCIBLE 2-11 (ATAUX2-11)	Auxin inducible protein similar to transcription factors.
AT2G29120	GLUTAMATE RECEPTOR 2.7 (ATGLR2.7);GLUTAMATE RECEPTOR 2.7 (GLR2.7);GLUTAMATE RECEPTOR 2.7 (GLR2.7)	member of Putative ligand-gated ion channel subunit family
AT1G53310	PHOSPHOENOLPYRUVATE CARBOXYLASE 1 (PPC1); (ATPEPC1);PHOSPHOENOLPYRUVATE CARBOXYLASE 1 (ATPPC1);PEP(PHOSPHOENOLPYRUVATE) CARBOXYLASE 1 (PEPC1)	Encodes one of four Arabidopsis phosphoenolpyruvate carboxylase proteins.Plays an important role in carbon and nitrogen metabolism.
AT4G18910	NOD26-LIKE INTRINSIC PROTEIN 1;2 (NIP1;2);NOD26-LIKE INTRINSIC PROTEIN 2 (ATNLM2);NOD26-LIKE INTRINSIC PROTEIN 2 (NLM2)	Encodes an aquaporin homolog. Functions in arsenite transport and tolerance.When expressed in yeast cells can conduct hydrogen peroxide into those cells.
AT4G22670	HSP70-INTERACTING PROTEIN 1 (HIP1);TETRATRICOPEPTIDE REPEAT 11 (TPR11);HSP70-INTERACTING PROTEIN 1 (AtHip1)	Encodes one of the 36 carboxylate clamp (CC)-tetratricopeptide repeat (TPR) proteins (Prasad 2010, Pubmed ID: 20856808) with potential to interact with Hsp90/Hsp70 as co-chaperones. The mRNA is cell-to-cell mobile.
AT1G76110	0	HMG (high mobility group) box protein with ARID/BRIGHT DNA-binding domain-containing protein;(source:Araport11)
AT2G36410	0	transcriptional activator (DUF662);(source:Araport11)
AT1G64610	0	Transducin/WD40 repeat-like superfamily protein;(source:Araport11)
AT1G67940	NON-INTRINSIC ABC PROTEIN 3 (ATNAP3); (AtSTAR1);ATP-BINDING CASSETTE I17 (ABCI17);NON-INTRINSIC ABC PROTEIN 3 (NAP3);ARABIDOPSIS THALIANA NON-INTRINSIC ABC PROTEIN 3 (NAP3)	member of NAP subfamily The mRNA is cell-to-cell mobile.
AT2G27050	ETHYLENE-INSENSITIVE3-LIKE 1 (EIL1); (AtEIL1)	ethylene-insensitive3-like1 (EIL1) The mRNA is cell-to-cell mobile.
AT3G53810	L-TYPE LECTIN RECEPTOR KINASE IV.2 (LECRK-IV.2)	Concanavalin A-like lectin protein kinase family protein;(source:Araport11)
AT5G07790	0	hypothetical protein;(source:Araport11)
AT1G17970	0	RING/U-box superfamily protein;(source:Araport11)
AT5G16030	0	mental retardation GTPase activating protein;(source:Araport11)
AT3G18780	ACTIN 2 (ACT2);ENHANCER OF LRX1 2 (ENL2);LIGHT STRESS-REGULATED 2 (LSR2);DEFORMED ROOT HAIRS 1 (DER1)	Encodes an actin that is constitutively expressed in vegetative structures but not pollen. ACT2 is involved in tip growth of root hairs.
AT5G19770	TUBULIN ALPHA-3 (TUA3)	tubulin 3
AT2G26640	3-KETOACYL-COA SYNTHASE 11 (KCS11)	Encodes KCS11, a member of the 3-ketoacyl-CoA synthase family involved in the biosynthesis of VLCFA (very long chain fatty acids).
AT5G52650	0	RNA binding Plectin/S10 domain-containing protein;(source:Araport11)
AT5G61520	0	Major facilitator superfamily protein;(source:Araport11)
AT3G60200	0	hypothetical protein;(source:Araport11)
AT3G24830	0	Ribosomal protein L13 family protein;(source:Araport11)
AT3G48600	(SWIB1)	SWIB complex BAF60b domain-containing protein;(source:Araport11)
AT3G53460	CHLOROPLAST RNA-BINDING PROTEIN 29 (CP29)	Encodes a nuclear gene with a consensus RNA-binding domain that is localized to the chloroplast.
AT5G40890	CHLORIDE CHANNEL A (CLC-A);CHLORIDE CHANNEL A (ATCLC-A);CHLORIDE CHANNEL-A (CLC-A);CHLORIDE CHANNEL A (CLCA); (ATCLCA)	Encodes a member of the voltage-dependent chloride channel. Also functions as a NO3-/H+ exchanger that serves to accumulate nitrate nutrient in vacuoles. Mutants homozygous for the T-DNA insertion mutation have reduced nitrate uptake capacity in high nitrate environment and exhibit hypersensitivity to chlorate.
AT5G18600	0	Thioredoxin superfamily protein;(source:Araport11)
AT2G15480	UDP-GLUCOSYL TRANSFERASE 73B5 (UGT73B5)	UDP-glucosyl transferase 73B5;(source:Araport11)
AT2G46620	0	P-loop containing nucleoside triphosphate hydrolases superfamily protein;(source:Araport11)
AT1G08940	0	Phosphoglycerate mutase family protein;(source:Araport11)
AT1G27770	PLASTID ENVELOPE ATPASE 1 (PEA1);AUTOINHIBITED CA2+-ATPASE 1 (ACA1)	Encodes a chloroplast envelope Ca2+-ATPase with an N-terminal autoinhibitor.
AT5G24660	RESPONSE TO LOW SULFUR 2 (LSU2)	response to low sulfur 2;(source:Araport11)
AT1G80510	0	Encodes a close relative of the amino acid transporter ANT1 (AT3G11900).
AT1G02950	GLUTATHIONE S-TRANSFERASE F4 (ATGSTF4);GLUTATHIONE S-TRANSFERASE F4 (GSTF4);GLUTATHIONE S-TRANSFERASE 31 (GST31)	Encodes glutathione transferase belonging to the phi class of GSTs. Naming convention according to Wagner et al. (2002).
AT1G50890	0	ARM repeat superfamily protein;(source:Araport11)
AT3G26220	CYTOCHROME P450, FAMILY 71, SUBFAMILY B, POLYPEPTIDE 3 (CYP71B3)	cytochrome P450 monooxygenase
AT3G02070	0	Cysteine proteinases superfamily protein;(source:Araport11)
AT1G57980	0	Nucleotide-sugar transporter family protein;(source:Araport11)
AT1G23490	ADP-RIBOSYLATION FACTOR 1A (ATARFA1A);ADP-RIBOSYLATION FACTOR 1 (ARF1);ADP-RIBOSYLATION FACTOR (ATARF);ADP-RIBOSYLATION FACTOR 1 (ATARF1)	Gene encoding ADP-ribosylation factor and similar to other ARFs and ARF-like proteins. A member of ARF GTPase family. Arabidopsis has 21 known members, known to be essential for vesicle coating and uncoating and functions in GTP-binding. The gene is shown to play a role in cell division, cell expansion and cellulose production using antisense construct.
AT1G56510	ACTIVATED DISEASE RESISTANCE 2 (ADR2);WHITE RUST RESISTANCE 4 (WRR4)	TIR-NB-LRR protein that confers resistance to four races of Albugo candida. The mRNA is cell-to-cell mobile.
AT1G51700	DOF ZINC FINGER PROTEIN 1 (DOF1);DOF ZINC FINGER PROTEIN 1 (ADOF1)	Encodes dof zinc finger protein (adof1). The mRNA is cell-to-cell mobile.
AT1G76890	(GT2); (AT-GT2)	encodes a plant trihelix DNA-binding protein
AT1G35670	CALCIUM-DEPENDENT PROTEIN KINASE 2 (ATCDPK2);CALCIUM-DEPENDENT PROTEIN KINASE 2 (CDPK2); (ATCPK11); (CPK11)	Encodes a Ca(2+)-dependent, calmodulin-independent protein kinase that is rapidly induced by drought and high-salt stress but not by low-temperature stress or heat stress. Positive regulator of ABA signaling. Phosphorylates ABA responsive transcription factors ABF1 and ABF4.
AT5G52870	MEMBRANE-ASSOCIATED KINASE REGULATOR 5 (MAKR5)	Encodes a member of the MAKR (MEMBRANE-ASSOCIATED KINASE REGULATOR) gene family. MAKRs have putative kinase interacting motifs and membrane localization signals. Known members include: AT5G26230 (MAKR1), AT1G64080 (MAKR2), AT2G37380 (MAKR3), AT2G39370 (MAKR4), AT5G52870 (MAKR5) and AT5G52900 (MAKR6).
AT5G28770	(BZO2H3)	bZIP protein BZO2H3 mRNA, partial cds
AT4G15130	PHOSPHORYLCHOLINE CYTIDYLYLTRANSFERASE2 (CCT2); (ATCCT2)	phosphorylcholine cytidylyltransferase2;(source:Araport11)
AT2G44120	0	Ribosomal protein L30/L7 family protein;(source:Araport11)
AT3G58620	TETRATRICOPETIDE-REPEAT THIOREDOXIN-LIKE 4 (TTL4)	Encodes one of the 36 carboxylate clamp (CC)-tetratricopeptide repeat (TPR) proteins (Prasad 2010, Pubmed ID: 20856808) with potential to interact with Hsp90/Hsp70 as co-chaperones. The TTL family is required for osmotic stress tolerance and male sporogenesis.
AT1G62422	0	hypothetical protein;(source:Araport11)
AT5G26340	SUGAR TRANSPORT PROTEIN 13 (ATSTP13);SUGAR TRANSPORT PROTEIN 13 (STP13); (MSS1)	Encodes a protein with high affinity, hexose-specific/H+ symporter activity. The activity of the transporter appears to be negatively regulated by phosphorylation. Importantly, microarray analysis, as well as the study of the expression of this gene in mutants involved in programmed cell death (PCD) demonstrated a tight correlation between this gene's expression and PCD.
AT5G61210	SOLUBLE N-ETHYLMALEIMIDE-SENSITIVE FACTOR ADAPTOR PROTEIN 33 (SNAP33); (ATSNAP33B); (SNP33); (ATSNAP33)	membrane localized t-SNARE SNAP25 homologue, probably involved in cytokinesis and cell plate formation The mRNA is cell-to-cell mobile.
AT4G17100	0	poly(U)-specific endoribonuclease-B protein;(source:Araport11)
AT2G18020	EMBRYO DEFECTIVE 2296 (EMB2296)	Ribosomal protein L2 family;(source:Araport11)
AT1G15660	CENTROMERE PROTEIN C (CENP-C);CENP-C HOMOLOGUE (CENP-C)	Encodes a homologue of the human centromeric protein C (CENP-C). CENP-C co-localizes with the 180 bp centromeric regions of chromosomes throughout the cell cycle, but does not completely cover the 180 bp regions.
AT4G11840	PHOSPHOLIPASE D GAMMA 3 (PLDGAMMA3)	member of C2-PLD subfamily
AT3G28200	0	Peroxidase superfamily protein;(source:Araport11)
AT3G52500	0	Eukaryotic aspartyl protease family protein;(source:Araport11)
AT4G30440	UDP-D-GLUCURONATE 4-EPIMERASE 1 (GAE1)	Encodes a UDP-D-glucuronate 4-epimerase involved in pectin biosynthesis in the cell wall and affects cell wall integrity and immunity to fungi and bacteria.
AT1G49430	LATERAL ROOT DEVELOPMENT 2 (LRD2);LONG-CHAIN ACYL-COA SYNTHETASE 2 (LACS2); (LRD2)	Encodes a long chain acyl-CoA synthetase that catalyzes the synthesis of omega-hydroxy fatty acyl-CoA intermediates in the pathway to cutin synthesis. Required for repression of lateral root formation.
AT1G80190	PARTNER OF SLD FIVE 1 (PSF1)	Similar to the PSF1 component of GINS complex, which in other organism was shown to be involved in the initiation of DNA replication.
AT1G68190	B-BOX DOMAIN PROTEIN 27 (BBX27)	B-box zinc finger family protein;(source:Araport11)
AT1G19610	LOW-MOLECULAR-WEIGHT CYSTEINE-RICH 78 (LCR78); (PDF1.4)	Predicted to encode a PR (pathogenesis-related) protein. Belongs to the plant defensin (PDF) family with the following members: At1g75830/PDF1.1, At5g44420/PDF1.2a, At2g26020/PDF1.2b, At5g44430/PDF1.2c, At2g26010/PDF1.3, At1g19610/PDF1.4, At1g55010/PDF1.5, At2g02120/PDF2.1, At2g02100/PDF2.2, At2g02130/PDF2.3, At1g61070/PDF2.4, At5g63660/PDF2.5, At2g02140/PDF2.6, At5g38330/PDF3.1 and At4g30070/PDF…
AT3G44735	PHYTOSULFOKINE 3 PRECURSOR (ATPSK3); (PSK1);PHYTOSULFOKINE 3 PRECURSOR (PSK3)	Phytosulfokine 3 precursor, coding for a unique plant peptide growth factor.
AT5G23210	SERINE CARBOXYPEPTIDASE-LIKE 34 (SCPL34)	serine carboxypeptidase-like 34;(source:Araport11)
AT2G44080	ARGOS-LIKE (ARL)	Encodes ARL, a gene similar to ARGOS involved in cell expansion-dependent organ growth. Upregulated by brassinosteroid. Acts downstream of BRI1. The mRNA is cell-to-cell mobile.
AT1G64640	(AtENODL8);EARLY NODULIN-LIKE PROTEIN 8 (ENODL8)	early nodulin-like protein 8;(source:Araport11)
AT1G60140	TREHALOSE PHOSPHATE SYNTHASE (ATTPS10);TREHALOSE PHOSPHATE SYNTHASE 10 (TPS10);TREHALOSE PHOSPHATE SYNTHASE (TPS10)	Encodes an enzyme putatively involved in trehalose biosynthesis. The protein has a trehalose synthase (TPS)-like domain that may or may not be active as well as a trehalose phosphatase (TPP)-like domain.
AT1G75770	0	hypothetical protein;(source:Araport11)
AT1G28330	DORMANCY-ASSOCIATED PROTEIN 1 (DRM1); (ATDRM1);DORMANCY-ASSOCIATED PROTEIN-LIKE 1 (DYL1)	dormancy-associated protein (DRM1)
AT2G44500	0	O-fucosyltransferase family protein;(source:Araport11)
AT3G60320	NITRATE REGULATORY GENE 2 (NRG2)	bZIP domain class transcription factor (DUF630 and DUF632);(source:Araport11)
AT5G14740	CARBONIC ANHYDRASE 18 (CA18);BETA CARBONIC ANHYDRASE 2 (BETA CA2);CARBONIC ANHYDRASE 2 (CA2)	Encodes a beta carbonic anhydrase likely to be localized in the cytoplasm. Expression of its mRNA is seen in etiolated seedlings and points to a possible nonphotosynthetic role for this isoform.
AT3G62550	0	Adenine nucleotide alpha hydrolases-like superfamily protein;(source:Araport11)
AT5G52100	CHLORORESPIRATION REDUCTION 1 (crr1)	Is essential for chloroplast NAD(P)H dehydrogenase activity, which is involved in electron transfer between PSII and PSI. Likely functions in biogenesis or stabilization of the NAD(P)H dehydrogenase complex. The mRNA is cell-to-cell mobile.
AT5G65207	0	hypothetical protein;(source:Araport11)
AT4G37470	KARRIKIN INSENSITIVE 2 (KAI2)	HTL belonging to the alpha/beta fold hydrolase superfamily. Mutant and over-expression studies indicates its involvement in seedling de-etiolation process.
AT1G12450	0	SNARE associated Golgi protein family;(source:Araport11)
AT2G45170	AUTOPHAGY 8E (ATATG8E);AUTOPHAGY 8E (ATG8E)	Involved in autophagy. Under nutrient starvation the protein localizes to autophagosomes.
AT4G24800	EIN2 C-TERMINUS INTERACTING PROTEIN 1 (ECIP1)	MA3 domain-containing protein;(source:Araport11)
AT2G39360	CURVY1 (CVY1)	Protein kinase superfamily protein;(source:Araport11)
AT4G20820	(ATBBE18)	FAD-binding Berberine family protein;(source:Araport11)
AT5G46050	ARABIDOPSIS THALIANA PEPTIDE TRANSPORTER 3 (ATPTR3); (ATNPF5.2);PEPTIDE TRANSPORTER 3 (PTR3);NRT1/ PTR FAMILY 5.2 (NPF5.2)	Encodes a di- and tri-peptide transporter involved in responses to wounding, virulent bacterial pathogens, and high NaCl concentrations. The protein is predicted to have 12 transmembrane helicies.
AT1G68570	(ATNPF3.1);NRT1/ PTR FAMILY 3.1 (NPF3.1)	NPF3.1 is a membrane localized GA transporter that is expressed in the root endodermis.
AT3G27960	KINESIN LIGHT CHAIN-RELATED 2 (KLCR2)	Tetratricopeptide repeat (TPR)-like superfamily protein;(source:Araport11)
AT4G04960	L-TYPE LECTIN RECEPTOR KINASE VII.1 (LECRK-VII.1)	Concanavalin A-like lectin protein kinase family protein;(source:Araport11)
AT1G69040	ACT DOMAIN REPEAT 4 (ACR4)	ACT-domain containing protein involved in feedback regulation of amino acid metabolism
AT1G29450	SMALL AUXIN UPREGULATED RNA 64 (SAUR64)	SAUR-like auxin-responsive protein family;(source:Araport11)
AT1G21830	0	hypothetical protein;(source:Araport11)
AT1G69530	(ATHEXP ALPHA 1.2); (ATEXP1); (AT-EXP1);EXPANSIN A1 (EXPA1);EXPANSIN A1 (ATEXPA1);EXPANSIN 1 (EXP1)	Member of Alpha-Expansin Gene Family. Naming convention from the Expansin Working Group (Kende et al, Plant Mol Bio). Involved in the formation of nematode-induced syncytia in roots of Arabidopsis thaliana.
AT4G01870	0	tolB protein-like protein;(source:Araport11)
AT1G61795	0	PAK-box/P21-Rho-binding family protein;(source:Araport11)
AT1G15010	0	mediator of RNA polymerase II transcription subunit;(source:Araport11)
AT3G26740	CCR-LIKE (CCL)	transcripts are differentially regulated at the level of mRNA stability at different times of day controlled by the circadian clock. mRNAs are targets of the mRNA degradation pathway mediated by the downstream (DST) instability determinant.
AT4G00490	BETA-AMYLASE 9 (BMY9);BETA-AMYLASE 2 (BAM2)	Encodes a chloroplast beta-amylase. The enzyme activity is very weak compared to BAM1 and BAM3. Mutant of BAM2 has no visible phenotype.
AT5G07830	GLUCURONIDASE 2 (AtGUS2);GLUCURONIDASE 2 (GUS2)	Belongs to the plant glycoside hydrolase family 79. Encodes a protein with several posttranslational modification sites including O-&#946;-GlcNAc attachment sites and serine-, threonine- and tyrosine-phosphorylation sites, suggesting that this protein is extensively modified posttranslationally. The protein is predicted (WoLF PSORT program) to be membrane-associated. It is involved in cell elonga…
AT5G62470	MYB DOMAIN PROTEIN 96 (MYB96)	Encodes a R2R3 type Myb transcription factor whose expression is strongly induced by abscisic acid. Mediates abscisic acid signaling during drought stress response.
AT5G14450	0	GDSL-motif esterase/acyltransferase/lipase. Enzyme group with broad substrate specificity that may catalyze acyltransfer or hydrolase reactions with lipid and non-lipid substrates.
AT1G67050	0	membrane-associated kinase regulator;(source:Araport11)
AT5G54160	O-METHYLTRANSFERASE 1 (ATOMT1);O-METHYLTRANSFERASE 1 (OMT1);O-METHYLTRANSFERASE 3 (OMT3); (ATCOMT);CAFFEATE O-METHYLTRANSFERASE 1 (COMT1)	A caffeic acid/5-hydroxyferulic acid O-methyltransferase. Interacts with 14-4-3 proteins in yeast 2 hybrid assay. AtOMT1 (At5g54160) encodes a flavonol 3?-O-methyltransferase that is highly active towards quercetin and myricetin. The substrate specificity identifies the enzyme as flavonol 3?-methyltransferase which replaces the former annotation of the gene to encode a caffeic acid/5-hydroxyferul…
AT1G78100	AUXIN UP-REGULATED F-BOX PROTEIN 1 (AUF1)	F-box family protein;(source:Araport11)
AT1G02350	0	protoporphyrinogen oxidase-like protein;(source:Araport11)
AT2G32690	GLYCINE-RICH PROTEIN 23 (GRP23);GLYCINE-RICH PROTEIN 23 (ATGRP23)	Glycine-rich protein similar in structure to GRP5. The expression of GRP23 is induced by HPA (cutin monomer, salicylic acid, and abscisic acid.
AT4G27100	0	Ypt/Rab-GAP domain of gyp1p superfamily protein;(source:Araport11)
AT2G20180	PHYTOCHROME INTERACTING FACTOR 3-LIKE 5 (PIL5)	Encodes a novel Myc-related bHLH transcription factor that has transcriptional activation activity in the dark. It is a key negative regulator of phytochrome-mediated seed germination and acts by inhibiting chlorophyll biosynthesis, light-mediated suppression of hypocotyl elongation and far-red light-mediated suppression of seed germination, and promoting negative gravitropism in hypocotyls. Ligh…
AT2G41330	0	Glutaredoxin family protein;(source:Araport11)
AT5G10150	0	UPSTREAM OF FLC protein (DUF966);(source:Araport11)
AT2G35170	0	Histone H3 K4-specific methyltransferase SET7/9 family protein;(source:Araport11)
AT4G33920	ARABIDOPSIS PP2C CLADE D 5 (APD5)	Protein phosphatase 2C family protein;(source:Araport11)
AT4G38470	SERINE/THREONINE/TYROSINE KINASE 46 (STY46)	ACT-like protein tyrosine kinase family protein;(source:Araport11)
AT5G25140	CYTOCHROME P450, FAMILY 71, SUBFAMILY B, POLYPEPTIDE 13 (CYP71B13)	putative cytochrome P450
AT1G55265	0	DUF538 family protein, putative (Protein of unknown function, DUF538);(source:Araport11)
AT3G23080	0	Polyketide cyclase/dehydrase and lipid transport superfamily protein;(source:Araport11)
AT2G45180	0	Bifunctional inhibitor/lipid-transfer protein/seed storage 2S albumin superfamily protein;(source:Araport11)
AT3G45230	ARABINOXYLAN PECTIN ARABINOGALACTAN PROTEIN 1 (APAP1)	Encodes the arabinogalactan protein core of plant cell wall proteoglycan that contains arabinogalactan and cell wall matrix glycan pectin and/or xylan domains.
AT3G06750	0	hydroxyproline-rich glycoprotein family protein;(source:Araport11)
AT5G63800	BETA-GALACTOSIDASE 6 (BGAL6);MUCILAGE-MODIFIED 2 (MUM2)	Involved in mucilage formation. Mutants form columella and outer cell wall architecture of the mucilage cells resembles wild-type. However, mum2 seeds completely lack seed coat mucilage. This mutation appears to represent a later step in the development of this cell-type. Encodes a beta-galactosidase involved in seed coat mucilage biosynthesis. Member of Glycoside Hydrolase Family 35
AT1G67340	0	HCP-like superfamily protein with MYND-type zinc finger;(source:Araport11)
AT5G64330	NON-PHOTOTROPIC HYPOCOTYL 3 (NPH3); (JK218);ROOT PHOTOTROPISM 3 (RPT3)	Involved in blue light response signaling pathway; interacts with the blue light photoreceptor NPH1. Null mutations abolish phototrophic responses of etiolated seedlings to low fluence blue light. Protein contains multiple protein-protein interaction domains.
AT1G50280	0	Phototropic-responsive NPH3 family protein;(source:Araport11)
AT1G10140	0	Uncharacterized conserved protein UCP031279;(source:Araport11)
AT5G13180	NAC DOMAIN CONTAINING PROTEIN 83 (ANAC083);NAC DOMAIN CONTAINING PROTEIN 83 (NAC083);VND-INTERACTING 2 (VNI2)	Encodes a NAC domain transcription factor that interacts with VND7 and negatively regulates xylem vessel formation.
AT1G03090	(MCCA)	MCCA is the biotinylated subunit of the dimer MCCase, which is involved in leucine degradation. Both subunits are nuclear coded and the active enzyme is located in the mitochondrion.
AT1G68670	(HHO2)	HHO2 is a HRS1 homolog. Induced in roots by low Pi and is likely involved in maintaining phosphate homeostasis. It is target of PHR1.
AT1G14290	(ATSBH2);SPHINGOID BASE HYDROXYLASE 2 (SBH2)	Encodes one of the two redundant sphingoid base hydroxylases (SBH). Involved in sphingolipid trihydroxy long-chain base (4-hydroxysphinganine) biosynthesis. Double mutants of SBHs were dwarfed and not able to progress from vegetative to reproductive growth.
AT1G61240	0	lysine ketoglutarate reductase trans-splicing-like protein (DUF707);(source:Araport11)
AT4G17810	0	C2H2 and C2HC zinc fingers superfamily protein;(source:Araport11)
AT2G38170	CATION EXCHANGER 1 (CAX1);RARE COLD INDUCIBLE 4 (RCI4); (ATCAX1)	Encodes a high affinity vacuolar calcium antiporter. The residue His 338 is critical to Ca2+ transport activity. Disruption of CAX1 reduces manganese and zinc of shoot tissue and results in a decrease in the activity of vacuolar V-type proton ATPase.
AT3G48990	ACYL-ACTIVATING ENZYME 3 (AAE3)	Encodes an oxalyl-CoA synthetase and is required for oxalate degradation, for normal seed development, and for defense against an oxalate-producing fungal pathogen.
AT1G74790	0	catalytics;(source:Araport11)
AT5G46730	0	glycine-rich protein;(source:Araport11)
AT5G59430	TELOMERE REPEAT BINDING PROTEIN 1 (ATTRP1);TELOMERIC REPEAT BINDING PROTEIN 1 (TRP1)	Encodes a telomeric repeat binding protein with a DNA binding domain at its C terminus. The DNA binding domain has a preference for GGTTTAG sequences and at least five of these repeats are required for recognition by a nearly full-length TRP1 protein.
AT5G44010	0	fanconi anemia group F protein (FANCF);(source:Araport11)
AT5G66880	SUCROSE NONFERMENTING 1 (SNF1)-RELATED PROTEIN KINASE 2-3 (SNRK2-3); (SRK2I);SUCROSE NONFERMENTING 1(SNF1)-RELATED PROTEIN KINASE 2.3 (SNRK2.3)	encodes a member of SNF1-related protein kinases (SnRK2) whose activity is activated by ionic (salt) and non-ionic (mannitol) osmotic stress. Enzyme involved in the ABA signaling during seed germination, dormancy and seedling growth. The mRNA is cell-to-cell mobile.
AT2G29290	0	NAD(P)-binding Rossmann-fold superfamily protein;(source:Araport11)
AT1G14205	0	Ribosomal L18p/L5e family protein;(source:Araport11)
AT5G03470	(ATB' ALPHA)	Encodes B' regulatory subunit of PP2A (AtB'alpha), putative size of 57 kDa.
AT1G13740	ABI FIVE BINDING PROTEIN 2 (AFP2)	Encodes a member of a small plant-specific gene family whose members interact with ABI5 and appear to be involved in mediating stress responses. AFP2 mutants affect a number of ABA mediated processes such as germination and response to osmotic and sugar stress. AFP2 nuclear localization is stress dependent.
AT5G19530	ACAULIS 5 (ACL5)	Encodes a spermine synthase. Required for internode elongation and vascular development, specifically in the mechanism that defines the boundaries between veins and nonvein regions. This mechanism may be mediated by polar auxin transport. Though ACL5 has been shown to function as a spermine synthase in E. coli, an ACL5 knockout has no effect on the endogenous levels of free and conjugated polyami…
AT1G72150	PATELLIN 1 (PATL1)	novel cell-plate-associated protein that is related in sequence to proteins involved in membrane trafficking in other eukaryotes The mRNA is cell-to-cell mobile.
AT1G70530	CYSTEINE-RICH RLK (RECEPTOR-LIKE PROTEIN KINASE) 3 (CRK3)	Encodes a cysteine-rich receptor-like protein kinase.
AT4G01720	(WRKY47); (AtWRKY47)	member of WRKY Transcription Factor; Group II-b
AT2G35470	0	ribosome maturation factor;(source:Araport11)
AT1G27290	0	transmembrane protein;(source:Araport11)
AT5G57100	0	Nucleotide/sugar transporter family protein;(source:Araport11)
ATCG01080	(NDHG)	NADH dehydrogenase ND6
AT3G13100	MULTIDRUG RESISTANCE-ASSOCIATED PROTEIN 7 (ATMRP7);ATP-BINDING CASSETTE C7 (ABCC7);MULTIDRUG RESISTANCE-ASSOCIATED PROTEIN 7 (MRP7); (MRP7)	member of MRP subfamily
AT1G03610	0	plant/protein (DUF789);(source:Araport11)
AT1G54410	DEHYDRIN 11KDA (HIRD11); (ATHIRD11)	Encodes a KS-type dehydrin can reduce the formation of reactive oxygen species (ROS) from Cu.
AT1G64400	LONG-CHAIN ACYL-COA SYNTHETASE 3 (LACS3)	AMP-dependent synthetase and ligase family protein;(source:Araport11)
AT3G59110	0	Protein kinase superfamily protein;(source:Araport11)
AT5G44730	0	Haloacid dehalogenase-like hydrolase (HAD) superfamily protein;(source:Araport11)
AT5G40450	REGULATOR OF BULB BIOGENESIS1 (RBB1)	Encodes a member of a plant gene family, APK_ORTHOMCL5144,of unknown function. RBB1 is localized to the cytosol and involved in vacuolar biogenesis and organization. RBB1 mutants have increased number of vacuolar bulbs and fewer trans-vacuolar strands.
AT5G59080	0	hypothetical protein;(source:Araport11)
AT1G64065	0	Late embryogenesis abundant (LEA) hydroxyproline-rich glycoprotein family;(source:Araport11)
AT4G37080	0	ternary complex factor MIP1 leucine-zipper protein (Protein of unknown function, DUF547);(source:Araport11)
AT2G23120	0	Late embryogenesis abundant protein, group 6;(source:Araport11)
AT1G59930	0	Encodes a maternally expressed imprinted gene.
AT3G20660	ORGANIC CATION/CARNITINE TRANSPORTER4 (OCT4);ORGANIC CATION/CARNITINE TRANSPORTER4 (AtOCT4)	organic cation/carnitine transporter4;(source:Araport11)
AT3G13062	0	Polyketide cyclase/dehydrase and lipid transport superfamily protein;(source:Araport11)
AT3G09390	METALLOTHIONEIN 2A (MT2A);ARABIDOPSIS THALIANA METALLOTHIONEIN-1 (ATMT-1);ARABIDOPSIS THALIANA METALLOTHIONEIN-K (ATMT-K)	metallothionein, binds to and detoxifies excess copper and other metals, limiting oxidative damage
AT5G02020	SALT INDUCED SERINE RICH (SIS)	Encodes a protein involved in salt tolerance, names SIS (Salt Induced Serine rich).
AT1G80180	0	Encodes a substrate of the MAPK kinases. Phenotypic analyses of Arabidopsis expressing phosphorylation site mutant forms of At1g80180.1 showed clustered stomata and higher stomatal index in cotyledons expressing the phosphomimetic form of At1g80180.1.
AT4G30650	0	Low temperature and salt responsive protein family;(source:Araport11)
AT5G43270	SQUAMOSA PROMOTER BINDING PROTEIN-LIKE 2 (SPL2)	member of the SPL (squamosa-promoter binding protein-like) gene family, a novel gene family encoding DNA binding proteins and putative transcription factors. In conjunction with SPL10 and SPL11, SPL2 redundantly controls proper development of lateral organs in association with shoot maturation in the reproductive phase.
AT5G64000	(ATSAL2); (SAL2)	3'(2'),5'-bisphosphate nucleotidase
AT5G10570	ARABIDOPSIS HOMOLOG OF VIP1 2 (AtVip2)	Encodes a myo-inositol hexakisphosphate kinase.
AT5G40340	0	Tudor/PWWP/MBT superfamily protein;(source:Araport11)
AT1G49032	0	hypothetical protein;(source:Araport11)
AT4G00950	MATERNAL EFFECT EMBRYO ARREST 47 (MEE47)	hypothetical protein (DUF688);(source:Araport11)
AT3G01490	0	Protein kinase superfamily protein;(source:Araport11)
AT1G34640	0	peptidase;(source:Araport11)
AT1G67920	0	hypothetical protein;(source:Araport11)
AT5G12950	0	proline-tRNA ligase (DUF1680);(source:Araport11)
AT2G20680	ENDO-BETA-MANNASE 2 (MAN2); (MAN5-2); (AtMAN2)	Encodes a mannanase belonging to clade 1 of the GH5 7 phylogenetic tree that exhibits high substrate affinity and catalytic efficiency on mannan substrates with main chains containing both glucose and mannose units such as konjac glucomannan and spruce galactoglucomannan. It is likely a glycoprotein.
AT1G01120	3-KETOACYL-COA SYNTHASE 1 (KCS1)	Encodes a condensing enzyme KCS1 (3-ketoacyl-CoA synthase 1) which is involved in the critical fatty acid elongation process in wax biosynthesis.
AT2G01760	RESPONSE REGULATOR 14 (ARR14);RESPONSE REGULATOR 14 (RR14)	member of Response Regulator: B- Type
AT5G40240	USUALLY MULTIPLE ACIDS MOVE IN AND OUT TRANSPORTERS 40 (UMAMIT40)	nodulin MtN21-like transporter family protein
AT5G05890	UDP-GLUCOSYL TRANSFERASE 76C5 (UGT76C5)	Encodes a nicotinate-N-glycosyltransferase.
AT1G55370	NDH-DEPENDENT CYCLIC ELECTRON FLOW 5 (NDF5)	NDH-dependent cyclic electron flow 5;(source:Araport11)
AT5G14780	FORMATE DEHYDROGENASE (FDH); (ATFDH1)	Encodes a NAD-dependent formate dehydrogenase.
AT2G04795	0	hypothetical protein;(source:Araport11)
AT5G35750	HISTIDINE KINASE 2 (AHK2);HISTIDINE KINASE 2 (HK2)	Encodes histidine kinase AHK2.
AT1G12730	0	GPI transamidase subunit PIG-U;(source:Araport11)
AT5G40380	CYSTEINE-RICH RLK (RECEPTOR-LIKE PROTEIN KINASE) 42 (CRK42)	Encodes a cysteine-rich receptor-like protein kinase.
AT3G05320	0	O-fucosyltransferase family protein;(source:Araport11)
AT5G49450	BASIC LEUCINE-ZIPPER 1 (bZIP1);BASIC LEUCINE-ZIPPER 1 (AtbZIP1)	Encodes a transcription activator is a positive regulator of plant tolerance to salt, osmotic and drought stresses.
AT4G01130	0	GDSL-motif esterase/acyltransferase/lipase. Enzyme group with broad substrate specificity that may catalyze acyltransfer or hydrolase reactions with lipid and non-lipid substrates.
AT1G23800	ALDEHYDE DEHYDROGENASE 2B (ALDH2B);ALDEHYDE DEHYDROGENASE 2B7 (ALDH2B7)	Encodes a mitochondrial aldehyde dehydrogenase; nuclear gene for mitochondrial product.
AT3G23805	RALF-LIKE 24 (RALFL24)	Member of a diversely expressed predicted peptide family showing sequence similarity to tobacco Rapid Alkalinization Factor (RALF), and is believed to play an essential role in the physiology of Arabidopsis. Consists of a single exon and is characterized by a conserved C-terminal motif and N-terminal signal peptide.
AT3G29035	NAC DOMAIN CONTAINING PROTEIN 3 (ATNAC3);ORE1 SISTER1 (ORS1);NAC DOMAIN CONTAINING PROTEIN 3 (NAC3);ARABIDOPSIS NAC DOMAIN CONTAINING PROTEIN 59 (ANAC059)	Encodes a protein with transcription factor activity. Note: this protein (AT3G29035) on occasion has also been referred to as AtNAC3, not to be confused with the AtNAC3 found at locus AT3G15500. The mRNA is cell-to-cell mobile.
AT4G33980	COLD-REGULATED GENE 28 (COR28)	hypothetical protein;(source:Araport11)
AT1G61340	(ATFBS1);F-BOX STRESS INDUCED 1 (FBS1)	Encodes a F-box protein induced by various biotic or abiotic stress.
AT1G70940	PIN-FORMED 3 (PIN3);ARABIDOPSIS PIN-FORMED 3 (ATPIN3)	A regulator of auxin efflux and involved in differential growth. PIN3 is expressed in gravity-sensing tissues, with PIN3 protein accumulating predominantly at the lateral cell surface. PIN3 localizes to the plasma membrane and to vesicles. In roots, PIN3 is expressed without pronounced polarity in tiers two and three of the columella cells, at the basal side of vascular cells, and to the lateral …
AT1G66400	CALMODULIN LIKE 23 (CML23)	Encodes a calmodulin-like protein. Regulates nitric oxide levels and transition to flowering.
AT3G60580	0	C2H2-like zinc finger protein;(source:Araport11)
AT1G22900	0	Disease resistance-responsive (dirigent-like protein) family protein;(source:Araport11)
AT5G09220	AMINO ACID PERMEASE 2 (AAP2)	member of AAAP family The mRNA is cell-to-cell mobile.
AT3G55430	0	O-Glycosyl hydrolases family 17 protein;(source:Araport11)
AT5G57630	SNF1-RELATED PROTEIN KINASE 3.4 (SnRK3.4);CBL-INTERACTING PROTEIN KINASE 21 (CIPK21)	CBL-interacting protein kinase.When mutated plants are hypersensitive to salt and osmotic stress.
AT5G20935	CHLORORESPIRATORY REDUCTION 42 (CRR42)	DUF3148 family protein;(source:Araport11)
AT4G16000	0	hypothetical protein;(source:Araport11)
AT1G76930	EXTENSIN 4 (EXT4);EXTENSIN 1 (ATEXT1);EXTENSIN 4 (ATEXT4);EXTENSIN 1 (EXT1);OBP3-RESPONSIVE GENE 5 (ORG5)	Encodes an Arabidopsis extensin gene that belongs to cell-wall hydroxyproline-rich glycoproteins. The cross-link of extensins enforces cell wall strength. Transgenic plants overexpressing this gene show an increase in stem thickness.
AT4G11330	MAP KINASE 5 (ATMPK5);MAP KINASE 5 (MPK5)	MAP kinase
AT4G20260	ARABIDOPSIS THALIANA PLASMA-MEMBRANE ASSOCIATED CATION-BINDING PROTEIN 1 (ATPCAP1);MICROTUBULE-DESTABILIZING PROTEIN 25 (MDP25);PLASMA-MEMBRANE ASSOCIATED CATION-BINDING PROTEIN 1 (PCAP1)	Encodes a Ca2+ and Cu2+ binding protein. N-terminal myristylation on glycine 2 appears to enable it to associate tightly with the plasma membrane. Recombinant PCaP1 interacts strongly with phosphatidylinositol 3,5-bisphosphate (PtdIns(3,5)P2) and PtdIns (3,4,5)P3, and weakly with PtdIns(3,5)P2 and PtdIns(4,5). It also interacts with calmodulin (CaM) in a calcium-dependent manner. CaM does not int…
AT1G12780	A. THALIANA UDP-GLC 4-EPIMERASE 1 (ATUGE1);UDP-D-GLUCOSE/UDP-D-GALACTOSE 4-EPIMERASE 1 (UGE1)	Encodes a UDP-glucose epimerase that catalyzes the interconversion of the sugar nucleotides UDP-glucose UDP-galactose via a UDP-4-keto-hexose intermediate. Responsive to stress.
AT1G48090	0	calcium-dependent lipid-binding family protein;(source:Araport11)
AT2G32880	0	TRAF-like family protein;(source:Araport11)
AT4G03400	(GH3-10);DWARF IN LIGHT 2 (DFL2)	Encodes a GH3-related gene involved in red light-specific hypocotyl elongation. Analysis of sense and antisense transgenic plants suggests that DFL2 is located downstream of red light signal transduction and determines the degree of hypocotyl elongation.
AT5G14410	0	hypothetical protein;(source:Araport11)
AT1G72600	0	hydroxyproline-rich glycoprotein family protein;(source:Araport11)
AT3G10740	ALPHA-L-ARABINOFURANOSIDASE 1 (ARAF1);ARABIDOPSIS THALIANA ALPHA-L-ARABINOFURANOSIDASE 1 (ATASD1);ALPHA-L-ARABINOFURANOSIDASE (ARAF);ALPHA-L-ARABINOFURANOSIDASE 1 (ASD1)	Encodes a bifunctional alpha-l-arabinofuranosidase/beta-d-xylosidase that belongs to family 51 of glycoside hydrolases. It may be involved in cell wall modification.

## Sheet: GO Cluster 3
Category Term Count % PValue Genes List Total Pop Hits Pop Total Fold Enrichment Bonferroni Benjamini FDR
GOTERM_BP_DIRECT GO:0071456~cellular response to hypoxia 48 5.970149253731343 7.90473104964295E-24 AT3G23170, AT5G44730, AT3G55980, AT2G14247, AT1G61340, AT1G13260, AT1G68670, AT4G01250, AT4G24570, AT2G15890, AT4G24230, AT5G57560, AT1G03610, AT4G34150, AT1G32928, AT4G38470, AT1G72430, AT1G07135, AT1G10140, AT4G23570, AT5G19120, AT1G14200, AT4G27657, AT3G56880, AT1G15010, AT1G68840, AT5G20250, AT3…
GOTERM_BP_DIRECT GO:0010200~response to chitin 19 2.36318407960199 2.5018912442313445E-7 AT3G05200, AT3G50060, AT2G34600, AT4G17490, AT3G55980, AT5G67300, AT4G01250, AT1G51700, AT5G47230, AT1G66160, AT1G27730, AT3G46600, AT1G19050, AT3G45640, AT4G37260, AT1G23030, AT4G18880, AT5G10380, AT1G80840 593 134 18637 4.456255820392137 1.821211192957195E-4 9.106884129002094E-5 8.831676092136646E-5
GOTERM_BP_DIRECT GO:0046777~protein autophosphorylation 21 2.6119402985074625 3.3457934145792852E-6 AT1G11350, AT3G59700, AT1G35670, AT1G70520, AT1G70530, AT5G49760, AT3G59110, AT1G56720, AT5G66210, AT3G20410, AT2G39360, AT2G17290, AT1G53430, AT1G18890, AT3G13690, AT3G14840, AT5G38210, AT2G43850, AT4G32300, AT4G35310, AT5G54380 593 192 18637 3.4374736509274877 0.002432777668778252 6.5489847380995…
GOTERM_BP_DIRECT GO:0009409~response to cold 30 3.731343283582089 3.5983432626920652E-6 AT1G63940, AT3G53460, AT3G27690, AT3G09200, AT3G17390, AT1G74710, AT2G30250, AT5G57560, AT4G34150, AT5G37770, AT2G26640, AT4G33980, AT3G53990, AT2G36400, AT5G20250, AT5G62470, AT1G22190, AT5G47230, AT4G20260, AT3G08920, AT1G27730, AT1G01120, AT2G16280, AT3G45640, AT1G22882, AT3G61190, AT3G11410, AT4G17100, AT3…
GOTERM_BP_DIRECT GO:0042742~defense response to bacterium 31 3.8557213930348255 1.3257157721785726E-5 AT3G01480, AT3G05200, AT4G23140, AT4G04960, AT5G46330, AT3G59700, AT5G24660, AT5G14740, AT1G74710, AT5G46050, AT4G24230, AT5G03140, AT2G44490, AT3G44260, AT1G80840, AT2G41560, AT1G65930, AT1G11350, AT2G27050, AT4G23290, AT5G60270, AT5G67300, AT4G23210, AT4G20260, AT3G45860, AT2G40000, AT3G53810, …
GOTERM_BP_DIRECT GO:0009617~response to bacterium 16 1.9900497512437811 1.8072577203062953E-5 AT2G33830, AT1G61340, AT3G28910, AT5G49450, AT2G30750, AT1G74710, AT4G24230, AT5G57890, AT3G45640, AT2G44490, AT5G02490, AT5G10380, AT2G32800, AT2G41430, AT3G50930, AT4G18760 593 131 18637 3.8385747203377827 0.01307078070544021 0.0021928060339716383 0.0021265399175604076
GOTERM_BP_DIRECT GO:0006952~defense response 40 4.975124378109453 1.1937299311742983E-4 AT2G37940, AT1G63220, AT1G29690, AT1G56510, AT5G05190, AT4G01250, AT4G24230, AT5G02290, AT3G13560, AT4G19530, AT4G18760, AT4G23570, AT1G63750, AT4G17490, AT2G34600, AT5G22690, AT1G15890, AT5G42100, AT1G56540, AT5G62470, AT1G56520, AT3G55470, AT1G62380, AT5G66210, AT1G72940, AT5G47230, AT1G67470, AT1G19610, AT2…
GOTERM_BP_DIRECT GO:0009612~response to mechanical stimulus 5 0.6218905472636816 1.8166821936196E-4 AT5G57560, AT5G61210, AT2G06850, AT5G37770, AT4G11280 593 10 18637 15.714165261382798 0.12389249972597849 0.01653180796193836 0.01603222035869297
GOTERM_BP_DIRECT GO:0006633~fatty acid biosynthetic process 13 1.616915422885572 2.5148635173158004E-4 AT1G64400, AT5G14780, AT5G21170, AT1G49430, AT5G05580, AT1G01120, AT2G16280, AT1G19440, AT2G15090, AT2G28630, AT1G76690, AT1G76680, AT2G26640 593 113 18637 3.615648644211972 0.16731935463819292 0.020342451562287808 0.019727707146943944
GOTERM_BP_DIRECT GO:0009737~response to abscisic acid 29 3.6069651741293534 2.9673070755683516E-4 AT1G32080, AT1G61340, AT5G26340, AT1G68670, AT5G66880, AT1G13740, AT2G32690, AT5G46050, AT1G76930, AT5G61210, AT4G38470, AT5G35750, AT2G26980, AT5G37770, AT1G09310, AT1G69700, AT1G50280, AT5G13180, AT5G52050, AT4G33980, AT5G17640, AT5G67300, AT1G51940, AT1G12420, AT1G27730, AT2G17290, AT4G18010, AT4G…
GOTERM_BP_DIRECT GO:0080167~response to karrikin 13 1.616915422885572 6.829105410838622E-4 AT5G20250, AT5G25460, AT3G43800, AT2G39980, AT1G74670, AT5G63810, AT4G37470, AT4G27280, AT5G64410, AT5G51550, AT3G45060, AT4G33980, AT4G35110 593 126 18637 3.2426055301266095 0.3918469542767462 0.04519626126445925 0.04383044018229152
GOTERM_BP_DIRECT GO:0009611~response to wounding 17 2.1144278606965177 0.0010290552225575397 AT3G29035, AT2G34600, AT5G14780, AT1G61340, AT1G32920, AT5G67480, AT5G46050, AT1G27730, AT1G76930, AT3G45640, AT3G44260, AT1G76690, AT2G32800, AT1G76680, AT1G80840, AT4G11280, AT3G61190 593 208 18637 2.568661629264496 0.5274151285956123 0.062429350168490744 0.06054274892713526
GOTERM_BP_DIRECT GO:0015749~monosaccharide transport 5 0.6218905472636816 0.0013524149055354903 AT3G19930, AT1G77210, AT5G61520, AT1G11260, AT5G26340 593 16 18637 9.821353288364248 0.6266445699923266 0.07573523470998746 0.07344653256215816
GOTERM_BP_DIRECT GO:0006979~response to oxidative stress 21 2.6119402985074625 0.0022580139990082283 AT3G53990, AT5G59080, AT3G28200, AT2G25080, AT5G20250, AT2G19810, AT4G21850, AT4G09010, AT1G27730, AT1G52200, AT3G45640, AT3G16670, AT2G04795, AT5G50350, AT3G10020, AT2G40000, AT4G11280, AT3G11630, AT4G39640, AT1G20620, AT4G37520 593 310 18637 2.12901593863896 0.8071211273769351 0.1174167279484278…
GOTERM_BP_DIRECT GO:0009751~response to salicylic acid 11 1.3681592039800996 0.0024687335237363376 AT1G76930, AT3G45860, AT1G61340, AT2G40000, AT1G76680, AT5G67300, AT1G80840, AT3G61190, AT5G67480, AT2G32690, AT5G46050 593 109 18637 3.171666383031391 0.8346118451424387 0.11981586701867025 0.11619505785052363
GOTERM_BP_DIRECT GO:0009826~unidimensional cell growth 12 1.4925373134328357 0.0027380733457826726 AT1G20190, AT3G45970, AT2G40610, AT3G02170, AT2G06850, AT1G50890, AT5G19530, AT1G69530, AT5G07830, AT2G18300, AT1G18620, AT5G54380 593 129 18637 2.923565630024707 0.8641292634714287 0.12190443989507672 0.11822051451363211
GOTERM_BP_DIRECT GO:0006468~protein phosphorylation 46 5.721393034825871 0.002846669612934484 AT4G27300, AT4G23140, AT4G04960, AT5G46330, AT4G01330, AT4G26610, AT1G35670, AT1G70530, AT3G23750, AT5G66880, AT1G66150, AT4G11330, AT5G02290, AT5G03140, AT1G53430, AT4G38470, AT2G26980, AT5G07620, AT1G11350, AT5G01810, AT3G55950, AT5G40380, AT4G23290, AT4G00970, AT1G68400, AT3G01490, AT4G08850, AT1G7052…
GOTERM_BP_DIRECT GO:0071555~cell wall organization 20 2.4875621890547266 0.0030398413858138545 AT1G32170, AT1G12780, AT4G03210, AT2G06850, AT5G23870, AT3G50240, AT5G42100, AT5G15650, AT1G24170, AT4G26690, AT5G45280, AT5G57550, AT5G57560, AT2G01850, AT1G23480, AT4G19410, AT2G44500, AT1G70090, AT4G13340, AT3G28180 593 296 18637 2.1235358461328104 0.8909964635028116 0.12294469604847144 0.11922933435…
GOTERM_BP_DIRECT GO:0009267~cellular response to starvation 4 0.4975124378109453 0.0032381649006680362 AT5G28770, AT3G62420, AT5G49450, AT2G45170 593 10 18637 12.571332209106238 0.9056938719194126 0.12325832398757329 0.11953348452641037
GOTERM_BP_DIRECT GO:0009644~response to high light intensity 7 0.8706467661691543 0.0035555285765646143 AT1G27730, AT3G27690, AT4G26555, AT4G17490, AT3G18780, AT3G28910, AT2G41430 593 47 18637 4.680815184241685 0.9252074762993054 0.12325832398757329 0.11953348452641037
GOTERM_BP_DIRECT GO:0010411~xyloglucan metabolic process 7 0.8706467661691543 0.0035555285765646143 AT1G32170, AT5G57550, AT5G57560, AT4G03210, AT2G01850, AT2G06850, AT3G62720 593 47 18637 4.680815184241685 0.9252074762993054 0.12325832398757329 0.11953348452641037
GOTERM_BP_DIRECT GO:0071365~cellular response to auxin stimulus 5 0.6218905472636816 0.0039212614781742134 AT4G23570, AT4G09160, AT1G30690, AT5G54500, AT1G22530 593 21 18637 7.482935838753714 0.942747845316748 0.12922338019991714 0.12531827805101856
GOTERM_BP_DIRECT GO:0042546~cell wall biogenesis 8 0.9950248756218906 0.004082606792030349 AT1G32170, AT5G57550, AT5G57560, AT4G03210, AT2G01850, AT2G06850, AT5G45750, AT5G59150 593 64 18637 3.9285413153456994 0.9491167427171501 0.12922338019991714 0.12531827805101856
GOTERM_BP_DIRECT GO:0071215~cellular response to abscisic acid stimulus 6 0.7462686567164178 0.005308013913849539 AT3G27690, AT1G18390, AT5G28770, AT3G25010, AT5G35750, AT1G10930 593 36 18637 5.2380550871275995 0.9792358278498431 0.1606792197163102 0.15582352901059748
GOTERM_BP_DIRECT GO:0050829~defense response to Gram-negative bacterium 5 0.6218905472636816 0.005517830347400761 AT2G23810, AT4G30440, AT1G74710, AT5G14930, AT4G33220 593 23 18637 6.832245765818609 0.9821919368518961 0.1606792197163102 0.15582352901059748
GOTERM_BP_DIRECT GO:0009733~response to auxin 18 2.2388059701492535 0.005932477775449716 AT2G06850, AT3G28910, AT5G62470, AT5G54500, AT5G47230, AT5G67480, AT4G34790, AT5G57560, AT1G29500, AT1G29510, AT4G03190, AT4G27280, AT1G72430, AT5G43700, AT5G37770, AT4G11280, AT4G34760, AT4G34750 593 270 18637 2.09522203485104 0.9868548897779578 0.16610937771259204 0.16108958882567306
GOTERM_BP_DIRECT GO:0009638~phototropism 5 0.6218905472636816 0.006457701896462151 AT4G26610, AT2G02950, AT1G14280, AT5G64330, AT1G18810 593 24 18637 6.547568858909499 0.9910531355169641 0.17411877706016465 0.1688569458852696
GOTERM_BP_DIRECT GO:0009873~ethylene-activated signaling pathway 14 1.7412935323383085 0.006883330676154533 AT2G27050, AT4G17490, AT4G32800, AT1G68840, AT1G13260, AT5G61590, AT1G28370, AT1G22190, AT5G47230, AT5G59430, AT5G07580, AT1G79700, AT1G72430, AT4G24800 593 187 18637 2.3529231407418094 0.9934506580019039 0.17896659758001787 0.1735582663344679
GOTERM_BP_DIRECT GO:0010114~response to red light 7 0.8706467661691543 0.007760132008316922 AT2G21650, AT3G27690, AT2G02950, AT3G18780, AT3G48100, AT1G69530, AT4G33980 593 55 18637 3.9999693392610762 0.9965569931996051 0.1948060724846455 0.18891907578868095
GOTERM_BP_DIRECT GO:0007165~signal transduction 26 3.233830845771144 0.008785699998533472 AT3G25010, AT1G48090, AT1G56510, AT1G66150, AT1G13740, AT3G20410, AT4G11330, AT1G51270, AT4G19530, AT2G26980, AT4G18760, AT5G01810, AT1G63750, AT5G22690, AT1G56540, AT1G56520, AT1G68780, AT5G64330, AT1G72940, AT4G22540, AT2G32140, AT3G45640, AT5G03470, AT5G57630, AT4G30340, AT5G58120 593 470 18637 1.73858849…
GOTERM_BP_DIRECT GO:1901703~protein localization involved in auxin polar transport 4 0.4975124378109453 0.00893547723269412 AT1G13210, AT4G09160, AT1G30690, AT1G22530 593 14 18637 8.979523006504456 0.9985472028075738 0.2098395943677845 0.20349828794458222
GOTERM_BP_DIRECT GO:0006970~response to osmotic stress 12 1.4925373134328357 0.009320298663739048 AT2G42580, AT3G45640, AT3G56880, AT1G61340, AT3G58620, AT5G35750, AT5G49450, AT2G43850, AT1G22190, AT5G66880, AT2G41560, AT2G30250 593 152 18637 2.481183988639389 0.9989049937658911 0.21203679460006333 0.20562908926874274
GOTERM_BP_DIRECT GO:0002229~defense response to oomycetes 8 0.9950248756218906 0.010389444341817804 AT4G04960, AT3G59700, AT5G03140, AT5G24660, AT5G60270, AT3G53810, AT2G32800, AT1G56510 593 76 18637 3.3082453181858518 0.9995010876442282 0.2291974388134352 0.22227114258555666
GOTERM_BP_DIRECT GO:0010087~phloem or xylem histogenesis 7 0.8706467661691543 0.01174054220565611 AT3G15770, AT2G01850, AT4G17490, AT5G19530, AT5G35750, AT1G28370, AT4G11280 593 60 18637 3.6666385609893197 0.9998154674725483 0.25138572722698965 0.24378890579980042
GOTERM_BP_DIRECT GO:0045493~xylan catabolic process 4 0.4975124378109453 0.013114710669082855 AT5G10560, AT3G10740, AT1G02640, AT5G49360 593 16 18637 7.857082630691399 0.9999329899933237 0.2727859819169234 0.264542449496357
GOTERM_BP_DIRECT GO:0005975~carbohydrate metabolic process 22 2.736318407960199 0.01780357780583116 AT1G55370, AT3G06770, AT3G55430, AT5G20250, AT5G42100, AT4G23820, AT1G13700, AT5G21170, AT5G49360, AT5G63800, AT5G12950, AT5G56870, AT5G63810, AT2G44490, AT3G13560, AT5G10560, AT4G25900, AT4G30440, AT3G13750, AT3G12700, AT5G20950, AT1G02640 593 401 18637 1.724247559852477 0.9999979087921176 0.36002…
GOTERM_BP_DIRECT GO:0016042~lipid catabolic process 12 1.4925373134328357 0.020083603074947765 AT5G37710, AT1G09390, AT3G16370, AT4G11840, AT5G14450, AT1G29660, AT1G29670, AT4G01130, AT1G02660, AT2G06925, AT5G14930, AT1G75900 593 170 18637 2.2184703898422775 0.99999961486762 0.39515846050167497 0.3832168586733276
GOTERM_BP_DIRECT GO:0046686~response to cadmium ion 18 2.2388059701492535 0.02098901799842415 AT1G65930, AT1G63940, AT3G09200, AT5G14780, AT5G15650, AT1G74910, AT4G22670, AT5G60390, AT5G63400, AT5G11670, AT1G23490, AT5G02490, AT1G76680, AT3G48990, AT1G20620, AT4G19880, AT5G18170, AT3G14930 593 310 18637 1.82487080454768 0.9999998035073854 0.4021053974434943 0.38995386070756444
GOTERM_BP_DIRECT GO:0090333~regulation of stomatal closure 5 0.6218905472636816 0.024209940648076116 AT3G27690, AT3G59700, AT1G23030, AT2G26650, AT5G49760 593 35 18637 4.489761503252228 0.9999999821576699 0.4405531806645964 0.4272397603697872
GOTERM_BP_DIRECT GO:0000038~very long-chain fatty acid metabolic process 4 0.4975124378109453 0.02431072474054778 AT1G01120, AT2G16280, AT2G15090, AT1G19440 593 20 18637 6.285666104553119 0.9999999834501233 0.4405531806645964 0.4272397603697872
GOTERM_BP_DIRECT GO:0031222~arabinan catabolic process 3 0.3731343283582089 0.02483844421642296 AT5G10560, AT1G02640, AT5G49360 593 8 18637 11.785623946037099 0.9999999888379465 0.4405531806645964 0.4272397603697872
GOTERM_BP_DIRECT GO:0009651~response to salt stress 21 2.6119402985074625 0.02541652965372672 AT3G56880, AT5G17640, AT1G61340, AT5G24660, AT5G49450, AT5G26340, AT5G67300, AT5G66880, AT5G67480, AT2G30250, AT1G27730, AT2G44490, AT5G02020, AT2G38170, AT5G35750, AT4G24800, AT2G45180, AT2G26650, AT2G41560, AT1G22882, AT5G13180 593 391 18637 1.6879666009669505 0.9999999927512694 0.4405531806645964 0.42…
GOTERM_BP_DIRECT GO:0010929~positive regulation of auxin mediated signaling pathway 3 0.3731343283582089 0.03127193802197194 AT3G50060, AT4G37260, AT5G67300 593 9 18637 10.476110174255199 0.9999999999098493 0.529441183255711 0.513441587058423
GOTERM_BP_DIRECT GO:0009735~response to cytokinin 6 0.7462686567164178 0.0321586050587994 AT1G19050, AT3G18780, AT3G48100, AT2G26980, AT2G18300, AT1G69040 593 56 18637 3.367321127439171 0.9999999999537137 0.5320787382455902 0.5159994357161904
GOTERM_BP_DIRECT GO:0009414~response to water deprivation 18 2.2388059701492535 0.03435248519247776 AT4G26555, AT3G56880, AT5G62470, AT5G26340, AT5G61590, AT5G67300, AT1G22190, AT5G66880, AT1G13740, AT4G20260, AT1G27730, AT5G35750, AT2G26650, AT2G41430, AT1G69700, AT1G22882, AT1G01620, AT3G11410 593 329 18637 1.7194831289051087 0.9999999999911292 0.5557468715583068 0.5389523232419844
GOTERM_BP_DIRECT GO:0009646~response to absence of light 5 0.6218905472636816 0.03736611493084744 AT4G24800, AT5G37770, AT4G33980, AT4G24230, AT5G18170 593 40 18637 3.9285413153456994 0.9999999999990886 0.5913593841229768 0.5734886335038759
GOTERM_BP_DIRECT GO:0009738~abscisic acid-activated signaling pathway 13 1.616915422885572 0.04354111403294527 AT5G01810, AT5G62470, AT5G67300, AT5G66880, AT1G51940, AT3G45640, AT5G05440, AT2G17290, AT1G18890, AT5G37740, AT4G18010, AT2G26980, AT3G11410 593 216 18637 1.8915198925738557 0.9999999999999916 0.6744240641698757 0.654043117175731
GOTERM_BP_DIRECT GO:0009664~plant-type cell wall organization 6 0.7462686567164178 0.05535603598071596 AT5G57560, AT1G76930, AT1G20190, AT2G40610, AT1G21310, AT1G69530 593 65 18637 2.9010766636399015 1.0 0.8301234691468838 0.8050373203539835
GOTERM_BP_DIRECT GO:0009624~response to nematode 7 0.8706467661691543 0.05587369503873257 AT2G36400, AT4G17490, AT1G71880, AT2G01340, AT2G41560, AT1G20840, AT3G22600 593 86 18637 2.558119926271618 1.0 0.8301234691468838 0.8050373203539835
GOTERM_BP_DIRECT GO:0009416~response to light stimulus 12 1.4925373134328357 0.06154461785334733 AT4G03400, AT3G27690, AT1G01120, AT2G16280, AT1G70940, AT2G31090, AT2G26640, AT1G60950, AT2G29120, AT1G20620, AT1G66180, AT1G80920 593 204 18637 1.8487253248685644 1.0 0.8924735828037766 0.8655032272794867
GOTERM_BP_DIRECT GO:0080164~regulation of nitric oxide metabolic process 2 0.24875621890547264 0.06252218780630853 AT1G66400, AT5G37770 593 2 18637 31.428330522765595 1.0 0.8924735828037766 0.8655032272794867
GOTERM_BP_DIRECT GO:0009789~positive regulation of abscisic acid-activated signaling pathway 5 0.6218905472636816 0.08729529889633293 AT5G37740, AT1G35670, AT5G62470, AT5G66880, AT1G51940 593 53 18637 2.9649368417703394 1.0 1.0 0.9711141678129298
GOTERM_BP_DIRECT GO:0009739~response to gibberellin 6 0.7462686567164178 0.09000553523095048 AT2G36400, AT2G31730, AT1G69530, AT5G66880, AT4G36410, AT5G67480 593 75 18637 2.5142664418212477 1.0 1.0 0.9711141678129298
GOTERM_BP_DIRECT GO:0055062~phosphate ion homeostasis 3 0.3731343283582089 0.09014777987188391 AT5G04340, AT2G38170, AT1G68670 593 16 18637 5.892811973018549 1.0 1.0 0.9711141678129298
GOTERM_BP_DIRECT GO:0031347~regulation of defense response 5 0.6218905472636816 0.09689985390622013 AT2G34600, AT3G27960, AT5G24660, AT1G80840, AT4G18760 593 55 18637 2.8571209566150544 1.0 1.0 0.9711141678129298

## Sheet: Cluster 4 genes
Gene ID	Gene Symbol	Gene Description
AT5G24770	(ATVSP2);VEGETATIVE STORAGE PROTEIN 2 (VSP2)	Has acid phosphatase activity dependent on the presence of divalent cations (Mg2+, Co2+, Zn2+, Mn2+) and anti-insect activity. Insects fed with the protein show a retarded development. Induced in response to abscisic acid, jasmonic acid, salt, water deficiency and wounding.
AT2G47180	GALACTINOL SYNTHASE 1 (GolS1);GALACTINOL SYNTHASE 1 (AtGolS1)	GolS1 is a galactinol synthase that catalyzes the formation of galactinol from UDP-galactose and myo-inositol. GolS1 transcript levels rise in response to methyl viologen, an oxidative damage-inducing agent. Plants over-expressing GolS1 have increased tolerance to salt, chilling, and high-light stress.
AT4G30460	0	glycine-rich protein;(source:Araport11)
AT5G24780	(ATVSP1);VEGETATIVE STORAGE PROTEIN 1 (VSP1)	encodes an acid phosphatase similar to soybean vegetative storage proteins. Gene expression is induced by wounding and jasmonic acid.
AT4G11320	(ATCP2);CYSTEINE PROTEASE 2 (CP2)	Papain family cysteine protease;(source:Araport11)
AT2G39330	JACALIN-RELATED LECTIN 23 (JAL23)	jacalin-related lectin 23;(source:Araport11)
AT3G28270	AT14A-LIKE1 (AFL1)	AFL1 was first identified by immunoscreening an Arabidopsis expression library with antisera recognizing mammalian &#946;1-integrin. It is a peripheral membrane protein associated with endomembranes and plasmamembrane. Based on overexpression and knockdown phenotypes, AFL1 is postulated to function in regulation of growth and proline accumulation in response to drought. AFL1 protein co-localizes …
AT2G23560	METHYL ESTERASE 7 (MES7);ARABIDOPSIS THALIANA METHYL ESTERASE 7 (ATMES7)	Encodes a protein shown to have carboxylesterase activity, methyl salicylate esterase activity, and methyl IAA esterase activity in vitro. This protein does not act on methyl JA, MeGA4, or MEGA9 in vitro. MES7 appears to be involved in MeSA hydrolysis in planta. Expression of MES7 can restore systemic acquired resistance in SAR-deficient tobacco plants.
AT1G24070	CELLULOSE SYNTHASE-LIKE A10 (ATCSLA10);CELLULOSE SYNTHASE-LIKE A10 (CSLA10);CELLULOSE SYNTHASE LIKE A10 (CSLA10)	encodes a gene similar to cellulose synthase
AT4G16740	TERPENE SYNTHASE 03 (TPS03);TERPENE SYNTHASE 03 (ATTPS03)	Encodes an (E,E)-alpha-farnesene synthase in the Col ecotype of Arabidopsis. This enzyme can also catalyze the formation of (E)-beta-ocimene as well as trace amounts of myrcene and other related compounds in vitro. The cytosolic localization of the protein may make it favor (E,E)-alpha-farnesene biosynthesis because the precursor of this product, FPP, is primarily cytosolic. Transcript levels for…
AT2G44940	0	encodes a member of the DREB subfamily A-4 of ERF/AP2 transcription factor family. The protein contains one AP2 domain. There are 17 members in this subfamily including TINY.
AT1G24020	MLP-LIKE PROTEIN 423 (MLP423)	MLP-like protein 423;(source:Araport11)
AT1G61610	0	S-locus lectin protein kinase family protein;(source:Araport11)
AT3G16470	JASMONATE RESPONSIVE 1 (JR1);JACALIN-LECTIN LIKE 1 (ATJAC1);JACALIN-RELATED LECTIN 35 (JAL35)	Encodes a JA-responsive gene that coordinates with GRP7 in shaping plant development through the regulation of RNA processing in Arabidopsis. AtJAC1 interacts with RNA binding protein GRP7 specifically in the cytoplasm to regulate its nucleocytoplasmic distribution.
AT2G23010	SERINE CARBOXYPEPTIDASE-LIKE 9 (SCPL9)	serine carboxypeptidase-like 9;(source:Araport11)
AT4G37150	METHYL ESTERASE 9 (MES9);ARABIDOPSIS THALIANA METHYL ESTERASE 9 (ATMES9)	Encodes a protein shown to have carboxylesterase activity, methyl salicylate esterase activity, methyl jasmonate esterase activity, and methyl IAA esterase activity in vitro. MES9 appears to be involved in MeSA hydrolysis in planta. Expression of MES9 can restore systemic acquired resistance in SAR-deficient tobacco plants. This protein does not act on MeGA4, or MEGA9 in vitro.
AT3G16400	MYROSINASE-BINDING PROTEIN-LIKE PROTEIN-470 (ATMLP-470);NITRILE SPECIFIER PROTEIN 1 (ATNSP1);NITRILE SPECIFIER PROTEIN 1 (NSP1)	Encodes a nitrile-specifier protein NSP1 responsible for constitutive and herbivore-induced simple nitrile formation in rosette leaves. NSP1 is one out of five (At3g16400/NSP1, At2g33070/NSP2, At3g16390/NSP3, At3g16410/NSP4 and At5g48180/NSP5) A. thaliana epithiospecifier protein (ESP) homologues that promote simple nitrile, but not epithionitrile or thiocyanate formation. The mRNA is cell-to-cel…
AT1G64660	METHIONINE GAMMA-LYASE (MGL);METHIONINE GAMMA-LYASE (ATMGL)	Encodes a functional methionine gamma-lyase, a cytosolic enzyme catalyzes the degradation of methionine into methanethiol, alpha-ketobutyrate and ammonia. The catabolism of excess methionine is important to methionine homeostasis. The mRNA is cell-to-cell mobile.
AT1G08230	0	Codes for a H+-driven, high affinity gamma-aminobutyric acid (GABA) transporter. Localized at the plasma membrane. In planta, AtGAT1 expression was highest in flowers and under conditions of elevated GABA concentrations such as wounding or senescence.
AT4G01080	TRICHOME BIREFRINGENCE-LIKE 26 (TBL26)	Encodes a member of the TBL (TRICHOME BIREFRINGENCE-LIKE) gene family containing a plant-specific DUF231 (domain of unknown function) domain. TBL gene family has 46 members, two of which (TBR/AT5G06700 and TBL3/AT5G01360) have been shown to be involved in the synthesis and deposition of secondary wall cellulose, presumably by influencing the esterification state of pectic polymers. A nomenclature…
AT5G24420	6-PHOSPHOGLUCONOLACTONASE 5 (PGL5)	Encodes a cytosolic 6-phosphogluconolactonase (PGL) thought to be involved in the oxidative pentose-phosphate pathway (OPPP).
AT4G16670	0	auxin canalization protein (DUF828);(source:Araport11)
AT2G42760	0	DUF1685 family protein;(source:Araport11)
AT1G52400	BETA-GLUCOSIDASE HOMOLOG 1 (BGL1);A. THALIANA BETA-GLUCOSIDASE 1 (ATBG1);BETA GLUCOSIDASE 18 (BGLU18)	encodes a member of glycosyl hydrolase family 1, located in inducible ER bodies which were formed after wounding, required in inducible ER body formation The mRNA is cell-to-cell mobile.
AT3G49645	0	FAD-binding protein;(source:Araport11)
AT2G32990	GLYCOSYL HYDROLASE 9B8 (GH9B8);GLYCOSYL HYDROLASE 9B8 (AtGH9B8)	glycosyl hydrolase 9B8;(source:Araport11)
AT1G16500	0	filamentous hemagglutinin transporter;(source:Araport11)
AT5G15950	0	Adenosylmethionine decarboxylase family protein;(source:Araport11)
AT2G34070	TRICHOME BIREFRINGENCE-LIKE 37 (TBL37)	Encodes a member of the TBL (TRICHOME BIREFRINGENCE-LIKE) gene family containing a plant-specific DUF231 (domain of unknown function) domain. TBL gene family has 46 members, two of which (TBR/AT5G06700 and TBL3/AT5G01360) have been shown to be involved in the synthesis and deposition of secondary wall cellulose, presumably by influencing the esterification state of pectic polymers. A nomenclature…
AT1G64500	0	A member of a protein family found in plants and animals that contain conserved C-terminal glutaredoxin-like and putative zinc-binding cysteine-rich domains. It is involved in light stimulated actin bundling and chloroplast movement. The mRNA is cell-to-cell mobile.
AT4G15780	VESICLE-ASSOCIATED MEMBRANE PROTEIN 724 (VAMP724);VESICLE-ASSOCIATED MEMBRANE PROTEIN 724 (ATVAMP724)	member of VAMP72 Gene Family
AT1G52410	(ATTSA1);TSK-ASSOCIATING PROTEIN 1 (TSA1)	Contains a novel calcium-binding repeat sequence. Binds TSK in vitro. Localizes to small cytoplasmic vesicles in interphase cells. In cells synchronized for cell division, TSA1 and TSK relocalize to ends of spindle microtubules that are ahead of separating chromatids during metaphase and anaphase of mitosis. May be involved in mitosis together with TSK. Expressed preferentially in the flower and …
AT3G52370	FASCICLIN-LIKE ARABINOGALACTAN PROTEIN 15 PRECURSOR (FLA15)	FASCICLIN-like arabinogalactan protein 15 precursor;(source:Araport11)
AT3G63010	GA INSENSITIVE DWARF1B (GID1B); (ATGID1B)	Encodes a gibberellin (GA) receptor ortholog of the rice GA receptor gene (OsGID1). Has GA-binding activity, showing higher affinity to GA4. Interacts with DELLA proteins in vivo in the presence of GA4. The mRNA is cell-to-cell mobile.
AT3G08990	0	Yippee family putative zinc-binding protein;(source:Araport11)
AT2G43620	0	Chitinase family protein;(source:Araport11)
AT1G34210	(ATSERK2);SOMATIC EMBRYOGENESIS RECEPTOR-LIKE KINASE 2 (SERK2)	Plasma membrane LRR receptor-like serine threonine kinase expressed during embryogenesis in locules until stage 6 anthers, with higher expression in the tapetal cell layer. SERK1 and SERK2 receptor kinases function redundantly as an important control point for sporophytic development controlling male gametophyte production. The mRNA is cell-to-cell mobile.
AT4G02360	0	transmembrane protein, putative (Protein of unknown function, DUF538);(source:Araport11)
AT3G05690	UNFERTILIZED EMBRYO SAC 8 (UNE8);HEME ACTIVATOR PROTEIN (YEAST) HOMOLOG 2B (ATHAP2B);HEME ACTIVATOR PROTEIN (YEAST) HOMOLOG 2B (HAP2B); (ATNF-YA2);"NUCLEAR FACTOR Y, SUBUNIT A2" (NF-YA2)	Encodes a subunit of CCAAT-binding complex, binds to CCAAT box motif present in some plant promoter sequences. One of three members of this class (HAP2A, HAP2B, HAP2C), it is expressed in vegetative and reproductive tissues.
AT1G45201	ARABIDOPSIS THALIANA TRIACYLGLYCEROL LIPASE-LIKE 1 (ATTLL1);TRIACYLGLYCEROL LIPASE-LIKE 1 (TLL1)	Target of AtGRP7 regulation.
AT1G79160	0	filamentous hemagglutinin transporter;(source:Araport11)
AT4G21910	0	MATE efflux family protein;(source:Araport11)
AT5G24290	MEMBRANE OF ER BODY 2 (MEB2)	Vacuolar iron transporter (VIT) family protein;(source:Araport11)
AT4G11211	0	hypothetical protein;(source:Araport11)
AT4G08870	ARGININE AMIDOHYDROLASE 2 (ARGAH2)	Encodes one of the two arginase in the genome. Gene expression is enhanced by methyl jasmonate treatment. It is involved in the defense response to B.cinerea.
AT4G36640	0	Sec14p-like phosphatidylinositol transfer family protein;(source:Araport11)
AT5G02840	LHY/CCA1-LIKE 1 (LCL1);REVEILLE 4 (RVE4)	Encodes RVE4, a homolog of the circadian rhythm regulator RVE8. rve4 rve6 rve8 triple mutants display an extremely long circadian period, with delayed and reduced expression of evening-phased clock genes.
AT1G72770	HYPERSENSITIVE TO ABA1 (HAB1); (ATHAB1)	mutant has ABA hypersensitive inhibition of seed germination; Protein Phosphatase 2C; regulates the activation of the Snf1-related kinase OST1 by abscisic acid. The mRNA is cell-to-cell mobile.
AT2G32290	BETA-AMYLASE 5 (BMY5);BETA-AMYLASE 6 (BAM6)	beta-amylase 6;(source:Araport11)
AT2G46270	G-BOX BINDING FACTOR 3 (GBF3)	encodes a bZIP G-box binding protein whose expression is induced by ABA. It has been shown to bind to Adh that contains the G-box and is induced by cold and water deprivation. GBF3 has been shown to be expressed mostly in the root and dark-grown leaves. GBF3 can act as homodimers and as heterodimers with GFB1, GBF2 and GBF4. In addition, GBF3!?s DNA binding activity is enhanced by GIP1, GPRI1 and…
AT4G34710	ARGININE DECARBOXYLASE 2 (ADC2); (ATADC2); (SPE2)	Encodes a arginine decarboxylase (ADC), a rate-limiting enzyme that catalyzes the first step of polyamine (PA) biosynthesis via ADC pathway in Arabidopsis thaliana. Arabidopsis genome has two ADC paralogs, ADC1 and ADC2. ADC2 is stress-inducible (osmotic stress). Double mutant analysis showed that ADC genes are essential for the production of PA, and are required for normal seed development. Over…
ATMG00640	(ORF25)	encodes a plant b subunit of mitochondrial ATP synthase based on structural similarity and the presence in the F(0) complex.
AT3G61220	SHORT-CHAIN DEHYDROGENASE/REDUCTASE 1 (SDR1)	CytADR/SDR1 is an aldehyde reductase that catalyzes the reduction of the aldehyde carbonyl groups on alpha,beta-unsaturated aldehydes with more than 5 carbons in vitro. It can also act on menthone and neomenthol in vitro, but these do not represent likely endogenous activities of this enzyme in planta. GFP-tagged CytADR appears to localize to the cytosol where it likely plays a role in detoxifyin…
AT5G67150	0	HXXXD-type acyl-transferase family protein;(source:Araport11)
AT5G23580	CALMODULIN-LIKE DOMAIN PROTEIN KINASE 9 (CDPK9); (ATCPK12);CALCIUM-DEPENDENT PROTEIN KINASE 12 (CPK12);ARABIDOPSIS THALIANA CALMODULIN-LIKE DOMAIN PROTEIN KINASE 9 (ATCDPK9)	unique family of enzymes containing a single polypeptide chain with a kinase domain at the amino terminus and a putative calcium-binding EF hands structure at the carboxyl terminus; recombinant protein is fully active and induced by Ca2+
AT5G67210	IRX15-LIKE (IRX15-L)	Encode a DUF579 (domain of unknown function 579) containing protein essential for normal xylan synthesis and deposition in the secondary cell wall.
AT5G44050	(ATDTX28)	MATE efflux family protein;(source:Araport11)
AT2G41070	ENHANCED EM LEVEL (EEL); (DPBF4); (ATBZIP12)	Transcription factor homologous to ABI5. Regulates AtEm1 expression by binding directly at the AtEm1 promoter. Located in the nucleus and expressed during seed maturation in the cotyledons and later in the whole embryo.
AT5G17600	0	RING/U-box superfamily protein;(source:Araport11)
AT4G39950	CYTOCHROME P450, FAMILY 79, SUBFAMILY B, POLYPEPTIDE 2 (CYP79B2)	Belongs to cytochrome P450 and is involved in tryptophan metabolism. Converts Trp to indo-3-acetaldoxime (IAOx), a precursor to IAA and indole glucosinolates. The mRNA is cell-to-cell mobile.
AT4G15765	0	FAD/NAD(P)-binding oxidoreductase family protein;(source:Araport11)
AT1G78680	GAMMA-GLUTAMYL HYDROLASE 2 (GGH2);GAMMA-GLUTAMYL HYDROLASE 2 (ATGGH2)	The Arabidopsis protein AtGGH2 is a gamma-glutamyl hydrolase acting specifically on monoglutamates. The enzyme is involved in the tetrahydrofolate metabolism and located to the vacuole.
AT5G64280	DICARBOXYLATE TRANSPORTER 2.2 (DiT2.2)	dicarboxylate transporter 2.2;(source:Araport11)
AT5G55120	VITAMIN C DEFECTIVE 5 (VTC5)	Encodes a GDP-L-galactose phosphorylase, with similar biochemical properties as VTC2.
AT2G37760	ALDO-KETO REDUCTASE FAMILY 4 MEMBER C8 (AKR4C8)	Encodes an NADPH-dependent aldo-keto reductase that can act on a wide variety of substrates in vitro including aliphatic and aromatic aldehydes and steroids. Transcript levels for this gene are up-regulated in response to cold, salt, and drought stress.
AT3G45130	LANOSTEROL SYNTHASE 1 (LAS1)	lanosterol synthase 1;(source:Araport11)
AT4G17880	(MYC4)	MYC4 is a JAZ-interacting transcription factor that act together with MYC2 and MYC3 to activate JA-responses.
AT2G37180	RESPONSIVE TO DESICCATION 28 (RD28);PLASMA MEMBRANE INTRINSIC PROTEIN 2C (PIP2C);PLASMA MEMBRANE INTRINSIC PROTEIN 2;3 (PIP2;3)	a member of the plasma membrane intrinsic protein PIP2. functions as aquaporin and is involved in desiccation.
AT5G43745	0	ion channel POLLUX-like protein, putative (DUF1012);(source:Araport11)
AT1G52040	MYROSINASE-BINDING PROTEIN 1 (MBP1); (ATMBP)	Encodes myrosinase-binding protein expressed in flowers.
AT2G33250	0	transmembrane protein;(source:Araport11)
AT1G29050	TRICHOME BIREFRINGENCE-LIKE 38 (TBL38)	Encodes a member of the TBL (TRICHOME BIREFRINGENCE-LIKE) gene family containing a plant-specific DUF231 (domain of unknown function) domain. TBL gene family has 46 members, two of which (TBR/AT5G06700 and TBL3/AT5G01360) have been shown to be involved in the synthesis and deposition of secondary wall cellulose, presumably by influencing the esterification state of pectic polymers. A nomenclature…
AT1G28570	0	SGNH hydrolase-type esterase superfamily protein;(source:Araport11)
AT1G52000	0	Mannose-binding lectin superfamily protein;(source:Araport11)
AT1G15100	RING-H2 FINGER A2A (RHA2A)	Encodes a putative RING-H2 finger protein RHA2a.
AT5G13220	JASMONATE-ASSOCIATED 1 (JAS1);JASMONATE-ZIM-DOMAIN PROTEIN 10 (JAZ10);TIFY DOMAIN PROTEIN 9 (TIFY9)	Plants overexpressing At5g13220.3, but not At5g13220.1 showed enhanced insensitivity to MeJa.
AT5G55730	FASCICLIN-LIKE ARABINOGALACTAN 1 (FLA1)	Encodes fasciclin-like arabinogalactan-protein 1 (Fla1). fla1 mutants show defects in shoot regeneration.
AT1G78020	0	senescence-associated family protein, putative (DUF581);(source:Araport11)
AT2G38500	0	2-oxoglutarate (2OG) and Fe(II)-dependent oxygenase superfamily protein;(source:Araport11)
AT2G21210	SMALL AUXIN UPREGULATED RNA 6 (SAUR6)	Putative auxin-regulated protein whose expression is downregulated in response to chitin oligomers.
AT1G30530	UDP-GLUCOSYL TRANSFERASE 78D1 (UGT78D1)	The At1g30530 gene encodes a UDP-rhamnose:flavonol-3-O-rhamnosyltransferase (UGT78D1) attaching a rhamnosyl residue to the 3-O-position of the flavonols kaempferol and quercetin
AT1G17420	ARABIDOPSIS THALIANA LIPOXYGENASE 3 (ATLOX3);LIPOXYGENASE 3 (LOX3)	LOX3 encode a Lipoxygenase. Lipoxygenases (LOXs) catalyze the oxygenation of fatty acids (FAs).
AT5G22630	AROGENATE DEHYDRATASE 5 (ADT5)	Encodes a plastid-localized arogenate dehydratase involved in phenylalanine biosynthesis. Not less than six genes encoding ADT were identi&#64257;ed in the Arabidopsis genome: ADT1 [At1g11790]; ADT2 [At3g07630]; ADT3 [At2g27820]; ADT4 [At3g44720]; ADT5 [At5g22630]; and ADT6 [At1g08250]. The mRNA is cell-to-cell mobile.
AT4G13410	CELLULOSE SYNTHASE LIKE A15 (CSLA15); (ATCSLA15)	encodes a gene similar to cellulose synthase
AT2G22330	CYTOCHROME P450, FAMILY 79, SUBFAMILY B, POLYPEPTIDE 3 (CYP79B3)	Encodes a cytochrome P450. Involved in tryptophan metabolism. Converts Trp to indole-3-acetaldoxime (IAOx), a precursor to IAA and indole glucosinolates. The mRNA is cell-to-cell mobile.
AT1G14130	DIOXYGENASE FOR AUXIN OXIDATION 1 (DAO1); (ATDAO)	DAO1 is an IAA oxidase expressed in many different plant parts. it is a member of a family of dioxygenase and 2OG Fe(II) oxygenase domain and DAO domain containing proteins. It appears to be the major IAA oxidase in planta and major contributor to IAA degradation.
AT5G42370	0	Calcineurin-like metallo-phosphoesterase superfamily protein;(source:Araport11)
AT3G04030	(MYR2)	Homeodomain-like superfamily protein;(source:Araport11)
AT3G13110	SERINE ACETYLTRANSFERASE 2;2 (ATSERAT2;2);SERINE ACETYLTRANSFERASE-1 (SAT-1);SERINE ACETYLTRANSFERASE A (SAT-A);SERINE ACETYLTRANSFERASE 3 (SAT3);SERINE ACETYLTRANSFERASE-MITOCHONDRIAL (SAT-M);SERINE ACETYLTRANSFERASE 2;2 (SERAT2;2)	Encodes a mitochondrial serine O-acetyltransferase involved in sulfur assimilation and cysteine biosynthesis. Expressed in the vascular system.
AT5G21105	0	Plant L-ascorbate oxidase;(source:Araport11)
AT2G27230	LONESOME HIGHWAY (LHW)	Encodes a nuclear-localized transcriptional activator with weak sequence similarity to basic helix-loop-helix(bHLH)-domain proteins. It promotes the production of stele cells in root meristems and is required to establish and maintain the normal vascular cell number and pattern in primary and lateral roots.
AT5G20700	0	senescence-associated family protein, putative (DUF581);(source:Araport11)
AT5G01720	0	RNI-like superfamily protein;(source:Araport11)
AT1G62570	FLAVIN-MONOOXYGENASE GLUCOSINOLATE S-OXYGENASE 4 (FMO GS-OX4)	belongs to the flavin-monooxygenase (FMO) family, encodes a glucosinolate S-oxygenase that catalyzes the conversion of methylthioalkyl glucosinolates to methylsulfinylalkyl glucosinolates The mRNA is cell-to-cell mobile.
AT5G21100	0	Plant L-ascorbate oxidase;(source:Araport11)
AT3G48350	CYSTEINE ENDOPEPTIDASE 3 (CEP3)	Cysteine proteinases superfamily protein;(source:Araport11)
AT4G08170	0	Inositol 1,3,4-trisphosphate 5/6-kinase family protein;(source:Araport11)
AT5G28237	0	Pyridoxal-5-phosphate-dependent enzyme family protein;(source:Araport11)
AT4G26850	GDP-L-GALACTOSE PHOSPHORYLASE (GGP);VITAMIN C DEFECTIVE 2 (VTC2)	Encodes a novel protein involved in ascorbate biosynthesis, which was shown to catalyze the transfer of GMP from GDP-galactose to a variety of hexose-1-phosphate acceptors. Recessive mutation has a reduced amount of vitamin C, lower level of non-photochemical quenching, and reduced rate of conversion of violaxanthin to zeaxanthin in high light.
AT4G23600	JASMONIC ACID RESPONSIVE 2 (JR2);CORONATINE INDUCED 1 (CORI3)	Encodes cystine lyase which is expected to be involved in amino acid metabolism, providing the plant with cysteine and the generation of precursors of ethylene biosynthesis. mRNA levels are elevated in response to wounding.
AT1G64900	(CYP89);"CYTOCHROME P450, FAMILY 89, SUBFAMILY A, POLYPEPTIDE 2" (CYP89A2)	Encodes cytochrome P450 (CYP89A2). The mRNA is cell-to-cell mobile.
AT3G03440	0	ARM repeat superfamily protein;(source:Araport11)
AT2G43550	0	Encodes a defensin-like (DEFL) family protein.
AT1G13280	ALLENE OXIDE CYCLASE 4 (AOC4)	Encodes allene oxide cyclase. One of four genes in Arabidopsis that encode this enzyme, which catalyzes an essential step in jasmonic acid biosynthesis. Gene expression is reduced during senescence, a process that involves jasmonic acid signalling pathway.
AT3G53230	CELL DIVISION CYCLE 48B (ATCDC48B)	CDC48 is induced upon oilseed rape mosaic tobamovirus infection and appears to be involved in controlling virus movement.
AT3G14720	MAP KINASE 19 (MPK19);ARABIDOPSIS THALIANA MAP KINASE 19 (ATMPK19)	member of MAP Kinase The mRNA is cell-to-cell mobile.
AT1G65040	HOMOLOG OF YEAST HRD1 (AtHrd1B);HOMOLOG OF YEAST HRD1 (Hrd1B)	Encodes one of the Arabidopsis homologs of the yeast/human Hrd1 protein: AT3G16090 (Hrd1A), AT1G65040 (Hrd1B). Involved in ERAD (Endoplasmic reticulum-associated degradation).
AT1G06640	0	encodes a protein whose sequence is similar to a 2-oxoglutarate-dependent dioxygenase The mRNA is cell-to-cell mobile.
AT1G01260	JASMONATE ASSOCIATED MYC2 LIKE 2 (JAM2); (BHLH013); (BHLH13)	bHLH13 interacts with JAZ proteins, and functions redundantly with bHLH3, bHLH14 and bHLH17 to negatively regulate jasmonate responses.
AT5G41120	0	Esterase/lipase/thioesterase family protein;(source:Araport11)
AT3G26290	CYTOCHROME P450, FAMILY 71, SUBFAMILY B, POLYPEPTIDE 26 (CYP71B26)	putative cytochrome P450
AT1G33110	0	MATE efflux family protein;(source:Araport11)
AT1G17380	(tify11a);JASMONATE-ZIM-DOMAIN PROTEIN 5 (JAZ5)	jasmonate-zim-domain protein 5;(source:Araport11)
AT3G05120	GA INSENSITIVE DWARF1A (GID1A);GA INSENSITIVE DWARF1A (ATGID1A)	Encodes a gibberellin (GA) receptor ortholog of the rice GA receptor gene (OsGID1). Has GA-binding activity, showing higher affinity to GA4. Interacts with DELLA proteins in vivo in the presence of GA4. The DELLA region alone can interact with GID1A in GA-dependent manner in a Y2H assay.
AT5G67080	(MKK19);MITOGEN-ACTIVATED PROTEIN KINASE KINASE KINASE 19 (MAPKKK19)	member of MEKK subfamily
AT2G46520	0	cellular apoptosis susceptibility protein, putative / importin-alpha re-exporter;(source:Araport11)
AT5G53750	0	CBS domain-containing protein;(source:Araport11)
AT2G04080	0	MATE efflux family protein;(source:Araport11)
AT1G19570	DEHYDROASCORBATE REDUCTASE (DHAR1)	Encodes a member of the dehydroascorbate reductase gene family. Critical for a mutualistic symbiosis between the host Arabidopsis and the root colonizing fungus Piriformospora indica.Encodes about 50-60% of extractable leaf GSH-dependent DHAR activity, but single knockout mutants show unaltered ascorbate and glutathione status in optimal and oxidative stress conditions (PMID:28381499). Acts redun…
AT1G59700	GLUTATHIONE S-TRANSFERASE TAU 16 (GSTU16);GLUTATHIONE S-TRANSFERASE TAU 16 (ATGSTU16)	Encodes glutathione transferase belonging to the tau class of GSTs. Naming convention according to Wagner et al. (2002). The mRNA is cell-to-cell mobile.
AT3G47910	0	Ubiquitin carboxyl-terminal hydrolase-related protein;(source:Araport11)
AT3G55640	0	Mitochondrial substrate carrier family protein;(source:Araport11)
AT3G01180	STARCH SYNTHASE 2 (SS2);STARCH SYNTHASE 2 (AtSS2)	starch synthase 2;(source:Araport11)
AT5G67280	RECEPTOR-LIKE KINASE (RLK)	receptor-like kinase;(source:Araport11)
AT2G39850	0	Subtilisin-like serine endopeptidase family protein;(source:Araport11)
AT3G14200	0	Chaperone DnaJ-domain superfamily protein;(source:Araport11)
AT2G37040	(ATPAL1);PHE AMMONIA LYASE 1 (pal1)	Encodes PAL1, a phenylalanine ammonia-lyase. Arabidopsis has four PALs: AT2G37040 (PAL1), AT3G53260 (PAL2), AT5G04230 (PAL3) and AT3G10340 (PAL4).
AT2G34810	(ATBBE16)	FAD-binding Berberine family protein;(source:Araport11)
AT2G15310	ADP-RIBOSYLATION FACTOR B1A (ARFB1A);ADP-RIBOSYLATION FACTOR B1A (ATARFB1A)	A member of ARF GTPase family. A thaliana has 21 members of this family, known to be essential for vesicle coating and uncoating and functions in GTP-binding. Gene encoding ADP-ribosylation factor and similar to ADP-ribosylation factor (GI:861205) (Chlamydomonas reinhardtii), other ARFs and ARF-like proteins.
AT4G10770	OLIGOPEPTIDE TRANSPORTER 7 (OPT7);ARABIDOPSIS THALIANA OLIGOPEPTIDE TRANSPORTER 7 (ATOPT7)	oligopeptide transporter
AT2G21640	0	Encodes a protein of unknown function that is a marker for oxidative stress response.Expression in rosette leaves is activated by high concentration of boron.
AT1G61600	0	DUF1262 family protein (DUF1262);(source:Araport11)
AT3G59050	POLYAMINE OXIDASE 3 (ATPAO3);POLYAMINE OXIDASE 3 (PAO3)	Encodes a polyamine oxidase.
AT3G16420	PYK10-BINDING PROTEIN 1 (PBP1); (PBPI);JACALIN-RELATED LECTIN 30 (JAL30)	The PBP1(PYK10-binding protein 1) assists the PYK10 (beta-glucosidase complex) in its activity and may act like a molecular chaperone that facilitates the correct polymerization of PYK10, when tissues are damaged and subcellular structures are destroyed by pests. The mRNA is cell-to-cell mobile.
AT5G03560	0	Tetratricopeptide repeat (TPR)-like superfamily protein;(source:Araport11)
AT1G73325	0	Kunitz family trypsin and protease inhibitor protein;(source:Araport11)
AT1G60260	BETA GLUCOSIDASE 5 (BGLU5)	beta glucosidase 5;(source:Araport11)
AT5G52882	0	P-loop containing nucleoside triphosphate hydrolases superfamily protein;(source:Araport11)
AT4G27860	MEMBRANE OF ER BODY 1 (MEB1)	vacuolar iron transporter (VIT) family protein;(source:Araport11)
AT3G25585	(ATAAPT2);AMINOALCOHOLPHOSPHOTRANSFERASE (AAPT2)	aminoalcoholphosphotransferase (AAPT2) mRNA, complete cds
AT1G64390	GLYCOSYL HYDROLASE 9C2 (AtGH9C2);GLYCOSYL HYDROLASE 9C2 (GH9C2)	glycosyl hydrolase 9C2;(source:Araport11)
AT2G38530	(LP2); (ATLTPI-5);LIPID TRANSFER PROTEIN 2 (LTP2);CELL GROWTH DEFECT FACTOR-3 (cdf3)	Involved in lipid transfer between membranes and plays a role in maintaining the integrity of the cuticle-cell wall interface. Belongs to a family of Lipid transfer proteins. Sequence similarity to other plant/Arabidopsis LPT genes but highest similarity to LPT1. Stress and pathogen-inducible motifs found in the upstream region. Expressed in flower, leaves and siliques but absent in roots. Predic…
AT2G43530	0	Encodes a defensin-like (DEFL) family protein. The mRNA is cell-to-cell mobile.
AT5G14350	0	Pentatricopeptide repeat (PPR) superfamily protein;(source:Araport11)
AT5G53420	0	CCT motif family protein;(source:Araport11)
AT2G36730	0	Pentatricopeptide repeat (PPR) superfamily protein;(source:Araport11)
AT1G73870	CONSTANS-LIKE 7 (COL7);B-BOX DOMAIN PROTEIN 16 (BBX16)	B-box type zinc finger protein with CCT domain-containing protein;(source:Araport11)
AT1G52720	0	hypothetical protein;(source:Araport11)
AT5G58770	CIS-PRENYLTRANSFERASE 4 (CPT4); (ATCPT7);CIS-PRENYLTRANSFERASE 7 (CPT7); (ATCPT4)	AtCPT7 synthesizes medium-chain polyprenols of approximately 55 carbons in length. The enzyme utlizes geranylgeranyl pyrophosphate (GGPP) and isopentenyl pyrophosphate (IPP) as substrates. The enzymatic product accumulates into plastdial membranes (DOI:10.1105/tpc.16.00796).
AT5G03555	NUCLEOBASE CATION SYMPORTER 1 (NCS1); (ATNCS1)	Encodes PLUTO (plastidic nucleobase transporter), a member of the Nucleobase:Cation-Symporter1 protein family, capable of transporting purine and pyrimidine nucleobases.
AT1G77450	NAC DOMAIN CONTAINING PROTEIN 32 (NAC032);NAC DOMAIN CONTAINING PROTEIN 32 (anac032)	NAC domain containing protein 32;(source:Araport11)
AT3G10080	0	RmlC-like cupins superfamily protein;(source:Araport11)
AT2G06255	ELF4-LIKE 3 (ELF4-L3)	ELF4-like 3;(source:Araport11)
AT1G72030	0	Acyl-CoA N-acyltransferases (NAT) superfamily protein;(source:Araport11)
AT3G11170	FATTY ACID DESATURASE 7 (FAD7); (AtFAD7);FATTY ACID DESATURASE D (FADD)	Chloroplastic enzyme responsible for the synthesis of 16:3 and 18:3 fatty acids from galactolipids, sulpholipids and phosphatidylglycerol. Uses ferredoxin as electron donor. Gene expression is induced by wounding in shoot and root. The wound-response in shoot is independent of jasmonic acid mediated pathway whereas the root response is mediated by jasmonic acid. The mRNA is cell-to-cell mobile.
AT4G11960	PGR5-LIKE B (PGRL1B)	Encodes PGRL1B, a transmembrane protein present in thylakoids. PGRL1B has a highly homologous isoform PGRL1A encoded by At4g22890. Plants lacking PGRL1 show perturbation of cyclic electron flow, similar to PGR5-deficient plants. PGRL1 and PGR5 interact physically and associate with PSI (photosystem I).
AT5G54390	HAL2-LIKE (AHL);HAL2-LIKE (HL); (ATAHL)	Encodes a 3'-phosphoadenosine-5'-phosphate (PAP) phosphatase that is sensitive to physiological concentrations of Na+. It does not also act as inositol polyphosphate 1-phosphatases, which other members of the HAL2-like family do. It is proposed that AHL acts in concert with sulphotransferases to prevent both the toxicity of PAP on RNA processing enzymes as well as the product inhibition of PAP on…
AT4G12290	0	Copper amine oxidase family protein;(source:Araport11)
AT2G14910	0	MAR-binding filament-like protein;(source:Araport11)
AT3G15950	(NAI2)	Similar to TSK-associating protein 1 (TSA1), contains 10 EFE repeats, a novel repeat sequence unique to plants. Expressed preferentially in the roots.Protein is localized to ER bodies- an endoplasmic reticulum derived structure. Loss of function mutations lack ER bodies.
AT2G22900	MUCILAGE-RELATED10 (MUCI10)	Encodes MUCI10, a galactomannan-1,6-galactosyltransferase. MUCI10 likely decorates glucomannan, synthesized by CSLA2, with galactose residues in vivo. The degree of galactosylation is essential for the synthesis of the GGM backbone, the structure of cellulose, mucilage density, as well as the adherence of pectin.
AT5G56760	SERINE ACETYLTRANSFERASE 1;1 (ATSERAT1;1);SERINE ACETYLTRANSFERASE 1;1 (SERAT1;1);SERINE ACETYLTRANSFERASE 52 (SAT-52);SERINE ACETYLTRANSFERASE 5 (SAT5)	Encodes a cytosolic serine O-acetyltransferase involved in sulfur assimilation and cysteine biosynthesis. Expressed in the vascular system.
AT1G54570	PHYTYL ESTER SYNTHASE 1 (PES1)	Encodes a protein with phytyl ester synthesis and diacylglycerol acyltransferase activities that is involved in the deposition of free phytol and free fatty acids in the form of phytyl esters in chloroplasts, a process involved in maintaining the integrity of the photosynthetic membrane during abiotic stress and senescence.
AT1G51140	FLOWERING BHLH 3 (FBH3);ATCFL1 ASSOCIATED PROTEIN 1 (CFLAP1);ABA-RESPONSIVE KINASE SUBSTRATE 1 (AKS1)	Encodes a basic helix-loop-helix-type transcription factor involved in photoperiodism flowering. Binds to the E-box cis-element in the CONSTANS (CO) promoter to regulate flowering. Interacts with CFL1 and along with CFLAP2 negatively regulates cuticle development. Binds to the potassium channel gene KAT1 as a dimer. The DNA-binding capacity is inhibited in response to ABA through phosphorylation-…
AT1G35516	0	myb-like transcription factor family protein;(source:Araport11)
AT5G07700	MYB DOMAIN PROTEIN 76 (AtMYB76);MYB DOMAIN PROTEIN 76 (MYB76)	Encodes a putative transcription factor (MYB76).
AT4G21830	METHIONINE SULFOXIDE REDUCTASE B7 (MSRB7);METHIONINE SULFOXIDE REDUCTASE B7 (ATMSRB7)	methionine sulfoxide reductase B7;(source:Araport11)
AT1G07350	SERINE/ARGININE RICH-LIKE PROTEIN 45A (SR45a)	Encodes a serine/arginine rich-like protein, SR45a. Involved in the regulation of stress-responsive alternative splicing.
AT1G06470	0	Nucleotide/sugar transporter family protein;(source:Araport11)
AT2G38760	ANNEXIN 3 (ANNAT3); (ATANN3);ANNEXIN 3 (ANN3)	Annexins are calcium binding proteins that are localized in the cytoplasm. When cytosolic Ca2+ increases, they relocate to the plasma membrane. The mRNA is cell-to-cell mobile.
AT1G19670	CHLOROPHYLLASE 1 (CLH1);CORONATINE-INDUCED PROTEIN 1 (ATHCOR1);CHLOROPHYLLASE 1 (ATCLH1);CORONATINE-INDUCED PROTEIN 1 (CORI1)	Chlorophyllase is the first enzyme involved in chlorophyll degradation. It catalyzes the hydrolysis of the ester bond to yield chlorophyllide and phytol. AtCLH1 lacks a typical signal sequence for the chloroplast. Its expression is induced rapidly by methyljasmonate, a known promoter of senescence and chlorophyll degradation.
AT3G24320	MUTL PROTEIN HOMOLOG 1 (MSH1);CHLOROPLAST MUTATOR (CHM); (ATMSH1); (CHM1)	Encodes a DNA binding protein that promotes re-arrangements of mitochondrial genome. Mutations affects mitochondrial gene expression, and impairs mitochondrial function. Dual targeting of the protein to mitochondria and chloroplasts caused by alternative translation initiation. Plastid MSH1 depletion results in variegation, abiotic stress tolerance, variable growth rate, and delayed maturity.
AT1G54040	(TASTY);EPITHIOSPECIFIER PROTEIN (ESP)	Epithiospecifier protein, interacts with WRKY53. Involved in pathogen resistance and leaf senescence.
AT1G05360	KILLING ME SLOWLY 2 (KMS2)	KMS2 encode a endoplasmic reticulum protein involved in the early secretory pathway.
AT1G51402	0	hypothetical protein;(source:Araport11)
AT2G30040	MITOGEN-ACTIVATED PROTEIN KINASE KINASE KINASE 14 (MAPKKK14)	member of MEKK subfamily
AT2G46640	TILLER ANGLE CONTROL 1 (TAC1)	Encodes TAC1 (Tiller Angle Control 1). Influences axillary branch growth angle. Inflorescence stems of TAC1 mutants are vertically oriented and have axillary shoots with narrow branch angles.
AT3G47500	CYCLING DOF FACTOR 3 (CDF3)	Dof-type zinc finger domain-containing protein, identical to H-protein promoter binding factor-2a GI:3386546 from (Arabidopsis thaliana). Interacts with LKP2 and FKF1, but its overexpression does not change flowering time under short or long day conditions.
AT3G48830	0	tRNA nucleotidyltransferase/polyA polymerase family protein;(source:Araport11)
AT3G54500	NIGHT LIGHT-INDUCIBLE AND CLOCK-REGULATED 2 (LNK2)	agglutinin-like protein;(source:Araport11)
AT3G25760	EARLY-RESPONSIVE TO DEHYDRATION 12 (ERD12);ALLENE OXIDE CYCLASE 1 (AOC1)	encodes allene oxide cyclase. One of four genes in Arabidopsis that encode this enzyme, which catalyzes an essential step in jasmonic acid biosynthesis. Gene expression is induced during senescence, a process that involves jasmonic acid signalling pathway. The mRNA is cell-to-cell mobile.
AT1G01725	0	adenylosuccinate synthetase;(source:Araport11)
AT4G37760	SQUALENE EPOXIDASE 3 (SQE3)	squalene epoxidase 3;(source:Araport11)
AT3G54970	0	D-aminoacid aminotransferase-like PLP-dependent enzymes superfamily protein;(source:Araport11)
AT3G05870	ANAPHASE-PROMOTING COMPLEX/CYCLOSOME 11 (APC11)	Subunit of the anaphase promoting complex, a ubiquitin ligase complex that regulates progression through the cell cycle.
AT3G49320	0	Metal-dependent protein hydrolase;(source:Araport11)
AT5G12170	CRT (CHLOROQUINE-RESISTANCE TRANSPORTER)-LIKE TRANSPORTER 3 (CLT3)	Encodes one of the CRT-Like transporters (CLT1/AT5G19380, CLT2/AT4G24460, CLT3/AT5G12170). Required for glutathione homeostasis and stress responses. Mutants lacking these transporters are heavy metal-sensitive, glutathione(GSH)-deficient, and hypersensitive to Phytophthora infection. The mRNA is cell-to-cell mobile.
AT1G80150	0	Tetratricopeptide repeat (TPR)-like superfamily protein;(source:Araport11)
AT1G18590	SULFOTRANSFERASE 17 (SOT17);SULFOTRANSFERASE 17 (ATSOT17);ARABIDOPSIS SULFOTRANSFERASE 5C (ATST5C)	encodes a desulfoglucosinolate sulfotransferase, involved in the final step of glucosinolate core structure biosynthesis. Has a broad-substrate specificity with preference with methionine-derived desulfoglucosinolates.
AT2G46100	0	Nuclear transport factor 2 (NTF2) family protein;(source:Araport11)
AT3G58490	LIPID PHOSPHATE PHOSPHATASE DELTA (LPPDELTA);SPHINGOID PHOSPHATE PHOSPHATASE 1 (SPP1); (AtSPP1)	Encodes a long-chain base 1-phosphate (LCBP) phosphatase that is expressed in the endoplasmic reticulum.
AT5G25450	0	Cytochrome bd ubiquinol oxidase, 14kDa subunit;(source:Araport11)
AT4G13110	0	BSD domain-containing protein;(source:Araport11)
AT1G14250	0	GDA1/CD39 nucleoside phosphatase family protein;(source:Araport11)
AT2G24830	0	zinc finger (CCCH-type) family protein / D111/G-patch domain-containing protein;(source:Araport11)
AT4G01850	(AtSAM2);S-ADENOSYLMETHIONINE SYNTHETASE 2 (SAM2); (MAT2);S-ADENOSYLMETHIONINE SYNTHETASE 2 (SAM-2)	S-adenosylmethionine synthetase 2;(source:Araport11)
AT5G23660	HOMOLOG OF MEDICAGO TRUNCATULA MTN3 (MTN3); (AtSWEET12); (SWEET12)	Encodes a member of the SWEET sucrose efflux transporter family proteins.
AT2G38750	(ATANN4);ANNEXIN 4 (ANNAT4)	Annexins are a family of calcium dependent membrane binding proteins though to be involved in Golgi mediated secretion. This is one of four annexins identified in Arabidopsis.
AT1G76130	ALPHA-AMYLASE-LIKE 2 (AMY2);ARABIDOPSIS THALIANA ALPHA-AMYLASE-LIKE 2 (ATAMY2)	alpha-amylase, putative / 1,4-alpha-D-glucan glucanohydrolase, putative, strong similarity to alpha-amylase GI:7532799 from (Malus x domestica);contains Pfam profile PF00128: Alpha amylase, catalytic domain. Predicted to be secreted based on SignalP analysis.
AT3G17800	0	mRNA level of the MEB5.2 gene (At3g17800) remains unchanged after cutting the inflorescence stem
AT3G11580	SUPPRESSOR OF DA1-1 (SOD7);NGATHA-LIKE PROTEIN2 (NGAL2)	SOD7 encodes nuclear localized B3 DNA binding domain and a transcriptional repression motif. Belongs to the RAV gene family. Functions in regulation of seed size and binds to and represses KLU.
AT4G20930	HYDROXYISOBUTYRATE DEHYDROGENASE 1 (HDH1)	Encodes a 3-hydroxyisobutyrate dehydrogenase.
AT1G10380	0	Putative membrane lipoprotein;(source:Araport11)
AT5G53830	MPK3/6-TARGETED VQP 3 (MVQ3)	VQ motif-containing protein;(source:Araport11)
AT4G19450	0	Major facilitator superfamily protein;(source:Araport11)
AT4G36360	BETA-GALACTOSIDASE 3 (BGAL3)	putative beta-galactosidase (BGAL3 gene)
AT2G46250	0	myosin heavy chain-like protein;(source:Araport11)
AT3G15780	0	transmembrane protein;(source:Araport11)
AT1G28600	0	GDSL-motif esterase/acyltransferase/lipase. Enzyme group with broad substrate specificity that may catalyze acyltransfer or hydrolase reactions with lipid and non-lipid substrates.
AT5G66170	SULFURTRANSFERASE 18 (STR18)	Encodes a thiosulfate sulfurtransferase/rhodanese.
AT5G66040	SULFURTRANSFERASE PROTEIN 16 (STR16)	Encodes a protein with thiosulfate sulfurtransferase/rhodanese activity in vitro, however, it is likely to use a substrate other than thiosulfate or 3-mercaptopyruvate in vivo. The mRNA is cell-to-cell mobile.
AT3G60080	0	RING/U-box superfamily protein;(source:Araport11)
AT1G72040	(ATDNK);DEOXYRIBONUCLEOSIDE KINASE (DNK)	Encodes a multisubstrate deoxyribonucleoside kinase that salvages DNA precursors.
AT2G32320	0	tRNAHis guanylyltransferase;(source:Araport11)
AT3G04160	0	U11/U12 small nuclear ribonucleoprotein;(source:Araport11)
AT2G35940	EMBRYO SAC DEVELOPMENT ARREST 29 (EDA29);BEL1-LIKE HOMEODOMAIN 1 (BLH1)	Encodes a member of the BEL-like homeodomain protein family. Ecotopic expression in the embryo sac leads to defects in nuclear migration and cellularization and embryo sacs with multiple egg cells. Loss of function alleles have no female gametophyte defects. The ecotopic expression phenotype requires KNAT3 because it can be suppressed by loss of KNAT3 function alleles. Localized to the nucleus bu…
AT1G12480	OZONE-SENSITIVE 1 (OZS1);CARBON DIOXIDE INSENSITIVE 3 (CDI3);RADICAL-INDUCED CELL DEATH 3 (RCD3);SLOW ANION CHANNEL-ASSOCIATED 1 (SLAC1)	Encodes a membrane protein with 10 predicted transmembrane helices. SLAC1 is a multispanning membrane protein expressed predominantly in guard cells that plays a role in regulating cellular ion homeostasis and S-type anion currents. SLAC1 is important for normal stomatal closure in response to a variety of signals including elevated CO2, ozone, ABA, darkness, and humidity. SLAC1:GFP localizes to …
AT4G12030	BILE ACID:SODIUM SYMPORTER FAMILY PROTEIN 5 (BASS5);BILE ACID TRANSPORTER 5 (BAT5)	Required for the biosynthesis of methionine-derived glucosinolates. Involved in the transport of 2-keto acids between chloroplasts and the cytosol.
AT5G67390	0	glycosyltransferase-like protein;(source:Araport11)
AT2G24945	0	transmembrane protein;(source:Araport11)
AT3G50620	0	P-loop containing nucleoside triphosphate hydrolases superfamily protein;(source:Araport11)
AT3G24000	0	Tetratricopeptide repeat (TPR)-like superfamily protein;(source:Araport11)
AT1G66350	(RGL);RGA-LIKE 1 (RGL1)	Negative regulator of GA responses, member of GRAS family of transcription factors. Also belongs to the DELLA proteins that restrain the cell proliferation and expansion that drives plant growth. RGL1 may be involved in reducing ROS accumulation in response to stress by up-regulating the transcription of superoxide dismutases. Rapidly degraded in response to GA. Involved in flower and fruit devel…
AT5G65380	0	MATE efflux family protein;(source:Araport11)
AT1G54010	GDSL-LIKE LIPASE 23 (GLL23)	GDSL-motif esterase/acyltransferase/lipase. Enzyme group with broad substrate specificity that may catalyze acyltransfer or hydrolase reactions with lipid and non-lipid substrates.
AT5G64170	NIGHT LIGHT-INDUCIBLE AND CLOCK-REGULATED 1 (LNK1)	dentin sialophosphoprotein-like protein;(source:Araport11)
AT5G19595	0	hypothetical protein;(source:Araport11)
AT1G55260	GLYCOSYLPHOSPHATIDYLINOSITOL-ANCHORED LIPID PROTEIN TRANSFER 6 (LTPG6)	Bifunctional inhibitor/lipid-transfer protein/seed storage 2S albumin superfamily protein;(source:Araport11)
AT1G74930	(ORA47)	encodes a member of the DREB subfamily A-5 of ERF/AP2 transcription factor family. The protein contains one AP2 domain. There are 15 members in this subfamily including RAP2.1, RAP2.9 and RAP2.10. The mRNA is cell-to-cell mobile.
AT2G32260	(ATCCT1);PHOSPHORYLCHOLINE CYTIDYLYLTRANSFERASE (CCT1)	phosphorylcholine cytidylyltransferase;(source:Araport11)
AT1G61970	0	Mitochondrial transcription termination factor family protein;(source:Araport11)
AT4G15790	0	uveal autoantigen with coiled-coil/ankyrin;(source:Araport11)
AT1G71960	ATP-BINDING CASETTE G25 (ABCG25);ARABIDOPSIS THALIANA ATP-BINDING CASSETTE G25 (ATABCG25)	Encodes a plasma membrane localized ABC transporter involved in abscisic acid transport and responses.
AT3G02020	ASPARTATE KINASE 3 (AK3)	encodes a monofunctional aspartate kinase
AT3G16640	(AtTCTP1);TRANSLATIONALLY CONTROLLED TUMOR PROTEIN (TCTP1)	Encodes a protein homologous to translationally controlled tumor protein (TCTP) from Drosophila. In flies, TCTP functions guanine nucleotide exchange factor in the TOR signaling pathway. TCTP is expressed throughout the plant with highest levels seen in meristematic regions of the shoot and root. Loss of function alleles are not transmitted through the male gametophyte due to defects in pollen tu…
AT3G45140	ARABIODOPSIS THALIANA LIPOXYGENASE 2 (ATLOX2);LIPOXYGENASE 2 (LOX2)	Chloroplast lipoxygenase required for wound-induced jasmonic acid accumulation in Arabidopsis.Mutants are resistant to Staphylococcus aureus and accumulate salicylic acid upon infection. The mRNA is cell-to-cell mobile.
AT2G30100	0	pentatricopeptide (PPR) repeat-containing protein;(source:Araport11)
AT2G01290	RIBOSE-5-PHOSPHATE ISOMERASE 2 (RPI2)	Cytosolic ribose-5-phosphate isomerase. Knockout mutation causes chloroplast dysfunction, late flowering and premature cell death.
AT1G42540	GLUTAMATE RECEPTOR 3.3 (GLR3.3); (ATGLR3.3)	member of Putative ligand-gated ion channel subunit family
AT3G21760	HYPOSTATIN RESISTANCE 1 (HYR1)	Encodes HYR1, a UDP glycosyltransferase (UGT). HYR1 glucosylates hypostatin, an inhibitor of cell expansion in vivo to form a bioactive glucoside.
AT1G32520	0	TLDc domain protein;(source:Araport11)
AT1G24148	0	hypothetical protein;(source:Araport11)
AT4G27030	FATTY ACID DESATURASE 4 (FAD4); (FAD4);FATTY ACID DESATURASE A (FADA)	Encodes an unusual palmitate desaturase that is highly substrate specific. It introduces a delta-3 trans double bond at palmitate at the sn-2 position of phosphatidylglycerol. The mRNA is cell-to-cell mobile.
AT1G69210	0	Uncharacterized protein family UPF0090;(source:Araport11)
AT5G39840	0	ATP-dependent RNA helicase;(source:Araport11)
AT3G29100	VESICLE TRANSPORT V-SNARE 13 (VTI13); (ATVTI13)	Encodes a member of the Arabidopsis v-SNARE (vesicle soluble NSF attachment protein receptor) family that has 3 members: VTI11, VTI12, and VTI13. This gene is not expressed at levels detectable by RT-PCR. However, one EST corresponding to this gene has been isolated.
AT3G13730	CYTOCHROME P450, FAMILY 90, SUBFAMILY D, POLYPEPTIDE 1 (CYP90D1)	Encodes a cytochrome P-450 gene that is involved in brassinosteroid biosynthesis, most likely in the conversion step of teasterone (TE) to 3-dehydroteasterone (3DT), and/or 6-deoxoteasterone (6-deoxoTE) to 6-deoxo-3-dehydroteasterone (6-deoxo3DT); or the conversion of cathasterone (CT) to TE, and/or 6-deoxocathasterone (6-deoxoCT) to 6-deoxoTE. Recently, CYP90D1 was shown to catalyse the C-23 hyd…
AT5G52420	PSI-INTERACTING ROOT-CELL ENRICHED 3 (PRCE3)	transmembrane protein;(source:Araport11)
AT2G37620	ARABIDOPSIS ACTIN 1 (AAc1);ACTIN 1 (ACT1)	Member of the actin gene family. Expressed in mature pollen.
AT4G32450	MEF8 SIMILAR (MEF8S)	Pentatricopeptide repeat (PPR) superfamily protein;(source:Araport11)
AT1G48600	(AtPMEAMT);PHOSPHOETHANOLAMINE N-METHYLTRANSFERASE (PMEAMT)	Encodes a phosphoethanolamine N-methyltransferase that catalyses the last two methylation steps of the three sequential methylations of phosphoethanolamine (PEA) that are required for the synthesis of phosphocholine (PCho) in plants.
AT3G63200	(PLA IIIB);PATATIN-LIKE PROTEIN 9 (PLP9)	PATATIN-like protein 9;(source:Araport11)
AT4G38270	GALACTURONOSYLTRANSFERASE 3 (GAUT3)	Encodes a protein with putative galacturonosyltransferase activity.
AT1G31120	K+ UPTAKE PERMEASE 10 (KUP10)	potassium transporter
AT5G53760	MILDEW RESISTANCE LOCUS O 11 (ATMLO11);MILDEW RESISTANCE LOCUS O 11 (MLO11)	A member of a large family of seven-transmembrane domain proteins specific to plants, homologs of the barley mildew resistance locus o (MLO) protein. The Arabidopsis genome contains 15 genes encoding MLO proteins, with localization in plasma membrane. Phylogenetic analysis revealed four clades of closely-related AtMLO genes. ATMLO11 belongs to the clade I, with AtMLO4 and AtMLO14. The gene is exp…
AT5G65860	0	ankyrin repeat family protein;(source:Araport11)
AT1G61960	0	Mitochondrial transcription termination factor family protein;(source:Araport11)
AT5G08780	0	winged-helix DNA-binding transcription factor family protein;(source:Araport11)
AT4G36580	0	AAA-type ATPase family protein;(source:Araport11)
AT4G02710	NETWORKED 1C (NET1C)	Kinase interacting (KIP1-like) family protein;(source:Araport11)
AT3G05345	DNA J PROTEIN C82 (DJC82)	Chaperone DnaJ-domain superfamily protein;(source:Araport11)
AT1G11270	0	F-box and associated interaction domains-containing protein;(source:Araport11)
AT1G44960	0	SNARE associated Golgi protein family;(source:Araport11)
AT1G54030	NUCLEAR CAGE (NUC);ENDOPLASMIC RETICULUM MORPHOLOGY 3 (ERMO3);GOLGI DEFECTS 36 (GOLD36);MODIFIED VACUOLE PHENOTYPE 1 (MVP1)	Encodes a vacuolar protein. Mutation causes organizational defects in the endoplasmic reticulum and aberrant protein trafficking in the plant secretory pathway. The mRNA is cell-to-cell mobile.
[truncated: 329 more rows]

## Sheet: GO Cluster 4
Category Term Count % PValue Genes List Total Pop Hits Pop Total Fold Enrichment Bonferroni Benjamini FDR
[truncated: 57 more rows]
