# Supplementary material for: Increasing the resilience of plant immunity to a warming climate
Source: Nature. 2022 Jun 29;607(7918):339–44. doi: 10.1038/s41586-022-04902-y (PMC9279160; doi:10.1038/s41586-022-04902-y)
Supplement: Supplementary file 7 — Source Data Fig. 1 [file 41586_2022_4902_MOESM7_ESM.xlsx]

## Sheet: Fig.1b
Fig.1b
Sample ID	Normalized gene expression (2^-dCt)		Tukey's multiple comparisons test	p-value
	ICS1
Col0, 23C, MI1	0.47		23°C:Col-0, mock vs. 23°C:Col-0, Pst DC3000	<0.0001
Col0, 23C, MI2	0.35		23°C:Col-0, mock vs. 28°C:Col-0, mock	0.9717
Col0, 23C, MI3	0.39		23°C:Col-0, mock vs. 28°C:Col-0, Pst DC3000	0.9786
Col0, 23C, MI4	0.32		23°C:Col-0, Pst DC3000 vs. 28°C:Col-0, mock	<0.0001
Col0, 23C, DC1	6.76		23°C:Col-0, Pst DC3000 vs. 28°C:Col-0, Pst DC3000	<0.0001
Col0, 23C, DC2	10.32		28°C:Col-0, mock vs. 28°C:Col-0, Pst DC3000	0.8418
Col0, 23C, DC3	6.94
Col0, 23C, DC4	6.83
Col0, 28C, MI1	0.11
Col0, 28C, MI2	0.1
Col0, 28C, MI3	0.15
Col0, 28C, MI4	0.1
Col0, 28C, DC1	0.76
Col0, 28C, DC2	0.78
Col0, 28C, DC3	0.5
Col0, 28C, DC4	0.46
*footnote
MI: mock infiltration
DC: Pst DC3000

## Sheet: Fig.1c
Fig.1c
Sample ID	SA hormone (ng/g)		Tukey's multiple comparisons test	p-value
Col0, 23C, MI1	258.3		23°C:Col-0, mock vs. 23°C:Col-0, Pst DC3000	0.0056
Col0, 23C, MI2	325.6		23°C:Col-0, mock vs. 28°C:Col-0, mock	0.9553
Col0, 23C, MI3	164.8		23°C:Col-0, mock vs. 28°C:Col-0, Pst DC3000	>0.9999
Col0, 23C, DC1	1105.1		23°C:Col-0, Pst DC3000 vs. 28°C:Col-0, mock	0.003
Col0, 23C, DC2	1819.3		23°C:Col-0, Pst DC3000 vs. 28°C:Col-0, Pst DC3000	0.0053
Col0, 23C, DC3	979.1		28°C:Col-0, mock vs. 28°C:Col-0, Pst DC3000	0.9642
Col0, 28C, MI1	71.9
Col0, 28C, MI2	53.6
Col0, 28C, MI3	293.9
Col0, 28C, DC1	499.5
Col0, 28C, DC2	160.8
Col0, 28C, DC3	63
*footnote
MI: mock infiltration
DC: Pst DC3000

## Sheet: Fig.1d
Fig.1d
Sample ID	SA hormone (ng/g)		Tukey's multiple comparisons test	p-value
Col-0, 23C, MI1	56.54		23°C:Col-0, mock vs. 23°C:Col-0, Pst	0.0205
Col-0, 23C, MI2	18.92		23°C:Col-0, mock vs. 23°C:35S::ICS1, mock	0.1664
Col-0, 23C, MI3	25.64		23°C:Col-0, mock vs. 23°C:35S::ICS1, Pst	<0.0001
Col-0, 23C, MI4	19.83		23°C:Col-0, mock vs. 28°C:Col-0, mock	0.8974
Col-0, 23C, DC1	747.62		23°C:Col-0, mock vs. 28°C:Col-0, Pst	0.6533
Col-0, 23C, DC2	908.99		23°C:Col-0, mock vs. 28°C:35S::ICS1, mock	0.0254
Col-0, 23C, DC3	553.04		23°C:Col-0, mock vs. 28°C:35S::ICS1, Pst	0.0023
Col-0, 23C, DC4	728.24		23°C:Col-0, Pst vs. 23°C:35S::ICS1, mock	0.3304
Col-0, 28C, MI1	47.02		23°C:Col-0, Pst vs. 23°C:35S::ICS1, Pst	<0.0001
Col-0, 28C, MI2	170.92		23°C:Col-0, Pst vs. 28°C:Col-0, mock	0.0255
Col-0, 28C, MI3	53.95		23°C:Col-0, Pst vs. 28°C:Col-0, Pst	0.0528
Col-0, 28C, MI4	11.58		23°C:Col-0, Pst vs. 28°C:35S::ICS1, mock	0.8974
Col-0, 28C, DC1	114.44		23°C:Col-0, Pst vs. 28°C:35S::ICS1, Pst	0.3715
Col-0, 28C, DC2	188.31		23°C:35S::ICS1, mock vs. 23°C:35S::ICS1, Pst	<0.0001
Col-0, 28C, DC3	185.21		23°C:35S::ICS1, mock vs. 28°C:Col-0, mock	0.2131
Col-0, 28C, DC4	174.93		23°C:35S::ICS1, mock vs. 28°C:Col-0, Pst	0.3492
35S::ICS1, 23C, MI1	311.98		23°C:35S::ICS1, mock vs. 28°C:35S::ICS1, mock	0.3513
35S::ICS1, 23C, MI2	548.38		23°C:35S::ICS1, mock vs. 28°C:35S::ICS1, Pst	0.0613
35S::ICS1, 23C, MI3	546.91		23°C:35S::ICS1, Pst vs. 28°C:Col-0, mock	<0.0001
35S::ICS1, 23C, MI4	345.92		23°C:35S::ICS1, Pst vs. 28°C:Col-0, Pst	<0.0001
35S::ICS1, 23C, DC1	2751.07		23°C:35S::ICS1, Pst vs. 28°C:35S::ICS1, mock	<0.0001
35S::ICS1, 23C, DC2	2132.84		23°C:35S::ICS1, Pst vs. 28°C:35S::ICS1, Pst	<0.0001
35S::ICS1, 23C, DC3	2616.77		28°C:Col-0, mock vs. 28°C:Col-0, Pst	0.7544
35S::ICS1, 23C, DC4	4023.54		28°C:Col-0, mock vs. 28°C:35S::ICS1, mock	0.0319
35S::ICS1, 28C, MI1	585.71		28°C:Col-0, mock vs. 28°C:35S::ICS1, Pst	0.0031
35S::ICS1, 28C, MI2	687.64		28°C:Col-0, Pst vs. 28°C:35S::ICS1, mock	0.0615
35S::ICS1, 28C, MI3	1169.64		28°C:Col-0, Pst vs. 28°C:35S::ICS1, Pst	0.0074
35S::ICS1, 28C, MI4	367.94		28°C:35S::ICS1, mock vs. 28°C:35S::ICS1, Pst	0.3491
35S::ICS1, 28C, DC1	1367.19
35S::ICS1, 28C, DC2	877.89
35S::ICS1, 28C, DC3	1178.28
35S::ICS1, 28C, DC4	507.59
*footnote
MI: mock infiltration
DC: Pst DC3000

## Sheet: Fig.1e
Fig.1e
Sample ID	SA hormone (ng/g)		Tukey's multiple comparisons test	p-value
Col-0, 23C, MI1	114.27		23°C:Col-0, mock vs. 23°C:Col-0, Pst	<0.0001
Col-0, 23C, MI2	180.62		23°C:Col-0, mock vs. 23°C:npr1 S11D/S15D, mock	>0.9999
Col-0, 23C, MI3	153.35		23°C:Col-0, mock vs. 23°C:npr1 S11D/S15D, Pst	<0.0001
Col-0, 23C, MI4	342.53		23°C:Col-0, mock vs. 28°C:Col-0, mock	>0.9999
Col-0, 23C, DC1	3872.38		23°C:Col-0, mock vs. 28°C:Col-0, Pst	>0.9999
Col-0, 23C, DC2	4264.79		23°C:Col-0, mock vs. 28°C:npr1 S11D/S15D, mock	>0.9999
Col-0, 23C, DC3	2537.67		23°C:Col-0, mock vs. 28°C:npr1 S11D/S15D, Pst	>0.9999
Col-0, 23C, DC4	2568.98		23°C:Col-0, Pst vs. 23°C:npr1 S11D/S15D, mock	<0.0001
Col-0, 28C, MI1	26.72		23°C:Col-0, Pst vs. 23°C:npr1 S11D/S15D, Pst	0.3131
Col-0, 28C, MI2	0		23°C:Col-0, Pst vs. 28°C:Col-0, mock	<0.0001
Col-0, 28C, MI3	40.49		23°C:Col-0, Pst vs. 28°C:Col-0, Pst	<0.0001
Col-0, 28C, MI4	37.15		23°C:Col-0, Pst vs. 28°C:npr1 S11D/S15D, mock	<0.0001
Col-0, 28C, DC1	111.4		23°C:Col-0, Pst vs. 28°C:npr1 S11D/S15D, Pst	<0.0001
Col-0, 28C, DC2	227.07		23°C:npr1 S11D/S15D, mock vs. 23°C:npr1 S11D/S15D, Pst	<0.0001
Col-0, 28C, DC3	315.03		23°C:npr1 S11D/S15D, mock vs. 28°C:Col-0, mock	>0.9999
Col-0, 28C, DC4	43.61		23°C:npr1 S11D/S15D, mock vs. 28°C:Col-0, Pst	>0.9999
npr1S11/15D, 23C, MI1	43.12		23°C:npr1 S11D/S15D, mock vs. 28°C:npr1 S11D/S15D, mock	>0.9999
npr1S11/15D, 23C, MI2	20.26		23°C:npr1 S11D/S15D, mock vs. 28°C:npr1 S11D/S15D, Pst	>0.9999
npr1S11/15D, 23C, MI3	11.56		23°C:npr1 S11D/S15D, Pst vs. 28°C:Col-0, mock	<0.0001
npr1S11/15D, 23C, MI4	0		23°C:npr1 S11D/S15D, Pst vs. 28°C:Col-0, Pst	<0.0001
npr1S11/15D, 23C, DC1	3733.42		23°C:npr1 S11D/S15D, Pst vs. 28°C:npr1 S11D/S15D, mock	<0.0001
npr1S11/15D, 23C, DC2	2246.16		23°C:npr1 S11D/S15D, Pst vs. 28°C:npr1 S11D/S15D, Pst	<0.0001
npr1S11/15D, 23C, DC3	5187.4		28°C:Col-0, mock vs. 28°C:Col-0, Pst	>0.9999
npr1S11/15D, 23C, DC4	2825.52		28°C:Col-0, mock vs. 28°C:npr1 S11D/S15D, mock	>0.9999
npr1S11/15D, 28C, MI1	43.12		28°C:Col-0, mock vs. 28°C:npr1 S11D/S15D, Pst	>0.9999
npr1S11/15D, 28C, MI2	20.26		28°C:Col-0, Pst vs. 28°C:npr1 S11D/S15D, mock	0.9999
npr1S11/15D, 28C, MI3	11.56		28°C:Col-0, Pst vs. 28°C:npr1 S11D/S15D, Pst	>0.9999
npr1S11/15D, 28C, MI4	0		28°C:npr1 S11D/S15D, mock vs. 28°C:npr1 S11D/S15D, Pst	>0.9999
npr1S11/15D, 28C, DC1	70.3
npr1S11/15D, 28C, DC1	45.91
npr1S11/15D, 28C, DC1	21.36
npr1S11/15D, 28C, DC1	9.92
*footnote
MI: mock infiltration
DC: Pst DC3000

## Sheet: Fig.1f
Fig.1f
Sample ID	Normalized gene expression (2^-dCt)		Tukey's multiple comparisons test	p-value
	CBP60g
Col0, 23C, MI1	0.06		23°C:Col-0, mock vs. 23°C:Col-0, Pst DC3000	<0.0001
Col0, 23C, MI2	0.03		23°C:Col-0, mock vs. 28°C:Col-0, mock	0.9965
Col0, 23C, MI3	0.03		23°C:Col-0, mock vs. 28°C:Col-0, Pst DC3000	0.9659
Col0, 23C, MI4	0.03		23°C:Col-0, Pst DC3000 vs. 28°C:Col-0, mock	<0.0001
Col0, 23C, DC1	1.01		23°C:Col-0, Pst DC3000 vs. 28°C:Col-0, Pst DC3000	<0.0001
Col0, 23C, DC2	2.11		28°C:Col-0, mock vs. 28°C:Col-0, Pst DC3000	0.9057
Col0, 23C, DC3	1.12
Col0, 23C, DC4	1.22
Col0, 28C, MI1	0
Col0, 28C, MI2	0
Col0, 28C, MI3	0
Col0, 28C, MI4	0
Col0, 28C, DC1	0.15
Col0, 28C, DC2	0.14
Col0, 28C, DC3	0.09
Col0, 28C, DC4	0.1
*footnote
MI: mock infiltration
DC: Pst DC3000

## Sheet: Fig.1g
Fig.1g
Sample ID	Normalized gene expression (2^-dCt)		Tukey's multiple comparisons test	p-value
	GUS
pCBP60g:GUS, 23C, MI1	0.58667		23°C:mock vs. 23°C:Pst DC3000	<0.0001
pCBP60g:GUS, 23C, MI2	0.509585		23°C:mock vs. 23°C:100 μM BTH	<0.0001
pCBP60g:GUS, 23C, MI3	0.510922		23°C:mock vs. 28°C:mock	0.2975
pCBP60g:GUS, 23C, DC1	2.65989		23°C:mock vs. 28°C:Pst DC3000	0.3833
pCBP60g:GUS, 23C, DC2	2.48603		23°C:mock vs. 28°C:100 μM BTH	0.1047
pCBP60g:GUS, 23C, DC3	3.031		23°C:Pst DC3000 vs. 23°C:100 μM BTH	0.0291
pCBP60g:GUS, 23C, BTH1	2.26195		23°C:Pst DC3000 vs. 28°C:mock	<0.0001
pCBP60g:GUS, 23C, BTH2	2.42249		23°C:Pst DC3000 vs. 28°C:Pst DC3000	<0.0001
pCBP60g:GUS, 23C, BTH3	1.85121		23°C:Pst DC3000 vs. 28°C:100 μM BTH	<0.0001
pCBP60g:GUS, 28C, MI1	0.145144		23°C:100 μM BTH vs. 28°C:mock	<0.0001
pCBP60g:GUS, 28C, MI2	0.155316		23°C:100 μM BTH vs. 28°C:Pst DC3000	<0.0001
pCBP60g:GUS, 28C, MI3	0.223802		23°C:100 μM BTH vs. 28°C:100 μM BTH	<0.0001
pCBP60g:GUS, 28C, DC1	0.205474		28°C:mock vs. 28°C:Pst DC3000	>0.9999
pCBP60g:GUS, 28C, DC2	0.178315		28°C:mock vs. 28°C:100 μM BTH	0.0012
pCBP60g:GUS, 28C, DC3	0.210803		28°C:Pst DC3000 vs. 28°C:100 μM BTH	0.0016
pCBP60g:GUS, 28C, BTH1	1.05314
pCBP60g:GUS, 28C, BTH2	0.908811
pCBP60g:GUS, 28C, BTH3	0.987052
*footnote
MI: mock infiltration
DC: Pst DC3000
BTH: 100µM BTH
