# Supplementary material for: Increasing the resilience of plant immunity to a warming climate
Source: Nature. 2022 Jun 29;607(7918):339–44. doi: 10.1038/s41586-022-04902-y (PMC9279160; doi:10.1038/s41586-022-04902-y)
Supplement: Supplementary file 8 — Source Data Fig. 2 [file 41586_2022_4902_MOESM8_ESM.xlsx]

## Sheet: Fig.2a
Fig.2a
Sample ID	%input	%input		Tukey's multiple comparisons test	p-value
	TA3	CBP60g (P1)
pNPR1::NPR1-YFP, 23C, MI1	0.00530137	0.00427779		23C, mock, TA3 vs. 23C, BTH, TA3	>0.9999
pNPR1::NPR1-YFP, 23C, MI2	0.003445	0.003327		23C, mock, TA3 vs. 28C, mock, TA3	0.9818
pNPR1::NPR1-YFP, 23C, MI3	0.002645	0.003257		23C, mock, TA3 vs. 28C, BTH, TA3	0.9888
pNPR1::NPR1-YFP, 23C, BTH1	0.00330382	0.00917695		23C, mock, TA3 vs. 23C, mock, CBP60g	>0.9999
pNPR1::NPR1-YFP, 23C, BTH2	0.003072	0.013306		23C, mock, TA3 vs. 23C, BTH, CBP60g	0.0028
pNPR1::NPR1-YFP, 23C, BTH3	0.004275	0.020494		23C, mock, TA3 vs. 28C, mock, CBP60g	>0.9999
pNPR1::NPR1-YFP, 28C, MI1	0.00151933	0.00262255		23C, mock, TA3 vs. 28C, BTH, CBP60g	0.0046
pNPR1::NPR1-YFP, 28C, MI2	0.001898	0.002965		23C, BTH, TA3 vs. 28C, mock, TA3	0.9917
pNPR1::NPR1-YFP, 28C, MI3	0.002233	0.004069		23C, BTH, TA3 vs. 28C, BTH, TA3	0.9954
pNPR1::NPR1-YFP, 28C, BTH1	0.00192568	0.0132018		23C, BTH, TA3 vs. 23C, mock, CBP60g	>0.9999
pNPR1::NPR1-YFP, 28C, BTH2	0.001826	0.009839		23C, BTH, TA3 vs. 23C, BTH, CBP60g	0.0023
pNPR1::NPR1-YFP, 28C, BTH3	0.002377	0.018292		23C, BTH, TA3 vs. 28C, mock, CBP60g	>0.9999
				23C, BTH, TA3 vs. 28C, BTH, CBP60g	0.0037
				28C, mock, TA3 vs. 28C, BTH, TA3	>0.9999
*footnote				28C, mock, TA3 vs. 23C, mock, CBP60g	0.9895
MI:mock condition				28C, mock, TA3 vs. 23C, BTH, CBP60g	0.0005
BTH: 100 µM BTH				28C, mock, TA3 vs. 28C, mock, CBP60g	0.9978
				28C, mock, TA3 vs. 28C, BTH, CBP60g	0.0008
				28C, BTH, TA3 vs. 23C, mock, CBP60g	0.994
				28C, BTH, TA3 vs. 23C, BTH, CBP60g	0.0006
				28C, BTH, TA3 vs. 28C, mock, CBP60g	0.999
				28C, BTH, TA3 vs. 28C, BTH, CBP60g	0.001
				23C, mock, CBP60g vs. 23C, BTH, CBP60g	0.0024
				23C, mock, CBP60g vs. 28C, mock, CBP60g	>0.9999
				23C, mock, CBP60g vs. 28C, BTH, CBP60g	0.0039
				23C, BTH, CBP60g vs. 28C, mock, CBP60g	0.0017
				23C, BTH, CBP60g vs. 28C, BTH, CBP60g	>0.9999
				28C, mock, CBP60g vs. 28C, BTH, CBP60g	0.0027

## Sheet: Fig.2b
Fig.2b
Sample ID	23°C, mock	28°C, mock	23°C, SA	28°C, SA	23°C, BTH	28°C, BTH		Tukey's multiple comparisons test	p-value
	1	3	3	1	4	1		23 °C, mock vs. 28 °C, mock	0.9986
	1	1	1	1	4	2		23 °C, mock vs. 23 °C, SA	0.0416
	1	1	2	2	3	2		23 °C, mock vs. 28 °C, SA	>0.9999
	1	1	3	2	2	1		23 °C, mock vs. 23 °C, BTH	0.0474
	1	1	2	1	2	3		23 °C, mock vs. 28 °C, BTH	>0.9999
	1	2	1	1	2	1		28 °C, mock vs. 23 °C, SA	0.5648
	1	1	5	1	1	1		28 °C, mock vs. 28 °C, SA	0.9716
	2	2	2	2	3	1		28 °C, mock vs. 23 °C, BTH	0.4555
	2	2	2	1	5	1		28 °C, mock vs. 28 °C, BTH	0.9931
	1		3	1	3	1		23 °C, SA vs. 28 °C, SA	0.0036
	1		1	1	4	1		23 °C, SA vs. 23 °C, BTH	>0.9999
	1		4	1	7	1		23 °C, SA vs. 28 °C, BTH	0.0117
	3		1	1	3	1		28 °C, SA vs. 23 °C, BTH	0.011
			4	1	7	1		28 °C, SA vs. 28 °C, BTH	>0.9999
			6	2	1	2		23 °C, BTH vs. 28 °C, BTH	0.0218
			1	1	1	1
			2	2	2	3
			4	1	4	1
			2	1	1	1
			1	1	1	1
			1	2	1	1
			2	2	2	1
			3	1	2	1
			1	1	1	1
			2	1	4
			1	1	1
			2	1	1
			1	1	1
			1	2	1
			1	2	4
			1	1	1
			4	1	1
			2	1	1
			1	1	1
			5	1	1
			1	2	1
			5	1
			1
			1
			3
			1

## Sheet: Fig.2c, left
Fig.2c
	%input	%input	%input			Tukey's multiple comparisons test	p-value
Sample ID	TA3	CBP60g (P1)	NPR1
Col-0,23C,BTH1	0.005891	0.008094	0.004362			Col-0, 23C, BTH, TA3 vs. eGFP-GBPL3, 23C, mock, TA3	>0.9999
Col-0,23C,BTH2	0.003183	0.003289	0.00632			Col-0, 23C, BTH, TA3 vs. eGFP-GBPL3, 23C, BTH, TA3	>0.9999
Col-0,23C,BTH3	0.004181	0.005006	0.005703			Col-0, 23C, BTH, TA3 vs. eGFP-GBPL3, 28C, mock, TA3	>0.9999
35S::eGFP-GBPL3,23C,MI1	0.003624	0.004846	0.003697			Col-0, 23C, BTH, TA3 vs. eGFP-GBPL3, 28C, BTH, TA3	>0.9999
35S::eGFP-GBPL3,23C,MI2	0.006045	0.007438	0.005202			Col-0, 23C, BTH, TA3 vs. Col-0, 23C, BTH, CBP60g	>0.9999
35S::eGFP-GBPL3,23C,MI3	0.004271	0.002554	0.003172			Col-0, 23C, BTH, TA3 vs. eGFP-GBPL3, 23C, mock, CBP60g	>0.9999
35S::eGFP-GBPL3,23C,BTH1	0.007976	0.018673	0.015609			Col-0, 23C, BTH, TA3 vs. eGFP-GBPL3, 23C, BTH, CBP60g	<0.0001
35S::eGFP-GBPL3,23C,BTH2	0.008013	0.017109	0.018434			Col-0, 23C, BTH, TA3 vs. eGFP-GBPL3, 28C, mock, CBP60g	>0.9999
35S::eGFP-GBPL3,23C,BTH3	0.004955	0.010995	0.009294			Col-0, 23C, BTH, TA3 vs. eGFP-GBPL3, 28C, BTH, CBP60g	>0.9999
35S::eGFP-GBPL3,28C,MI1	0.006025	0.003343	0.003045			Col-0, 23C, BTH, TA3 vs. Col-0,23C,mock,NPR1	>0.9999
35S::eGFP-GBPL3,28C,MI2	0.007793	0.006567	0.004432			Col-0, 23C, BTH, TA3 vs. eGFP-GBPL3,23C,mock,NPR1	>0.9999
35S::eGFP-GBPL3,28C,MI3	0.005831	0.003762	0.004894			Col-0, 23C, BTH, TA3 vs. eGFP-GBPL3,23C,BTH,NPR1	0.0003
35S::eGFP-GBPL3,28C,BTH1	0.006133	0.006533	0.014425			Col-0, 23C, BTH, TA3 vs. eGFP-GBPL3,28C,mock,NPR1	>0.9999
35S::eGFP-GBPL3,28C,BTH2	0.00723	0.007857	0.011056			Col-0, 23C, BTH, TA3 vs. eGFP-GBPL3,28C,BTH,NPR1	0.0259
35S::eGFP-GBPL3,28C,BTH3	0.005403	0.005905	0.008356			eGFP-GBPL3, 23C, mock, TA3 vs. eGFP-GBPL3, 23C, BTH, TA3	>0.9999
						eGFP-GBPL3, 23C, mock, TA3 vs. eGFP-GBPL3, 28C, mock, TA3	>0.9999
*footnote						eGFP-GBPL3, 23C, mock, TA3 vs. eGFP-GBPL3, 28C, BTH, TA3	>0.9999
MI:mock condition						eGFP-GBPL3, 23C, mock, TA3 vs. Col-0, 23C, BTH, CBP60g	>0.9999
BTH: 100 µM BTH						eGFP-GBPL3, 23C, mock, TA3 vs. eGFP-GBPL3, 23C, mock, CBP60g	>0.9999
						eGFP-GBPL3, 23C, mock, TA3 vs. eGFP-GBPL3, 23C, BTH, CBP60g	<0.0001
						eGFP-GBPL3, 23C, mock, TA3 vs. eGFP-GBPL3, 28C, mock, CBP60g	>0.9999
						eGFP-GBPL3, 23C, mock, TA3 vs. eGFP-GBPL3, 28C, BTH, CBP60g	>0.9999
						eGFP-GBPL3, 23C, mock, TA3 vs. Col-0,23C,mock,NPR1	>0.9999
						eGFP-GBPL3, 23C, mock, TA3 vs. eGFP-GBPL3,23C,mock,NPR1	>0.9999
						eGFP-GBPL3, 23C, mock, TA3 vs. eGFP-GBPL3,23C,BTH,NPR1	0.0003
						eGFP-GBPL3, 23C, mock, TA3 vs. eGFP-GBPL3,28C,mock,NPR1	>0.9999
						eGFP-GBPL3, 23C, mock, TA3 vs. eGFP-GBPL3,28C,BTH,NPR1	0.0251
						eGFP-GBPL3, 23C, BTH, TA3 vs. eGFP-GBPL3, 28C, mock, TA3	>0.9999
						eGFP-GBPL3, 23C, BTH, TA3 vs. eGFP-GBPL3, 28C, BTH, TA3	>0.9999
						eGFP-GBPL3, 23C, BTH, TA3 vs. Col-0, 23C, BTH, CBP60g	>0.9999
						eGFP-GBPL3, 23C, BTH, TA3 vs. eGFP-GBPL3, 23C, mock, CBP60g	>0.9999
						eGFP-GBPL3, 23C, BTH, TA3 vs. eGFP-GBPL3, 23C, BTH, CBP60g	0.0003
						eGFP-GBPL3, 23C, BTH, TA3 vs. eGFP-GBPL3, 28C, mock, CBP60g	>0.9999
						eGFP-GBPL3, 23C, BTH, TA3 vs. eGFP-GBPL3, 28C, BTH, CBP60g	>0.9999
						eGFP-GBPL3, 23C, BTH, TA3 vs. Col-0,23C,mock,NPR1	>0.9999
						eGFP-GBPL3, 23C, BTH, TA3 vs. eGFP-GBPL3,23C,mock,NPR1	0.889
						eGFP-GBPL3, 23C, BTH, TA3 vs. eGFP-GBPL3,23C,BTH,NPR1	0.0009
						eGFP-GBPL3, 23C, BTH, TA3 vs. eGFP-GBPL3,28C,mock,NPR1	>0.9999
						eGFP-GBPL3, 23C, BTH, TA3 vs. eGFP-GBPL3,28C,BTH,NPR1	>0.9999
						eGFP-GBPL3, 28C, mock, TA3 vs. eGFP-GBPL3, 28C, BTH, TA3	>0.9999
						eGFP-GBPL3, 28C, mock, TA3 vs. Col-0, 23C, BTH, CBP60g	>0.9999
						eGFP-GBPL3, 28C, mock, TA3 vs. eGFP-GBPL3, 23C, mock, CBP60g	>0.9999
						eGFP-GBPL3, 28C, mock, TA3 vs. eGFP-GBPL3, 23C, BTH, CBP60g	0.004
						eGFP-GBPL3, 28C, mock, TA3 vs. eGFP-GBPL3, 28C, mock, CBP60g	>0.9999
						eGFP-GBPL3, 28C, mock, TA3 vs. eGFP-GBPL3, 28C, BTH, CBP60g	>0.9999
						eGFP-GBPL3, 28C, mock, TA3 vs. Col-0,23C,mock,NPR1	>0.9999
						eGFP-GBPL3, 28C, mock, TA3 vs. eGFP-GBPL3,23C,mock,NPR1	>0.9999
						eGFP-GBPL3, 28C, mock, TA3 vs. eGFP-GBPL3,23C,BTH,NPR1	0.0014
						eGFP-GBPL3, 28C, mock, TA3 vs. eGFP-GBPL3,28C,mock,NPR1	>0.9999
						eGFP-GBPL3, 28C, mock, TA3 vs. eGFP-GBPL3,28C,BTH,NPR1	>0.9999
						eGFP-GBPL3, 28C, BTH, TA3 vs. Col-0, 23C, BTH, CBP60g	>0.9999
						eGFP-GBPL3, 28C, BTH, TA3 vs. eGFP-GBPL3, 23C, mock, CBP60g	>0.9999
						eGFP-GBPL3, 28C, BTH, TA3 vs. eGFP-GBPL3, 23C, BTH, CBP60g	0.0003
						eGFP-GBPL3, 28C, BTH, TA3 vs. eGFP-GBPL3, 28C, mock, CBP60g	>0.9999
						eGFP-GBPL3, 28C, BTH, TA3 vs. eGFP-GBPL3, 28C, BTH, CBP60g	>0.9999
						eGFP-GBPL3, 28C, BTH, TA3 vs. Col-0,23C,mock,NPR1	>0.9999
						eGFP-GBPL3, 28C, BTH, TA3 vs. eGFP-GBPL3,23C,mock,NPR1	>0.9999
						eGFP-GBPL3, 28C, BTH, TA3 vs. eGFP-GBPL3,23C,BTH,NPR1	0.0013
						eGFP-GBPL3, 28C, BTH, TA3 vs. eGFP-GBPL3,28C,mock,NPR1	>0.9999
						eGFP-GBPL3, 28C, BTH, TA3 vs. eGFP-GBPL3,28C,BTH,NPR1	0.0699
						Col-0, 23C, BTH, CBP60g vs. eGFP-GBPL3, 23C, mock, CBP60g	>0.9999
						Col-0, 23C, BTH, CBP60g vs. eGFP-GBPL3, 23C, BTH, CBP60g	0.0001
						Col-0, 23C, BTH, CBP60g vs. eGFP-GBPL3, 28C, mock, CBP60g	>0.9999
						Col-0, 23C, BTH, CBP60g vs. eGFP-GBPL3, 28C, BTH, CBP60g	>0.9999
						Col-0, 23C, BTH, CBP60g vs. Col-0,23C,mock,NPR1	>0.9999
						Col-0, 23C, BTH, CBP60g vs. eGFP-GBPL3,23C,mock,NPR1	>0.9999
						Col-0, 23C, BTH, CBP60g vs. eGFP-GBPL3,23C,BTH,NPR1	0.0005
						Col-0, 23C, BTH, CBP60g vs. eGFP-GBPL3,28C,mock,NPR1	>0.9999
						Col-0, 23C, BTH, CBP60g vs. eGFP-GBPL3,28C,BTH,NPR1	0.0362
						eGFP-GBPL3, 23C, mock, CBP60g vs. eGFP-GBPL3, 23C, BTH, CBP60g	<0.0001
						eGFP-GBPL3, 23C, mock, CBP60g vs. eGFP-GBPL3, 28C, mock, CBP60g	>0.9999
						eGFP-GBPL3, 23C, mock, CBP60g vs. eGFP-GBPL3, 28C, BTH, CBP60g	>0.9999
						eGFP-GBPL3, 23C, mock, CBP60g vs. Col-0,23C,mock,NPR1	>0.9999
						eGFP-GBPL3, 23C, mock, CBP60g vs. eGFP-GBPL3,23C,mock,NPR1	>0.9999
						eGFP-GBPL3, 23C, mock, CBP60g vs. eGFP-GBPL3,23C,BTH,NPR1	0.0004
						eGFP-GBPL3, 23C, mock, CBP60g vs. eGFP-GBPL3,28C,mock,NPR1	>0.9999
						eGFP-GBPL3, 23C, mock, CBP60g vs. eGFP-GBPL3,28C,BTH,NPR1	0.0305
						eGFP-GBPL3, 23C, BTH, CBP60g vs. eGFP-GBPL3, 28C, mock, CBP60g	<0.0001
						eGFP-GBPL3, 23C, BTH, CBP60g vs. eGFP-GBPL3, 28C, BTH, CBP60g	0.0003
						eGFP-GBPL3, 23C, BTH, CBP60g vs. Col-0,23C,mock,NPR1	0.0002
						eGFP-GBPL3, 23C, BTH, CBP60g vs. eGFP-GBPL3,23C,mock,NPR1	<0.0001
						eGFP-GBPL3, 23C, BTH, CBP60g vs. eGFP-GBPL3,23C,BTH,NPR1	>0.9999
						eGFP-GBPL3, 23C, BTH, CBP60g vs. eGFP-GBPL3,28C,mock,NPR1	<0.0001
						eGFP-GBPL3, 23C, BTH, CBP60g vs. eGFP-GBPL3,28C,BTH,NPR1	0.0627
						eGFP-GBPL3, 28C, mock, CBP60g vs. eGFP-GBPL3, 28C, BTH, CBP60g	>0.9999
						eGFP-GBPL3, 28C, mock, CBP60g vs. Col-0,23C,mock,NPR1	>0.9999
						eGFP-GBPL3, 28C, mock, CBP60g vs. eGFP-GBPL3,23C,mock,NPR1	>0.9999
						eGFP-GBPL3, 28C, mock, CBP60g vs. eGFP-GBPL3,23C,BTH,NPR1	0.0003
						eGFP-GBPL3, 28C, mock, CBP60g vs. eGFP-GBPL3,28C,mock,NPR1	>0.9999
						eGFP-GBPL3, 28C, mock, CBP60g vs. eGFP-GBPL3,28C,BTH,NPR1	0.0266
						eGFP-GBPL3, 28C, BTH, CBP60g vs. Col-0,23C,mock,NPR1	>0.9999
						eGFP-GBPL3, 28C, BTH, CBP60g vs. eGFP-GBPL3,23C,mock,NPR1	>0.9999
						eGFP-GBPL3, 28C, BTH, CBP60g vs. eGFP-GBPL3,23C,BTH,NPR1	0.0012
						eGFP-GBPL3, 28C, BTH, CBP60g vs. eGFP-GBPL3,28C,mock,NPR1	>0.9999
						eGFP-GBPL3, 28C, BTH, CBP60g vs. eGFP-GBPL3,28C,BTH,NPR1	>0.9999
						Col-0,23C,BTH,NPR1 vs. eGFP-GBPL3,23C,mock,NPR1	>0.9999
						Col-0,23C,BTH,NPR1 vs. eGFP-GBPL3,23C,BTH,NPR1	0.0007
						Col-0,23C,BTH,NPR1 vs. eGFP-GBPL3,28C,mock,NPR1	>0.9999
						Col-0,23C,BTH,NPR1 vs. eGFP-GBPL3,28C,BTH,NPR1	0.0471
						eGFP-GBPL3,23C,mock,NPR1 vs. eGFP-GBPL3,23C,BTH,NPR1	0.0002
						eGFP-GBPL3,23C,mock,NPR1 vs. eGFP-GBPL3,28C,mock,NPR1	>0.9999
						eGFP-GBPL3,23C,mock,NPR1 vs. eGFP-GBPL3,28C,BTH,NPR1	0.0201
						eGFP-GBPL3,23C,BTH,NPR1 vs. eGFP-GBPL3,28C,mock,NPR1	0.0002
						eGFP-GBPL3,23C,BTH,NPR1 vs. eGFP-GBPL3,28C,BTH,NPR1	>0.9999
						eGFP-GBPL3,28C,mock,NPR1 vs. eGFP-GBPL3,28C,BTH,NPR1	0.0202

## Sheet: Fig.2c,right
Fig.2c
	%input			Tukey's multiple comparisons test	p-value
Sample ID	SARD1
Col-0,23C,BTH1	0.006512			Col-0, 23C, BTH, SARD1 vs. eGFP-GBPL3, 23C, mock, SARD1	0.511
Col-0,23C,BTH2	0.006343			Col-0, 23C, BTH, SARD1 vs. eGFP-GBPL3, 23C, BTH, SARD1	0.0006
Col-0,23C,BTH3	0.002211			Col-0, 23C, BTH, SARD1 vs. eGFP-GBPL3, 28C, mock, SARD1	0.9403
35S::eGFP-GBPL3,23C,MI1	0.005395			Col-0, 23C, BTH, SARD1 vs. eGFP-GBPL3, 28C, BTH, SARD1	0.0766
35S::eGFP-GBPL3,23C,MI2	0.006854			eGFP-GBPL3, 23C, mock, SARD1 vs. eGFP-GBPL3, 23C, BTH, SARD1	0.0058
35S::eGFP-GBPL3,23C,MI3	0.00823			eGFP-GBPL3, 23C, mock, SARD1 vs. eGFP-GBPL3, 28C, mock, SARD1	0.8955
35S::eGFP-GBPL3,23C,BTH1	0.012676			eGFP-GBPL3, 23C, mock, SARD1 vs. eGFP-GBPL3, 28C, BTH, SARD1	0.6507
35S::eGFP-GBPL3,23C,BTH2	0.010915			eGFP-GBPL3, 23C, BTH, SARD1 vs. eGFP-GBPL3, 28C, mock, SARD1	0.0017
35S::eGFP-GBPL3,23C,BTH3	0.012493			eGFP-GBPL3, 23C, BTH, SARD1 vs. eGFP-GBPL3, 28C, BTH, SARD1	0.0475
35S::eGFP-GBPL3,28C,MI1	0.006051			eGFP-GBPL3, 28C, mock, SARD1 vs. eGFP-GBPL3, 28C, BTH, SARD1	0.2311
35S::eGFP-GBPL3,28C,MI2	0.005305
35S::eGFP-GBPL3,28C,MI3	0.006183
35S::eGFP-GBPL3,28C,BTH1	0.008098
35S::eGFP-GBPL3,28C,BTH2	0.008412
35S::eGFP-GBPL3,28C,BTH3	0.008554
*footnote
MI:mock condition
BTH: 100 µM BTH

## Sheet: Fig.2d, left
Fig.2d
	%input	%input			Tukey's multiple comparisons test	p-value
Sample ID	TA3	CBP60g (P2)
pNPR1::NPR1-YFP,23C,mock1	0.000618	0.001582			NPR1-YFP,23C,mock,TA3 vs. NPR1-YFP,23C,BTH,TA3	0.9997
pNPR1::NPR1-YFP,23C,mock2	0.003667	0.002543			NPR1-YFP,23C,mock,TA3 vs. NPR1-YFP,28C,mock,TA3	>0.9999
pNPR1::NPR1-YFP,23C,mock3	0.004314	0.004845			NPR1-YFP,23C,mock,TA3 vs. NPR1-YFP,28C,BTH,TA3	>0.9999
pNPR1::NPR1-YFP,23C,BTH1	0.001886	0.030262			NPR1-YFP,23C,mock,TA3 vs. NPR1-YFP,23C,mock,CBP60g	>0.9999
pNPR1::NPR1-YFP,23C,BTH2	0.00411	0.016192			NPR1-YFP,23C,mock,TA3 vs. NPR1-YFP,23C,BTH,CBP60g	<0.0001
pNPR1::NPR1-YFP,23C,BTH3	0.006781	0.029109			NPR1-YFP,23C,mock,TA3 vs. NPR1-YFP,28C,mock,CBP60g	>0.9999
pNPR1::NPR1-YFP,28C,mock1	0.000665	0.004336			NPR1-YFP,23C,mock,TA3 vs. NPR1-YFP,28C,BTH,CBP60g	0.9926
pNPR1::NPR1-YFP,28C,mock2	0.003028	0.002979			NPR1-YFP,23C,BTH,TA3 vs. NPR1-YFP,28C,mock,TA3	>0.9999
pNPR1::NPR1-YFP,28C,mock3	0.0066	0.003309			NPR1-YFP,23C,BTH,TA3 vs. NPR1-YFP,28C,BTH,TA3	0.9938
pNPR1::NPR1-YFP,28C,BTH1	0.000915	0.000971			NPR1-YFP,23C,BTH,TA3 vs. NPR1-YFP,23C,mock,CBP60g	0.9998
pNPR1::NPR1-YFP,28C,BTH2	0.00288	0.004145			NPR1-YFP,23C,BTH,TA3 vs. NPR1-YFP,23C,BTH,CBP60g	<0.0001
pNPR1::NPR1-YFP,28C,BTH3	0.002304	0.010362			NPR1-YFP,23C,BTH,TA3 vs. NPR1-YFP,28C,mock,CBP60g	>0.9999
					NPR1-YFP,23C,BTH,TA3 vs. NPR1-YFP,28C,BTH,CBP60g	>0.9999
					NPR1-YFP,28C,mock,TA3 vs. NPR1-YFP,28C,BTH,TA3	0.9997
					NPR1-YFP,28C,mock,TA3 vs. NPR1-YFP,23C,mock,CBP60g	>0.9999
					NPR1-YFP,28C,mock,TA3 vs. NPR1-YFP,23C,BTH,CBP60g	<0.0001
					NPR1-YFP,28C,mock,TA3 vs. NPR1-YFP,28C,mock,CBP60g	>0.9999
*footnote					NPR1-YFP,28C,mock,TA3 vs. NPR1-YFP,28C,BTH,CBP60g	0.9987
BTH: 100 µM BTH					NPR1-YFP,28C,BTH,TA3 vs. NPR1-YFP,23C,mock,CBP60g	>0.9999
					NPR1-YFP,28C,BTH,TA3 vs. NPR1-YFP,23C,BTH,CBP60g	<0.0001
					NPR1-YFP,28C,BTH,TA3 vs. NPR1-YFP,28C,mock,CBP60g	0.9995
					NPR1-YFP,28C,BTH,TA3 vs. NPR1-YFP,28C,BTH,CBP60g	0.9592
					NPR1-YFP,23C,mock,CBP60g vs. NPR1-YFP,23C,BTH,CBP60g	<0.0001
					NPR1-YFP,23C,mock,CBP60g vs. NPR1-YFP,28C,mock,CBP60g	>0.9999
					NPR1-YFP,23C,mock,CBP60g vs. NPR1-YFP,28C,BTH,CBP60g	0.9947
					NPR1-YFP,23C,BTH,CBP60g vs. NPR1-YFP,28C,mock,CBP60g	<0.0001
					NPR1-YFP,23C,BTH,CBP60g vs. NPR1-YFP,28C,BTH,CBP60g	0.0001
					NPR1-YFP,28C,mock,CBP60g vs. NPR1-YFP,28C,BTH,CBP60g	0.9991

## Sheet: Fig.2d, right
Fig.2d
	%input				Tukey's multiple comparisons test	p-value
Sample ID	TZF1
pNPR1::NPR1-YFP,23C,mock1	0.332055				23 °C:NPR1-YFP,mock vs. 23 °C:NPR1-YFP,BTH	0.9064
pNPR1::NPR1-YFP,23C,mock2	0.351111				23 °C:NPR1-YFP,mock vs. 28 °C:NPR1-YFP,mock	0.905
pNPR1::NPR1-YFP,23C,mock3	0.50698				23 °C:NPR1-YFP,mock vs. 28 °C:NPR1-YFP,BTH	0.001
pNPR1::NPR1-YFP,23C,BTH1	0.704344				23 °C:NPR1-YFP,BTH vs. 28 °C:NPR1-YFP,mock	>0.9999
pNPR1::NPR1-YFP,23C,BTH2	0.559304				23 °C:NPR1-YFP,BTH vs. 28 °C:NPR1-YFP,BTH	0.002
pNPR1::NPR1-YFP,23C,BTH3	0.366021				28 °C:NPR1-YFP,mock vs. 28 °C:NPR1-YFP,BTH	0.002
pNPR1::NPR1-YFP,28C,mock1	0.997141
pNPR1::NPR1-YFP,28C,mock2	0.404254
pNPR1::NPR1-YFP,28C,mock3	0.230846
pNPR1::NPR1-YFP,28C,BTH1	1.87502
pNPR1::NPR1-YFP,28C,BTH2	2.04675
pNPR1::NPR1-YFP,28C,BTH3	1.46409
*footnote
BTH: 100 µM BTH

## Sheet: Fig.2e
Fig.2e
	%input	%input			Tukey's multiple comparisons test	p-value
Sample ID	TA3	CBP60g (P2)
Col-0,23C,BTH1	0.010004	0.015597			Col-0, 23C, BTH, TA3 vs. Col-0, 23C, BTH, CBP60g	>0.9999
Col-0,23C,BTH2	0.008089	0.015102			Col-0, 23C, BTH, TA3 vs. MED16-flag, 23C, mock, TA3	>0.9999
Col-0,23C,BTH3	0.009239	0.00981			Col-0, 23C, BTH, TA3 vs. MED16-flag, 23C, mock, CBP60g	0.0887
MED16-3flag,23C,mock1	0.012267	0.082905			Col-0, 23C, BTH, TA3 vs. MED16-flag, 23C, BTH, TA3	>0.9999
MED16-3flag,23C,mock2	0.007906	0.050155			Col-0, 23C, BTH, TA3 vs. MED16-flag, 23C, BTH, CBP60g	0.0097
MED16-3flag,23C,mock3	0.011242	0.037808			Col-0, 23C, BTH, TA3 vs. MED16-flag, 28C, mock, TA3	>0.9999
MED16-3flag,23C,BTH1	0.010045	0.132928			Col-0, 23C, BTH, TA3 vs. MED16-flag, 28C, mock, CBP60g	>0.9999
MED16-3flag,23C,BTH2	0.001106	0.065431			Col-0, 23C, BTH, TA3 vs. MED16-flag, 28C, BTH, TA3	>0.9999
MED16-3flag,23C,BTH3	0.008309	0.021163			Col-0, 23C, BTH, TA3 vs. MED16-flag, 28C, BTH, CBP60g	>0.9999
MED16-3flag,28C,mock1	0.011223	0.019931			Col-0, 23C, BTH, CBP60g vs. MED16-flag, 23C, mock, TA3	>0.9999
MED16-3flag,28C,mock2	0.015053	0.01758			Col-0, 23C, BTH, CBP60g vs. MED16-flag, 23C, mock, CBP60g	0.1526
MED16-3flag,28C,mock3	0.008235	0.013033			Col-0, 23C, BTH, CBP60g vs. MED16-flag, 23C, BTH, TA3	>0.9999
MED16-3flag,28C,BTH1	0.015784	0.021815			Col-0, 23C, BTH, CBP60g vs. MED16-flag, 23C, BTH, CBP60g	0.018
MED16-3flag,28C,BTH2	0.006201	0.020772			Col-0, 23C, BTH, CBP60g vs. MED16-flag, 28C, mock, TA3	>0.9999
MED16-3flag,28C,BTH3	0.007707	0.002662			Col-0, 23C, BTH, CBP60g vs. MED16-flag, 28C, mock, CBP60g	>0.9999
					Col-0, 23C, BTH, CBP60g vs. MED16-flag, 28C, BTH, TA3	>0.9999
*footnote					Col-0, 23C, BTH, CBP60g vs. MED16-flag, 28C, BTH, CBP60g	>0.9999
BTH: 100 µM BTH					MED16-flag, 23C, mock, TA3 vs. MED16-flag, 23C, mock, CBP60g	0.1054
					MED16-flag, 23C, mock, TA3 vs. MED16-flag, 23C, BTH, TA3	>0.9999
					MED16-flag, 23C, mock, TA3 vs. MED16-flag, 23C, BTH, CBP60g	0.0118
					MED16-flag, 23C, mock, TA3 vs. MED16-flag, 28C, mock, TA3	>0.9999
					MED16-flag, 23C, mock, TA3 vs. MED16-flag, 28C, mock, CBP60g	>0.9999
					MED16-flag, 23C, mock, TA3 vs. MED16-flag, 28C, BTH, TA3	>0.9999
					MED16-flag, 23C, mock, TA3 vs. MED16-flag, 28C, BTH, CBP60g	>0.9999
					MED16-flag, 23C, mock, CBP60g vs. MED16-flag, 23C, BTH, TA3	0.0631
					MED16-flag, 23C, mock, CBP60g vs. MED16-flag, 23C, BTH, CBP60g	0.9767
					MED16-flag, 23C, mock, CBP60g vs. MED16-flag, 28C, mock, TA3	0.1198
					MED16-flag, 23C, mock, CBP60g vs. MED16-flag, 28C, mock, CBP60g	0.2242
					MED16-flag, 23C, mock, CBP60g vs. MED16-flag, 28C, BTH, TA3	0.098
					MED16-flag, 23C, mock, CBP60g vs. MED16-flag, 28C, BTH, CBP60g	0.1837
					MED16-flag, 23C, BTH, TA3 vs. MED16-flag, 23C, BTH, CBP60g	0.0067
					MED16-flag, 23C, BTH, TA3 vs. MED16-flag, 28C, mock, TA3	>0.9999
					MED16-flag, 23C, BTH, TA3 vs. MED16-flag, 28C, mock, CBP60g	0.999
					MED16-flag, 23C, BTH, TA3 vs. MED16-flag, 28C, BTH, TA3	>0.9999
					MED16-flag, 23C, BTH, TA3 vs. MED16-flag, 28C, BTH, CBP60g	0.9998
					MED16-flag, 23C, BTH, CBP60g vs. MED16-flag, 28C, mock, TA3	0.0136
					MED16-flag, 23C, BTH, CBP60g vs. MED16-flag, 28C, mock, CBP60g	0.0287
					MED16-flag, 23C, BTH, CBP60g vs. MED16-flag, 28C, BTH, TA3	0.0109
					MED16-flag, 23C, BTH, CBP60g vs. MED16-flag, 28C, BTH, CBP60g	0.0225
					MED16-flag, 28C, mock, TA3 vs. MED16-flag, 28C, mock, CBP60g	>0.9999
					MED16-flag, 28C, mock, TA3 vs. MED16-flag, 28C, BTH, TA3	>0.9999
					MED16-flag, 28C, mock, TA3 vs. MED16-flag, 28C, BTH, CBP60g	>0.9999
					MED16-flag, 28C, mock, CBP60g vs. MED16-flag, 28C, BTH, TA3	>0.9999
					MED16-flag, 28C, mock, CBP60g vs. MED16-flag, 28C, BTH, CBP60g	>0.9999
					MED16-flag, 28C, BTH, TA3 vs. MED16-flag, 28C, BTH, CBP60g	>0.9999
