# Supplementary material for: Increasing the resilience of plant immunity to a warming climate
Source: Nature. 2022 Jun 29;607(7918):339–44. doi: 10.1038/s41586-022-04902-y (PMC9279160; doi:10.1038/s41586-022-04902-y)
Supplement: Supplementary file 9 — Source Data Fig. 3 [file 41586_2022_4902_MOESM9_ESM.xlsx]

## Sheet: Fig.3a
Fig.3a
Sample ID	SA hormone (ng/g)		Tukey's multiple comparisons test	p-value
Col-0, 23C, MI1	35.95		23 °C:Col-0, mock vs. 23 °C:Col-0, Pst DC3000	<0.0001
Col-0, 23C, MI2	60.08		23 °C:Col-0, mock vs. 23 °C:35S::CBP60g OE-17, mock	>0.9999
Col-0, 23C, MI3	58.51		23 °C:Col-0, mock vs. 23 °C:35S::CBP60g OE-17, Pst DC3000	<0.0001
Col-0, 23C, MI4	41.94		23 °C:Col-0, mock vs. 28 °C:Col-0, mock	>0.9999
Col-0, 23C, DC1	2493.68		23 °C:Col-0, mock vs. 28 °C:Col-0, Pst DC3000	0.9986
Col-0, 23C, DC2	2039.7		23 °C:Col-0, mock vs. 28 °C:35S::CBP60g OE-17, mock	>0.9999
Col-0, 23C, DC3	2246.61		23 °C:Col-0, mock vs. 28 °C:35S::CBP60g OE-17, Pst DC3000	<0.0001
Col-0, 23C, DC4	1374.05		23 °C:Col-0, Pst DC3000 vs. 23 °C:35S::CBP60g OE-17, mock	<0.0001
Col-0, 28C, MI1	52.47		23 °C:Col-0, Pst DC3000 vs. 23 °C:35S::CBP60g OE-17, Pst DC3000	0.3784
Col-0, 28C, MI2	52.57		23 °C:Col-0, Pst DC3000 vs. 28 °C:Col-0, mock	<0.0001
Col-0, 28C, MI3	38.69		23 °C:Col-0, Pst DC3000 vs. 28 °C:Col-0, Pst DC3000	0.0003
Col-0, 28C, MI4	37.24		23 °C:Col-0, Pst DC3000 vs. 28 °C:35S::CBP60g OE-17, mock	<0.0001
Col-0, 28C, DC1	253.28		23 °C:Col-0, Pst DC3000 vs. 28 °C:35S::CBP60g OE-17, Pst DC3000	0.0005
Col-0, 28C, DC2	359.06		23 °C:35S::CBP60g OE-17, mock vs. 23 °C:35S::CBP60g OE-17, Pst DC3000	<0.0001
Col-0, 28C, DC3	108.4		23 °C:35S::CBP60g OE-17, mock vs. 28 °C:Col-0, mock	>0.9999
Col-0, 28C, DC4	254.43		23 °C:35S::CBP60g OE-17, mock vs. 28 °C:Col-0, Pst DC3000	0.9995
35S::CBP60g, 23C, MI1	94.52		23 °C:35S::CBP60g OE-17, mock vs. 28 °C:35S::CBP60g OE-17, mock	>0.9999
35S::CBP60g, 23C, MI2	57.63		23 °C:35S::CBP60g OE-17, mock vs. 28 °C:35S::CBP60g OE-17, Pst DC3000	<0.0001
35S::CBP60g, 23C, MI3	118.58		23 °C:35S::CBP60g OE-17, Pst DC3000 vs. 28 °C:Col-0, mock	<0.0001
35S::CBP60g, 23C, MI4	37.37		23 °C:35S::CBP60g OE-17, Pst DC3000 vs. 28 °C:Col-0, Pst DC3000	<0.0001
35S::CBP60g, 23C, DC1	2218.27		23 °C:35S::CBP60g OE-17, Pst DC3000 vs. 28 °C:35S::CBP60g OE-17, mock	<0.0001
35S::CBP60g, 23C, DC2	2723.62		23 °C:35S::CBP60g OE-17, Pst DC3000 vs. 28 °C:35S::CBP60g OE-17, Pst DC3000	0.0879
35S::CBP60g, 23C, DC3	3656.36		28 °C:Col-0, mock vs. 28 °C:Col-0, Pst DC3000	0.9984
35S::CBP60g, 23C, DC4	2448.28		28 °C:Col-0, mock vs. 28 °C:35S::CBP60g OE-17, mock	>0.9999
35S::CBP60g, 28C, MI1	54.3909		28 °C:Col-0, mock vs. 28 °C:35S::CBP60g OE-17, Pst DC3000	<0.0001
35S::CBP60g, 28C, MI2	52.0865		28 °C:Col-0, Pst DC3000 vs. 28 °C:35S::CBP60g OE-17, mock	0.9987
35S::CBP60g, 28C, MI3	55.0322		28 °C:Col-0, Pst DC3000 vs. 28 °C:35S::CBP60g OE-17, Pst DC3000	<0.0001
35S::CBP60g, 28C, MI4	44.2216		28 °C:35S::CBP60g OE-17, mock vs. 28 °C:35S::CBP60g OE-17, Pst DC3000	<0.0001
35S::CBP60g, 28C, DC1	2928.45
35S::CBP60g, 28C, DC2	4891.68
35S::CBP60g, 28C, DC3	2834.97
35S::CBP60g, 28C, DC4	4366.97
*footnote
MI: mock infiltration
DC: Pst DC3000

## Sheet: Fig.3c
Fig.3c
Sample ID	CFU/ml	Log10CFU/ml		Tukey's multiple comparisons test	p-value
Col-0, 23C 1	520000	5.716
Col-0, 23C 2	430000	5.63347		23 °C:Col-0 vs. 23 °C:35S::CBP60g	>0.9999
Col-0, 23C 3	480000	5.68124		23 °C:Col-0 vs. 28 °C:Col-0	<0.0001
Col-0, 23C 4	380000	5.57978		23 °C:Col-0 vs. 28 °C:35S::CBP60g	>0.9999
Col-0, 28C 1	100000000	8		23 °C:35S::CBP60g vs. 28 °C:Col-0	<0.0001
Col-0, 28C 2	93000000	7.96848		23 °C:35S::CBP60g vs. 28 °C:35S::CBP60g	0.9996
Col-0, 28C 3	63000000	7.79934		28 °C:Col-0 vs. 28 °C:35S::CBP60g	<0.0001
Col-0, 28C 4	97000000	7.98677
35S::CBP60g, 23C 1	110000	5.04139
35S::CBP60g, 23C 2	133000	5.12385
35S::CBP60g, 23C 3	130000	5.11394
35S::CBP60g, 23C 4	230000	5.36173
35S::CBP60g, 28C 1	520000	5.716
35S::CBP60g, 28C 2	1370000	6.13672
35S::CBP60g, 28C 3	500000	5.69897
35S::CBP60g, 28C 4	630000	5.79934

## Sheet: Fig.3d
Fig.3d
Sample ID	CFU/ml	Log10CFU/ml		Tukey's multiple comparisons test	p-value
Col-0, 23C 1	6100	3.78533
Col-0, 23C 2	15000	4.17609		23 °C:Col-0 vs. 23 °C:35S::CBP60g	>0.9999
Col-0, 23C 3	5700	3.75587		23 °C:Col-0 vs. 28 °C:Col-0	0.0338
Col-0, 23C 4	31000	4.49136		23 °C:Col-0 vs. 28 °C:35S::CBP60g	>0.9999
Col-0, 28C 1	90000	4.95424		23 °C:35S::CBP60g vs. 28 °C:Col-0	0.04
Col-0, 28C 2	360000	5.5563		23 °C:35S::CBP60g vs. 28 °C:35S::CBP60g	>0.9999
Col-0, 28C 3	93000	4.96848		28 °C:Col-0 vs. 28 °C:35S::CBP60g	0.0292
Col-0, 28C 4	160000	5.20412
35S::CBP60g, 23C 1	4000	3.60206
35S::CBP60g, 23C 2	3300	3.51851
35S::CBP60g, 23C 3	12000	4.07918
35S::CBP60g, 28C 1	11000	4.04139
35S::CBP60g, 28C 2	7100	3.85126
35S::CBP60g, 28C 3	17000	4.23045
35S::CBP60g, 28C 4	6700	3.82607

## Sheet: Fig.3e
Fig.3e
Sample ID	CFU/ml	Log10CFU/ml		Tukey's multiple comparisons test	p-value
Col-0, 23C 1	3000	3.47712
Col-0, 23C 2	5100	3.70757		23 °C:Col-0 vs. 23 °C:35S::CBP60g OE-17	>0.9999
Col-0, 23C 3	13200	4.12057		23 °C:Col-0 vs. 28 °C:Col-0	0.0343
Col-0, 23C 4	7100	3.85126		23 °C:Col-0 vs. 28 °C:35S::CBP60g OE-17	>0.9999
Col-0, 28C 1	9000000	6.95424		23 °C:35S::CBP60g OE-17 vs. 28 °C:Col-0	0.0342
Col-0, 28C 2	4300000	6.63347		23 °C:35S::CBP60g OE-17 vs. 28 °C:35S::CBP60g OE-17	>0.9999
Col-0, 28C 3	1040000	6.01703		28 °C:Col-0 vs. 28 °C:35S::CBP60g OE-17	0.0346
Col-0, 28C 4	17100000	7.233
35S::CBP60g, 23C 1	1600	3.20412
35S::CBP60g, 23C 2	1000	3
35S::CBP60g, 23C 3	800	2.90309
35S::CBP60g, 23C 4	800	2.90309
35S::CBP60g, 28C 1	33000	4.51851
35S::CBP60g, 28C 2	7400	3.86923
35S::CBP60g, 28C 3	28000	4.44716
35S::CBP60g, 28C 4	6100	3.78533
