# Supplementary material for: Increasing the resilience of plant immunity to a warming climate
Source: Nature. 2022 Jun 29;607(7918):339–44. doi: 10.1038/s41586-022-04902-y (PMC9279160; doi:10.1038/s41586-022-04902-y)
Supplement: Supplementary file 10 — Source Data Fig. 4 [file 41586_2022_4902_MOESM10_ESM.xlsx]

## Sheet: Fig.4b
Fig.4b
Sample ID	CFU/ml	Log10CFU/ml		Tukey's multiple comparisons test	p-value
Col-0, 23C 1	530000	5.72428		Col-0, 23C vs. 35S::CBP60g 23C	0.255
Col-0, 23C 2	11100000	7.04532		Col-0, 23C vs. b5 23C	0.7342
Col-0, 23C 3	5300000	6.72428		Col-0, 23C vs. b14 23C	0.7425
Col-0, 28C 1	96000000	7.98227		35S::CBP60g 23C vs. b5 23C	0.759
Col-0, 28C 2	114000000	8.0569		35S::CBP60g 23C vs. b14 23C	0.7509
Col-0, 28C 3	58000000	7.76343		b5 23C vs. b14 23C	>0.9999
35S::CBP60g, 23C 1	550000	5.74036
35S::CBP60g, 23C 2	370000	5.5682		Col-0, 28C vs. 35S::CBP60g 28C	0.0001
35S::CBP60g, 23C 3	450000	5.65321		Col-0, 28C vs. b5 28C	0.0011
35S::CBP60g, 28C 1	750000	5.87506		Col-0, 28C vs. b14 28C	0.0072
35S::CBP60g, 28C 2	420000	5.62325		35S::CBP60g 28C vs. b5 28C	0.1977
35S::CBP60g, 28C 3	4000000	6.60206		35S::CBP60g 28C vs. b14 28C	0.0214
uORF b5, 23C 1	760000	5.88081		b5 28C vs. b14 28C	0.4326
uORF b5, 23C 2	3200000	6.50515
uORF b5, 23C 3	650000	5.81291
uORF b5, 28C 1	3400000	6.53148
uORF b5, 28C 2	4300000	6.63347
uORF b5, 28C 3	2700000	6.43136
uORF b14, 23C 1	6300000	6.79934
uORF b14, 23C 2	380000	5.57978
uORF b14, 23C 3	690000	5.83885
uORF b14, 28C 1	6800000	6.83251
uORF b14, 28C 2	10300000	7.01284
uORF b14, 28C 3	6700000	6.82607

## Sheet: Fig.4c
Fig.4c
Sample ID	SA (ng/g)		Tukey's multiple comparisons test	p-value
Col-0, 23C, MI1	128.9		Col-0
Col-0, 23C, MI2	983		23 °C, mock vs. 23 °C, Pst DC3000	0.0005
Col-0, 23C, MI3	156.9		23 °C, mock vs. 28 °C, mock	0.8783
Col-0, 23C, DC1	1633.6		23 °C, mock vs. 28 °C, Pst DC3000	0.8505
Col-0, 23C, DC2	3341.4		23 °C, Pst DC3000 vs. 28 °C, mock	<0.0001
Col-0, 23C, DC3	1987.9		23 °C, Pst DC3000 vs. 28 °C, Pst DC3000	<0.0001
Col-0, 28C, MI1	59.6		28 °C, mock vs. 28 °C, Pst DC3000	>0.9999
Col-0, 28C, MI2	150.1
Col-0, 28C, MI3	113.7		35S::CBP60g OE-17
Col-0, 28C, DC1	14		23 °C, mock vs. 23 °C, Pst DC3000	<0.0001
Col-0, 28C, DC2	129.2		23 °C, mock vs. 28 °C, mock	0.9977
Col-0, 28C, DC3	100.4		23 °C, mock vs. 28 °C, Pst DC3000	<0.0001
35S::CBP60g, 23C, MI1	60.1		23 °C, Pst DC3000 vs. 28 °C, mock	<0.0001
35S::CBP60g, 23C, MI2	615.1		23 °C, Pst DC3000 vs. 28 °C, Pst DC3000	0.0424
35S::CBP60g, 23C, MI3	180.9		28 °C, mock vs. 28 °C, Pst DC3000	<0.0001
35S::CBP60g, 23C, DC1	3965.7
35S::CBP60g, 23C, DC2	2698.6		35S::uORF-CBP60g b5
35S::CBP60g, 23C, DC3	3016.5		23 °C, mock vs. 23 °C, Pst DC3000	<0.0001
35S::CBP60g, 28C, MI1	226.4		23 °C, mock vs. 28 °C, mock	>0.9999
35S::CBP60g, 28C, MI2	344.2		23 °C, mock vs. 28 °C, Pst DC3000	<0.0001
35S::CBP60g, 28C, MI3	51.3		23 °C, Pst DC3000 vs. 28 °C, mock	<0.0001
35S::CBP60g, 28C, DC1	4585.8		23 °C, Pst DC3000 vs. 28 °C, Pst DC3000	0.9612
35S::CBP60g, 28C, DC2	3258.5		28 °C, mock vs. 28 °C, Pst DC3000	<0.0001
35S::CBP60g, 28C, DC3	5369.9
uORF b5, 23C, MI1	128.3		35S::uORF-CBP60g b14
uORF b5, 23C, MI2	136.7		23 °C, mock vs. 23 °C, Pst DC3000	0.0252
uORF b5, 23C, MI3	101.9		23 °C, mock vs. 28 °C, mock	0.9643
uORF b5, 23C, DC1	2038.3		23 °C, mock vs. 28 °C, Pst DC3000	0.0323
uORF b5, 23C, DC2	2070.4		23 °C, Pst DC3000 vs. 28 °C, mock	0.0077
uORF b5, 23C, DC3	2868		23 °C, Pst DC3000 vs. 28 °C, Pst DC3000	0.9891
uORF b5, 28C, MI1	173.8		28 °C, mock vs. 28 °C, Pst DC3000	0.0171
uORF b5, 28C, MI2	11
uORF b5, 28C, MI3	132.1
uORF b5, 28C, DC1	2721.8
uORF b5, 28C, DC2	2728.4
uORF b5, 28C, DC3	2146.1
uORF b14, 23C, MI1	179.4
uORF b14, 23C, MI2	90.7
uORF b14, 23C, MI3	617.3
uORF b14, 23C, DC1	1637.2
uORF b14, 23C, DC2	2460.1
uORF b14, 23C, DC3	604.3
uORF b14, 28C, MI1	131.3
uORF b14, 28C, MI2	50.2
uORF b14, 28C, MI3	104.4
uORF b14, 28C, DC1	1533.5
uORF b14, 28C, DC2	1907.2
uORF b14, 28C, DC3	862.2
*footnote
MI: mock infiltration
DC: Pst DC3000

## Sheet: Fig.4d, left
Fig.4d
Sample ID	CFU/ml	Log10CFU/ml		Tukey's multiple comparisons test	p-value
Col-0, 23C 1	11100000	7.04532		Col-0, 23C vs. 35S::CBP60g 23C	0.001
Col-0, 23C 2	1350000	6.13033		Col-0, 23C vs. uORFs b5 23C	0.0291
Col-0, 23C 3	1610000	6.20683		Col-0, 23C vs. Col-0, 28C	<0.0001
Col-0, 28C 1	177000000	8.24797		Col-0, 23C vs. 35S::CBP60g 28C	0.9483
Col-0, 28C 2	166000000	8.22011		Col-0, 23C vs. uORFs b5 28C	0.9858
Col-0, 28C 3	156000000	8.19312		35S::CBP60g 23C vs. uORFs b5 23C	0.3537
35S::CBP60g, 23C 1	88000	4.94448		35S::CBP60g 23C vs. Col-0, 28C	<0.0001
35S::CBP60g, 23C 2	70000	4.8451		35S::CBP60g 23C vs. 35S::CBP60g 28C	0.0038
35S::CBP60g, 23C 3	380000	5.57978		35S::CBP60g 23C vs. uORFs b5 28C	0.0004
35S::CBP60g, 28C 1	1200000	6.07918		uORFs b5 23C vs. Col-0, 28C	<0.0001
35S::CBP60g, 28C 2	1800000	6.25527		uORFs b5 23C vs. 35S::CBP60g 28C	0.1216
35S::CBP60g, 28C 3	2800000	6.44716		uORFs b5 23C vs. uORFs b5 28C	0.01
uORF b5, 23C 1	440000	5.64345		Col-0, 28C vs. 35S::CBP60g 28C	<0.0001
uORF b5, 23C 2	580000	5.76343		Col-0, 28C vs. uORFs b5 28C	0.0002
uORF b5, 23C 3	260000	5.41497		35S::CBP60g 28C vs. uORFs b5 28C	0.6713
uORF b5, 28C 1	3700000	6.5682
uORF b5, 28C 2	4400000	6.64345
uORF b5, 28C 3	4100000	6.61278

## Sheet: Fig.4d, right
Fig.4d
Sample ID	CFU/ml	Log10CFU/ml		Tukey's multiple comparisons test	p-value
Col-0, 23C 1	45000	4.65321		23°C:Col-0 vs. 23°C:35S:CBP60g OE-17	>0.9999
Col-0, 23C 2	57000	4.75587		23°C:Col-0 vs. 23°C:35S:uORFs-CBP60g b5	>0.9999
Col-0, 23C 3	31000	4.49136		23°C:Col-0 vs. 28°C:Col-0	<0.0001
Col-0, 28C 1	174000000	8.24055		23°C:Col-0 vs. 28°C:35S:CBP60g OE-17	0.9975
Col-0, 28C 2	154000000	8.18752		23°C:Col-0 vs. 28°C:35S:uORFs-CBP60g b5	0.9799
Col-0, 28C 3	186000000	8.26951		23°C:35S:CBP60g OE-17 vs. 23°C:35S:uORFs-CBP60g b5	>0.9999
35S::CBP60g, 23C 1	11000	4.04139		23°C:35S:CBP60g OE-17 vs. 28°C:Col-0	<0.0001
35S::CBP60g, 23C 2	23000	4.36173		23°C:35S:CBP60g OE-17 vs. 28°C:35S:CBP60g OE-17	0.9974
35S::CBP60g, 23C 3	36000	4.5563		23°C:35S:CBP60g OE-17 vs. 28°C:35S:uORFs-CBP60g b5	0.9794
35S::CBP60g, 28C 1	1100000	6.04139		23°C:35S:uORFs-CBP60g b5 vs. 28°C:Col-0	<0.0001
35S::CBP60g, 28C 2	6100000	6.78533		23°C:35S:uORFs-CBP60g b5 vs. 28°C:35S:CBP60g OE-17	0.9976
35S::CBP60g, 28C 3	115000	5.0607		23°C:35S:uORFs-CBP60g b5 vs. 28°C:35S:uORFs-CBP60g b5	0.9802
uORF b5, 23C 1	45000	4.65321		28°C:Col-0 vs. 28°C:35S:CBP60g OE-17	<0.0001
uORF b5, 23C 2	57000	4.75587		28°C:Col-0 vs. 28°C:35S:uORFs-CBP60g b5	<0.0001
uORF b5, 23C 3	79000	4.89763		28°C:35S:CBP60g OE-17 vs. 28°C:35S:uORFs-CBP60g b5	0.9998
uORF b5, 28C 1	1950000	6.29003
uORF b5, 28C 2	5500000	6.74036
uORF b5, 28C 3	4100000	6.61278

## Sheet: Fig.4e, left
Fig.4e	Fresh weight (g)
Sample ID	Col-0	35S::ICS1	35S::CBP60g OE-17	35S::uORF-CBP60g b5	35S::uORF-CBP60g b14		Tukey's multiple comparisons test	p-value
1	0.279	0.123	0.091	0.338	0.374		Col-0 vs. 35S::ICS1	0.0006
2	0.252	0.089	0.176	0.283	0.307		Col-0 vs. 35S::CBP60g OE-17	0.1897
3	0.194	0.161	0.206	0.223	0.237		Col-0 vs. 35S::uORF-CBP60g b5	0.9975
4	0.196	0.049	0.215	0.287	0.331		Col-0 vs. 35S::uORF-CBP60g b14	0.4853
5	0.265	0.112	0.168	0.292	0.296		35S::ICS1 vs. 35S::CBP60g OE-17	0.2257
6	0.255	0.167	0.201	0.224	0.167		35S::ICS1 vs. 35S::uORF-CBP60g b5	0.0002
7	0.131	0.05	0.094	0.138	0.176		35S::ICS1 vs. 35S::uORF-CBP60g b14	<0.0001
8	0.184	0.058	0.085	0.152	0.267		35S::CBP60g OE-17 vs. 35S::uORF-CBP60g b5	0.0967
9	0.19	0.111	0.169	0.178	0.148		35S::CBP60g OE-17 vs. 35S::uORF-CBP60g b14	0.0033
10	0.199	0.06	0.123	0.154	0.199		35S::uORF-CBP60g b5 vs. 35S::uORF-CBP60g b14	0.685
11	0.154	0.078	0.097	0.149	0.166
12	0.109	0.042	0.115	0.088

## Sheet: Fig.4e, right
Fig.4e	Flowering time (day)
Sample ID	Col-0	35S::ICS1	35S::CBP60g OE-17	35S::uORF-CBP60g b5	35S::uORF-CBP60g b14		Tukey's multiple comparisons test	p-value
1	46	55	54	43	46		Col-0 vs. 35S::ICS1	0.0009
2	47	56	55	46	48		Col-0 vs. 35S::CBP60g OE-17	0.0002
3	50	56	59	46	55		Col-0 vs. 35S::uORF-CBP60g b5	0.9998
4	50	56	59	50	55		Col-0 vs. 35S::uORF-CBP60g b14	0.9927
5	50	57	59	55	52		35S::ICS1 vs. 35S::CBP60g OE-17	0.9909
6	55	60	60	56	45		35S::ICS1 vs. 35S::uORF-CBP60g b5	0.0016
7	43	51	51	43	45		35S::ICS1 vs. 35S::uORF-CBP60g b14	0.0047
8	45	51	51	45	49		35S::CBP60g OE-17 vs. 35S::uORF-CBP60g b5	0.0004
9	50	53	53	51	50		35S::CBP60g OE-17 vs. 35S::uORF-CBP60g b14	0.0012
10	51	53	55	51	50		35S::uORF-CBP60g b5 vs. 35S::uORF-CBP60g b14	0.9989
11	51	55	55	53	52
12	51	60	60	53
