# Supplementary material for: Increasing the resilience of plant immunity to a warming climate
Source: Nature. 2022 Jun 29;607(7918):339–44. doi: 10.1038/s41586-022-04902-y (PMC9279160; doi:10.1038/s41586-022-04902-y)
Supplement: Supplementary file 11 — Source Data Extended Data Fig. 1 [file 41586_2022_4902_MOESM11_ESM.xlsx]

## Sheet: Fig.1a
Extended Data Fig.1a
Sample ID	SA hormone (ng/g)		Tukey's multiple comparisons test	p-value
Col-0, 23C, MI1	38		23°C:Col-0, mock vs. 23°C:Col-0, flg22	0.0015
Col-0, 23C, MI2	47.86		23°C:Col-0, mock vs. 28°C:Col-0, mock	0.9985
Col-0, 23C, MI3	44.39		23°C:Col-0, mock vs. 28°C:Col-0, flg22	0.9611
Col-0, 23C, MI4	49.34		23°C:Col-0, flg22 vs. 28°C:Col-0, mock	0.002
Col-0, 23C, FLG1	722.31		23°C:Col-0, flg22 vs. 28°C:Col-0, flg22	0.0034
Col-0, 23C, FLG2	416.63		28°C:Col-0, mock vs. 28°C:Col-0, flg22	0.9876
Col-0, 23C, FLG3	215.08
Col-0, 23C, FLG4	355.99
Col-0, 28C, MI1	61.31
Col-0, 28C, MI2	98.41
Col-0, 28C, MI3	35.86
Col-0, 28C, MI4	32.91
Col-0, 28C, FLG1	68.92
Col-0, 28C, FLG2	90.82
Col-0, 28C, FLG3	91.81
Col-0, 28C, FLG4	76.27
*footnote
MI: mock infiltration
FLG: 200 nM flg22 peptide

## Sheet: Fig.1b
Extended Data Fig.1b
Sample ID	SA hormone (ng/g)		Tukey's multiple comparisons test	p-value
Col0, 23C, MI1	8.47178		23°C:Col-0, mock vs. 23°C:Col-0, Pst DC3000 avrRps4	0.0174
Col0, 23C, MI2	170.332		23°C:Col-0, mock vs. 28°C:Col-0, mock	0.8561
Col0, 23C, MI3	117.526		23°C:Col-0, mock vs. 28°C:Col-0, Pst DC3000 avrRps4	0.8888
Col0, 23C, MI4	715.308		23°C:Col-0, Pst DC3000 avrRps4 vs. 28°C:Col-0, mock	0.0044
Col0, 23C, DC1	688.466		23°C:Col-0, Pst DC3000 avrRps4 vs. 28°C:Col-0, Pst DC3000 avrRps4	0.005
Col0, 23C, DC2	716.193		28°C:Col-0, mock vs. 28°C:Col-0, Pst DC3000 avrRps4	0.9998
Col0, 23C, DC3	1456.76
Col0, 23C, DC4	2280
Col0, 28C, MI1	0.043736
Col0, 28C, MI2	1.22277
Col0, 28C, MI3	3.4516
Col0, 28C, MI4	89.9687
Col0, 28C, DC1	55.8319
Col0, 28C, DC2	43.626
Col0, 28C, DC3	45.2981
Col0, 28C, DC4	39.1152
*footnote
MI: mock infiltration
DC: Pst DC3000(avrRps4)

## Sheet: Fig.1c
Extended Data Fig.1c
Sample ID	Normalized gene expression (2^-dCt)		Tukey's multiple comparisons test	p-value
	BnaPR1
Westar, 23C, MI1	0.01319		23°C:mock vs. 23°C:Pst	0.0016
Westar, 23C, MI2	0.041885		23°C:mock vs. 28°C:mock	>0.9999
Westar, 23C, MI3	0.003534		23°C:mock vs. 28°C:Pst	0.8264
Westar, 23C, DC1	7.14714		23°C:Pst vs. 28°C:mock	0.0016
Westar, 23C, DC2	6.31158		23°C:Pst vs. 28°C:Pst	0.0044
Westar, 23C, DC3	12.8503		28°C:mock vs. 28°C:Pst	0.8244
Westar, 28C, MI1	0.009334
Westar, 28C, MI2	0.019257
Westar, 28C, MI3	0.011934
Westar, 28C, DC1	2.12325
Westar, 28C, DC2	0.730466
Westar, 28C, DC3	1.01849
*footnote
MI: mock infiltration
DC: Pst DC3000

## Sheet: Fig.1d
Extended Data Fig.1d
Sample ID	Normalized gene expression (2^-dCt)		Tukey's multiple comparisons test	p-value
	NtPR1
Xanthi, 23C, MI1	0.000192		23°C:mock vs. 23°C:Ps tabaci 11528	<0.0001
Xanthi, 23C, MI2	0.000177		23°C:mock vs. 28°C:mock	>0.9999
Xanthi, 23C, MI3	0.00476		23°C:mock vs. 28°C:Ps tabaci 11528	0.8387
Xanthi, 23C, MI4	0.006263		23°C:Ps tabaci 11528 vs. 28°C:mock	<0.0001
Xanthi, 23C, DC1	2.00126		23°C:Ps tabaci 11528 vs. 28°C:Ps tabaci 11528	<0.0001
Xanthi, 23C, DC2	1.63508		28°C:mock vs. 28°C:Ps tabaci 11528	0.8276
Xanthi, 23C, DC3	1.2987
Xanthi, 23C, DC4	1.32942
Xanthi, 28C, MI1	0.000178
Xanthi, 28C, MI2	0.000174
Xanthi, 28C, MI3	1.06e-05
Xanthi, 28C, MI4	3.76e-05
Xanthi, 28C, DC1	0.07879
Xanthi, 28C, DC2	0.033137
Xanthi, 28C, DC3	0.10061
Xanthi, 28C, DC4	0.191662
*footnote
MI: mock infiltration
DC: Pst DC3000

## Sheet: Fig.1e
Extended Data Fig.1e
Sample ID	Normalized gene expression (2^-dCt)		Tukey's multiple comparisons test	p-value
	BnaPR1
Westar, 23C, MI1	0.001892		23°C:Brassica napus, mock vs. 23°C:Brassica napus, BTH	0.0001
Westar, 23C, MI2	0.025125		23°C:Brassica napus, mock vs. 28°C:Brassica napus, mock	>0.9999
Westar, 23C, MI3	0.001023		23°C:Brassica napus, mock vs. 28°C:Brassica napus, BTH	0.858
Westar, 23C, BTH1	0.705565		23°C:Brassica napus, BTH vs. 28°C:Brassica napus, mock	0.0001
Westar, 23C, BTH2	0.665619		23°C:Brassica napus, BTH vs. 28°C:Brassica napus, BTH	0.0003
Westar, 23C, BTH3	0.439585		28°C:Brassica napus, mock vs. 28°C:Brassica napus, BTH	0.8068
Westar, 28C, MI1	0.000627
Westar, 28C, MI2	0.00054
Westar, 28C, MI3	0.005862
Westar, 28C, BTH1	0.173413
Westar, 28C, BTH2	0.043243
Westar, 28C, BTH3	0.043243
*footnote
MI: mock infiltration
BTH: 100 µM BTH

## Sheet: Fig.1f
Extended Data Fig.1f
Sample ID	Normalized gene expression (2^-dCt)		Tukey's multiple comparisons test	p-value
	SlPR1b
Catlemart, 23C, MI1	0.002976		23°C:Tomato, mock vs. 23°C:Tomato, BTH	0.0064
Catlemart, 23C, MI2	0.022544		23°C:Tomato, mock vs. 32°C:Tomato, mock	0.9648
Catlemart, 23C, MI3	0.037857		23°C:Tomato, mock vs. 32°C:Tomato, BTH	0.8056
Catlemart, 23C, BTH1	0.174582		23°C:Tomato, BTH vs. 32°C:Tomato, mock	0.0037
Catlemart, 23C, BTH2	0.335431		23°C:Tomato, BTH vs. 32°C:Tomato, BTH	0.0209
Catlemart, 23C, BTH3	0.164372		32°C:Tomato, mock vs. 32°C:Tomato, BTH	0.5524
Catlemart, 28C, MI1	0.001781
Catlemart, 28C, MI2	0.000841
Catlemart, 28C, MI3	0.000749
Catlemart, 28C, BTH1	0.023009
Catlemart, 28C, BTH2	0.102541
Catlemart, 28C, BTH3	0.053994
*footnote
MI: mock infiltration
BTH: 100 µM BTH

## Sheet: Fig.1g
Extended Data Fig.1g
Sample ID	Normalized gene expression (2^-dCt)		Tukey's multiple comparisons test	p-value
	OsPR1b
Nipponbare, 23C, MI1	0.295076		28°C:Rice, mock vs. 28°C:Rice, BTH	0.0002
Nipponbare, 23C, MI2	0.362299		28°C:Rice, mock vs. 35°C:Rice, mock	0.9951
Nipponbare, 23C, MI3	0.339533		28°C:Rice, mock vs. 35°C:Rice, BTH	0.995
Nipponbare, 23C, BTH1	8.04062		28°C:Rice, BTH vs. 35°C:Rice, mock	0.0001
Nipponbare, 23C, BTH2	10.2392		28°C:Rice, BTH vs. 35°C:Rice, BTH	0.0001
Nipponbare, 23C, BTH3	14.1989		35°C:Rice, mock vs. 35°C:Rice, BTH	>0.9999
Nipponbare, 28C, MI1	0.032317
Nipponbare, 28C, MI2	0.032103
Nipponbare, 28C, MI3	0.038489
Nipponbare, 28C, BTH1	0.02793
Nipponbare, 28C, BTH2	0.03454
Nipponbare, 28C, BTH3	0.03104
*footnote
MI: mock condition
BTH: 200 µM BTH
