# Supplementary material for: Increasing the resilience of plant immunity to a warming climate
Source: Nature. 2022 Jun 29;607(7918):339–44. doi: 10.1038/s41586-022-04902-y (PMC9279160; doi:10.1038/s41586-022-04902-y)
Supplement: Supplementary file 12 — Source Data Extended Data Fig. 2 [file 41586_2022_4902_MOESM12_ESM.xlsx]

## Sheet: Fig.2b
Extended Data Fig.2b
Sample ID	CFU/ml		Tukey's multiple comparisons test	p-value
Ler, 23C 1	1600000		23°C:Ler vs. 23°C:35S::PHYBY276H	>0.9999
Ler, 23C 2	210000		23°C:Ler vs. 30°C:Ler	<0.0001
Ler, 23C 3	82000		23°C:Ler vs. 30°C:35S::PHYBY276H	0.0008
Ler, 23C 4	140000		23°C:35S::PHYBY276H vs. 30°C:Ler	<0.0001
Ler, 28C 1	38000000		23°C:35S::PHYBY276H vs. 30°C:35S::PHYBY276H	0.0008
Ler, 28C 2	36000000		30°C:Ler vs. 30°C:35S::PHYBY276H	0.0998
Ler, 28C 3	34000000
Ler, 28C 4	38000000
35S::PhyBY276H, 23C 1	430000
35S::PhyBY276H, 23C 2	350000
35S::PhyBY276H, 23C 3	210000
35S::PhyBY276H, 23C 4	280000
35S::PhyBY276H, 28C 1	35000000
35S::PhyBY276H, 28C 2	20000000
35S::PhyBY276H, 28C 3	14000000

## Sheet: Fig.2c
Extended Data Fig.2c
Sample ID	SA hormone (ng/g)		Tukey's multiple comparisons test	p-value
Ler, 23C, MI1	284.8		23°C:Ler, mock vs. 23°C:Ler, DC3000	<0.0001
Ler, 23C, MI2	138.99		23°C:Ler, mock vs. 23°C:35S::PHYBY276H, mock	0.0067
Ler, 23C, MI3	131.3		23°C:Ler, mock vs. 23°C:35S::PHYBY276H, DC3000	<0.0001
Ler, 23C, MI4	432.03		23°C:Ler, mock vs. 30°C:Ler, mock	>0.9999
Ler, 23C, DC1	5725.21		23°C:Ler, mock vs. 30°C:Ler, DC3000	>0.9999
Ler, 23C, DC2	5289.93		23°C:Ler, mock vs. 30°C:35S::PHYBY276H, mock	>0.9999
Ler, 23C, DC3	4468.72		23°C:Ler, mock vs. 30°C:35S::PHYBY276H, DC3000	>0.9999
Ler, 23C, DC4	5172.82		23°C:Ler, DC3000 vs. 23°C:35S::PHYBY276H, mock	<0.0001
Ler, 30C, MI1	83.42		23°C:Ler, DC3000 vs. 23°C:35S::PHYBY276H, DC3000	0.3719
Ler, 30C, MI2	133.07		23°C:Ler, DC3000 vs. 30°C:Ler, mock	<0.0001
Ler, 30C, MI3	114.18		23°C:Ler, DC3000 vs. 30°C:Ler, DC3000	<0.0001
Ler, 30C, MI4	74.67		23°C:Ler, DC3000 vs. 30°C:35S::PHYBY276H, mock	<0.0001
Ler, 30C, DC1	132.61		23°C:Ler, DC3000 vs. 30°C:35S::PHYBY276H, DC3000	<0.0001
Ler, 30C, DC2	97.95		23°C:35S::PHYBY276H, mock vs. 23°C:35S::PHYBY276H, DC3000	0.0004
Ler, 30C, DC3	169.33		23°C:35S::PHYBY276H, mock vs. 30°C:Ler, mock	0.0029
Ler, 30C, DC4	88.24		23°C:35S::PHYBY276H, mock vs. 30°C:Ler, DC3000	0.0033
35S::PhyBY276H, 23C, MI1	2069.71		23°C:35S::PHYBY276H, mock vs. 30°C:35S::PHYBY276H, mock	0.0041
35S::PhyBY276H, 23C, MI2	3072.95		23°C:35S::PHYBY276H, mock vs. 30°C:35S::PHYBY276H, DC3000	0.0034
35S::PhyBY276H, 23C, MI3	2593.02		23°C:35S::PHYBY276H, DC3000 vs. 30°C:Ler, mock	<0.0001
35S::PhyBY276H, 23C, MI4	274.67		23°C:35S::PHYBY276H, DC3000 vs. 30°C:Ler, DC3000	<0.0001
35S::PhyBY276H, 23C, DC1	4994.76		23°C:35S::PHYBY276H, DC3000 vs. 30°C:35S::PHYBY276H, mock	<0.0001
35S::PhyBY276H, 23C, DC2	2825.65		23°C:35S::PHYBY276H, DC3000 vs. 30°C:35S::PHYBY276H, DC3000	<0.0001
35S::PhyBY276H, 23C, DC3	4924.39		30°C:Ler, mock vs. 30°C:Ler, DC3000	>0.9999
35S::PhyBY276H, 23C, DC4	4180.24		30°C:Ler, mock vs. 30°C:35S::PHYBY276H, mock	>0.9999
35S::PhyBY276H, 30C, MI1	109.59		30°C:Ler, mock vs. 30°C:35S::PHYBY276H, DC3000	>0.9999
35S::PhyBY276H, 30C, MI2	145.82		30°C:Ler, DC3000 vs. 30°C:35S::PHYBY276H, mock	>0.9999
35S::PhyBY276H, 30C, MI3	275		30°C:Ler, DC3000 vs. 30°C:35S::PHYBY276H, DC3000	>0.9999
35S::PhyBY276H, 30C, MI4	110.94		30°C:35S::PHYBY276H, mock vs. 30°C:35S::PHYBY276H, DC3000	>0.9999
35S::PhyBY276H, 30C, DC1	81.56
35S::PhyBY276H, 30C, DC2	118.03
35S::PhyBY276H, 30C, DC3	163.16
35S::PhyBY276H, 30C, DC4	144.94
*footnote
MI: mock infiltration
DC: Pst DC3000

## Sheet: Fig.2d
Extended Data Fig.2d
Sample ID	CFU/ml		Tukey's multiple comparisons test	p-value
Col-0, 23C 1	4500000		23°C:Col-0 vs. 23°C:BdELF3	>0.9999
Col-0, 23C 2	6000000		23°C:Col-0 vs. 28°C:Col-0	<0.0001
Col-0, 23C 3	2300000		23°C:Col-0 vs. 28°C:BdELF3	<0.0001
Col-0, 23C 4	5500000		23°C:BdELF3 vs. 28°C:Col-0	<0.0001
Col-0, 28C 1	161000000		23°C:BdELF3 vs. 28°C:BdELF3	<0.0001
Col-0, 28C 2	210000000		28°C:Col-0 vs. 28°C:BdELF3	0.1303
Col-0, 28C 3	170000000
Col-0, 28C 4	200000000
BdELF3 OE, 23C 1	4400000
BdELF3 OE, 23C 2	5100000
BdELF3 OE, 23C 3	2100000
BdELF3 OE, 23C 4	4600000
BdELF3 OE, 28C 1	240000000
BdELF3 OE, 28C 2	196000000
BdELF3 OE, 28C 3	225000000
BdELF3 OE, 28C 4	270000000

## Sheet: Fig.2e
Extended Data Fig.2e
Sample ID	CFU/ml		Tukey's multiple comparisons test	p-value
Col-0, 23C, MI1	44.4743		23°C:Col-0, mock vs. 23°C:Col-0, Pst	<0.0001
Col-0, 23C, MI2	73.6392		23°C:Col-0, mock vs. 23°C:BdELF3, mock	0.9942
Col-0, 23C, MI3	284.028		23°C:Col-0, mock vs. 23°C:BdEFL3, Pst	0.0013
Col-0, 23C, MI4	2.63894		23°C:Col-0, mock vs. 28°C:Col-0, mock	0.9881
Col-0, 23C, DC1	1057.14		23°C:Col-0, mock vs. 28°C:Col-0, Pst	0.9998
Col-0, 23C, DC2	1366.55		23°C:Col-0, mock vs. 28°C:BdELF3, mock	0.9947
Col-0, 23C, DC3	1316.29		23°C:Col-0, mock vs. 28°C:BdEFL3, Pst	0.9967
Col-0, 23C, DC4	787.102		23°C:Col-0, Pst vs. 23°C:BdELF3, mock	<0.0001
Col-0, 28C, MI1	20.0081		23°C:Col-0, Pst vs. 23°C:BdEFL3, Pst	0.0021
Col-0, 28C, MI2	38.5082		23°C:Col-0, Pst vs. 28°C:Col-0, mock	<0.0001
Col-0, 28C, MI3	6.51958		23°C:Col-0, Pst vs. 28°C:Col-0, Pst	<0.0001
Col-0, 28C, MI4	3.26518		23°C:Col-0, Pst vs. 28°C:BdELF3, mock	<0.0001
Col-0, 28C, DC1	135.021		23°C:Col-0, Pst vs. 28°C:BdEFL3, Pst	<0.0001
Col-0, 28C, DC2	3.60527		23°C:BdELF3, mock vs. 23°C:BdEFL3, Pst	0.0003
Col-0, 28C, DC3	295.874		23°C:BdELF3, mock vs. 28°C:Col-0, mock	>0.9999
Col-0, 28C, DC4	141.069		23°C:BdELF3, mock vs. 28°C:Col-0, Pst	0.9302
BdELF3 OE, 23C, MI1	78.7754		23°C:BdELF3, mock vs. 28°C:BdELF3, mock	>0.9999
BdELF3 OE, 23C, MI2	3.14878		23°C:BdELF3, mock vs. 28°C:BdEFL3, Pst	>0.9999
BdELF3 OE, 23C, MI3	20.0148		23°C:BdEFL3, Pst vs. 28°C:Col-0, mock	0.0002
BdELF3 OE, 23C, MI4	4.89743		23°C:BdEFL3, Pst vs. 28°C:Col-0, Pst	0.0034
BdEFL3 OE, 23C, DC1	532.975		23°C:BdEFL3, Pst vs. 28°C:BdELF3, mock	0.0003
BdEFL3 OE, 23C, DC2	423.705		23°C:BdEFL3, Pst vs. 28°C:BdEFL3, Pst	0.0003
BdEFL3 OE, 23C, DC3	925.357		28°C:Col-0, mock vs. 28°C:Col-0, Pst	0.8989
BdELF3 OE, 28C, MI1	59.3912		28°C:Col-0, mock vs. 28°C:BdELF3, mock	>0.9999
BdELF3 OE, 28C, MI2	47.261		28°C:Col-0, mock vs. 28°C:BdEFL3, Pst	>0.9999
BdELF3 OE, 28C, MI3	2.94842		28°C:Col-0, Pst vs. 28°C:BdELF3, mock	0.9335
BdELF3 OE, 28C, MI4	1.93689		28°C:Col-0, Pst vs. 28°C:BdEFL3, Pst	0.9473
BdEFL3 OE, 28C, DC1	1.95277		28°C:BdELF3, mock vs. 28°C:BdEFL3, Pst	>0.9999
BdEFL3 OE, 28C, DC2	20.5769
BdEFL3 OE, 28C, DC3	93.7273
BdEFL3 OE, 28C, DC4	16.497
*footnote
MI: mock infiltration
DC: Pst DC3000

## Sheet: Fig.2h
Extended Data Fig.2h
Sample ID	CFU/ml		Tukey's multiple comparisons test	p-value
Col-0, 23C 1	150000		23°C:Col-0 vs. 23°C:35S::ICS1	>0.9999
Col-0, 23C 2	520000		23°C:Col-0 vs. 28°C:Col-0	0.0258
Col-0, 23C 3	280000		23°C:Col-0 vs. 28°C:35S::ICS1	0.0182
Col-0, 28C 1	12000000		23°C:35S::ICS1 vs. 28°C:Col-0	0.0239
Col-0, 28C 2	10000000		23°C:35S::ICS1 vs. 28°C:35S::ICS1	0.0169
Col-0, 28C 3	18000000		28°C:Col-0 vs. 28°C:35S::ICS1	0.9938
35S::ICS1, 23C 1	160000
35S::ICS1, 23C 2	82000
35S::ICS1, 23C 3	128000
35S::ICS1, 28C 1	10200000
35S::ICS1, 28C 2	9500000
35S::ICS1, 28C 3	23000000

## Sheet: Fig.2j
Extended Data Fig.2j
Sample ID	CFU/ml		Tukey's multiple comparisons test	p-value
Col-0, 23C 1	510000		23°C:Col-0 vs. 23°C:npr1 S11D/S15D	>0.9999
Col-0, 23C 2	660000		23°C:Col-0 vs. 28°C:Col-0	0.0003
Col-0, 23C 3	350000		23°C:Col-0 vs. 28°C:npr1 S11D/S15D	<0.0001
Col-0, 23C 4	870000		23°C:npr1 S11D/S15D vs. 28°C:Col-0	0.0003
Col-0, 28C 1	95000000		23°C:npr1 S11D/S15D vs. 28°C:npr1 S11D/S15D	<0.0001
Col-0, 28C 2	39000000		28°C:Col-0 vs. 28°C:npr1 S11D/S15D	0.5169
Col-0, 28C 3	57000000
Col-0, 28C 4	60000000
npr1S11/15D, 23C 1	690000
npr1S11/15D, 23C 2	480000
npr1S11/15D, 23C 3	570000
npr1S11/15D, 23C 4	230000
npr1S11/15D, 28C 1	67000000
npr1S11/15D, 28C 2	104000000
npr1S11/15D, 28C 3	74000000
npr1S11/15D, 28C 4	65000000

## Sheet: Fig.2l
Extended Data Fig.2l
Sample ID	CFU/ml		Tukey's multiple comparisons test	p-value
Col-0, 23C 1	600000		23°C:Col-0 vs. 23°C:npr3/4	>0.9999
Col-0, 23C 2	370000		23°C:Col-0 vs. 28°C:Col-0	<0.0001
Col-0, 23C 3	430000		23°C:Col-0 vs. 28°C:npr3/4	0.0006
Col-0, 23C 4	540000		23°C:npr3/4 vs. 28°C:Col-0	<0.0001
Col-0, 28C 1	110000000		23°C:npr3/4 vs. 28°C:npr3/4	0.0006
Col-0, 28C 2	160000000		28°C:Col-0 vs. 28°C:npr3/4	0.0762
Col-0, 28C 3	110000000
Col-0, 28C 4	100000000
npr3/4, 23C 1	460000
npr3/4, 23C 2	260000
npr3/4, 23C 3	420000
npr3/4, 23C 4	420000
npr3/4, 28C 1	99000000
npr3/4, 28C 2	45000000
npr3/4, 28C 3	64000000
npr3/4, 28C 4	71000000

## Sheet: Fig.2m
Extended Data Fig.2m
Sample ID	CFU/ml		Tukey's multiple comparisons test	p-value
Col-0, 23C, MI1	41.56		23°C:Col-0, mock vs. 23°C:Col-0, Pst DC3000	<0.0001
Col-0, 23C, MI2	38.42		23°C:Col-0, mock vs. 23°C:npr3/4, mock	>0.9999
Col-0, 23C, MI3	25.92		23°C:Col-0, mock vs. 23°C:npr3/4, Pst DC3000	<0.0001
Col-0, 23C, MI4	51.6		23°C:Col-0, mock vs. 28°C:Col-0, mock	>0.9999
Col-0, 23C, DC1	3861.89		23°C:Col-0, mock vs. 28°C:Col-0, Pst DC3000	>0.9999
Col-0, 23C, DC2	4600.24		23°C:Col-0, mock vs. 28°C:npr3/4, mock	>0.9999
Col-0, 23C, DC3	4190.9		23°C:Col-0, mock vs. 28°C:npr3/4, Pst DC3000	>0.9999
Col-0, 23C, DC4	4784.18		23°C:Col-0, Pst DC3000 vs. 23°C:npr3/4, mock	<0.0001
Col-0, 28C, MI1	51.98		23°C:Col-0, Pst DC3000 vs. 23°C:npr3/4, Pst DC3000	0.374
Col-0, 28C, MI2	44.55		23°C:Col-0, Pst DC3000 vs. 28°C:Col-0, mock	<0.0001
Col-0, 28C, MI3	40.53		23°C:Col-0, Pst DC3000 vs. 28°C:Col-0, Pst DC3000	<0.0001
Col-0, 28C, MI4	30.98		23°C:Col-0, Pst DC3000 vs. 28°C:npr3/4, mock	<0.0001
Col-0, 28C, DC1	111.85		23°C:Col-0, Pst DC3000 vs. 28°C:npr3/4, Pst DC3000	<0.0001
Col-0, 28C, DC2	133.2		23°C:npr3/4, mock vs. 23°C:npr3/4, Pst DC3000	<0.0001
Col-0, 28C, DC3	31.27		23°C:npr3/4, mock vs. 28°C:Col-0, mock	>0.9999
Col-0, 28C, DC4	61.31		23°C:npr3/4, mock vs. 28°C:Col-0, Pst DC3000	>0.9999
npr3/4, 23C, MI1	40.44		23°C:npr3/4, mock vs. 28°C:npr3/4, mock	>0.9999
npr3/4, 23C, MI2	56.46		23°C:npr3/4, mock vs. 28°C:npr3/4, Pst DC3000	>0.9999
npr3/4, 23C, MI3	54.57		23°C:npr3/4, Pst DC3000 vs. 28°C:Col-0, mock	<0.0001
npr3/4, 23C, MI4	30.72		23°C:npr3/4, Pst DC3000 vs. 28°C:Col-0, Pst DC3000	<0.0001
npr3/4, 23C, DC1	3108.64		23°C:npr3/4, Pst DC3000 vs. 28°C:npr3/4, mock	<0.0001
npr3/4, 23C, DC2	4621.05		23°C:npr3/4, Pst DC3000 vs. 28°C:npr3/4, Pst DC3000	<0.0001
npr3/4, 23C, DC3	4193.18		28°C:Col-0, mock vs. 28°C:Col-0, Pst DC3000	>0.9999
npr3/4, 23C, DC4	3813.79		28°C:Col-0, mock vs. 28°C:npr3/4, mock	>0.9999
npr3/4, 28C, MI1	22.73		28°C:Col-0, mock vs. 28°C:npr3/4, Pst DC3000	>0.9999
npr3/4, 28C, MI2	33.68		28°C:Col-0, Pst DC3000 vs. 28°C:npr3/4, mock	>0.9999
npr3/4, 28C, MI3	22.92		28°C:Col-0, Pst DC3000 vs. 28°C:npr3/4, Pst DC3000	>0.9999
npr3/4, 28C, MI4	17.81		28°C:npr3/4, mock vs. 28°C:npr3/4, Pst DC3000	>0.9999
npr3/4, 28C, DC1	21.54
npr3/4, 28C, DC2	26.54
npr3/4, 28C, DC3	23.58
npr3/4, 28C, DC4	14.84
*footnote
MI: mock infiltration
DC: Pst DC3000

## Sheet: Fig.2o
Extended Data Fig.2o
Sample ID	CFU/ml		Tukey's multiple comparisons test	p-value
Col-0, 23C 1	1300000		23°C:Col-0 vs. 23°C:35S::TGA1	>0.9999
Col-0, 23C 2	1600000		23°C:Col-0 vs. 28°C:Col-0	0.0001
Col-0, 23C 3	460000		23°C:Col-0 vs. 28°C:35S::TGA1	0.0012
Col-0, 28C 1	5600000		23°C:35S::TGA1 vs. 28°C:Col-0	0.0001
Col-0, 28C 2	2000000		23°C:35S::TGA1 vs. 28°C:35S::TGA1	0.0013
Col-0, 28C 3	3000000		28°C:Col-0 vs. 28°C:35S::TGA1	0.1462
35S::TGA1, 23C 1	630000000
35S::TGA1, 23C 2	720000000
35S::TGA1, 23C 3	660000000
35S::TGA1, 28C 1	410000000
35S::TGA1, 28C 2	340000000
35S::TGA1, 28C 3	690000000

## Sheet: Fig.2p
Extended Data Fig.2p
Sample ID	CFU/ml		Tukey's multiple comparisons test	p-value
Col-0, 23C, MI1	85.2		23°C:Col-0, mock vs. 23°C:Col-0, Pst DC3000	<0.0001
Col-0, 23C, MI2	61		23°C:Col-0, mock vs. 23°C:35S::TGA1, mock	>0.9999
Col-0, 23C, MI3	124		23°C:Col-0, mock vs. 23°C:35S::TGA1, Pst DC3000	0.0121
Col-0, 23C, MI4	59.5		23°C:Col-0, mock vs. 28°C:Col-0, mock	>0.9999
Col-0, 23C, DC1	5343		23°C:Col-0, mock vs. 28°C:Col-0, Pst DC3000	0.9998
Col-0, 23C, DC2	5251.1		23°C:Col-0, mock vs. 28°C:35S::TGA1, mock	>0.9999
Col-0, 23C, DC3	8945.4		23°C:Col-0, mock vs. 28°C:35S::TGA1, Pst DC3000	>0.9999
Col-0, 23C, DC4	4456.4		23°C:Col-0, Pst DC3000 vs. 23°C:35S::TGA1, mock	<0.0001
Col-0, 28C, MI1	29.4		23°C:Col-0, Pst DC3000 vs. 23°C:35S::TGA1, Pst DC3000	<0.0001
Col-0, 28C, MI2	41.3		23°C:Col-0, Pst DC3000 vs. 28°C:Col-0, mock	<0.0001
Col-0, 28C, MI3	19.2		23°C:Col-0, Pst DC3000 vs. 28°C:Col-0, Pst DC3000	<0.0001
Col-0, 28C, MI4	47.3		23°C:Col-0, Pst DC3000 vs. 28°C:35S::TGA1, mock	<0.0001
Col-0, 28C, DC1	268.4		23°C:Col-0, Pst DC3000 vs. 28°C:35S::TGA1, Pst DC3000	<0.0001
Col-0, 28C, DC2	29.6		23°C:35S::TGA1, mock vs. 23°C:35S::TGA1, Pst DC3000	0.0173
Col-0, 28C, DC3	756.6		23°C:35S::TGA1, mock vs. 28°C:Col-0, mock	>0.9999
Col-0, 28C, DC4	319.8		23°C:35S::TGA1, mock vs. 28°C:Col-0, Pst DC3000	>0.9999
35S::TGA1, 23C, MI1	93.2		23°C:35S::TGA1, mock vs. 28°C:35S::TGA1, mock	>0.9999
35S::TGA1, 23C, MI2	200.2		23°C:35S::TGA1, mock vs. 28°C:35S::TGA1, Pst DC3000	>0.9999
35S::TGA1, 23C, MI3	98.8		23°C:35S::TGA1, Pst DC3000 vs. 28°C:Col-0, mock	0.0099
35S::TGA1, 23C, MI4	293.1		23°C:35S::TGA1, Pst DC3000 vs. 28°C:Col-0, Pst DC3000	0.034
35S::TGA1, 23C, DC1	2840.7		23°C:35S::TGA1, Pst DC3000 vs. 28°C:35S::TGA1, mock	0.0107
35S::TGA1, 23C, DC2	2559.1		23°C:35S::TGA1, Pst DC3000 vs. 28°C:35S::TGA1, Pst DC3000	0.0131
35S::TGA1, 23C, DC3	761.2		28°C:Col-0, mock vs. 28°C:Col-0, Pst DC3000	0.9993
35S::TGA1, 23C, DC4	3279.3		28°C:Col-0, mock vs. 28°C:35S::TGA1, mock	>0.9999
35S::TGA1, 28C, MI1	33		28°C:Col-0, mock vs. 28°C:35S::TGA1, Pst DC3000	>0.9999
35S::TGA1, 28C, MI2	43		28°C:Col-0, Pst DC3000 vs. 28°C:35S::TGA1, mock	0.9995
35S::TGA1, 28C, MI3	73.8		28°C:Col-0, Pst DC3000 vs. 28°C:35S::TGA1, Pst DC3000	0.9999
35S::TGA1, 28C, MI4	60.1		28°C:35S::TGA1, mock vs. 28°C:35S::TGA1, Pst DC3000	>0.9999
35S::TGA1, 28C, DC1	110.7
35S::TGA1, 28C, DC2	31.4
35S::TGA1, 28C, DC3	61.6
35S::TGA1, 28C, DC4	208.2
*footnote
MI: mock infiltration
DC: Pst DC3000
