# Supplementary material for: Increasing the resilience of plant immunity to a warming climate
Source: Nature. 2022 Jun 29;607(7918):339–44. doi: 10.1038/s41586-022-04902-y (PMC9279160; doi:10.1038/s41586-022-04902-y)
Supplement: Supplementary file 13 — Source Data Extended Data Fig. 3 [file 41586_2022_4902_MOESM13_ESM.xlsx]

## Sheet: ED Fig.3a
Extended Data Fig.3a
Sample ID	Normalized gene expression (2^-dCt)		Tukey's multiple comparisons test	p-value
	EDS1
Col0, 23C, MI1	0.44		23°C:Col-0, mock vs. 23°C:Col-0, Pst DC3000	<0.0001
Col0, 23C, MI2	0.45		23°C:Col-0, mock vs. 28°C:Col-0, mock	0.0057
Col0, 23C, MI3	0.33		23°C:Col-0, mock vs. 28°C:Col-0, Pst DC3000	0.0685
Col0, 23C, MI4	0.38		23°C:Col-0, Pst DC3000 vs. 28°C:Col-0, mock	<0.0001
Col0, 23C, DC1	2.4		23°C:Col-0, Pst DC3000 vs. 28°C:Col-0, Pst DC3000	<0.0001
Col0, 23C, DC2	2.78		28°C:Col-0, mock vs. 28°C:Col-0, Pst DC3000	0.5073
Col0, 23C, DC3	2.79
Col0, 23C, DC4	2.53
Col0, 28C, MI1	0.1
Col0, 28C, MI2	0.08
Col0, 28C, MI3	0.11
Col0, 28C, MI4	0.1
Col0, 28C, DC1	0.21
Col0, 28C, DC2	0.24
Col0, 28C, DC3	0.18
Col0, 28C, DC4	0.17
*footnote
MI: mock infiltration
DC: Pst DC3000

## Sheet: ED Fig.3b
Extended Data Fig.3b
Sample ID	Normalized gene expression (2^-dCt)		Tukey's multiple comparisons test	p-value
	PAD4
Col0, 23C, MI1	0.21		23°C:Col-0, mock vs. 23°C:Col-0, Pst DC3000	<0.0001
Col0, 23C, MI2	0.17		23°C:Col-0, mock vs. 28°C:Col-0, mock	0.9724
Col0, 23C, MI3	0.15		23°C:Col-0, mock vs. 28°C:Col-0, Pst DC3000	0.9994
Col0, 23C, MI4	0.14		23°C:Col-0, Pst DC3000 vs. 28°C:Col-0, mock	<0.0001
Col0, 23C, DC1	3.67		23°C:Col-0, Pst DC3000 vs. 28°C:Col-0, Pst DC3000	<0.0001
Col0, 23C, DC2	5.53		28°C:Col-0, mock vs. 28°C:Col-0, Pst DC3000	0.9468
Col0, 23C, DC3	4.16
Col0, 23C, DC4	4.12
Col0, 28C, MI1	0.05
Col0, 28C, MI2	0.04
Col0, 28C, MI3	0.05
Col0, 28C, MI4	0.04
Col0, 28C, DC1	0.28
Col0, 28C, DC2	0.23
Col0, 28C, DC3	0.17
Col0, 28C, DC4	0.12
*footnote
MI: mock infiltration
DC: Pst DC3000

## Sheet: ED Fig.3c
Extended Data Fig.3c
Sample ID	Normalized gene expression (2^-dCt)		Tukey's multiple comparisons test	p-value
	WRKY75
Col0, 23C, MI1	0		23°C:Col-0, mock vs. 23°C:Col-0, Pst DC3000	<0.0001
Col0, 23C, MI2	0		23°C:Col-0, mock vs. 28°C:Col-0, mock	>0.9999
Col0, 23C, MI3	0		23°C:Col-0, mock vs. 28°C:Col-0, Pst DC3000	0.8642
Col0, 23C, MI4	0		23°C:Col-0, Pst DC3000 vs. 28°C:Col-0, mock	<0.0001
Col0, 23C, DC1	1.41		23°C:Col-0, Pst DC3000 vs. 28°C:Col-0, Pst DC3000	<0.0001
Col0, 23C, DC2	2.02		28°C:Col-0, mock vs. 28°C:Col-0, Pst DC3000	0.8642
Col0, 23C, DC3	1.76
Col0, 23C, DC4	0.99
Col0, 28C, MI1	0
Col0, 28C, MI2	0
Col0, 28C, MI3	0
Col0, 28C, MI4	0
Col0, 28C, DC1	0.09
Col0, 28C, DC2	0.14
Col0, 28C, DC3	0.13
Col0, 28C, DC4	0.13
*footnote
MI: mock infiltration
DC: Pst DC3000

## Sheet: ED Fig.3d
Extended Data Fig.3d
Sample ID	Normalized gene expression (2^-dCt)		Tukey's multiple comparisons test	p-value
	BSMT1
Col0, 23C, MI1	0		23°C:Col-0, mock vs. 23°C:Col-0, Pst DC3000	>0.9999
Col0, 23C, MI2	0		23°C:Col-0, mock vs. 28°C:Col-0, mock	>0.9999
Col0, 23C, MI3	0		23°C:Col-0, mock vs. 28°C:Col-0, Pst DC3000	<0.0001
Col0, 23C, MI4	0		23°C:Col-0, Pst DC3000 vs. 28°C:Col-0, mock	>0.9999
Col0, 23C, DC1	0.16		23°C:Col-0, Pst DC3000 vs. 28°C:Col-0, Pst DC3000	<0.0001
Col0, 23C, DC2	0.57		28°C:Col-0, mock vs. 28°C:Col-0, Pst DC3000	<0.0001
Col0, 23C, DC3	0.09
Col0, 23C, DC4	0.37
Col0, 28C, MI1	0
Col0, 28C, MI2	0
Col0, 28C, MI3	0
Col0, 28C, MI4	0
Col0, 28C, DC1	84.03
Col0, 28C, DC2	84.76
Col0, 28C, DC3	62.89
Col0, 28C, DC4	52.96
*footnote
MI: mock infiltration
DC: Pst DC3000

## Sheet: ED Fig.3e
Extended Data Fig.3e
Sample ID	Normalized gene expression (2^-dCt)		Tukey's multiple comparisons test	p-value
	CBP60g
Col-0, 23C, MI1	0.020074		Col-0:mock vs. Col-0:Pst DC3000	<0.0001
Col-0, 23C, MI2	0.030022		Col-0:mock vs. npr1-6:mock	0.8843
Col-0, 23C, MI3	0.015846		Col-0:mock vs. npr1-6:Pst DC3000	0.1058
Col-0, 23C, DC1	0.29103		Col-0:Pst DC3000 vs. npr1-6:mock	<0.0001
Col-0, 23C, DC2	0.355925		Col-0:Pst DC3000 vs. npr1-6:Pst DC3000	<0.0001
Col-0, 23C, DC3	0.321613		npr1-6:mock vs. npr1-6:Pst DC3000	0.283
npr1-6, 23C, MI1	0.037957
npr1-6, 23C, MI2	0.025245
npr1-6, 23C, MI3	0.035542
npr1-6, 23C, DC1	0.07837
npr1-6, 23C, DC2	0.058153
npr1-6, 23C, DC3	0.050219
*footnote
MI: mock infiltration
DC: Pst DC3000 infiltration

## Sheet: ED Fig.3f
Extended Data Fig.3f
Sample ID	%input	%input		Tukey's multiple comparisons test	p-value
	TA3	CBP60g (P1)
Col-0, 23C, BTH1	0.004214	0.003659		Col-0, 23C, BTH, TA3 vs. 35S::TGA1, 23C, mock, TA3	0.998
Col-0, 23C, BTH2	0.004872	0.002563		Col-0, 23C, BTH, TA3 vs. 35S::TGA1, 23C, BTH, TA3	>0.9999
Col-0, 23C, BTH3	0.00657	0.007166		Col-0, 23C, BTH, TA3 vs. 35S::TGA1, 28C, mock, TA3	>0.9999
35S::TGA1-myc, 23C, MI1	0.00244	0.009606		Col-0, 23C, BTH, TA3 vs. 35S::TGA1, 28C, BTH, TA3	0.9993
35S::TGA1-myc, 23C, MI2	0.004751	0.010451		Col-0, 23C, BTH, TA3 vs. Col-0, 23C, BTH, CBP60g	>0.9999
35S::TGA1-myc, 23C, MI3	0.004745	0.016005		Col-0, 23C, BTH, TA3 vs. 35S::TGA1, 23C, mock, CBP60g	0.0097
35S::TGA1-myc, 23C, BTH1	0.004174	0.011854		Col-0, 23C, BTH, TA3 vs. 35S::TGA1, 23C, BTH, CBP60g	0.0058
35S::TGA1-myc, 23C, BTH2	0.004034	0.013067		Col-0, 23C, BTH, TA3 vs. 35S::TGA1, 28C, mock, CBP60g	0.1269
35S::TGA1-myc, 23C, BTH3	0.005957	0.012253		Col-0, 23C, BTH, TA3 vs. 35S::TGA1, 28C, BTH, CBP60g	0.0296
35S::TGA1-myc, 28C, MI1	0.0042	0.008436		35S::TGA1, 23C, mock, TA3 vs. 35S::TGA1, 23C, BTH, TA3	>0.9999
35S::TGA1-myc, 28C, MI2	0.004536	0.011579		35S::TGA1, 23C, mock, TA3 vs. 35S::TGA1, 28C, mock, TA3	>0.9999
35S::TGA1-myc, 28C, MI3	0.005187	0.010105		35S::TGA1, 23C, mock, TA3 vs. 35S::TGA1, 28C, BTH, TA3	0.8851
35S::TGA1-myc, 28C, BTH1	0.004052	0.009762		35S::TGA1, 23C, mock, TA3 vs. Col-0, 23C, BTH, CBP60g	>0.9999
35S::TGA1-myc, 28C, BTH2	0.005093	0.01093		35S::TGA1, 23C, mock, TA3 vs. 35S::TGA1, 23C, mock, CBP60g	0.0017
35S::TGA1-myc, 28C, BTH3	0.009781	0.012897		35S::TGA1, 23C, mock, TA3 vs. 35S::TGA1, 23C, BTH, CBP60g	0.001
				35S::TGA1, 23C, mock, TA3 vs. 35S::TGA1, 28C, mock, CBP60g	0.0265
*footnote				35S::TGA1, 23C, mock, TA3 vs. 35S::TGA1, 28C, BTH, CBP60g	0.0054
MI:mock condition				35S::TGA1, 23C, BTH, TA3 vs. 35S::TGA1, 28C, mock, TA3	>0.9999
BTH: 100 µM BTH				35S::TGA1, 23C, BTH, TA3 vs. 35S::TGA1, 28C, BTH, TA3	0.9882
				35S::TGA1, 23C, BTH, TA3 vs. Col-0, 23C, BTH, CBP60g	>0.9999
				35S::TGA1, 23C, BTH, TA3 vs. 35S::TGA1, 23C, mock, CBP60g	0.0049
				35S::TGA1, 23C, BTH, TA3 vs. 35S::TGA1, 23C, BTH, CBP60g	0.0029
				35S::TGA1, 23C, BTH, TA3 vs. 35S::TGA1, 28C, mock, CBP60g	0.0694
				35S::TGA1, 23C, BTH, TA3 vs. 35S::TGA1, 28C, BTH, CBP60g	0.0151
				35S::TGA1, 28C, mock, TA3 vs. 35S::TGA1, 28C, BTH, TA3	0.9836
				35S::TGA1, 28C, mock, TA3 vs. Col-0, 23C, BTH, CBP60g	>0.9999
				35S::TGA1, 28C, mock, TA3 vs. 35S::TGA1, 23C, mock, CBP60g	0.0043
				35S::TGA1, 28C, mock, TA3 vs. 35S::TGA1, 23C, BTH, CBP60g	0.0026
				35S::TGA1, 28C, mock, TA3 vs. 35S::TGA1, 28C, mock, CBP60g	0.0627
				35S::TGA1, 28C, mock, TA3 vs. 35S::TGA1, 28C, BTH, CBP60g	0.0136
				35S::TGA1, 28C, BTH, TA3 vs. Col-0, 23C, BTH, CBP60g	0.9687
				35S::TGA1, 28C, BTH, TA3 vs. 35S::TGA1, 23C, mock, CBP60g	0.042
				35S::TGA1, 28C, BTH, TA3 vs. 35S::TGA1, 23C, BTH, CBP60g	0.0257
				35S::TGA1, 28C, BTH, TA3 vs. 35S::TGA1, 28C, mock, CBP60g	0.3913
				35S::TGA1, 28C, BTH, TA3 vs. 35S::TGA1, 28C, BTH, CBP60g	0.1173
				Col-0, 23C, BTH, CBP60g vs. 35S::TGA1, 23C, mock, CBP60g	0.0034
				Col-0, 23C, BTH, CBP60g vs. 35S::TGA1, 23C, BTH, CBP60g	0.002
				Col-0, 23C, BTH, CBP60g vs. 35S::TGA1, 28C, mock, CBP60g	0.0499
				Col-0, 23C, BTH, CBP60g vs. 35S::TGA1, 28C, BTH, CBP60g	0.0106
				35S::TGA1, 23C, mock, CBP60g vs. 35S::TGA1, 23C, BTH, CBP60g	>0.9999
				35S::TGA1, 23C, mock, CBP60g vs. 35S::TGA1, 28C, mock, CBP60g	0.9523
				35S::TGA1, 23C, mock, CBP60g vs. 35S::TGA1, 28C, BTH, CBP60g	>0.9999
				35S::TGA1, 23C, BTH, CBP60g vs. 35S::TGA1, 28C, mock, CBP60g	0.8798
				35S::TGA1, 23C, BTH, CBP60g vs. 35S::TGA1, 28C, BTH, CBP60g	0.9985
				35S::TGA1, 28C, mock, CBP60g vs. 35S::TGA1, 28C, BTH, CBP60g	0.9988

## Sheet: ED Fig.3i
Extended Data Fig.3i
	%input	%input			Tukey's multiple comparisons test	p-value
Sample ID	TA3	CBP60g (P2)
anti-MED6,23C,mock1	0.001658	0.143859			serum,23C,mock,TA3 vs. anti-MED6,23C,mock,TA3	0.9917
anti-MED6,23C,mock2	0.007593	0.433434			serum,23C,mock,TA3 vs. serum,23C,BTH,TA3	0.9789
anti-MED6,23C,mock3	0.013638	0.115292			serum,23C,mock,TA3 vs. anti-MED6,23C,BTH,TA3	0.9956
anti-MED6,23C,BTH1	0.001564	0.135957			serum,23C,mock,TA3 vs. serum,28C,mock,TA3	0.9318
anti-MED6,23C,BTH2	0.00611	0.285853			serum,23C,mock,TA3 vs. anti-MED6,28C,mock,TA3	0.9937
anti-MED6,23C,BTH3	0.013117	0.065842			serum,23C,mock,TA3 vs. serum,28C,BTH,TA3	0.9934
anti-MED6,28C,mock1	0.002964	0.081325			serum,23C,mock,TA3 vs. anti-MED6,28C,BTH,TA3	0.9761
anti-MED6,28C,mock2	0.009518	0.025653			serum,23C,mock,TA3 vs. serum,23C,mock,CBP60g	0.7618
anti-MED6,28C,mock3	0.01007	0.033008			serum,23C,mock,TA3 vs. anti-MED6,23C,mock,CBP60g	<0.0001
anti-MED6,28C,BTH1	0.002886	0.066261			serum,23C,mock,TA3 vs. serum,23C,BTH,CBP60g	0.8059
anti-MED6,28C,BTH2	0.00434	0.017932			serum,23C,mock,TA3 vs. anti-MED6,23C,BTH,CBP60g	0.0012
anti-MED6,28C,BTH3	0.01036	0.01193			serum,23C,mock,TA3 vs. serum,28C,mock,CBP60g	0.5775
rabbit serum,23C,mock1	0.002185	0.025521			serum,23C,mock,TA3 vs. anti-MED6,28C,mock,CBP60g	0.3704
rabbit serum,23C,mock2	0.006372	0.016375			serum,23C,mock,TA3 vs. serum,28C,BTH,CBP60g	0.7355
rabbit serum,23C,mock3	0.012965	0.019465			serum,23C,mock,TA3 vs. anti-MED6,28C,BTH,CBP60g	0.5711
rabbit serum,23C,BTH1	0.008859	0.028452			anti-MED6,23C,mock,TA3 vs. serum,23C,BTH,TA3	0.9872
rabbit serum,23C,BTH2	0.005883	0.008775			anti-MED6,23C,mock,TA3 vs. anti-MED6,23C,BTH,TA3	0.9873
rabbit serum,23C,BTH3	0.010246	0.016578			anti-MED6,23C,mock,TA3 vs. serum,28C,mock,TA3	0.9235
rabbit serum,28C,mock1	0.004815	0.039888			anti-MED6,23C,mock,TA3 vs. anti-MED6,28C,mock,TA3	0.998
rabbit serum,28C,mock2	0.003947	0.054202			anti-MED6,23C,mock,TA3 vs. serum,28C,BTH,TA3	0.9851
rabbit serum,28C,mock3	0.001513	0.000791			anti-MED6,23C,mock,TA3 vs. anti-MED6,28C,BTH,TA3	0.9678
rabbit serum,28C,BTH1	0.006649	0.048379			anti-MED6,23C,mock,TA3 vs. serum,23C,mock,CBP60g	0.7698
rabbit serum,28C,BTH2	0.005657	0.004284			anti-MED6,23C,mock,TA3 vs. anti-MED6,23C,mock,CBP60g	<0.0001
rabbit serum,28C,BTH3	0.008123	0.01327			anti-MED6,23C,mock,TA3 vs. serum,23C,BTH,CBP60g	0.814
					anti-MED6,23C,mock,TA3 vs. anti-MED6,23C,BTH,CBP60g	0.0012
*footnote					anti-MED6,23C,mock,TA3 vs. serum,28C,mock,CBP60g	0.5846
MI:mock condition					anti-MED6,23C,mock,TA3 vs. anti-MED6,28C,mock,CBP60g	0.3758
BTH: 100 µM BTH					anti-MED6,23C,mock,TA3 vs. serum,28C,BTH,CBP60g	0.7434
					anti-MED6,23C,mock,TA3 vs. anti-MED6,28C,BTH,CBP60g	0.5781
					serum,23C,BTH,TA3 vs. anti-MED6,23C,BTH,TA3	0.9745
					serum,23C,BTH,TA3 vs. serum,28C,mock,TA3	0.9108
					serum,23C,BTH,TA3 vs. anti-MED6,28C,mock,TA3	0.9852
					serum,23C,BTH,TA3 vs. serum,28C,BTH,TA3	0.9723
					serum,23C,BTH,TA3 vs. anti-MED6,28C,BTH,TA3	0.9551
					serum,23C,BTH,TA3 vs. serum,23C,mock,CBP60g	0.782
					serum,23C,BTH,TA3 vs. anti-MED6,23C,mock,CBP60g	<0.0001
					serum,23C,BTH,TA3 vs. serum,23C,BTH,CBP60g	0.8264
					serum,23C,BTH,TA3 vs. anti-MED6,23C,BTH,CBP60g	0.0013
					serum,23C,BTH,TA3 vs. serum,28C,mock,CBP60g	0.5955
					serum,23C,BTH,TA3 vs. anti-MED6,28C,mock,CBP60g	0.3843
					serum,23C,BTH,TA3 vs. serum,28C,BTH,CBP60g	0.7554
					serum,23C,BTH,TA3 vs. anti-MED6,28C,BTH,CBP60g	0.589
					anti-MED6,23C,BTH,TA3 vs. serum,28C,mock,TA3	0.9362
					anti-MED6,23C,BTH,TA3 vs. anti-MED6,28C,mock,TA3	0.9893
					anti-MED6,23C,BTH,TA3 vs. serum,28C,BTH,TA3	0.9978
					anti-MED6,23C,BTH,TA3 vs. anti-MED6,28C,BTH,TA3	0.9805
					anti-MED6,23C,BTH,TA3 vs. serum,23C,mock,CBP60g	0.7576
					anti-MED6,23C,BTH,TA3 vs. anti-MED6,23C,mock,CBP60g	<0.0001
					anti-MED6,23C,BTH,TA3 vs. serum,23C,BTH,CBP60g	0.8016
					anti-MED6,23C,BTH,TA3 vs. anti-MED6,23C,BTH,CBP60g	0.0012
					anti-MED6,23C,BTH,TA3 vs. serum,28C,mock,CBP60g	0.5737
					anti-MED6,23C,BTH,TA3 vs. anti-MED6,28C,mock,CBP60g	0.3674
					anti-MED6,23C,BTH,TA3 vs. serum,28C,BTH,CBP60g	0.7313
					anti-MED6,23C,BTH,TA3 vs. anti-MED6,28C,BTH,CBP60g	0.5674
					serum,28C,mock,TA3 vs. anti-MED6,28C,mock,TA3	0.9255
					serum,28C,mock,TA3 vs. serum,28C,BTH,TA3	0.9384
					serum,28C,mock,TA3 vs. anti-MED6,28C,BTH,TA3	0.9556
					serum,28C,mock,TA3 vs. serum,23C,mock,CBP60g	0.6977
					serum,28C,mock,TA3 vs. anti-MED6,23C,mock,CBP60g	<0.0001
					serum,28C,mock,TA3 vs. serum,23C,BTH,CBP60g	0.7406
					serum,28C,mock,TA3 vs. anti-MED6,23C,BTH,CBP60g	0.001
					serum,28C,mock,TA3 vs. serum,28C,mock,CBP60g	0.5209
					serum,28C,mock,TA3 vs. anti-MED6,28C,mock,CBP60g	0.3273
					serum,28C,mock,TA3 vs. serum,28C,BTH,CBP60g	0.6722
					serum,28C,mock,TA3 vs. anti-MED6,28C,BTH,CBP60g	0.5149
					anti-MED6,28C,mock,TA3 vs. serum,28C,BTH,TA3	0.9871
					anti-MED6,28C,mock,TA3 vs. anti-MED6,28C,BTH,TA3	0.9698
					anti-MED6,28C,mock,TA3 vs. serum,23C,mock,CBP60g	0.7678
					anti-MED6,28C,mock,TA3 vs. anti-MED6,23C,mock,CBP60g	<0.0001
					anti-MED6,28C,mock,TA3 vs. serum,23C,BTH,CBP60g	0.812
					anti-MED6,28C,mock,TA3 vs. anti-MED6,23C,BTH,CBP60g	0.0012
					anti-MED6,28C,mock,TA3 vs. serum,28C,mock,CBP60g	0.5828
					anti-MED6,28C,mock,TA3 vs. anti-MED6,28C,mock,CBP60g	0.3745
					anti-MED6,28C,mock,TA3 vs. serum,28C,BTH,CBP60g	0.7414
					anti-MED6,28C,mock,TA3 vs. anti-MED6,28C,BTH,CBP60g	0.5764
					serum,28C,BTH,TA3 vs. anti-MED6,28C,BTH,TA3	0.9827
					serum,28C,BTH,TA3 vs. serum,23C,mock,CBP60g	0.7555
					serum,28C,BTH,TA3 vs. anti-MED6,23C,mock,CBP60g	<0.0001
					serum,28C,BTH,TA3 vs. serum,23C,BTH,CBP60g	0.7995
					serum,28C,BTH,TA3 vs. anti-MED6,23C,BTH,CBP60g	0.0012
					serum,28C,BTH,TA3 vs. serum,28C,mock,CBP60g	0.5719
					serum,28C,BTH,TA3 vs. anti-MED6,28C,mock,CBP60g	0.366
					serum,28C,BTH,TA3 vs. serum,28C,BTH,CBP60g	0.7293
					serum,28C,BTH,TA3 vs. anti-MED6,28C,BTH,CBP60g	0.5655
					anti-MED6,28C,BTH,TA3 vs. serum,23C,mock,CBP60g	0.7392
					anti-MED6,28C,BTH,TA3 vs. anti-MED6,23C,mock,CBP60g	<0.0001
					anti-MED6,28C,BTH,TA3 vs. serum,23C,BTH,CBP60g	0.7829
					anti-MED6,28C,BTH,TA3 vs. anti-MED6,23C,BTH,CBP60g	0.0011
					anti-MED6,28C,BTH,TA3 vs. serum,28C,mock,CBP60g	0.5574
					anti-MED6,28C,BTH,TA3 vs. anti-MED6,28C,mock,CBP60g	0.3549
					anti-MED6,28C,BTH,TA3 vs. serum,28C,BTH,CBP60g	0.7131
					anti-MED6,28C,BTH,TA3 vs. anti-MED6,28C,BTH,CBP60g	0.5511
					serum,23C,mock,CBP60g vs. anti-MED6,23C,mock,CBP60g	<0.0001
					serum,23C,mock,CBP60g vs. serum,23C,BTH,CBP60g	0.9541
					serum,23C,mock,CBP60g vs. anti-MED6,23C,BTH,CBP60g	0.0027
					serum,23C,mock,CBP60g vs. serum,28C,mock,CBP60g	0.7987
					serum,23C,mock,CBP60g vs. anti-MED6,28C,mock,CBP60g	0.5506
					serum,23C,mock,CBP60g vs. serum,28C,BTH,CBP60g	0.9722
					serum,23C,mock,CBP60g vs. anti-MED6,28C,BTH,CBP60g	0.7914
					anti-MED6,23C,mock,CBP60g vs. serum,23C,BTH,CBP60g	<0.0001
					anti-MED6,23C,mock,CBP60g vs. anti-MED6,23C,BTH,CBP60g	0.1261
					anti-MED6,23C,mock,CBP60g vs. serum,28C,mock,CBP60g	<0.0001
					anti-MED6,23C,mock,CBP60g vs. anti-MED6,28C,mock,CBP60g	0.0002
					anti-MED6,23C,mock,CBP60g vs. serum,28C,BTH,CBP60g	<0.0001
					anti-MED6,23C,mock,CBP60g vs. anti-MED6,28C,BTH,CBP60g	<0.0001
					serum,23C,BTH,CBP60g vs. anti-MED6,23C,BTH,CBP60g	0.0023
					serum,23C,BTH,CBP60g vs. serum,28C,mock,CBP60g	0.7547
					serum,23C,BTH,CBP60g vs. anti-MED6,28C,mock,CBP60g	0.5133
					serum,23C,BTH,CBP60g vs. serum,28C,BTH,CBP60g	0.9264
					serum,23C,BTH,CBP60g vs. anti-MED6,28C,BTH,CBP60g	0.7475
					anti-MED6,23C,BTH,CBP60g vs. serum,28C,mock,CBP60g	0.0052
					anti-MED6,23C,BTH,CBP60g vs. anti-MED6,28C,mock,CBP60g	0.0122
					anti-MED6,23C,BTH,CBP60g vs. serum,28C,BTH,CBP60g	0.0029
					anti-MED6,23C,BTH,CBP60g vs. anti-MED6,28C,BTH,CBP60g	0.0053
					serum,28C,mock,CBP60g vs. anti-MED6,28C,mock,CBP60g	0.7316
					serum,28C,mock,CBP60g vs. serum,28C,BTH,CBP60g	0.8256
					serum,28C,mock,CBP60g vs. anti-MED6,28C,BTH,CBP60g	0.9925
					anti-MED6,28C,mock,CBP60g vs. serum,28C,BTH,CBP60g	0.5739
					anti-MED6,28C,mock,CBP60g vs. anti-MED6,28C,BTH,CBP60g	0.7387
					serum,28C,BTH,CBP60g vs. anti-MED6,28C,BTH,CBP60g	0.8183

## Sheet: ED Fig.3l
Extended Data Fig.3l
	%input	%input			Tukey's multiple comparisons test	p-value
Sample ID	TA3	CBP60g (P1)
Col-0,23C,BTH1	0.004362	0.004471			Col-0,23C,BTH,TA3 vs. Col-0,23C,BTH,CBP60g	>0.9999
Col-0,23C,BTH2	0.007084	0.005788			Col-0,23C,BTH,TA3 vs. CDK8-myc,23C,mock,TA3	>0.9999
Col-0,23C,BTH3	0.008342	0.01002			Col-0,23C,BTH,TA3 vs. CDK8-myc,23C,mock,CBP60g	>0.9999
CDK8-myc,23C,mock1	0.002301	0.002078			Col-0,23C,BTH,TA3 vs. CDK8-myc,23C,BTH,TA3	>0.9999
CDK8-myc,23C,mock2	0.003444	0.003728			Col-0,23C,BTH,TA3 vs. CDK8-myc,23C,BTH,CBP60g	0.0527
CDK8-myc,23C,mock3	0.007344	0.011321			Col-0,23C,BTH,TA3 vs. CDK8-myc,28C,mock,TA3	>0.9999
CDK8-myc,23C,BTH1	0.005522	0.034065			Col-0,23C,BTH,TA3 vs. CDK8-myc,28C,mock,CBP60g	0.9923
CDK8-myc,23C,BTH2	0.008219	0.018754			Col-0,23C,BTH,TA3 vs. CDK8-myc,28C,BTH,TA3	>0.9999
CDK8-myc,23C,BTH3	0.008697	0.021988			Col-0,23C,BTH,TA3 vs. CDK8-myc,28C,BTH,CBP60g	0.0027
CDK8-myc,28C,mock1	0.004586	0.016607			Col-0,23C,BTH,CBP60g vs. CDK8-myc,23C,mock,TA3	>0.9999
CDK8-myc,28C,mock2	0.005232	0.011437			Col-0,23C,BTH,CBP60g vs. CDK8-myc,23C,mock,CBP60g	>0.9999
CDK8-myc,28C,mock3	0.010357	0.006573			Col-0,23C,BTH,CBP60g vs. CDK8-myc,23C,BTH,TA3	>0.9999
CDK8-myc,28C,BTH1	0.004225	0.037357			Col-0,23C,BTH,CBP60g vs. CDK8-myc,23C,BTH,CBP60g	0.0462
CDK8-myc,28C,BTH2	0.008539	0.014464			Col-0,23C,BTH,CBP60g vs. CDK8-myc,28C,mock,TA3	>0.9999
CDK8-myc,28C,BTH3	0.010956	0.044778			Col-0,23C,BTH,CBP60g vs. CDK8-myc,28C,mock,CBP60g	0.9939
					Col-0,23C,BTH,CBP60g vs. CDK8-myc,28C,BTH,TA3	>0.9999
*footnote					Col-0,23C,BTH,CBP60g vs. CDK8-myc,28C,BTH,CBP60g	0.0029
MI:mock condition					CDK8-myc,23C,mock,TA3 vs. CDK8-myc,23C,mock,CBP60g	>0.9999
BTH: 100 µM BTH					CDK8-myc,23C,mock,TA3 vs. CDK8-myc,23C,BTH,TA3	0.9998
					CDK8-myc,23C,mock,TA3 vs. CDK8-myc,23C,BTH,CBP60g	0.0217
					CDK8-myc,23C,mock,TA3 vs. CDK8-myc,28C,mock,TA3	>0.9999
					CDK8-myc,23C,mock,TA3 vs. CDK8-myc,28C,mock,CBP60g	0.9213
					CDK8-myc,23C,mock,TA3 vs. CDK8-myc,28C,BTH,TA3	0.9994
					CDK8-myc,23C,mock,TA3 vs. CDK8-myc,28C,BTH,CBP60g	0.001
					CDK8-myc,23C,mock,CBP60g vs. CDK8-myc,23C,BTH,TA3	>0.9999
					CDK8-myc,23C,mock,CBP60g vs. CDK8-myc,23C,BTH,CBP60g	0.0373
					CDK8-myc,23C,mock,CBP60g vs. CDK8-myc,28C,mock,TA3	>0.9999
					CDK8-myc,23C,mock,CBP60g vs. CDK8-myc,28C,mock,CBP60g	0.9768
					CDK8-myc,23C,mock,CBP60g vs. CDK8-myc,28C,BTH,TA3	>0.9999
					CDK8-myc,23C,mock,CBP60g vs. CDK8-myc,28C,BTH,CBP60g	0.0018
					CDK8-myc,23C,BTH,TA3 vs. CDK8-myc,23C,BTH,CBP60g	0.0739
					CDK8-myc,23C,BTH,TA3 vs. CDK8-myc,28C,mock,TA3	>0.9999
					CDK8-myc,23C,BTH,TA3 vs. CDK8-myc,28C,mock,CBP60g	0.9982
					CDK8-myc,23C,BTH,TA3 vs. CDK8-myc,28C,BTH,TA3	>0.9999
					CDK8-myc,23C,BTH,TA3 vs. CDK8-myc,28C,BTH,CBP60g	0.0039
					CDK8-myc,23C,BTH,CBP60g vs. CDK8-myc,28C,mock,TA3	0.0554
					CDK8-myc,23C,BTH,CBP60g vs. CDK8-myc,28C,mock,CBP60g	0.2934
					CDK8-myc,23C,BTH,CBP60g vs. CDK8-myc,28C,BTH,TA3	0.0866
					CDK8-myc,23C,BTH,CBP60g vs. CDK8-myc,28C,BTH,CBP60g	0.916
					CDK8-myc,28C,mock,TA3 vs. CDK8-myc,28C,mock,CBP60g	0.9936
					CDK8-myc,28C,mock,TA3 vs. CDK8-myc,28C,BTH,TA3	>0.9999
					CDK8-myc,28C,mock,TA3 vs. CDK8-myc,28C,BTH,CBP60g	0.0028
					CDK8-myc,28C,mock,CBP60g vs. CDK8-myc,28C,BTH,TA3	0.9992
					CDK8-myc,28C,mock,CBP60g vs. CDK8-myc,28C,BTH,CBP60g	0.0209
					CDK8-myc,28C,BTH,TA3 vs. CDK8-myc,28C,BTH,CBP60g	0.0046
