# Supplementary material for: Increasing the resilience of plant immunity to a warming climate
Source: Nature. 2022 Jun 29;607(7918):339–44. doi: 10.1038/s41586-022-04902-y (PMC9279160; doi:10.1038/s41586-022-04902-y)
Supplement: Supplementary file 14 — Source Data Extended Data Fig. 4 [file 41586_2022_4902_MOESM14_ESM.xlsx]

## Sheet: ED Fig.4a
Extended Data Fig.4a
Sample ID	Normalized gene expression (2^-dCt)		Tukey's multiple comparisons test	p-value
	CBP60g
Col0, 23C, MI1	0.006733		mock:Col-0 vs. mock:gbpl3-3	0.9949
Col0, 23C, MI2	0.005854		mock:Col-0 vs. mock:35S::eGFP-GBPL3	0.0446
Col0, 23C, MI3	0.006343		mock:Col-0 vs. SA:Col-0	0.0303
Col0, 23C, MI4	0.005293		mock:Col-0 vs. SA:gbpl3-3	0.9995
Col0, 23C, SA1	0.028304		mock:Col-0 vs. SA:35S::eGFP-GBPL3	<0.0001
Col0, 23C, SA2	0.027551		mock:gbpl3-3 vs. mock:35S::eGFP-GBPL3	0.0156
Col0, 23C, SA3	0.025759		mock:gbpl3-3 vs. SA:Col-0	0.0104
Col0, 23C, SA4	0.023512		mock:gbpl3-3 vs. SA:gbpl3-3	0.959
gbpl3-3, 23C, MI1	0.003491		mock:gbpl3-3 vs. SA:35S::eGFP-GBPL3	<0.0001
gbpl3-3, 23C, MI2	0.003155		mock:35S::eGFP-GBPL3 vs. SA:Col-0	>0.9999
gbpl3-3, 23C, MI3	0.002817		mock:35S::eGFP-GBPL3 vs. SA:gbpl3-3	0.0815
gbpl3-3, 23C, MI4	0.002614		mock:35S::eGFP-GBPL3 vs. SA:35S::eGFP-GBPL3	0.0032
gbpl3-3, 23C, SA1	0.007396		SA:Col-0 vs. SA:gbpl3-3	0.0563
gbpl3-3, 23C, SA2	0.007596		SA:Col-0 vs. SA:35S::eGFP-GBPL3	0.0049
gbpl3-3, 23C, SA3	0.007692		SA:gbpl3-3 vs. SA:35S::eGFP-GBPL3	<0.0001
gbpl3-3, 23C, SA4	0.008853
35S::eGFP-GBPL3, 23C, MI1	0.024347
35S::eGFP-GBPL3, 23C, MI2	0.025469
35S::eGFP-GBPL3, 23C, MI3	0.02387
35S::eGFP-GBPL3, 23C, MI4	0.026914
35S::eGFP-GBPL3, 23C, SA1	0.040689
35S::eGFP-GBPL3, 23C, SA2	0.082043
35S::eGFP-GBPL3, 23C, SA3	0.04272
35S::eGFP-GBPL3, 23C, SA4	0.04126
*footnote
MI: mock infiltration
SA: 200 µM SA

## Sheet: ED Fig.4c
Extended Data Fig.4c
Sample ID	Normalized relative signal intensity		Tukey's multiple comparisons test	p-value
	GBPL3
Cyto, 23C, MI1	1		Cyto, 23C, mock vs. Cyto, 23C, BTH	0.9986
Cyto, 23C, MI2	1		Cyto, 23C, mock vs. Cyto, 28C, mock	0.993
Cyto, 23C, MI3	1		Cyto, 23C, mock vs. Cyto, 28C, BTH	0.9998
Cyto, 23C, BTH1	0.391406		Cyto, 23C, mock vs. Nuc, 23C, mock	0.8134
Cyto, 23C, BTH2	0.832748		Cyto, 23C, mock vs. Nuc, 23C, BTH	0.5384
Cyto, 23C, BTH3	0.975733		Cyto, 23C, mock vs. Nuc, 28C, mock	0.8463
Cyto, 28C, MI1	0.367497		Cyto, 23C, mock vs. Nuc, 28C, BTH	0.9859
Cyto, 28C, MI2	0.660821		Cyto, 23C, BTH vs. Cyto, 28C, mock	>0.9999
Cyto, 28C, MI3	0.932868		Cyto, 23C, BTH vs. Cyto, 28C, BTH	0.9663
Cyto, 28C, BTH1	1.21967		Cyto, 23C, BTH vs. Nuc, 23C, mock	0.4798
Cyto, 28C, BTH2	0.882437		Cyto, 23C, BTH vs. Nuc, 23C, BTH	0.2471
Cyto, 28C, BTH3	1.47328		Cyto, 23C, BTH vs. Nuc, 28C, mock	0.5203
Nuc, 23C, MI1	1.39059		Cyto, 23C, BTH vs. Nuc, 28C, BTH	0.8231
Nuc, 23C, MI2	2.05553		Cyto, 28C, mock vs. Cyto, 28C, BTH	0.9253
Nuc, 23C, MI3	1.55359		Cyto, 28C, mock vs. Nuc, 23C, mock	0.3853
Nuc, 23C, BTH1	0.993034		Cyto, 28C, mock vs. Nuc, 23C, BTH	0.1874
Nuc, 23C, BTH2	3.04232		Cyto, 28C, mock vs. Nuc, 28C, mock	0.4222
Nuc, 23C, BTH3	1.6262		Cyto, 28C, mock vs. Nuc, 28C, BTH	0.732
Nuc, 28C, MI1	0.85115		Cyto, 28C, BTH vs. Nuc, 23C, mock	0.9596
Nuc, 28C, MI2	1.81298		Cyto, 28C, BTH vs. Nuc, 23C, BTH	0.7814
Nuc, 28C, MI3	2.2395		Cyto, 28C, BTH vs. Nuc, 28C, mock	0.9719
Nuc, 28C, BTH1	0.865829		Cyto, 28C, BTH vs. Nuc, 28C, BTH	0.9998
Nuc, 28C, BTH2	2.18572		Nuc, 23C, mock vs. Nuc, 23C, BTH	0.9996
Nuc, 28C, BTH3	1.12055		Nuc, 23C, mock vs. Nuc, 28C, mock	>0.9999
			Nuc, 23C, mock vs. Nuc, 28C, BTH	0.9982
*footnote			Nuc, 23C, BTH vs. Nuc, 28C, mock	0.999
MI: mock infiltration			Nuc, 23C, BTH vs. Nuc, 28C, BTH	0.9494
BTH: 100 µM BTH			Nuc, 28C, mock vs. Nuc, 28C, BTH	0.9992

## Sheet: ED Fig.4d
Extended Data Fig.4d
Sample ID	CFU/ml		Tukey's multiple comparisons test	p-value
Col-0, 23C 1	6.32222		23°C:Col-0 vs. 23°C:GBPL3 OX #16	0.0142
Col-0, 23C 2	5.98677		23°C:Col-0 vs. 23°C:GBPL3 OX #20	0.1029
Col-0, 23C 3	5.96379		23°C:Col-0 vs. 28°C:Col-0	0.0031
Col-0, 23C 4	6.8451		23°C:Col-0 vs. 28°C:GBPL3 OX #16	<0.0001
Col-0, 28C 1	7.23045		23°C:Col-0 vs. 28°C:GBPL3 OX #20	<0.0001
Col-0, 28C 2	7.07918		23°C:GBPL3 OX #16 vs. 23°C:GBPL3 OX #20	0.8192
Col-0, 28C 3	7.6721		23°C:GBPL3 OX #16 vs. 28°C:Col-0	<0.0001
Col-0, 28C 4	6.99123		23°C:GBPL3 OX #16 vs. 28°C:GBPL3 OX #16	<0.0001
GBPL3 OX #16, 23C 1	5.39794		23°C:GBPL3 OX #16 vs. 28°C:GBPL3 OX #20	<0.0001
GBPL3 OX #16, 23C 2	5.64345		23°C:GBPL3 OX #20 vs. 28°C:Col-0	<0.0001
GBPL3 OX #16, 23C 3	5.17609		23°C:GBPL3 OX #20 vs. 28°C:GBPL3 OX #16	<0.0001
GBPL3 OX #16, 28C 1	7.12385		23°C:GBPL3 OX #20 vs. 28°C:GBPL3 OX #20	<0.0001
GBPL3 OX #16, 28C 2	7.64345		28°C:Col-0 vs. 28°C:GBPL3 OX #16	0.4746
GBPL3 OX #16, 28C 3	7.76343		28°C:Col-0 vs. 28°C:GBPL3 OX #20	0.2341
GBPL3 OX #16, 28C 4	7.98677		28°C:GBPL3 OX #16 vs. 28C:GBPL3 OX #20	0.9953
GBPL3 OX #20, 23C 1	5.5682
GBPL3 OX #20, 23C 2	5.61278
GBPL3 OX #20, 23C 3	5.99123
GBPL3 OX #20, 23C 4	5.5682
GBPL3 OX #20, 28C 1	7.93952
GBPL3 OX #20, 28C 2	7.81954
GBPL3 OX #20, 28C 3	7.53148
GBPL3 OX #20, 28C 4	7.65321

## Sheet: ED Fig.4e
Extended Data Fig.4e
Sample ID	Normalized gene expression (2^-dCt)		Tukey's multiple comparisons test	p-value
	CBP60g
Col0, 23C, MI1	0.0942809		Col-0, 23C, mock vs. Col-0, 23C, BTH	0.0164
Col0, 23C, MI2	0.101679		Col-0, 23C, mock vs. GBPL3 OX, 23C, mock	0.4847
Col0, 23C, MI3	0.126102		Col-0, 23C, mock vs. GBPL3 OX, 23C, BTH	<0.0001
Col0, 23C, BTH1	0.240408		Col-0, 23C, mock vs. Col-0, 28C, mock	0.0963
Col0, 23C, BTH2	0.219893		Col-0, 23C, mock vs. Col-0, 28C, BTH	0.2123
Col0, 23C, BTH3	0.220226		Col-0, 23C, mock vs. GBPL3 OX, 28C, mock	0.0687
Col0, 28C, MI1	0.00709506		Col-0, 23C, mock vs. GBPL3 OX, 28C, BTH	0.9473
Col0, 28C, MI2	0.00499673		Col-0, 23C, BTH vs. GBPL3 OX, 23C, mock	0.0003
Col0, 28C, MI3	0.0349688		Col-0, 23C, BTH vs. GBPL3 OX, 23C, BTH	<0.0001
Col0, 28C, BTH1	0.0216988		Col-0, 23C, BTH vs. Col-0, 28C, mock	<0.0001
Col0, 28C, BTH2	0.0428895		Col-0, 23C, BTH vs. Col-0, 28C, BTH	0.0001
Col0, 28C, BTH3	0.0238722		Col-0, 23C, BTH vs. GBPL3 OX, 28C, mock	<0.0001
GBPL3 OX, 23C, MI1	0.0911639		Col-0, 23C, BTH vs. GBPL3 OX, 28C, BTH	0.0019
GBPL3 OX, 23C, MI2	0.0215433		GBPL3 OX, 23C, mock vs. GBPL3 OX, 23C, BTH	<0.0001
GBPL3 OX, 23C, MI3	0.0281459		GBPL3 OX, 23C, mock vs. Col-0, 28C, mock	0.9568
GBPL3 OX, 23C, BTH1	0.536151		GBPL3 OX, 23C, mock vs. Col-0, 28C, BTH	0.9985
GBPL3 OX, 23C, BTH2	0.504524		GBPL3 OX, 23C, mock vs. GBPL3 OX, 28C, mock	0.9057
GBPL3 OX, 23C, BTH3	0.372679		GBPL3 OX, 23C, mock vs. GBPL3 OX, 28C, BTH	0.9763
GBPL3 OX, 28C, MI1	0.00620258		GBPL3 OX, 23C, BTH vs. Col-0, 28C, mock	<0.0001
GBPL3 OX, 28C, MI2	0.0123427		GBPL3 OX, 23C, BTH vs. Col-0, 28C, BTH	<0.0001
GBPL3 OX, 28C, MI3	0.0119396		GBPL3 OX, 23C, BTH vs. GBPL3 OX, 28C, mock	<0.0001
GBPL3 OX, 28C, BTH1	0.0609739		GBPL3 OX, 23C, BTH vs. GBPL3 OX, 28C, BTH	<0.0001
GBPL3 OX, 28C, BTH2	0.10375		Col-0, 28C, mock vs. Col-0, 28C, BTH	0.9997
GBPL3 OX, 28C, BTH3	0.059754		Col-0, 28C, mock vs. GBPL3 OX, 28C, mock	>0.9999
			Col-0, 28C, mock vs. GBPL3 OX, 28C, BTH	0.5092
*footnote			Col-0, 28C, BTH vs. GBPL3 OX, 28C, mock	0.9972
MI: mock infiltration			Col-0, 28C, BTH vs. GBPL3 OX, 28C, BTH	0.7789
BTH: 100 µM BTH			GBPL3 OX, 28C, mock vs. GBPL3 OX, 28C, BTH	0.4057
