# Supplementary material for: Increasing the resilience of plant immunity to a warming climate
Source: Nature. 2022 Jun 29;607(7918):339–44. doi: 10.1038/s41586-022-04902-y (PMC9279160; doi:10.1038/s41586-022-04902-y)
Supplement: Supplementary file 15 — Source Data Extended Data Fig. 5 [file 41586_2022_4902_MOESM15_ESM.xlsx]

## Sheet: Fig.5a
Extended Data Fig.5a
Sample ID	Normalized gene expression (2^-dCt)		Tukey's multiple comparisons test	p-value
	CBP60g
35S::CBP60g, 23C, MI1	27.6896		23°C:mock vs. 23°C:Pst	0.9857
35S::CBP60g, 23C, MI2	26.9428		23°C:mock vs. 28°C:mock	0.3724
35S::CBP60g, 23C, MI3	22.765		23°C:mock vs. 28°C:Pst	0.3562
35S::CBP60g, 23C, DC1	23.6981		23°C:Pst vs. 28°C:mock	0.5407
35S::CBP60g, 23C, DC2	25.0841		23°C:Pst vs. 28°C:Pst	0.5208
35S::CBP60g, 23C, DC3	25.1812		28°C:mock vs. 28°C:Pst	>0.9999
35S::CBP60g, 28C, MI1	23.4135
35S::CBP60g, 28C, MI2	12.3249
35S::CBP60g, 28C, MI3	24.1604
35S::CBP60g, 28C, DC1	15.7539
35S::CBP60g, 28C, DC2	19.7649
35S::CBP60g, 28C, DC3	24.0053
*footnote
MI: mock infiltration
DC: Pst DC3000

## Sheet: Fig.5b
Extended Data Fig.5b
Sample ID	SA hormone (ng/g)		Tukey's multiple comparisons test	p-value
Col-0, 23C, MI1	151.17		23 °C:Col-0, mock vs. 23 °C:Col-0, Pst DC3000	<0.0001
Col-0, 23C, MI2	67.53		23 °C:Col-0, mock vs. 23 °C:35S::CBP60g OE-16, mock	0.9999
Col-0, 23C, MI3	70.45		23 °C:Col-0, mock vs. 23 °C:35S::CBP60g OE-16, Pst DC3000	0.2471
Col-0, 23C, MI4	83.46		23 °C:Col-0, mock vs. 28 °C:Col-0, mock	>0.9999
Col-0, 23C, DC1	2085.66		23 °C:Col-0, mock vs. 28 °C:Col-0, Pst DC3000	>0.9999
Col-0, 23C, DC2	1072.8		23 °C:Col-0, mock vs. 28 °C:35S::CBP60g OE-16, mock	>0.9999
Col-0, 23C, DC3	3296.64		23 °C:Col-0, mock vs. 28 °C:35S::CBP60g OE-16, Pst DC3000	0.0031
Col-0, 23C, DC4	2287.27		23 °C:Col-0, Pst DC3000 vs. 23 °C:35S::CBP60g OE-16, mock	<0.0001
Col-0, 28C, MI1	47.88		23 °C:Col-0, Pst DC3000 vs. 23 °C:35S::CBP60g OE-16, Pst DC3000	0.0041
Col-0, 28C, MI2	91.78		23 °C:Col-0, Pst DC3000 vs. 28 °C:Col-0, mock	<0.0001
Col-0, 28C, MI3	75.24		23 °C:Col-0, Pst DC3000 vs. 28 °C:Col-0, Pst DC3000	<0.0001
Col-0, 28C, MI4	54.99		23 °C:Col-0, Pst DC3000 vs. 28 °C:35S::CBP60g OE-16, mock	<0.0001
Col-0, 28C, DC1	134.36		23 °C:Col-0, Pst DC3000 vs. 28 °C:35S::CBP60g OE-16, Pst DC3000	0.2964
Col-0, 28C, DC2	238.38		23 °C:35S::CBP60g OE-16, mock vs. 23 °C:35S::CBP60g OE-16, Pst DC3000	0.4609
Col-0, 28C, DC3	235.91		23 °C:35S::CBP60g OE-16, mock vs. 28 °C:Col-0, mock	0.9995
Col-0, 28C, DC4	151.27		23 °C:35S::CBP60g OE-16, mock vs. 28 °C:Col-0, Pst DC3000	>0.9999
35S::CBP60g, 23C, MI1	126.04		23 °C:35S::CBP60g OE-16, mock vs. 28 °C:35S::CBP60g OE-16, mock	>0.9999
35S::CBP60g, 23C, MI2	420.15		23 °C:35S::CBP60g OE-16, mock vs. 28 °C:35S::CBP60g OE-16, Pst DC3000	0.0086
35S::CBP60g, 23C, MI3	204.1		23 °C:35S::CBP60g OE-16, Pst DC3000 vs. 28 °C:Col-0, mock	0.214
35S::CBP60g, 23C, MI4	133.12		23 °C:35S::CBP60g OE-16, Pst DC3000 vs. 28 °C:Col-0, Pst DC3000	0.4025
35S::CBP60g, 23C, DC1	962.12		23 °C:35S::CBP60g OE-16, Pst DC3000 vs. 28 °C:35S::CBP60g OE-16, mock	0.2734
35S::CBP60g, 23C, DC2	394.52		23 °C:35S::CBP60g OE-16, Pst DC3000 vs. 28 °C:35S::CBP60g OE-16, Pst DC3000	0.4927
35S::CBP60g, 23C, DC3	721.34		28 °C:Col-0, mock vs. 28 °C:Col-0, Pst DC3000	0.9999
35S::CBP60g, 23C, DC4	1321.82		28 °C:Col-0, mock vs. 28 °C:35S::CBP60g OE-16, mock	>0.9999
35S::CBP60g, 28C, MI1	48.58		28 °C:Col-0, mock vs. 28 °C:35S::CBP60g OE-16, Pst DC3000	0.0025
35S::CBP60g, 28C, MI2	100.5		28 °C:Col-0, Pst DC3000 vs. 28 °C:35S::CBP60g OE-16, mock	>0.9999
35S::CBP60g, 28C, MI3	121.89		28 °C:Col-0, Pst DC3000 vs. 28 °C:35S::CBP60g OE-16, Pst DC3000	0.0067
35S::CBP60g, 28C, MI4	176.5		28 °C:35S::CBP60g OE-16, mock vs. 28 °C:35S::CBP60g OE-16, Pst DC3000	0.0036
35S::CBP60g, 28C, DC1	1065.06
35S::CBP60g, 28C, DC2	2206.9
35S::CBP60g, 28C, DC3	726.21
35S::CBP60g, 28C, DC4	1853.32
*footnote
MI: mock infiltration
DC: Pst DC3000

## Sheet: Fig.5d
Extended Data Fig.5d
Sample ID	CFU/ml		Tukey's multiple comparisons test	p-value
Col-0, 23C 1	1200000
Col-0, 23C 2	740000		23 °C:Col-0 vs. 23 °C:35S::CBP60g OE-16	>0.9999
Col-0, 23C 3	1100000		23 °C:Col-0 vs. 28 °C:Col-0	<0.0001
Col-0, 23C 4	1300000		23 °C:Col-0 vs. 28 °C:35S::CBP60g OE-16	0.9998
Col-0, 28C 1	200000000		23 °C:35S::CBP60g OE-16 vs. 28 °C:Col-0	<0.0001
Col-0, 28C 2	180000000		23 °C:35S::CBP60g OE-16 vs. 28 °C:35S::CBP60g OE-16	0.9996
Col-0, 28C 3	340000000		28 °C:Col-0 vs. 28 °C:35S::CBP60g OE-16	<0.0001
Col-0, 28C 4	290000000
35S::CBP60g, 23C 1	330000
35S::CBP60g, 23C 2	390000
35S::CBP60g, 23C 3	460000
35S::CBP60g, 23C 4	190000
35S::CBP60g, 28C 1	2700000
35S::CBP60g, 28C 2	8500000
35S::CBP60g, 28C 3	120000
35S::CBP60g, 28C 4	900000

## Sheet: Fig.5e
Extended Data Fig.5e
Sample ID	CFU/ml		Tukey's multiple comparisons test	p-value
Col-0, 23C 1	1110000		23°C:Col-0 vs. 23°C:cbp60g-1	0.818
Col-0, 23C 2	1610000		23°C:Col-0 vs. 28°C:Col-0	0.0091
Col-0, 23C 3	840000		23°C:Col-0 vs. 28°C:cbp60g-1	0.0015
Col-0, 28C 1	20000000		23°C:cbp60g-1 vs. 28°C:Col-0	0.0257
Col-0, 28C 2	18000000		23°C:cbp60g-1 vs. 28°C:cbp60g-1	0.0034
Col-0, 28C 3	27000000		28°C:Col-0 vs. 28°C:cbp60g-1	0.6243
Col-0, 28C 4	3400000
cbp60g-1, 23C 1	1080000
cbp60g-1, 23C 2	1020000
cbp60g-1, 23C 3	7800000
cbp60g-1, 23C 4	1700000
cbp60g-1, 28C 1	46000000
cbp60g-1, 28C 2	15400000
cbp60g-1, 28C 3	54000000
cbp60g-1, 28C 4	13900000

## Sheet: Fig.5f
Extended Data Fig.5f
Sample ID	CFU/ml		Tukey's multiple comparisons test	p-value
Col-0, 23C 1	6000		23°C:Col-0 vs. 23°C:cbp60g-1	0.9916
Col-0, 23C 2	17000		23°C:Col-0 vs. 28°C:Col-0	0.0628
Col-0, 23C 3	24000		23°C:Col-0 vs. 28°C:cbp60g-1	0.0574
Col-0, 28C 1	130000		23°C:cbp60g-1 vs. 28°C:Col-0	0.0569
Col-0, 28C 2	280000		23°C:cbp60g-1 vs. 28°C:cbp60g-1	0.0534
Col-0, 28C 3	210000		28°C:Col-0 vs. 28°C:cbp60g-1	0.9931
cbp60g-1, 23C 1	20000
cbp60g-1, 23C 2	48000
cbp60g-1, 23C 3	27000
cbp60g-1, 28C 1	150000
cbp60g-1, 28C 2	250000
cbp60g-1, 28C 3	240000

## Sheet: Fig.5g
Extended Data Fig.5g
Sample ID	CFU/ml		Tukey's multiple comparisons test	p-value
Col-0, 23C 1	30000		23°C:Col-0 vs. 23°C:cbp60g-1	0.9997
Col-0, 23C 2	980000		23°C:Col-0 vs. 28°C:Col-0	<0.0001
Col-0, 23C 3	250000		23°C:Col-0 vs. 28°C:cbp60g-1	<0.0001
Col-0, 28C 1	73000000		23°C:cbp60g-1 vs. 28°C:Col-0	<0.0001
Col-0, 28C 2	80000000		23°C:cbp60g-1 vs. 28°C:cbp60g-1	<0.0001
Col-0, 28C 3	46000000		28°C:Col-0 vs. 28°C:cbp60g-1	0.0757
cbp60g-1, 23C 1	140000
cbp60g-1, 23C 2	24000
cbp60g-1, 23C 3	30100
cbp60g-1, 28C 1	77000000
cbp60g-1, 28C 2	39000000
cbp60g-1, 28C 3	35000000

## Sheet: Fig.5h
Extended Data Fig.5h
Sample ID	Normalized gene expression (2^-dCt)		Tukey's multiple comparisons test	p-value
	ICS1
Col-0, 23C, M12h 1	0.075817		mock12h:Col-0, 23C vs. mock12h:Col-0, 28C	>0.9999
Col-0, 23C, M12h 2	0.126998		mock12h:Col-0, 23C vs. mock12h:35S::CBP60g #17, 23C	0.9991
Col-0, 23C, M12h 3	0.074087		mock12h:Col-0, 23C vs. mock12h:35S::CBP60g #17, 28C	0.9966
Col-0, 23C, hrcC12h 1	5.11776		mock12h:Col-0, 23C vs. hrcC12h:Col-0, 23C	<0.0001
Col-0, 23C, hrcC12h 2	5.06723		mock12h:Col-0, 23C vs. hrcC12h:Col-0, 28C	0.0003
Col-0, 23C, hrcC12h 3	7.00159		mock12h:Col-0, 23C vs. hrcC12h:35S::CBP60g #17, 23C	<0.0001
Col-0, 28C, M12h 1	0.083807		mock12h:Col-0, 23C vs. hrcC12h:35S::CBP60g #17, 28C	<0.0001
Col-0, 28C, M12h 2	0.088923		mock12h:Col-0, 23C vs. mock24h:Col-0, 23C	>0.9999
Col-0, 28C, M12h 3	0.061718		mock12h:Col-0, 23C vs. mock24h:Col-0, 28C	>0.9999
Col-0, 28C, hrcC12h 1	2.08812		mock12h:Col-0, 23C vs. mock24h:35S::CBP60g #17, 23C	>0.9999
Col-0, 28C, hrcC12h 2	3.98939		mock12h:Col-0, 23C vs. mock24h:35S::CBP60g #17, 28C	>0.9999
Col-0, 28C, hrcC12h 3	3.42361		mock12h:Col-0, 23C vs. hrcC24h:Col-0, 23C	<0.0001
35S::CBP60g, 23C, M12h 1	0.443842		mock12h:Col-0, 23C vs. hrcC24h:Col-0, 28C	>0.9999
35S::CBP60g, 23C, M12h 2	0.418037		mock12h:Col-0, 23C vs. hrcC24h:35S::CBP60g #17, 23C	0.0008
35S::CBP60g, 23C, M12h 3	1.17138		mock12h:Col-0, 23C vs. hrcC24h:35S::CBP60g #17, 28C	0.2625
35S::CBP60g, 23C, hrcC12h 1	7.38065		mock12h:Col-0, 28C vs. mock12h:35S::CBP60g #17, 23C	0.9988
35S::CBP60g, 23C, hrcC12h 2	6.7392		mock12h:Col-0, 28C vs. mock12h:35S::CBP60g #17, 28C	0.9957
35S::CBP60g, 23C, hrcC12h 3	5.60461		mock12h:Col-0, 28C vs. hrcC12h:Col-0, 23C	<0.0001
35S::CBP60g, 28C, M12h 1	0.907766		mock12h:Col-0, 28C vs. hrcC12h:Col-0, 28C	0.0003
35S::CBP60g, 28C, M12h 2	0.29354		mock12h:Col-0, 28C vs. hrcC12h:35S::CBP60g #17, 23C	<0.0001
35S::CBP60g, 28C, M12h 3	1.06298		mock12h:Col-0, 28C vs. hrcC12h:35S::CBP60g #17, 28C	<0.0001
35S::CBP60g, 28C, hrcC12h 1	8.67401		mock12h:Col-0, 28C vs. mock24h:Col-0, 23C	>0.9999
35S::CBP60g, 28C, hrcC12h 2	5.86134		mock12h:Col-0, 28C vs. mock24h:Col-0, 28C	>0.9999
35S::CBP60g, 28C, hrcC12h 3	5.68659		mock12h:Col-0, 28C vs. mock24h:35S::CBP60g #17, 23C	>0.9999
Col-0, 23C, M24h 1	0.240006		mock12h:Col-0, 28C vs. mock24h:35S::CBP60g #17, 28C	>0.9999
Col-0, 23C, M24h 2	0.219966		mock12h:Col-0, 28C vs. hrcC24h:Col-0, 23C	<0.0001
Col-0, 23C, M24h 3	0.229095		mock12h:Col-0, 28C vs. hrcC24h:Col-0, 28C	>0.9999
Col-0, 23C, hrcC24h 1	4.10417		mock12h:Col-0, 28C vs. hrcC24h:35S::CBP60g #17, 23C	0.0008
Col-0, 23C, hrcC24h 2	3.60353		mock12h:Col-0, 28C vs. hrcC24h:35S::CBP60g #17, 28C	0.2508
Col-0, 23C, hrcC24h 3	3.04079		mock12h:35S::CBP60g #17, 23C vs. mock12h:35S::CBP60g #17, 28C	>0.9999
Col-0, 28C, M24h 1	0.158586		mock12h:35S::CBP60g #17, 23C vs. hrcC12h:Col-0, 23C	<0.0001
Col-0, 28C, M24h 2	0.19193		mock12h:35S::CBP60g #17, 23C vs. hrcC12h:Col-0, 28C	0.006
Col-0, 28C, M24h 3	0.25067		mock12h:35S::CBP60g #17, 23C vs. hrcC12h:35S::CBP60g #17, 23C	<0.0001
Col-0, 28C, hrcC24h 1	0.325338		mock12h:35S::CBP60g #17, 23C vs. hrcC12h:35S::CBP60g #17, 28C	<0.0001
Col-0, 28C, hrcC24h 2	0.602129		mock12h:35S::CBP60g #17, 23C vs. mock24h:Col-0, 23C	>0.9999
Col-0, 28C, hrcC24h 3	0.521335		mock12h:35S::CBP60g #17, 23C vs. mock24h:Col-0, 28C	>0.9999
35S::CBP60g, 23C, M24h 1	0.436098		mock12h:35S::CBP60g #17, 23C vs. mock24h:35S::CBP60g #17, 23C	>0.9999
35S::CBP60g, 23C, M24h 2	0.296777		mock12h:35S::CBP60g #17, 23C vs. mock24h:35S::CBP60g #17, 28C	>0.9999
35S::CBP60g, 23C, M24h 3	0.518629		mock12h:35S::CBP60g #17, 23C vs. hrcC24h:Col-0, 23C	0.0007
35S::CBP60g, 23C, hrcC24h 1	3.11194		mock12h:35S::CBP60g #17, 23C vs. hrcC24h:Col-0, 28C	>0.9999
35S::CBP60g, 23C, hrcC24h 2	2.38597		mock12h:35S::CBP60g #17, 23C vs. hrcC24h:35S::CBP60g #17, 23C	0.0151
35S::CBP60g, 23C, hrcC24h 3	3.42179		mock12h:35S::CBP60g #17, 23C vs. hrcC24h:35S::CBP60g #17, 28C	0.8821
35S::CBP60g, 28C, M24h 1	0.263921		mock12h:35S::CBP60g #17, 28C vs. hrcC12h:Col-0, 23C	<0.0001
35S::CBP60g, 28C, M24h 2	0.261709		mock12h:35S::CBP60g #17, 28C vs. hrcC12h:Col-0, 28C	0.0087
35S::CBP60g, 28C, M24h 3	0.434104		mock12h:35S::CBP60g #17, 28C vs. hrcC12h:35S::CBP60g #17, 23C	<0.0001
35S::CBP60g, 28C, hrcC24h 1	1.79493		mock12h:35S::CBP60g #17, 28C vs. hrcC12h:35S::CBP60g #17, 28C	<0.0001
35S::CBP60g, 28C, hrcC24h 2	2.28931		mock12h:35S::CBP60g #17, 28C vs. mock24h:Col-0, 23C	0.9997
35S::CBP60g, 28C, hrcC24h 3	0.975016		mock12h:35S::CBP60g #17, 28C vs. mock24h:Col-0, 28C	0.9995
			mock12h:35S::CBP60g #17, 28C vs. mock24h:35S::CBP60g #17, 23C	>0.9999
*footnote			mock12h:35S::CBP60g #17, 28C vs. mock24h:35S::CBP60g #17, 28C	>0.9999
MI: mock infiltration			mock12h:35S::CBP60g #17, 28C vs. hrcC24h:Col-0, 23C	0.0011
DC: Pst DC3000			mock12h:35S::CBP60g #17, 28C vs. hrcC24h:Col-0, 28C	>0.9999
			mock12h:35S::CBP60g #17, 28C vs. hrcC24h:35S::CBP60g #17, 23C	0.0216
			mock12h:35S::CBP60g #17, 28C vs. hrcC24h:35S::CBP60g #17, 28C	0.9312
			hrcC12h:Col-0, 23C vs. hrcC12h:Col-0, 28C	0.0042
			hrcC12h:Col-0, 23C vs. hrcC12h:35S::CBP60g #17, 23C	0.9672
			hrcC12h:Col-0, 23C vs. hrcC12h:35S::CBP60g #17, 28C	0.8797
			hrcC12h:Col-0, 23C vs. mock24h:Col-0, 23C	<0.0001
			hrcC12h:Col-0, 23C vs. mock24h:Col-0, 28C	<0.0001
			hrcC12h:Col-0, 23C vs. mock24h:35S::CBP60g #17, 23C	<0.0001
			hrcC12h:Col-0, 23C vs. mock24h:35S::CBP60g #17, 28C	<0.0001
			hrcC12h:Col-0, 23C vs. hrcC24h:Col-0, 23C	0.03
			hrcC12h:Col-0, 23C vs. hrcC24h:Col-0, 28C	<0.0001
			hrcC12h:Col-0, 23C vs. hrcC24h:35S::CBP60g #17, 23C	0.0016
			hrcC12h:Col-0, 23C vs. hrcC24h:35S::CBP60g #17, 28C	<0.0001
			hrcC12h:Col-0, 28C vs. hrcC12h:35S::CBP60g #17, 23C	<0.0001
			hrcC12h:Col-0, 28C vs. hrcC12h:35S::CBP60g #17, 28C	<0.0001
			hrcC12h:Col-0, 28C vs. mock24h:Col-0, 23C	0.0006
			hrcC12h:Col-0, 28C vs. mock24h:Col-0, 28C	0.0005
			hrcC12h:Col-0, 28C vs. mock24h:35S::CBP60g #17, 23C	0.0016
			hrcC12h:Col-0, 28C vs. mock24h:35S::CBP60g #17, 28C	0.001
			hrcC12h:Col-0, 28C vs. hrcC24h:Col-0, 23C	>0.9999
			hrcC12h:Col-0, 28C vs. hrcC24h:Col-0, 28C	0.0023
			hrcC12h:Col-0, 28C vs. hrcC24h:35S::CBP60g #17, 23C	>0.9999
			hrcC12h:Col-0, 28C vs. hrcC24h:35S::CBP60g #17, 28C	0.3698
			hrcC12h:35S::CBP60g #17, 23C vs. hrcC12h:35S::CBP60g #17, 28C	>0.9999
			hrcC12h:35S::CBP60g #17, 23C vs. mock24h:Col-0, 23C	<0.0001
			hrcC12h:35S::CBP60g #17, 23C vs. mock24h:Col-0, 28C	<0.0001
			hrcC12h:35S::CBP60g #17, 23C vs. mock24h:35S::CBP60g #17, 23C	<0.0001
			hrcC12h:35S::CBP60g #17, 23C vs. mock24h:35S::CBP60g #17, 28C	<0.0001
			hrcC12h:35S::CBP60g #17, 23C vs. hrcC24h:Col-0, 23C	0.0005
			hrcC12h:35S::CBP60g #17, 23C vs. hrcC24h:Col-0, 28C	<0.0001
			hrcC12h:35S::CBP60g #17, 23C vs. hrcC24h:35S::CBP60g #17, 23C	<0.0001
			hrcC12h:35S::CBP60g #17, 23C vs. hrcC24h:35S::CBP60g #17, 28C	<0.0001
			hrcC12h:35S::CBP60g #17, 28C vs. mock24h:Col-0, 23C	<0.0001
			hrcC12h:35S::CBP60g #17, 28C vs. mock24h:Col-0, 28C	<0.0001
			hrcC12h:35S::CBP60g #17, 28C vs. mock24h:35S::CBP60g #17, 23C	<0.0001
			hrcC12h:35S::CBP60g #17, 28C vs. mock24h:35S::CBP60g #17, 28C	<0.0001
			hrcC12h:35S::CBP60g #17, 28C vs. hrcC24h:Col-0, 23C	0.0002
			hrcC12h:35S::CBP60g #17, 28C vs. hrcC24h:Col-0, 28C	<0.0001
			hrcC12h:35S::CBP60g #17, 28C vs. hrcC24h:35S::CBP60g #17, 23C	<0.0001
			hrcC12h:35S::CBP60g #17, 28C vs. hrcC24h:35S::CBP60g #17, 28C	<0.0001
			mock24h:Col-0, 23C vs. mock24h:Col-0, 28C	>0.9999
			mock24h:Col-0, 23C vs. mock24h:35S::CBP60g #17, 23C	>0.9999
			mock24h:Col-0, 23C vs. mock24h:35S::CBP60g #17, 28C	>0.9999
			mock24h:Col-0, 23C vs. hrcC24h:Col-0, 23C	<0.0001
			mock24h:Col-0, 23C vs. hrcC24h:Col-0, 28C	>0.9999
			mock24h:Col-0, 23C vs. hrcC24h:35S::CBP60g #17, 23C	0.0017
			mock24h:Col-0, 23C vs. hrcC24h:35S::CBP60g #17, 28C	0.3951
			mock24h:Col-0, 28C vs. mock24h:35S::CBP60g #17, 23C	>0.9999
			mock24h:Col-0, 28C vs. mock24h:35S::CBP60g #17, 28C	>0.9999
			mock24h:Col-0, 28C vs. hrcC24h:Col-0, 23C	<0.0001
			mock24h:Col-0, 28C vs. hrcC24h:Col-0, 28C	>0.9999
			mock24h:Col-0, 28C vs. hrcC24h:35S::CBP60g #17, 23C	0.0015
			mock24h:Col-0, 28C vs. hrcC24h:35S::CBP60g #17, 28C	0.3642
			mock24h:35S::CBP60g #17, 23C vs. mock24h:35S::CBP60g #17, 28C	>0.9999
			mock24h:35S::CBP60g #17, 23C vs. hrcC24h:Col-0, 23C	0.0002
			mock24h:35S::CBP60g #17, 23C vs. hrcC24h:Col-0, 28C	>0.9999
			mock24h:35S::CBP60g #17, 23C vs. hrcC24h:35S::CBP60g #17, 23C	0.0043
			mock24h:35S::CBP60g #17, 23C vs. hrcC24h:35S::CBP60g #17, 28C	0.6138
			mock24h:35S::CBP60g #17, 28C vs. hrcC24h:Col-0, 23C	0.0001
			mock24h:35S::CBP60g #17, 28C vs. hrcC24h:Col-0, 28C	>0.9999
			mock24h:35S::CBP60g #17, 28C vs. hrcC24h:35S::CBP60g #17, 23C	0.0027
			mock24h:35S::CBP60g #17, 28C vs. hrcC24h:35S::CBP60g #17, 28C	0.4973
			hrcC24h:Col-0, 23C vs. hrcC24h:Col-0, 28C	0.0003
			hrcC24h:Col-0, 23C vs. hrcC24h:35S::CBP60g #17, 23C	0.9986
			hrcC24h:Col-0, 23C vs. hrcC24h:35S::CBP60g #17, 28C	0.0871
			hrcC24h:Col-0, 28C vs. hrcC24h:35S::CBP60g #17, 23C	0.0059
			hrcC24h:Col-0, 28C vs. hrcC24h:35S::CBP60g #17, 28C	0.6916
			hrcC24h:35S::CBP60g #17, 23C vs. hrcC24h:35S::CBP60g #17, 28C	0.5927

## Sheet: Fig.5i
Extended Data Fig.5i
Sample ID	SA hormone (ng/g)		Tukey's multiple comparisons test	p-value
Col-0,23C,mock 24h 1	16.4		Col-0, 23C, mock vs. Col-0, 23C, hrcC-	<0.0001
Col-0,23C,mock 24h 2	0		Col-0, 23C, mock vs. 35S::CBP60g, 23C, mock	0.1626
Col-0,23C,mock 24h 3	20.2		Col-0, 23C, mock vs. 35S::CBP60g, 23C, hrcC-	<0.0001
Col-0,23C,mock 24h 4	0.7		Col-0, 23C, mock vs. Col-0, 28C, mock	0.3622
Col-0,23C,hrcC- 24h 1	1107.7		Col-0, 23C, mock vs. Col-0, 28C, hrcC-	0.1052
Col-0,23C,hrcC- 24h 2	1313.7		Col-0, 23C, mock vs. 35S::CBP60g, 28C, mock	0.3721
Col-0,23C,hrcC- 24h 3	1139.9		Col-0, 23C, mock vs. 35S::CBP60g, 28C, hrcC-	0.0002
Col-0,23C,hrcC- 24h 4	1456.8		Col-0, 23C, hrcC- vs. 35S::CBP60g, 23C, mock	<0.0001
Col-0,28C,mock 24h 1	34.1		Col-0, 23C, hrcC- vs. 35S::CBP60g, 23C, hrcC-	0.0024
Col-0,28C,mock 24h 2	24.2		Col-0, 23C, hrcC- vs. Col-0, 28C, mock	<0.0001
Col-0,28C,mock 24h 3	33		Col-0, 23C, hrcC- vs. Col-0, 28C, hrcC-	<0.0001
Col-0,28C,mock 24h 4	291		Col-0, 23C, hrcC- vs. 35S::CBP60g, 28C, mock	<0.0001
Col-0,28C,hrcC- 24h 1	1288.8		Col-0, 23C, hrcC- vs. 35S::CBP60g, 28C, hrcC-	<0.0001
Col-0,28C,hrcC- 24h 2	981.3		35S::CBP60g, 23C, mock vs. 35S::CBP60g, 23C, hrcC-	<0.0001
Col-0,28C,hrcC- 24h 3	580.7		35S::CBP60g, 23C, mock vs. Col-0, 28C, mock	0.1546
Col-0,28C,hrcC- 24h 4	953.2		35S::CBP60g, 23C, mock vs. Col-0, 28C, hrcC-	0.2981
35S::CBP60g,23C,mock 24h 1	0.1		35S::CBP60g, 23C, mock vs. 35S::CBP60g, 28C, mock	0.1626
35S::CBP60g,23C,mock 24h 2	0.2		35S::CBP60g, 23C, mock vs. 35S::CBP60g, 28C, hrcC-	0.0015
35S::CBP60g,23C,mock 24h 3	0.1		35S::CBP60g, 23C, hrcC- vs. Col-0, 28C, mock	<0.0001
35S::CBP60g,23C,mock 24h 4	0.2		35S::CBP60g, 23C, hrcC- vs. Col-0, 28C, hrcC-	<0.0001
35S::CBP60g,23C,hrcC- 24h 1	106.9		35S::CBP60g, 23C, hrcC- vs. 35S::CBP60g, 28C, mock	<0.0001
35S::CBP60g,23C,hrcC- 24h 2	90.6		35S::CBP60g, 23C, hrcC- vs. 35S::CBP60g, 28C, hrcC-	<0.0001
35S::CBP60g,23C,hrcC- 24h 3	232.3		Col-0, 28C, mock vs. Col-0, 28C, hrcC-	0.0991
35S::CBP60g,23C,hrcC- 24h 4	95.2		Col-0, 28C, mock vs. 35S::CBP60g, 28C, mock	0.3622
35S::CBP60g,28C,mock 24h 1	19.1		Col-0, 28C, mock vs. 35S::CBP60g, 28C, hrcC-	0.0001
35S::CBP60g,28C,mock 24h 2	0		Col-0, 28C, hrcC- vs. 35S::CBP60g, 28C, mock	0.1052
35S::CBP60g,28C,mock 24h 3	4.4		Col-0, 28C, hrcC- vs. 35S::CBP60g, 28C, hrcC-	0.0034
35S::CBP60g,28C,mock 24h 4	10.1		35S::CBP60g, 28C, mock vs. 35S::CBP60g, 28C, hrcC-	0.0002
35S::CBP60g,28C,hrcC- 24h 1	397.9
35S::CBP60g,28C,hrcC- 24h 2	552.6
35S::CBP60g,28C,hrcC- 24h 3	292.3
35S::CBP60g,28C,hrcC- 24h 4	430.2
*footnote
MI: mock infiltration
hrcC-: Pst DC3000 ΔhrcC

## Sheet: Fig.5j
Extended Data Fig.5j
Sample ID	CFU/ml	Log10 CFU/ml		Tukey's multiple comparisons test	p-value
Col-0,23C 1	74000	4.86923		23°C:Col-0 vs. 23°C:35S::CBP60g 16	0.3815
Col-0,23C 2	65000	4.81291		23°C:Col-0 vs. 28°C:Col-0	0.0041
Col-0,23C 3	24000	4.38021		23°C:Col-0 vs. 28°C:35S::CBP60g 16	0.8121
Col-0,23C 4	30000	4.47712		23°C:35S::CBP60g 16 vs. 28°C:Col-0	0.0006
Col-0,28C 1	980000	5.99123		23°C:35S::CBP60g 16 vs. 28°C:35S::CBP60g 16	0.1397
Col-0,28C 2	250000	5.39794		28°C:Col-0 vs. 28°C:35S::CBP60g 16	0.0273
Col-0,28C 3	220000	5.34242
Col-0,28C 4	230000	5.36173
35S::CBP60g 16,23C 1	16000	4.20412
35S::CBP60g 16,23C 2	33000	4.51851
35S::CBP60g 16,23C 3	14000	4.14613
35S::CBP60g 16,28C 1	97000	4.98677
35S::CBP60g 16,28C 2	30000	4.47712
35S::CBP60g 16,28C 3	97000	4.98677

## Sheet: Fig.5k
Extended Data Fig.5k
Sample ID	CFU/ml	Log10 CFU/ml		Tukey's multiple comparisons test	p-value
Col-0,23C 1	31000	4.49136		23°C:Col-0 vs. 23°C:35S::CBP60g 16	0.9677
Col-0,23C 2	29000	4.4624		23°C:Col-0 vs. 28°C:Col-0	<0.0001
Col-0,23C 3	17000	4.23045		23°C:Col-0 vs. 28°C:35S::CBP60g 16	0.0538
Col-0,28C 1	10800000	7.03342		23°C:35S::CBP60g 16 vs. 28°C:Col-0	<0.0001
Col-0,28C 2	11300000	7.05308		23°C:35S::CBP60g 16 vs. 28°C:35S::CBP60g 16	0.016
Col-0,28C 3	5400000	6.73239		28°C:Col-0 vs. 28°C:35S::CBP60g 16	0.0001
Col-0,28C 4	9900000	6.99564
35S::CBP60g 16,23C 1	46000	4.66276
35S::CBP60g 16,23C 2	7400	3.86923
35S::CBP60g 16,23C 3	21000	4.32222
35S::CBP60g 16,23C 4	17000	4.23045
35S::CBP60g 16,28C 1	1080000	6.03342
35S::CBP60g 16,28C 2	113000	5.05308
35S::CBP60g 16,28C 3	54000	4.73239
35S::CBP60g 16,28C 4	99000	4.99564

[truncated: 3 more sheets: Fig.5l, ICS1, Fig.5l, EDS1, Fig.5l, PAD4]
