# Supplementary material for: Increasing the resilience of plant immunity to a warming climate
Source: Nature. 2022 Jun 29;607(7918):339–44. doi: 10.1038/s41586-022-04902-y (PMC9279160; doi:10.1038/s41586-022-04902-y)
Supplement: Supplementary file 16 — Source Data Extended Data Fig. 6 [file 41586_2022_4902_MOESM16_ESM.xlsx]

## Sheet: Fig.6a
Extended Data Fig.6a
Sample ID	SA hormone (ng/g)		Tukey's multiple comparisons test	p-value
Col-0, 23C, MI1	58.0378		Col-0,23C,mock vs. Col-0,23C,Pst	<0.0001
Col-0, 23C, MI2	37.2924		Col-0,23C,mock vs. Col-0,28C,mock	0.9564
Col-0, 23C, MI3	486.9		Col-0,23C,mock vs. Col-0,28C,Pst	0.9988
Col-0, 23C, MI4	68.4		Col-0,23C,Pst vs. Col-0,28C,mock	<0.0001
Col-0, 23C, MI5	0		Col-0,23C,Pst vs. Col-0,28C,Pst	<0.0001
Col-0, 23C, MI6	0		Col-0,28C,mock vs. Col-0,28C,Pst	0.982
Col-0, 23C, DC1	514.497
Col-0, 23C, DC2	477.895		SARD1 b1,23C,mock vs. SARD1 b1,23C,Pst	0.0006
Col-0, 23C, DC3	728.6		SARD1 b1,23C,mock vs. SARD1 b1,28C,mock	0.993
Col-0, 23C, DC4	1121.5		SARD1 b1,23C,mock vs. SARD1 b1,28C,Pst	<0.0001
Col-0, 23C, DC5	704.4		SARD1 b1,23C,Pst vs. SARD1 b1,28C,mock	0.0003
Col-0, 23C, DC6	514.5		SARD1 b1,23C,Pst vs. SARD1 b1,28C,Pst	0.7888
Col-0, 28C, MI1	0		SARD1 b1,28C,mock vs. SARD1 b1,28C,Pst	<0.0001
Col-0, 28C, MI2	0
Col-0, 28C, MI3	0		SARD1 b2,23C,mock vs. SARD1 b2,23C,Pst	0.0082
Col-0, 28C, MI4	96		SARD1 b2,23C,mock vs. SARD1 b2,28C,mock	0.9957
Col-0, 28C, MI5	336.3		SARD1 b2,23C,mock vs. SARD1 b2,28C,Pst	0.0926
Col-0, 28C, MI6	0		SARD1 b2,23C,Pst vs. SARD1 b2,28C,mock	0.0033
Col-0, 28C, MI7	0		SARD1 b2,23C,Pst vs. SARD1 b2,28C,Pst	0.7544
Col-0, 28C, DC1	0		SARD1 b2,28C,mock vs. SARD1 b2,28C,Pst	0.0484
Col-0, 28C, DC2	19.3368
Col-0, 28C, DC3	149.17
Col-0, 28C, DC4	67.7
Col-0, 28C, DC5	139.5
Col-0, 28C, DC6	216.8
Col-0, 28C, DC7	69.8
35S::SARD1 b1, 23C, MI1	0
35S::SARD1 b1, 23C, MI2	0
35S::SARD1 b1, 23C, MI3	28.3146
35S::SARD1 b1, 23C, MI4	0
35S::SARD1 b1, 23C, MI5	38
35S::SARD1 b1, 23C, MI6	164.4
35S::SARD1 b1, 23C, MI7	91.2
35S::SARD1 b1, 23C, MI8	73.2
35S::SARD1 b1, 23C, DC1	447.509
35S::SARD1 b1, 23C, DC2	447.509
35S::SARD1 b1, 23C, DC3	766.566
35S::SARD1 b1, 23C, DC4	196.13
35S::SARD1 b1, 23C, DC5	387.4
35S::SARD1 b1, 23C, DC6	232
35S::SARD1 b1, 23C, DC7	988.9
35S::SARD1 b1, 23C, DC8	1020
35S::SARD1 b1, 28C, MI1	0
35S::SARD1 b1, 28C, MI2	0
35S::SARD1 b1, 28C, MI3	0
35S::SARD1 b1, 28C, MI4	0
35S::SARD1 b1, 28C, MI5	0
35S::SARD1 b1, 28C, MI6	0
35S::SARD1 b1, 28C, MI7	143
35S::SARD1 b1, 28C, MI8	6.9
35S::SARD1 b1, 28C, DC1	803.858
35S::SARD1 b1, 28C, DC2	772.781
35S::SARD1 b1, 28C, DC3	662.976
35S::SARD1 b1, 28C, DC4	422.647
35S::SARD1 b1, 28C, DC5	457.9
35S::SARD1 b1, 28C, DC6	1330.1
35S::SARD1 b1, 28C, DC7	494.5
35S::SARD1 b1, 28C, DC8	389.5
35S::SARD1 b2, 23C, MI1	0
35S::SARD1 b2, 23C, MI2	306.626
35S::SARD1 b2, 23C, MI3	13.1214
35S::SARD1 b2, 23C, MI4	0
35S::SARD1 b2, 23C, MI5	53.2
35S::SARD1 b2, 23C, MI6	0
35S::SARD1 b2, 23C, MI7	0
35S::SARD1 b2, 23C, DC1	427.481
35S::SARD1 b2, 23C, DC2	311.461
35S::SARD1 b2, 23C, DC3	549.718
35S::SARD1 b2, 23C, DC4	237.566
35S::SARD1 b2, 23C, DC5	384.7
35S::SARD1 b2, 23C, DC6	1438.5
35S::SARD1 b2, 23C, DC7	933.7
35S::SARD1 b2, 23C, DC8	0
35S::SARD1 b2, 28C, MI1	0
35S::SARD1 b2, 28C, MI2	0
35S::SARD1 b2, 28C, MI3	0
35S::SARD1 b2, 28C, MI4	0
35S::SARD1 b2, 28C, MI5	60.5
35S::SARD1 b2, 28C, MI6	56.6
35S::SARD1 b2, 28C, MI7	21.1
35S::SARD1 b2, 28C, MI8	37.3
35S::SARD1 b2, 28C, DC1	373.615
35S::SARD1 b2, 28C, DC2	270.279
35S::SARD1 b2, 28C, DC3	586.319
35S::SARD1 b2, 28C, DC4	390.4
35S::SARD1 b2, 28C, DC5	94.9
35S::SARD1 b2, 28C, DC6	782.3
35S::SARD1 b2, 28C, DC7	298.2
*footnote
MI: mock infiltration
DC: Pst DC3000

## Sheet: Fig.6c
Extended Data Fig.6c
Sample ID	CFU/ml	Log10(CFU/ml)		Tukey's multiple comparisons test	p-value
Col-0, 23C 1	360000	5.5563
Col-0, 23C 2	230000	5.36173		23°C:Col-0 vs. 23°C:35S::SARD1 b1	0.9998
Col-0, 23C 3	200000	5.30103		23°C:Col-0 vs. 23°C:35S::SARD1 b2	0.9964
Col-0, 28C 1	53000000	7.72428		23°C:Col-0 vs. 28°C:Col-0	<0.0001
Col-0, 28C 2	2200000	6.34242		23°C:Col-0 vs. 28°C:35S::SARD1 b1	0.3971
Col-0, 28C 3	42000000	7.62325		23°C:Col-0 vs. 28°C:35S::SARD1 b2	0.0073
Col-0, 28C 4	17000000	7.23045		23°C:35S::SARD1 b1 vs. 23°C:35S::SARD1 b2	>0.9999
35S::SARD1 B1, 23C 1	190000	5.27875		23°C:35S::SARD1 b1 vs. 28°C:Col-0	<0.0001
35S::SARD1 B1, 23C 2	310000	5.49136		23°C:35S::SARD1 b1 vs. 28°C:35S::SARD1 b1	0.2725
35S::SARD1 B1, 23C 3	180000	5.25527		23°C:35S::SARD1 b1 vs. 28°C:35S::SARD1 b2	0.0046
35S::SARD1 b1, 28C 1	800000	5.90309		23°C:35S::SARD1 b2 vs. 28°C:Col-0	<0.0001
35S::SARD1 b1, 28C 2	630000	5.79934		23°C:35S::SARD1 b2 vs. 28°C:35S::SARD1 b1	0.1921
35S::SARD1 b1, 28C 3	650000	5.81291		23°C:35S::SARD1 b2 vs. 28°C:35S::SARD1 b2	0.0031
35S::SARD1 b1, 28C 4	940000	5.97313		28°C:Col-0 vs. 28°C:35S::SARD1 b1	0.0002
35S::SARD1 b2, 23C 1	110000	5.04139		28°C:Col-0 vs. 28°C:35S::SARD1 b2	0.0479
35S::SARD1 b2, 23C 2	170000	5.23045		28°C:35S::SARD1 b1 vs. 28°C:35S::SARD1 b2	0.1502
35S::SARD1 b2, 23C 3	390000	5.59106
35S::SARD1 b2, 28C 1	2600000	6.41497
35S::SARD1 b2, 28C 2	3400000	6.53148
35S::SARD1 b2, 28C 3	3400000	6.53148

## Sheet: Fig.6d
Extended Data Fig.6d
Sample ID	Normalized gene expression (2^-dCt)		Tukey's multiple comparisons test	p-value
	SARD1
Col-0, 23C, MI1	0.064544		Col-0 vs. 35S::SARD1 b1	<0.0001
Col-0, 23C, MI2	0.074184		Col-0 vs. 35S::SARD1 b2	<0.0001
Col-0, 23C, MI3	0.074702		35S::SARD1 b1 vs. 35S::SARD1 b2	<0.0001
35S::SARD1 b1, 23C, MI1	3.50494
35S::SARD1 b1, 23C, MI2	3.28261
35S::SARD1 b1, 23C, MI3	3.39828
35S::SARD1 b2, 28C, MI1	1.78867
35S::SARD1 b2, 28C, MI2	1.2843
35S::SARD1 b2, 28C, MI3	1.49787
*footnote
MI: mock infiltration
