# Supplementary material for: Increasing the resilience of plant immunity to a warming climate
Source: Nature. 2022 Jun 29;607(7918):339–44. doi: 10.1038/s41586-022-04902-y (PMC9279160; doi:10.1038/s41586-022-04902-y)
Supplement: Supplementary file 17 — Source Data Extended Data Fig. 7 [file 41586_2022_4902_MOESM17_ESM.xlsx]

## Sheet: Fig.7b, top panel
Extended Data Fig.7b top panel
Sample ID	Normalized gene expression (2^-dCt)		Tukey's multiple comparisons test	p-value
	BnaICS1
mRFP-myc,23C,mock 1	0.543792		mRFP-myc,23C,mock vs. mRFP-myc,23C,Pst	0.016
mRFP-myc,23C,mock 2	0.387952		mRFP-myc,23C,mock vs. mRFP-myc,28C,mock	0.9968
mRFP-myc,23C,mock 3	0.282981		mRFP-myc,23C,mock vs. mRFP-myc,28C,Pst	>0.9999
mRFP-myc,23C,mock 4	0.427301		mRFP-myc,23C,mock vs. AtCBP60g-myc,23C,mock	>0.9999
mRFP-myc,23C,Pst 1	0.964199		mRFP-myc,23C,mock vs. AtCBP60g-myc,23C,Pst	0.0212
mRFP-myc,23C,Pst 2	1.01235		mRFP-myc,23C,mock vs. AtCBP60g-myc,28C,mock	>0.9999
mRFP-myc,23C,Pst 3	1.84449		mRFP-myc,23C,mock vs. AtCBP60g-myc,28C,Pst	0.0778
mRFP-myc,23C,Pst 4	1.56378		mRFP-myc,23C,Pst vs. mRFP-myc,28C,mock	0.0032
mRFP-myc,28C,mock 1	0.179382		mRFP-myc,23C,Pst vs. mRFP-myc,28C,Pst	0.0373
mRFP-myc,28C,mock 2	0.208888		mRFP-myc,23C,Pst vs. AtCBP60g-myc,23C,mock	0.0121
mRFP-myc,28C,mock 3	0.264331		mRFP-myc,23C,Pst vs. AtCBP60g-myc,23C,Pst	>0.9999
mRFP-myc,28C,mock 4	0.321863		mRFP-myc,23C,Pst vs. AtCBP60g-myc,28C,mock	0.0071
mRFP-myc,28C,Pst 1	0.293196		mRFP-myc,23C,Pst vs. AtCBP60g-myc,28C,Pst	0.9956
mRFP-myc,28C,Pst 2	0.246843		mRFP-myc,28C,mock vs. mRFP-myc,28C,Pst	0.96
mRFP-myc,28C,Pst 3	0.675163		mRFP-myc,28C,mock vs. AtCBP60g-myc,23C,mock	0.9991
mRFP-myc,28C,Pst 4	0.793445		mRFP-myc,28C,mock vs. AtCBP60g-myc,23C,Pst	0.0042
AtCBP60g-myc,23C,mock 1	0.280402		mRFP-myc,28C,mock vs. AtCBP60g-myc,28C,mock	>0.9999
AtCBP60g-myc,23C,mock 2	0.309369		mRFP-myc,28C,mock vs. AtCBP60g-myc,28C,Pst	0.0174
AtCBP60g-myc,23C,mock 3	0.420386		mRFP-myc,28C,Pst vs. AtCBP60g-myc,23C,mock	0.9996
AtCBP60g-myc,23C,mock 4	0.513896		mRFP-myc,28C,Pst vs. AtCBP60g-myc,23C,Pst	0.0488
AtCBP60g-myc,23C,Pst 1	0.786924		mRFP-myc,28C,Pst vs. AtCBP60g-myc,28C,mock	0.9955
AtCBP60g-myc,23C,Pst 2	0.759177		mRFP-myc,28C,Pst vs. AtCBP60g-myc,28C,Pst	0.1621
AtCBP60g-myc,23C,Pst 3	2.10621		AtCBP60g-myc,23C,mock vs. AtCBP60g-myc,23C,Pst	0.016
AtCBP60g-myc,23C,Pst 4	1.61267		AtCBP60g-myc,23C,mock vs. AtCBP60g-myc,28C,mock	>0.9999
AtCBP60g-myc,28C,mock 1	0.192384		AtCBP60g-myc,23C,mock vs. AtCBP60g-myc,28C,Pst	0.0605
AtCBP60g-myc,28C,mock 2	0.415026		AtCBP60g-myc,23C,Pst vs. AtCBP60g-myc,28C,mock	0.0095
AtCBP60g-myc,28C,mock 3	0.202194		AtCBP60g-myc,23C,Pst vs. AtCBP60g-myc,28C,Pst	0.9986
AtCBP60g-myc,28C,mock 4	0.495085		AtCBP60g-myc,28C,mock vs. AtCBP60g-myc,28C,Pst	0.0372
AtCBP60g-myc,28C,Pst 1	0.894361
AtCBP60g-myc,28C,Pst 2	0.659064
AtCBP60g-myc,28C,Pst 3	1.59681
AtCBP60g-myc,28C,Pst 4	1.53146
*footnote
mock: mock infiltration
Pst: Pst DC3000 infiltration

## Sheet: Fig.7b, bottom panel
Extended Data Fig.7b bottom panel
Sample ID	Normalized gene expression (2^-dCt)		Tukey's multiple comparisons test	p-value
	mRFP-myc or AtCBP60g-myc
mRFP-myc,23C,mock 1	0.446237		mRFP-myc,23C,mock vs. mRFP-myc,23C,Pst	0.9939
mRFP-myc,23C,mock 2	1.14106		mRFP-myc,23C,mock vs. mRFP-myc,28C,mock	0.6679
mRFP-myc,23C,mock 3	1.03237		mRFP-myc,23C,mock vs. mRFP-myc,28C,Pst	0.7327
mRFP-myc,23C,mock 4	0.164274		mRFP-myc,23C,mock vs. AtCBP60g-myc,23C,mock	0.7583
mRFP-myc,23C,Pst 1	0.349596		mRFP-myc,23C,mock vs. AtCBP60g-myc,23C,Pst	0.7946
mRFP-myc,23C,Pst 2	0.949185		mRFP-myc,23C,mock vs. AtCBP60g-myc,28C,mock	0.9868
mRFP-myc,23C,Pst 3	0.598282		mRFP-myc,23C,mock vs. AtCBP60g-myc,28C,Pst	0.9997
mRFP-myc,23C,Pst 4	0.048474		mRFP-myc,23C,Pst vs. mRFP-myc,28C,mock	0.9737
mRFP-myc,28C,mock 1	0.369228		mRFP-myc,23C,Pst vs. mRFP-myc,28C,Pst	0.9864
mRFP-myc,28C,mock 2	0.419418		mRFP-myc,23C,Pst vs. AtCBP60g-myc,23C,mock	0.99
mRFP-myc,28C,mock 3	0.03262		mRFP-myc,23C,Pst vs. AtCBP60g-myc,23C,Pst	0.994
mRFP-myc,28C,mock 4	0.042101		mRFP-myc,23C,Pst vs. AtCBP60g-myc,28C,mock	>0.9999
mRFP-myc,28C,Pst 1	0.440043		mRFP-myc,23C,Pst vs. AtCBP60g-myc,28C,Pst	0.9123
mRFP-myc,28C,Pst 2	0.3929		mRFP-myc,28C,mock vs. mRFP-myc,28C,Pst	>0.9999
mRFP-myc,28C,Pst 3	0.122913		mRFP-myc,28C,mock vs. AtCBP60g-myc,23C,mock	>0.9999
mRFP-myc,28C,Pst 4	0.028308		mRFP-myc,28C,mock vs. AtCBP60g-myc,23C,Pst	>0.9999
AtCBP60g-myc,23C,mock 1	0.182809		mRFP-myc,28C,mock vs. AtCBP60g-myc,28C,mock	0.9862
AtCBP60g-myc,23C,mock 2	0.389582		mRFP-myc,28C,mock vs. AtCBP60g-myc,28C,Pst	0.3789
AtCBP60g-myc,23C,mock 3	0.081893		mRFP-myc,28C,Pst vs. AtCBP60g-myc,23C,mock	>0.9999
AtCBP60g-myc,23C,mock 4	0.379965		mRFP-myc,28C,Pst vs. AtCBP60g-myc,23C,Pst	>0.9999
AtCBP60g-myc,23C,Pst 1	0.303104		mRFP-myc,28C,Pst vs. AtCBP60g-myc,28C,mock	0.9937
AtCBP60g-myc,23C,Pst 2	0.317132		mRFP-myc,28C,Pst vs. AtCBP60g-myc,28C,Pst	0.44
AtCBP60g-myc,23C,Pst 3	0.126406		AtCBP60g-myc,23C,mock vs. AtCBP60g-myc,23C,Pst	>0.9999
AtCBP60g-myc,23C,Pst 4	0.362243		AtCBP60g-myc,23C,mock vs. AtCBP60g-myc,28C,mock	0.9957
AtCBP60g-myc,28C,mock 1	0.358571		AtCBP60g-myc,23C,mock vs. AtCBP60g-myc,28C,Pst	0.4666
AtCBP60g-myc,28C,mock 2	0.249514		AtCBP60g-myc,23C,Pst vs. AtCBP60g-myc,28C,mock	0.9977
AtCBP60g-myc,28C,mock 3	0.874322		AtCBP60g-myc,23C,Pst vs. AtCBP60g-myc,28C,Pst	0.5071
AtCBP60g-myc,28C,mock 4	0.344601		AtCBP60g-myc,28C,mock vs. AtCBP60g-myc,28C,Pst	0.8726
AtCBP60g-myc,28C,Pst 1	0.214563
AtCBP60g-myc,28C,Pst 2	0.510953		*footnote
AtCBP60g-myc,28C,Pst 3	2.03423		mock: mock infiltration
AtCBP60g-myc,28C,Pst 4	0.557957		Pst: Pst DC3000 infiltration

## Sheet: Fig.7c
Extended Data Fig.7c
Sample ID	Normalized gene expression (2^-dCt)		Tukey's multiple comparisons test	p-value
	BnaICS1
Westar,23C,mock 1	0.177187		Westar,23C,mock vs. Westar,23C,Pst	<0.0001
Westar,23C,mock 2	0.118952		Westar,23C,mock vs. Westar,28C,mock	0.9968
Westar,23C,mock 3	0.13155		Westar,23C,mock vs. Westar,28C,Pst	0.8505
Westar,23C,mock 4	0.165312		Westar,23C,Pst vs. Westar,28C,mock	<0.0001
Westar,23C,Pst 1	2.34047		Westar,23C,Pst vs. Westar,28C,Pst	<0.0001
Westar,23C,Pst 2	2.46959		Westar,28C,mock vs. Westar,28C,Pst	0.9299
Westar,23C,Pst 3	1.97403
Westar,23C,Pst 4	1.52534
Westar,28C,mock 1	0.177008
Westar,28C,mock 2	0.139962
Westar,28C,mock 3	0.137681
Westar,28C,mock 4	0.264234
Westar,28C,Pst 1	0.356869
Westar,28C,Pst 2	0.276389
Westar,28C,Pst 3	0.251987
Westar,28C,Pst 4	0.201798
#1-12,23C,mock 1	0.111577		#1-12,23C,mock vs. #1-12,23C,Pst	<0.0001
#1-12,23C,mock 2	0.109346		#1-12,23C,mock vs. #1-12,28C,mock	0.94
#1-12,23C,mock 3	0.093635		#1-12,23C,mock vs. #1-12,28C,Pst	0.0005
#1-12,23C,mock 4	0.075986		#1-12,23C,Pst vs. #1-12,28C,mock	<0.0001
#1-12,23C,Pst 1	1.1938		#1-12,23C,Pst vs. #1-12,28C,Pst	0.0185
#1-12,23C,Pst 2	1.06585		#1-12,28C,mock vs. #1-12,28C,Pst	0.0013
#1-12,23C,Pst 3	1.14629
#1-12,23C,Pst 4	0.980854
#1-12,28C,mock 1	0.144559
#1-12,28C,mock 2	0.18358
#1-12,28C,mock 3	0.145601
#1-12,28C,mock 4	0.162933
#1-12,28C,Pst 1	0.907324
#1-12,28C,Pst 2	1.01588
#1-12,28C,Pst 3	0.443136
#1-12,28C,Pst 4	0.484717
#2-12,23C,mock 1	0.133694		#2-12,23C,mock vs. #2-12,23C,Pst	<0.0001
#2-12,23C,mock 2	0.135097		#2-12,23C,mock vs. #2-12,28C,mock	>0.9999
#2-12,23C,mock 3	0.105997		#2-12,23C,mock vs. #2-12,28C,Pst	0.0002
#2-12,23C,mock 4	0.107811		#2-12,23C,Pst vs. #2-12,28C,mock	<0.0001
#2-12,23C,Pst 1	1.9176		#2-12,23C,Pst vs. #2-12,28C,Pst	0.0026
#2-12,23C,Pst 2	1.72785		#2-12,28C,mock vs. #2-12,28C,Pst	0.0002
#2-12,23C,Pst 3	1.45081
#2-12,23C,Pst 4	1.20479
#2-12,28C,mock 1	0.153115
#2-12,28C,mock 2	0.13647
#2-12,28C,mock 3	0.077466
#2-12,28C,mock 4	0.108346
#2-12,28C,Pst 1	0.910963
#2-12,28C,Pst 2	1.23997
#2-12,28C,Pst 3	0.90918
#2-12,28C,Pst 4	0.735233
Sample ID	Normalized gene expression (2^-dCt)		Tukey's multiple comparisons test	p-value
	BnaPR1
Westar,23C,mock 1	0.066844		Westar,23C,mock vs. Westar,23C,Pst	<0.0001
Westar,23C,mock 2	0.022591		Westar,23C,mock vs. Westar,28C,mock	0.9951
Westar,23C,mock 3	0.032862		Westar,23C,mock vs. Westar,28C,Pst	0.4291
Westar,23C,mock 4	0.008436		Westar,23C,Pst vs. Westar,28C,mock	<0.0001
Westar,23C,Pst 1	2.28328		Westar,23C,Pst vs. Westar,28C,Pst	<0.0001
Westar,23C,Pst 2	2.32977		Westar,28C,mock vs. Westar,28C,Pst	0.5597
Westar,23C,Pst 3	3.92933
Westar,23C,Pst 4	2.90799
Westar,28C,mock 1	0.062992
Westar,28C,mock 2	0.04217
Westar,28C,mock 3	0.161472
Westar,28C,mock 4	0.129405
Westar,28C,Pst 1	0.734425
Westar,28C,Pst 2	0.283558
Westar,28C,Pst 3	0.505962
Westar,28C,Pst 4	0.369435
#1-12,23C,mock 1	0.002283		#1-12,23C,mock vs. #1-12,23C,Pst	<0.0001
#1-12,23C,mock 2	0.001959		#1-12,23C,mock vs. #1-12,28C,mock	>0.9999
#1-12,23C,mock 3	0.00193		#1-12,23C,mock vs. #1-12,28C,Pst	<0.0001
#1-12,23C,mock 4	0.00219		#1-12,23C,Pst vs. #1-12,28C,mock	<0.0001
#1-12,23C,Pst 1	1.07206		#1-12,23C,Pst vs. #1-12,28C,Pst	0.0005
#1-12,23C,Pst 2	1.06261		#1-12,28C,mock vs. #1-12,28C,Pst	<0.0001
#1-12,23C,Pst 3	0.850119
#1-12,23C,Pst 4	0.865316
#1-12,28C,mock 1	0.005638
#1-12,28C,mock 2	0.006753
#1-12,28C,mock 3	0.001587
#1-12,28C,mock 4	0.001546
#1-12,28C,Pst 1	0.660542
#1-12,28C,Pst 2	0.760543
#1-12,28C,Pst 3	0.490577
#1-12,28C,Pst 4	0.503349
#2-12,23C,mock 1	0.007311		#2-12,23C,mock vs. #2-12,23C,Pst	0.0078
#2-12,23C,mock 2	0.004971		#2-12,23C,mock vs. #2-12,28C,mock	>0.9999
#2-12,23C,mock 3	0.003888		#2-12,23C,mock vs. #2-12,28C,Pst	0.0008
#2-12,23C,mock 4	0.004115		#2-12,23C,Pst vs. #2-12,28C,mock	0.0077
#2-12,23C,Pst 1	1.02819		#2-12,23C,Pst vs. #2-12,28C,Pst	0.5603
#2-12,23C,Pst 2	0.876937		#2-12,28C,mock vs. #2-12,28C,Pst	0.0008
#2-12,23C,Pst 3	0.573782
#2-12,23C,Pst 4	0.392795
#2-12,28C,mock 1	0.006879
#2-12,28C,mock 2	0.006081
#2-12,28C,mock 3	0.002963
#2-12,28C,mock 4	0.002818
#2-12,28C,Pst 1	1.10889
#2-12,28C,Pst 2	1.3027
#2-12,28C,Pst 3	1.03848
#2-12,28C,Pst 4	0.36419
Sample ID	Normalized gene expression (2^-dCt)
	AtCBP60g-myc
Westar,23C,mock 1	0.000168		Westar,23C,mock vs. Westar,23C,Pst	0.9409
Westar,23C,mock 2	3.97e-05		Westar,23C,mock vs. Westar,28C,mock	0.9984
Westar,23C,mock 3	6.01e-05		Westar,23C,mock vs. Westar,28C,Pst	0.6207
Westar,23C,mock 4	7.38e-05		Westar,23C,Pst vs. Westar,28C,mock	0.9771
Westar,23C,Pst 1	9.77e-05		Westar,23C,Pst vs. Westar,28C,Pst	0.9078
Westar,23C,Pst 2	2.27e-05		Westar,28C,mock vs. Westar,28C,Pst	0.7145
Westar,23C,Pst 3	6.06e-05
Westar,23C,Pst 4	7.72e-05
Westar,28C,mock 1	0.000201
Westar,28C,mock 2	4.61e-05
Westar,28C,mock 3	4.05e-05
Westar,28C,mock 4	3e-05
Westar,28C,Pst 1	3.28e-05
Westar,28C,Pst 2	3.29e-05
Westar,28C,Pst 3	4.28e-05
Westar,28C,Pst 4	5.12e-05
#1-12,23C,mock 1	0.0941324		#1-12,23C,mock vs. #1-12,23C,Pst	0.4676
#1-12,23C,mock 2	0.140658		#1-12,23C,mock vs. #1-12,28C,mock	0.9997
#1-12,23C,mock 3	0.117527		#1-12,23C,mock vs. #1-12,28C,Pst	0.8992
#1-12,23C,mock 4	0.0916058		#1-12,23C,Pst vs. #1-12,28C,mock	0.4169
#1-12,23C,Pst 1	0.111084		#1-12,23C,Pst vs. #1-12,28C,Pst	0.1816
#1-12,23C,Pst 2	0.166916		#1-12,28C,mock vs. #1-12,28C,Pst	0.9322
#1-12,23C,Pst 3	0.133765
#1-12,23C,Pst 4	0.140557
#1-12,28C,mock 1	0.0832175
#1-12,28C,mock 2	0.0716279
#1-12,28C,mock 3	0.152666
#1-12,28C,mock 4	0.129459
#1-12,28C,Pst 1	0.101177
#1-12,28C,Pst 2	0.0908618
#1-12,28C,Pst 3	0.111257
#1-12,28C,Pst 4	0.0907913
#2-12,23C,mock 1	0.165097		#2-12,23C,mock vs. #2-12,23C,Pst	0.0039
#2-12,23C,mock 2	0.171689		#2-12,23C,mock vs. #2-12,28C,mock	<0.0001
#2-12,23C,mock 3	0.178606		#2-12,23C,mock vs. #2-12,28C,Pst	0.0008
#2-12,23C,mock 4	0.171993		#2-12,23C,Pst vs. #2-12,28C,mock	<0.0001
#2-12,23C,Pst 1	0.197153		#2-12,23C,Pst vs. #2-12,28C,Pst	0.7581
#2-12,23C,Pst 2	0.185334		#2-12,28C,mock vs. #2-12,28C,Pst	<0.0001
#2-12,23C,Pst 3	0.202918
#2-12,23C,Pst 4	0.198257
#2-12,28C,mock 1	0.238481
#2-12,28C,mock 2	0.229819
#2-12,28C,mock 3	0.245035
#2-12,28C,mock 4	0.239027
#2-12,28C,Pst 1	0.211054
#2-12,28C,Pst 2	0.195528
#2-12,28C,Pst 3	0.20903
#2-12,28C,Pst 4	0.189492
*footnote
mock: mock infiltration
Pst: Pst DC3000 infiltration
