# Supplementary material for: Increasing the resilience of plant immunity to a warming climate
Source: Nature. 2022 Jun 29;607(7918):339–44. doi: 10.1038/s41586-022-04902-y (PMC9279160; doi:10.1038/s41586-022-04902-y)
Supplement: Supplementary file 18 — Source Data Extended Data Fig. 8 [file 41586_2022_4902_MOESM18_ESM.xlsx]

## Sheet: ED Fig. 8a
Extended Data Fig. 8a
Sample ID	CFU/ml	Log10CFU/ml		Tukey's multiple comparisons test	p-value
Col-0, 23C 1	80000	4.90309
Col-0, 23C 2	104000	5.01703		23 °C:Col-0 vs. 23 °C:ics1	0.0005
Col-0, 23C 3	37000	4.5682		23 °C:Col-0 vs. 30 °C:Col-0	<0.0001
Col-0, 23C 4	85000	4.92942		23 °C:Col-0 vs. 30 °C:ics1	<0.0001
Col-0, 30C 1	610000	5.78533		23 °C:ics1 vs. 30 °C:Col-0	0.0053
Col-0, 30C 2	740000	5.86923		23 °C:ics1 vs. 30 °C:ics1	0.0007
Col-0, 30C 3	610000	5.78533		30 °C:Col-0 vs. 30 °C:ics1	0.6477
Col-0, 30C 4	520000	5.716
ics1, 23C 1	290000	5.4624
ics1, 23C 2	180000	5.25527
ics1, 23C 3	300000	5.47712
ics1, 23C 4	240000	5.38021
ics1, 30C 1	850000	5.92942
ics1, 30C 2	520000	5.716
ics1, 30C 3	410000	5.61278
ics1, 30C 4	460000	5.66276

## Sheet: ED Fig. 8b
Extended Data Fig. 8b
Sample ID	CFU/ml	Log10CFU/ml		Tukey's multiple comparisons test	p-value
Col-0, 23C 1	1830000	6.26245
Col-0, 23C 2	100000	5		23 °C:Col-0 vs. 23 °C:ics1	<0.0001
Col-0, 23C 3	460000	5.66276		23 °C:Col-0 vs. 30 °C:Col-0	<0.0001
Col-0, 23C 4	450000	5.65321		23 °C:Col-0 vs. 30 °C:ics1	<0.0001
Col-0, 30C 1	41000000	7.61278		23 °C:ics1 vs. 30 °C:Col-0	0.0533
Col-0, 30C 2	67000000	7.82607		23 °C:ics1 vs. 30 °C:ics1	0.0192
Col-0, 30C 3	58000000	7.76343		30 °C:Col-0 vs. 30 °C:ics1	0.9343
Col-0, 30C 4	99000000	7.99564
ics1, 23C 1	26000000	7.41497
ics1, 23C 2	58000000	7.76343
ics1, 23C 3	13000000	7.11394
ics1, 23C 4	41000000	7.61278
ics1, 30C 1	73000000	7.86332
ics1, 30C 2	96000000	7.98227
ics1, 30C 3	95000000	7.97772
ics1, 30C 4	87000000	7.93952
