# Supplementary material for: Increasing the resilience of plant immunity to a warming climate
Source: Nature. 2022 Jun 29;607(7918):339–44. doi: 10.1038/s41586-022-04902-y (PMC9279160; doi:10.1038/s41586-022-04902-y)
Supplement: Supplementary file 19 — Source Data Extended Data Fig. 9 [file 41586_2022_4902_MOESM19_ESM.xlsx]

## Sheet: Fig.9a
Extended Data Fig.9a
Sample ID	SA hormone (ng/g)		Tukey's multiple comparisons test	p-value
Col-0, 23C, MI1	41.56		23°C:Col-0, mock vs. 23°C:Col-0, Pst DC3000	<0.0001
Col-0, 23C, MI2	38.42		23°C:Col-0, mock vs. 23°C:35S::EDS1, mock	>0.9999
Col-0, 23C, MI3	25.92		23°C:Col-0, mock vs. 23°C:35S::EDS1, Pst DC3000	<0.0001
Col-0, 23C, MI4	51.6		23°C:Col-0, mock vs. 28°C:Col-0, mock	>0.9999
Col-0, 23C, DC1	3861.89		23°C:Col-0, mock vs. 28°C:Col-0, Pst DC3000	>0.9999
Col-0, 23C, DC2	4600.24		23°C:Col-0, mock vs. 28°C:35S::EDS1, mock	>0.9999
Col-0, 23C, DC3	4190.9		23°C:Col-0, mock vs. 28°C:35S::EDS1, Pst DC3000	>0.9999
Col-0, 23C, DC4	4784.18		23°C:Col-0, Pst DC3000 vs. 23°C:35S::EDS1, mock	<0.0001
Col-0, 28C, MI1	51.98		23°C:Col-0, Pst DC3000 vs. 23°C:35S::EDS1, Pst DC3000	<0.0001
Col-0, 28C, MI2	44.55		23°C:Col-0, Pst DC3000 vs. 28°C:Col-0, mock	<0.0001
Col-0, 28C, MI3	40.53		23°C:Col-0, Pst DC3000 vs. 28°C:Col-0, Pst DC3000	<0.0001
Col-0, 28C, MI4	30.98		23°C:Col-0, Pst DC3000 vs. 28°C:35S::EDS1, mock	<0.0001
Col-0, 28C, DC1	111.85		23°C:Col-0, Pst DC3000 vs. 28°C:35S::EDS1, Pst DC3000	<0.0001
Col-0, 28C, DC2	133.2		23°C:35S::EDS1, mock vs. 23°C:35S::EDS1, Pst DC3000	<0.0001
Col-0, 28C, DC3	31.27		23°C:35S::EDS1, mock vs. 28°C:Col-0, mock	>0.9999
Col-0, 28C, DC4	61.31		23°C:35S::EDS1, mock vs. 28°C:Col-0, Pst DC3000	>0.9999
35S::EDS1, 23C, MI1	52.31		23°C:35S::EDS1, mock vs. 28°C:35S::EDS1, mock	>0.9999
35S::EDS1, 23C, MI2	44.9		23°C:35S::EDS1, mock vs. 28°C:35S::EDS1, Pst DC3000	>0.9999
35S::EDS1, 23C, MI3	81.99		23°C:35S::EDS1, Pst DC3000 vs. 28°C:Col-0, mock	<0.0001
35S::EDS1, 23C, MI4	59.53		23°C:35S::EDS1, Pst DC3000 vs. 28°C:Col-0, Pst DC3000	<0.0001
35S::EDS1, 23C, DC1	6316.45		23°C:35S::EDS1, Pst DC3000 vs. 28°C:35S::EDS1, mock	<0.0001
35S::EDS1, 23C, DC2	5804.05		23°C:35S::EDS1, Pst DC3000 vs. 28°C:35S::EDS1, Pst DC3000	<0.0001
35S::EDS1, 23C, DC3	6116.61		28°C:Col-0, mock vs. 28°C:Col-0, Pst DC3000	>0.9999
35S::EDS1, 23C, DC4	4931.07		28°C:Col-0, mock vs. 28°C:35S::EDS1, mock	>0.9999
35S::EDS1, 28C, MI1	41.57		28°C:Col-0, mock vs. 28°C:35S::EDS1, Pst DC3000	>0.9999
35S::EDS1, 28C, MI2	40.55		28°C:Col-0, Pst DC3000 vs. 28°C:35S::EDS1, mock	>0.9999
35S::EDS1, 28C, MI3	71.89		28°C:Col-0, Pst DC3000 vs. 28°C:35S::EDS1, Pst DC3000	>0.9999
35S::EDS1, 28C, MI4	47.32		28°C:35S::EDS1, mock vs. 28°C:35S::EDS1, Pst DC3000	>0.9999
35S::EDS1, 28C, DC1	93.88
35S::EDS1, 28C, DC2	78.34
35S::EDS1, 28C, DC3	67.91
35S::EDS1, 28C, DC4	59.68
Sample ID	CFU/ml		Tukey's multiple comparisons test	p-value
Col-0, 23C 1	600000		23°C:Col-0 vs. 23°C:35S::EDS1	>0.9999
Col-0, 23C 2	370000		23°C:Col-0 vs. 28°C:Col-0	<0.0001
Col-0, 23C 3	430000		23°C:Col-0 vs. 28°C:35S::EDS1	<0.0001
Col-0, 23C 4	540000		23°C:35S::EDS1 vs. 28°C:Col-0	<0.0001
Col-0, 28C 1	110000000		23°C:35S::EDS1 vs. 28°C:35S::EDS1	<0.0001
Col-0, 28C 2	160000000		28°C:Col-0 vs. 28°C:35S::EDS1	0.8472
Col-0, 28C 3	110000000
Col-0, 28C 4	100000000
35S::EDS1, 23C 1	790000
35S::EDS1, 23C 2	1230000
35S::EDS1, 23C 3	840000
35S::EDS1, 23C 4	850000
35S::EDS1, 28C 1	130000000
35S::EDS1, 28C 2	180000000
35S::EDS1, 28C 3	120000000
35S::EDS1, 28C 4	100000000
*footnote
MI: mock infiltration
DC: Pst DC3000 infiltration

## Sheet: Fig.9b
Extended Data Fig.9b
Sample ID	SA hormone (ng/g)		Tukey's multiple comparisons test	p-value
Col-0, 23C, MI1	41.56		23°C:Col-0, mock vs. 23°C:Col-0, Pst DC3000	0.0001
Col-0, 23C, MI2	38.42		23°C:Col-0, mock vs. 23°C:35S::PAD4, mock	>0.9999
Col-0, 23C, MI3	25.92		23°C:Col-0, mock vs. 23°C:35S::PAD4, Pst DC3000	<0.0001
Col-0, 23C, MI4	51.6		23°C:Col-0, mock vs. 28°C:Col-0, mock	>0.9999
Col-0, 23C, DC1	3861.89		23°C:Col-0, mock vs. 28°C:Col-0, Pst DC3000	>0.9999
Col-0, 23C, DC2	4600.24		23°C:Col-0, mock vs. 28°C:35S::PAD4, mock	>0.9999
Col-0, 23C, DC3	4190.9		23°C:Col-0, mock vs. 28°C:35S::PAD4, Pst DC3000	>0.9999
Col-0, 23C, DC4	4784.18		23°C:Col-0, Pst DC3000 vs. 23°C:35S::PAD4, mock	0.0001
Col-0, 28C, MI1	51.98		23°C:Col-0, Pst DC3000 vs. 23°C:35S::PAD4, Pst DC3000	0.9993
Col-0, 28C, MI2	44.55		23°C:Col-0, Pst DC3000 vs. 28°C:Col-0, mock	0.0001
Col-0, 28C, MI3	40.53		23°C:Col-0, Pst DC3000 vs. 28°C:Col-0, Pst DC3000	0.0001
Col-0, 28C, MI4	30.98		23°C:Col-0, Pst DC3000 vs. 28°C:35S::PAD4, mock	0.0001
Col-0, 28C, DC1	111.85		23°C:Col-0, Pst DC3000 vs. 28°C:35S::PAD4, Pst DC3000	0.0001
Col-0, 28C, DC2	133.2		23°C:35S::PAD4, mock vs. 23°C:35S::PAD4, Pst DC3000	<0.0001
Col-0, 28C, DC3	31.27		23°C:35S::PAD4, mock vs. 28°C:Col-0, mock	>0.9999
Col-0, 28C, DC4	61.31		23°C:35S::PAD4, mock vs. 28°C:Col-0, Pst DC3000	>0.9999
35S::PAD41, 23C, MI1	52.08		23°C:35S::PAD4, mock vs. 28°C:35S::PAD4, mock	>0.9999
35S::PAD41, 23C, MI2	26.95		23°C:35S::PAD4, mock vs. 28°C:35S::PAD4, Pst DC3000	>0.9999
35S::PAD41, 23C, MI3	61.61		23°C:35S::PAD4, Pst DC3000 vs. 28°C:Col-0, mock	<0.0001
35S::PAD41, 23C, MI4	38.12		23°C:35S::PAD4, Pst DC3000 vs. 28°C:Col-0, Pst DC3000	<0.0001
35S::PAD41, 23C, DC1	5609.02		23°C:35S::PAD4, Pst DC3000 vs. 28°C:35S::PAD4, mock	<0.0001
35S::PAD41, 23C, DC2	6934.74		23°C:35S::PAD4, Pst DC3000 vs. 28°C:35S::PAD4, Pst DC3000	<0.0001
35S::PAD41, 23C, DC3	6046.35		28°C:Col-0, mock vs. 28°C:Col-0, Pst DC3000	>0.9999
35S::PAD41, 23C, DC4	434.38		28°C:Col-0, mock vs. 28°C:35S::PAD4, mock	>0.9999
35S::PAD41, 28C, MI1	40.29		28°C:Col-0, mock vs. 28°C:35S::PAD4, Pst DC3000	>0.9999
35S::PAD41, 28C, MI2	28.58		28°C:Col-0, Pst DC3000 vs. 28°C:35S::PAD4, mock	>0.9999
35S::PAD41, 28C, MI3	33.15		28°C:Col-0, Pst DC3000 vs. 28°C:35S::PAD4, Pst DC3000	>0.9999
35S::PAD41, 28C, MI4	42.84		28°C:35S::PAD4, mock vs. 28°C:35S::PAD4, Pst DC3000	>0.9999
35S::PAD41, 28C, DC1	55.7
35S::PAD41, 28C, DC2	11.62
35S::PAD41, 28C, DC3	23.46
35S::PAD41, 28C, DC4	17.53
Sample ID	CFU/ml		Tukey's multiple comparisons test	p-value
Col-0, 23C 1	600000		23°C:Col-0 vs. 23°C:35S::PAD4	0.9821
Col-0, 23C 2	370000		23°C:Col-0 vs. 28°C:Col-0	<0.0001
Col-0, 23C 3	430000		23°C:Col-0 vs. 28°C:35S::PAD4	<0.0001
Col-0, 23C 4	540000		23°C:35S::PAD4 vs. 28°C:Col-0	0.0001
Col-0, 28C 1	110000000		23°C:35S::PAD4 vs. 28°C:35S::PAD4	<0.0001
Col-0, 28C 2	160000000		28°C:Col-0 vs. 28°C:35S::PAD4	0.8079
Col-0, 28C 3	110000000
Col-0, 28C 4	100000000
35S::PAD41, 23C 1	670000
35S::PAD41, 23C 2	490000
35S::PAD41, 23C 3	470000
35S::PAD41, 23C 4	25000000
35S::PAD41, 28C 1	170000000
35S::PAD41, 28C 2	160000000
35S::PAD41, 28C 3	90000000
35S::PAD41, 28C 4	120000000
*footnote
MI: mock infiltration
DC: Pst DC3000 infiltration

## Sheet: Fig.9c
Extended Data Fig.9c
Sample ID	SA hormone (ng/g)		Tukey's multiple comparisons test	p-value
Col-0, 23C, MI1	112		23 °C:Col-0, mock vs. 23 °C:Col-0, Pst DC3000	<0.0001
Col-0, 23C, MI2	100.5		23 °C:Col-0, mock vs. 23 °C:35S::WRKY75, mock	0.9982
Col-0, 23C, MI3	108.2		23 °C:Col-0, mock vs. 23 °C:35S::WRKY75, Pst DC3000	<0.0001
Col-0, 23C, MI4	118.3		23 °C:Col-0, mock vs. 28 °C:Col-0, mock	>0.9999
Col-0, 23C, DC1	1581.9		23 °C:Col-0, mock vs. 28 °C:Col-0, Pst DC3000	0.6405
Col-0, 23C, DC2	2157.9		23 °C:Col-0, mock vs. 28 °C:35S::WRKY75, mock	>0.9999
Col-0, 23C, DC3	1668.3		23 °C:Col-0, mock vs. 28 °C:35S::WRKY75, Pst DC3000	0.9266
Col-0, 23C, DC4	2950.5		23 °C:Col-0, Pst DC3000 vs. 23 °C:35S::WRKY75, mock	<0.0001
Col-0, 28C, MI1	17.6		23 °C:Col-0, Pst DC3000 vs. 23 °C:35S::WRKY75, Pst DC3000	0.9953
Col-0, 28C, MI2	16.8		23 °C:Col-0, Pst DC3000 vs. 28 °C:Col-0, mock	<0.0001
Col-0, 28C, MI3	57.5		23 °C:Col-0, Pst DC3000 vs. 28 °C:Col-0, Pst DC3000	<0.0001
Col-0, 28C, MI4	20.4		23 °C:Col-0, Pst DC3000 vs. 28 °C:35S::WRKY75, mock	<0.0001
Col-0, 28C, DC1	421.5		23 °C:Col-0, Pst DC3000 vs. 28 °C:35S::WRKY75, Pst DC3000	<0.0001
Col-0, 28C, DC2	617.3		23 °C:35S::WRKY75, mock vs. 23 °C:35S::WRKY75, Pst DC3000	<0.0001
Col-0, 28C, DC3	536.7		23 °C:35S::WRKY75, mock vs. 28 °C:Col-0, mock	0.9709
Col-0, 28C, DC4	415.1		23 °C:35S::WRKY75, mock vs. 28 °C:Col-0, Pst DC3000	0.9359
35S::WRKY75, 23C, MI1	115		23 °C:35S::WRKY75, mock vs. 28 °C:35S::WRKY75, mock	>0.9999
35S::WRKY75, 23C, MI2	144.1		23 °C:35S::WRKY75, mock vs. 28 °C:35S::WRKY75, Pst DC3000	0.9989
35S::WRKY75, 23C, MI3	568.7		23 °C:35S::WRKY75, Pst DC3000 vs. 28 °C:Col-0, mock	<0.0001
35S::WRKY75, 23C, MI4	151.7		23 °C:35S::WRKY75, Pst DC3000 vs. 28 °C:Col-0, Pst DC3000	<0.0001
35S::WRKY75, 23C, DC1	2490.7		23 °C:35S::WRKY75, Pst DC3000 vs. 28 °C:35S::WRKY75, mock	<0.0001
35S::WRKY75, 23C, DC2	1452.5		23 °C:35S::WRKY75, Pst DC3000 vs. 28 °C:35S::WRKY75, Pst DC3000	<0.0001
35S::WRKY75, 23C, DC3	1814.7		28 °C:Col-0, mock vs. 28 °C:Col-0, Pst DC3000	0.4144
35S::WRKY75, 28C, MI1	142.5		28 °C:Col-0, mock vs. 28 °C:35S::WRKY75, mock	0.9981
35S::WRKY75, 28C, MI2	12.3		28 °C:Col-0, mock vs. 28 °C:35S::WRKY75, Pst DC3000	0.7652
35S::WRKY75, 28C, MI3	92.1		28 °C:Col-0, Pst DC3000 vs. 28 °C:35S::WRKY75, mock	0.787
35S::WRKY75, 28C, MI4	412.5		28 °C:Col-0, Pst DC3000 vs. 28 °C:35S::WRKY75, Pst DC3000	0.9987
35S::WRKY75, 28C, DC1	670.9		28 °C:35S::WRKY75, mock vs. 28 °C:35S::WRKY75, Pst DC3000	0.9786
35S::WRKY75, 28C, DC2	483.1
35S::WRKY75, 28C, DC3	214.1
35S::WRKY75, 28C, DC4	110.6
Sample ID	CFU/ml		Tukey's multiple comparisons test	p-value
Col-0, 23C 1	2500000		23°C:Col-0 vs. 23°C:35S::WRKY75	>0.9999
Col-0, 23C 2	1200000		23°C:Col-0 vs. 28°C:Col-0	0.0378
Col-0, 23C 3	270000		23°C:Col-0 vs. 28°C:35S::WRKY75	0.0705
Col-0, 28C 1	220000000		23°C:35S::WRKY75 vs. 28°C:Col-0	0.027
Col-0, 28C 2	190000000		23°C:35S::WRKY75 vs. 28°C:35S::WRKY75	0.0521
Col-0, 28C 3	97000000		28°C:Col-0 vs. 28°C:35S::WRKY75	0.9992
35S::WRKY75, 23C 1	1010000
35S::WRKY75, 23C 2	2000000
35S::WRKY75, 23C 3	910000
35S::WRKY75, 23C 4	5500000
35S::WRKY75, 28C 1	160000000
35S::WRKY75, 28C 2	40000000
35S::WRKY75, 28C 3	250000000
*footnote
MI: mock infiltration
DC: Pst DC3000 infiltration

## Sheet: Fig.9d
Extended Data Fig.9d
Sample ID	SA hormone (ng/g)		Tukey's multiple comparisons test	p-value
Col-0, 23C, MI1	52.64		23°C:Col-0, mock vs. 23°C:Col-0, Pst DC3000	<0.0001
Col-0, 23C, MI2	73.04		23°C:Col-0, mock vs. 23°C:bsmt1, mock	>0.9999
Col-0, 23C, MI3	173.42		23°C:Col-0, mock vs. 23°C:bsmt1, Pst DC3000	<0.0001
Col-0, 23C, MI4	85.84		23°C:Col-0, mock vs. 28°C:Col-0, mock	0.9937
Col-0, 23C, DC1	1540.27		23°C:Col-0, mock vs. 28°C:Col-0, Pst DC3000	>0.9999
Col-0, 23C, DC2	1701.6		23°C:Col-0, mock vs. 28°C:bsmt1, mock	0.991
Col-0, 23C, DC3	1667.34		23°C:Col-0, mock vs. 28°C:bsmt1, Pst DC3000	0.9997
Col-0, 23C, DC4	2069.82		23°C:Col-0, Pst DC3000 vs. 23°C:bsmt1, mock	<0.0001
Col-0, 28C, MI1	31.42		23°C:Col-0, Pst DC3000 vs. 23°C:bsmt1, Pst DC3000	0.116
Col-0, 28C, MI2	36.92		23°C:Col-0, Pst DC3000 vs. 28°C:Col-0, mock	<0.0001
Col-0, 28C, MI3	25.97		23°C:Col-0, Pst DC3000 vs. 28°C:Col-0, Pst DC3000	<0.0001
Col-0, 28C, MI4	45.56		23°C:Col-0, Pst DC3000 vs. 28°C:bsmt1, mock	<0.0001
Col-0, 28C, DC1	83.23		23°C:Col-0, Pst DC3000 vs. 28°C:bsmt1, Pst DC3000	<0.0001
Col-0, 28C, DC2	63.7		23°C:bsmt1, mock vs. 23°C:bsmt1, Pst DC3000	<0.0001
Col-0, 28C, DC3	89.41		23°C:bsmt1, mock vs. 28°C:Col-0, mock	>0.9999
Col-0, 28C, DC4	55.16		23°C:bsmt1, mock vs. 28°C:Col-0, Pst DC3000	>0.9999
bsmt1, 23C, MI1	78		23°C:bsmt1, mock vs. 28°C:bsmt1, mock	0.9998
bsmt1, 23C, MI2	73.67		23°C:bsmt1, mock vs. 28°C:bsmt1, Pst DC3000	>0.9999
bsmt1, 23C, MI3	66.27		23°C:bsmt1, Pst DC3000 vs. 28°C:Col-0, mock	<0.0001
bsmt1, 23C, MI4	48.87		23°C:bsmt1, Pst DC3000 vs. 28°C:Col-0, Pst DC3000	<0.0001
bsmt1, 23C, DC1	1772.47		23°C:bsmt1, Pst DC3000 vs. 28°C:bsmt1, mock	<0.0001
bsmt1, 23C, DC2	1803.72		23°C:bsmt1, Pst DC3000 vs. 28°C:bsmt1, Pst DC3000	<0.0001
bsmt1, 23C, DC3	2158.14		28°C:Col-0, mock vs. 28°C:Col-0, Pst DC3000	0.9997
bsmt1, 23C, DC4	2181.2		28°C:Col-0, mock vs. 28°C:bsmt1, mock	>0.9999
bsmt1, 28C, MI1	30.31		28°C:Col-0, mock vs. 28°C:bsmt1, Pst DC3000	>0.9999
bsmt1, 28C, MI2	31.82		28°C:Col-0, Pst DC3000 vs. 28°C:bsmt1, mock	0.9994
bsmt1, 28C, MI3	29.31		28°C:Col-0, Pst DC3000 vs. 28°C:bsmt1, Pst DC3000	>0.9999
bsmt1, 28C, MI4	33.15		28°C:bsmt1, mock vs. 28°C:bsmt1, Pst DC3000	>0.9999
bsmt1, 28C, DC1	54.5
bsmt1, 28C, DC2	70.01
bsmt1, 28C, DC3	46.9
bsmt1, 28C, DC4	59.5
Sample ID	CFU/ml		Tukey's multiple comparisons test	p-value
Col-0, 23C 1	220000		23°C:Col-0 vs. 23°C:bsmt1	>0.9999
Col-0, 23C 2	139000		23°C:Col-0 vs. 28°C:Col-0	<0.0001
Col-0, 23C 3	200000		23°C:Col-0 vs. 28°C:bsmt1	<0.0001
Col-0, 23C 4	65000		23°C:bsmt1 vs. 28°C:Col-0	<0.0001
Col-0, 28C 1	49000000		23°C:bsmt1 vs. 28°C:bsmt1	<0.0001
Col-0, 28C 2	63000000		28°C:Col-0 vs. 28°C:bsmt1	>0.9999
Col-0, 28C 3	72000000
Col-0, 28C 4	67000000
bsmt1, 23C 1	340000
bsmt1, 23C 2	370000
bsmt1, 23C 3	310000
bsmt1, 23C 4	170000
bsmt1, 28C 1	79000000
bsmt1, 28C 2	60000000
bsmt1, 28C 3	50000000
*footnote
MI: mock infiltration
DC: Pst DC3000 infiltration

## Sheet: Fig.9e
Extended Data Fig.9e
Sample ID	SA hormone (ng/g)		Tukey's multiple comparisons test	p-value
Col-0, 23C, MI1	85.3		23°C:Col-0, mock vs. 23°C:Col-0, Pst DC3000	<0.0001
Col-0, 23C, MI2	67.8		23°C:Col-0, mock vs. 23°C:camta2/3, mock	<0.0001
Col-0, 23C, MI3	35.8		23°C:Col-0, mock vs. 23°C:camta2/3, Pst DC3000	<0.0001
Col-0, 23C, MI4	34.3		23°C:Col-0, mock vs. 30°C:Col-0, mock	>0.9999
Col-0, 23C, DC1	3576.1		23°C:Col-0, mock vs. 30°C:Col-0, Pst DC3000	>0.9999
Col-0, 23C, DC2	3329.4		23°C:Col-0, mock vs. 30°C:camta2/3, mock	0.5086
Col-0, 23C, DC3	4398		23°C:Col-0, mock vs. 30°C:camta2/3, Pst DC3000	0.9214
Col-0, 28C, MI1	161.8		23°C:Col-0, Pst DC3000 vs. 23°C:camta2/3, mock	0.8975
Col-0, 28C, MI2	20.5		23°C:Col-0, Pst DC3000 vs. 23°C:camta2/3, Pst DC3000	0.2164
Col-0, 28C, MI3	205.1		23°C:Col-0, Pst DC3000 vs. 30°C:Col-0, mock	<0.0001
Col-0, 28C, MI4	51.7		23°C:Col-0, Pst DC3000 vs. 30°C:Col-0, Pst DC3000	<0.0001
Col-0, 28C, DC1	40.2		23°C:Col-0, Pst DC3000 vs. 30°C:camta2/3, mock	<0.0001
Col-0, 28C, DC2	55.9		23°C:Col-0, Pst DC3000 vs. 30°C:camta2/3, Pst DC3000	<0.0001
Col-0, 28C, DC3	20.1		23°C:camta2/3, mock vs. 23°C:camta2/3, Pst DC3000	0.8499
Col-0, 28C, DC4	13.7		23°C:camta2/3, mock vs. 30°C:Col-0, mock	<0.0001
camta2/3, 23C, MI1	2801.5		23°C:camta2/3, mock vs. 30°C:Col-0, Pst DC3000	<0.0001
camta2/3, 23C, MI2	3466.6		23°C:camta2/3, mock vs. 30°C:camta2/3, mock	<0.0001
camta2/3, 23C, MI3	3966.6		23°C:camta2/3, mock vs. 30°C:camta2/3, Pst DC3000	<0.0001
camta2/3, 23C, MI4	3316.7		23°C:camta2/3, Pst DC3000 vs. 30°C:Col-0, mock	<0.0001
camta2/3, 23C, DC1	3421.9		23°C:camta2/3, Pst DC3000 vs. 30°C:Col-0, Pst DC3000	<0.0001
camta2/3, 23C, DC2	2204.2		23°C:camta2/3, Pst DC3000 vs. 30°C:camta2/3, mock	<0.0001
camta2/3, 23C, DC3	3818.2		23°C:camta2/3, Pst DC3000 vs. 30°C:camta2/3, Pst DC3000	<0.0001
camta2/3, 23C, DC4	2570.9		30°C:Col-0, mock vs. 30°C:Col-0, Pst DC3000	>0.9999
camta2/3, 28C, MI1	535.6		30°C:Col-0, mock vs. 30°C:camta2/3, mock	0.6297
camta2/3, 28C, MI2	1140.3		30°C:Col-0, mock vs. 30°C:camta2/3, Pst DC3000	0.9679
camta2/3, 28C, MI3	340.6		30°C:Col-0, Pst DC3000 vs. 30°C:camta2/3, mock	0.4579
camta2/3, 28C, MI4	397		30°C:Col-0, Pst DC3000 vs. 30°C:camta2/3, Pst DC3000	0.8925
camta2/3, 28C, DC1	604.7		30°C:camta2/3, mock vs. 30°C:camta2/3, Pst DC3000	0.9924
camta2/3, 28C, DC2	355.5
camta2/3, 28C, DC3	251.4
camta2/3, 28C, DC4	340.4
Sample ID	CFU/ml		Tukey's multiple comparisons test	p-value
Col-0, 23C 1	25000000		23°C:Col-0 vs. 23°C:camta2/3	<0.0001
Col-0, 23C 2	38000000		23°C:Col-0 vs. 30°C:Col-0	0.0284
Col-0, 23C 3	58000000		23°C:Col-0 vs. 30°C:camta2/3	0.5349
Col-0, 23C 4	36000000		23°C:camta2/3 vs. 30°C:Col-0	<0.0001
Col-0, 28C 1	150000000		23°C:camta2/3 vs. 30°C:camta2/3	<0.0001
Col-0, 28C 2	210000000		30°C:Col-0 vs. 30°C:camta2/3	0.0026
Col-0, 28C 3	120000000
Col-0, 28C 4	124000000
camta2/3, 23C 1	58000
camta2/3, 23C 2	48000
camta2/3, 23C 3	8000
camta2/3, 23C 4	11000
camta2/3, 28C 1	25000000
camta2/3, 28C 2	21000000
camta2/3, 28C 3	32000000
camta2/3, 28C 4	12000000
*footnote
MI: mock infiltration
DC: Pst DC3000 infiltration
