# Supplementary material for: Increasing the resilience of plant immunity to a warming climate
Source: Nature. 2022 Jun 29;607(7918):339–44. doi: 10.1038/s41586-022-04902-y (PMC9279160; doi:10.1038/s41586-022-04902-y)
Supplement: Supplementary file 20 — Source Data Extended Data Fig. 10 [file 41586_2022_4902_MOESM20_ESM.xlsx]

## Sheet: Fig.10b
Extended Data Fig.10b	Fresh weight (g)
Sample ID	Col-0	35S::CBP60g OE-17	35S::ICS1		Tukey's multiple comparisons test	p-value
1	1.175	0.946	0.462		Col-0 vs. 35S::CBP60g OE-17	0.4102
2	1.003	0.907	0.514		Col-0 vs. 35S::ICS1	<0.0001
3	0.912	1.176	0.503		35S::CBP60g OE-17 vs. 35S::ICS1	<0.0001
4	1.634	0.892	0.488
5	0.827	1.072	0.302
6	0.682	1.037	0.471
7	1.518	1.065	0.558
8	1.392	1.068	0.42
9	1.366	1.19	0.376
10	0.68	0.6	0.33
11	0.87	0.87	0.32
12	1.01	0.97	0.63
13	1.03	0.67	0.84
14	0.75	0.67	0.2
15	0.46	0.44	0.55
16			0.45

## Sheet: Fig.10c
Extended Data Fig.10c	Flowering time (week)
Sample ID	Col-0	35S::CBP60g OE-17
1	4.5	6.5
2	6.5	7
3	5	7.5
4	6	8.5

## Sheet: Fig.10d
Extended Data Fig.10d
Sample ID	Normalized gene expression (2^-dCt)		Tukey's multiple comparisons test	p-value
	CBP60g
Col-0, 23C 1	0.178358		Col-0 vs. 35S::uORF-CBP60g b5	<0.0001
Col-0, 23C 2	0.026462		Col-0 vs. 35S::uORF-CBP60g b14	<0.0001
Col-0, 23C 3	0.060732		35S::uORF-CBP60g b5 vs. 35S::uORF-CBP60g b14	0.0803
Col-0, 23C 4	0.025168
uORFs-CBP60g b5, 23C 1	13.2577
uORFs-CBP60g b5, 23C 2	12.8172
uORFs-CBP60g b5, 23C 3	12.2181
uORFs-CBP60g b5, 23C 4	9.90778
uORFs-CBP60g b14, 23C 1	7.31951
uORFs-CBP60g b14, 23C 2	8.36512
uORFs-CBP60g b14, 23C 3	12.1266
uORFs-CBP60g b14, 23C 4	9.9509
